# Supplementary material for: Global Size Pattern in a Group of Important Ecological Indicators (Diptera, Chironomidae) Is driven by Latitudinal Temperature Gradients
Source: Insects. 2021 Dec 28;13(1):34. doi: 10.3390/insects13010034 (PMC8781536; doi:10.3390/insects13010034)
Supplement: Supplementary file 1 [file insects-13-00034-s001.zip]

Archive with 13 entries (12 files):
- Figure S1.jpg
- Figure S2.jpeg
- Figure S3.jpg
- r code/
- r code/File S1-r_code.R
- r code/File S2-c_cadi_dna.fasta
- r code/File S3-c_cadiv_dna.fasta
- r code/File S4-c_coi_dna.fasta
- r code/File S5-c_s18_dna.fasta
- r code/File S6-c_s28_dna.fasta
- r code/File S7-cranston_names.csv
- r code/File S8-main.txt
- r code/File S9-df_temp.txt
