# Supplementary material for: Global Size Pattern in a Group of Important Ecological Indicators (Diptera, Chironomidae) Is driven by Latitudinal Temperature Gradients
Source: Insects. 2021 Dec 28;13(1):34. doi: 10.3390/insects13010034 (PMC8781536; doi:10.3390/insects13010034)
Supplement: Supplementary file 1 [file insects-13-00034-s001.zip › r code/File S2-c_cadi_dna.fasta]

>Aphrotenia  tsitsikamae
CATGGTCAAATTTTGGTTTTGACTTATCCACTCATAGGAAATTATGGTGTACCT---GGTGAAGAATTGGATGAACATCATTTAAATCGACATTTTGAATCCAACAATAAAATTTGGATTTCCGCATTAGTTGTTGGCGAACTTTGCGATACTCCATCTCATTGGCGTCAAAAGCAAACTCTCGACACATGGATGA--------------------------------------------------------------TGCATCATAAGATCCCTGGAATATCCGGCGTGGATACACGTGCACTAACCAAGAAAATTCGTGAAAATGGAACTGTTCTGGGCAAAA-------------------TTATACAGAA---TGTTGA----------AGGGCCCT------TTATTGGT---TTAGAATTTATAGATCAGAATGAGCGCAATTTGGTGGCTGAAGTGTCTACTAAGGAAATGGTGATTTACAATGAATCTGGCTATCCGAGAATTTGTGCTGTTGACTGTGGTCTCAAACTGAATCAAATCAGATGTTTTGTTAATCGCGGCGCTCGT------------------------------------------------------GTTGATTTAGTGCCATGGGATCATCAATTG------AATTGTACAGA---TTTTGATGGGCTCTTTTTGA-------------------------------------------------------------------------------------------------------GTAATGGTCC---------------------------------------------------------------------------------------------------------------------------------------------------------TGGTGATCCAGAGATTTGCAAGAAAACTGTAGAAAATATTAAAAGAGTTCTCGATTCACCAG---ATGCTAAA---------CCAATTTTTGGAATCTGTTTGGGT------------------------------------------------------------CATCAGTTGCTCGCTACAGCAATCAATTGCAAAACATACAAGATGAAGTACGGTAATCGAGGTCACAATTTGCCTTGCATTCATAATGGTACGAATCGTTGTTTCATGACATCACAGAATCATGGATTTGCCGTTAATGTTGATGATTTAGATGCGG------ATTGGGAACCATTATTTACAAATGCTAATGAT-
>Aphroteniella  sp. 1
---GGTCAAATTTTGGTTTTAACGTATCCGCTCATCGGAAATTACGGGGTTCCT---GGCGACGAAGTTGATGAATACCAACTCTCGAAGCATTTTGAATCAAACAACAAAATTTGGATTTCTGCTCTGATTGTCGGCGAGCTTTGTGMAATTCCATCTCATTGGCGCCAAAAGCAAACGCTCGCTAAATGGATGA--------------------------------------------------------------TCCAGCACAATATTCCGGGCATCTGTGACGTCGATACTCGTGCTCTCACCAAGAAAATTCGAGAAAATGGAACTATCTTGGGTAAAA-------------------TAGTTCAGAG---CGTTCA----------AGGCCCAT------TCATTGGT---TTGGAATTTATGGATCAGAACGAGCGCAATCTTGTGGCAGAAGTGTCGACAAAGAAAGTTGTGACCTACAATGTAGCTGGCTATCCGAGAATTTGTGCCGTTGACTGTGGACTCAAACTGAATCAAATCAGGTGCTTTGTGAGTCGTGGGGCTCGT------------------------------------------------------GTTGACTTAGTGCCATGGGACCATCAATTG------AATTGTGCTGA---ATTCGACGGTCTCTTCTTGA-------------------------------------------------------------------------------------------------------GCAATGGACC---------------------------------------------------------------------------------------------------------------------------------------------------------TGGTGATCCGTACATGTGCAAAAAGACTGTCGAAAATCTTAAAAAAGTTCTCAACTCATCGG---ATGTGAAA---------CCGATTTTCGGCATATGTTTGGGC------------------------------------------------------------CATCAATTATTGGCCACAGCAATTAACTGTAAAACATACAAAATGAAGTACGGTAATCGTGGTCATAATTTGCCTTGCATTCATAGTGGAACGAATCGTTGCTTTATGACCTCGCAAAACCATGGATTC-------------------------------------------------------------------
>Aphroteniella  sp. 2
CATGGGCAAATTTTGGTTCTAACTTATCCGCTCATTGGAAATTATGGTGTACCT---GGCGATGAGGTGGATGAACATCAATTATCCCGGCATTTTGAATCGAACAACAAAGTTTGGATTTCGGCTTTGATCGTTGGCGAGATTTGYGAAACTCCATCGCATTGGCGCCAAAATCAGACGCTTGCCAAATGGATGA--------------------------------------------------------------TCCAGCATAATATTCCCGGTATTTGTGGTGTTGATACTCGTGCTCTCACTAAAAAGATTCGAGAGAACGGAACTATCTTGGGTAAAA-------------------TTATACAGAA---CGTGCA----------AGGCCCGT------TTATTGGT---TTAGAATTCATGGATCAGAACGAACGCAATCTGGTGGCTGAAGTATCGACAAAGAAAGTTGTGACCTACAACGCAACWGGTTATCCCAGAATTTGTGCTGTGGACTGTGGACTCAAATTGAATCAAATCAGATGTTTTGTTCGTCGTGGAGCTCGA------------------------------------------------------GTTGATTTGGTGCCGTGGAATTATGAATTG------AAATGTGCTGA---TTTCGATGGTCTTTTCTTGA-------------------------------------------------------------------------------------------------------GTAATGGACC---------------------------------------------------------------------------------------------------------------------------------------------------------CGGTGACCCATATGTTTGCAAGAAGACAGTAGAAAATCTCAAAAAAGTTCTCAATTCCGCAA---ATGTAAAA---------CCGATTTTTGGCATTTGCTTGGGT------------------------------------------------------------CACCAATTGTTGGCTACAGCAATTAATTGCAAAACATACAAAATGAAGTATGGTAATCGCGGACACAATTTGCCTTGCATTCATAATGGAACAAACCGCTGCTTTATGACTTCGCAAAATCATGGATTTGCAGTTAATATTGATGACTTGGATGCAA------ATTGGGAGCCTCTTTTTACAAAC----------
>Aphroteniella  sp.
CATGGCCAAATTCTGGTTTTGACCTATCCACTCATTGGAAATTATGGTGTGCCT---GGTGACGAGGTCGATGAACACCAACTATCCCGGCATTTTGAATCAAATAACAAAGTTTGGATTTCGGCATTGATCGTTGGCGAGATTTGTGAAACGCCATCGCATTGGCGTCAAAAGCAAACGCTTGCCAAATGGATGA--------------------------------------------------------------TCCAGCACAATATTCCGGGTATTTGTGGTGTTGATACTCGTGCGCTCACCAAGAAGATTCGAGAAAACGGAACCATCCTGGGTAAAA-------------------TAATTCAAAA---TGTTGA----------AGGTCCGT------TCATTGGC---TTAGAATTCATGGACCAAAACGAACGCAATTTAGTAGCGGAAGTGTCGACGAAGAAAGTGGTTACGTATAATTCAACTGGCTATCCGAGAATTTGTGCCGTTGACTGTGGACTCAAATTGAATCAAATCAGATGCTTCGTTAGTCGTGGAGCTCGC------------------------------------------------------GTTGACTTGGTGCCATGGGACTATGAACTG------AAATGCGCTGA---TTTCGATGGTCTCTTCTTGA-------------------------------------------------------------------------------------------------------GCAACGGACC---------------------------------------------------------------------------------------------------------------------------------------------------------TGGTGATCCAGACATTTGCAAGAAAACTGTGGCAAACCTCAAAAAAGTTCTCAATTCAGCCG---ATGTGAAA---------CCGATTTTCGGCATTTGCTTAGGA------------------------------------------------------------CATCAATTGCTTGCTACAGCAATTAACTGCAAAACATACAAAATGAAGTATGGCAATCGCGGGCACAATTTGCCTTGCATTCATAATGGAACAAATCGTTGCTTTATGACTTCACAAAATCATGGATTCGCCGTTAATATTGATGACTTG----------------------------------------------
>Buchonomyia thienemanni
CATGGTCAAATCTTAGTTTTAACATATCCATTAATTGGAAATTATGGTATTCCT---CAAGATGAGCTAGATGAAAATAAACTATCAAAAATGTTTGAGTCTAACGGAAAAATTTGGGTATCTGGATTAATTGTGGGAGAAATTTGTGATATACCTTCTCATTGGCAACAGTCAAAGACACTTTCTGAATGGATGC--------------------------------------------------------------AAAAGTTTAACATTCCTGGTATTTCTGGAATTGACACTAGAGCGTTGACGAAAAAAATTCGTGAAACAGGCACAATTCTCGGAAAAA-------------------TTATTCAAGA---TCCGTC----------CGTATTAT------CTCCAACC---TTAAAATTTTTAGACCAAAATAATAGAAATTTGGTCGCTGAAGTTTCTACATGTAAACCGATCACTTATAACATAAAAGGAAGTCCAAGGATTTGTGCTGTGGACTGTGGGTTAAAGTTAAATCAAATAAGATGTTTTATTAAACGAGGTGCCAGA------------------------------------------------------GTTGATGTAGTGCCATGGGATCATAAGTTA------AATAATAAAGA---CTTTGATGGACTATTCTTGA-------------------------------------------------------------------------------------------------------GTAATGGTCC---------------------------------------------------------------------------------------------------------------------------------------------------------TGGTGATCCAGTAATGTGTAAAAAAACAGTAGAAAATATTAAAAATGTTCTGAATTCAAGTG---ATGTGAAG---------CCAATATTTGGTATTTGTTTGGGA------------------------------------------------------------CATCAATTGCTGTCAACTGCAATTGGGTGTCATACATATAAAATGAAATATGGAAACCGTGGACATAACTTGCCTTGCTTACATCATGGAACCAATCGATGTTTCATGACATCACAGAATCACGGTTTCGCAGTAAATGTGGATAACATGAACCAAG------AA-------------------------------
>Afrozavrelia kribiensis
---------------------------------------------------------------------------------------------------------------------------------------------------------------------------------------------TGGATGA--------------------------------------------------------------AGAAACACAACATTTCGGGAATAAGCGGAATTGACACGCGCGCATTGACAAAGAGAATTCGCGAGCATGGAACGGTTTTGGGAAAAA-------------------TCATTCAGCA---ACCATC----------GGGACCTT------TTTTGGGG---CTCGAATTTAAAGATCAAAACGAGAGAAATTTGGTCGCGGAAGTTTCAACAAAACAGATCGTAACTTACAACCCAAAGGGATCGCCTCGCATTTGCACCGTCGATTGTGGATTGAAATTGAATCAAGTTCGATGCTTCCTTAAGCGAGGGGCGAGA------------------------------------------------------GTTGATGTCGTTCCATGGGACCATGCGTTG------AATCCGAAAGA---CTTTGATGGACTTTTCTTGA-------------------------------------------------------------------------------------------------------GCAATGGACCAGGTAAGAAAATTTCTCGGCT----------------------------------------------------------------------------------------------ACCTGTGGAAAATGTTATATAACAATTCTTTCTTTTCAAGGCGATCCCGTCATGTGCCAAAAGACTGTAAAAAATATTCAACAAGTGCTTAATTCTAAGA---ATGCAAAG---------CCAATATTCGGAATTTGTTTGGGA------------------------------------------------------------CATCAATTATTGTCAACGGCCATCGGTTGTAAAACTTATAAGTTGAAGTACGGCAATCGAGGCCACAATTTACCTGCACTTCATCATGGCACAAATCGCTGCTACATGACCTCCCAAAATCATGGATTTGCCGTCGACG---------------------------------------------------------
>Apedilum subcinctum
CATGGACAAATTCTGATTCTCACTTATCCACTCATTGGTAATTATGGCGTGCCATCTGATGAAGAATTTGATGAGAACAAATTGATTAAAAATTTCGAATCGAATAACAAAATTTGGATTTCGGGTCTTGTTATTTCGGAATTGTGTGATTCGCCATCGCATTGGCGCTTGAAATATAAATTGTCCGATTGGATGA--------------------------------------------------------------AAAAGCACAACATACCGGGAATCAGTGGAATTGATACGCGCGCATTGACAAAACGAATTCGAGAGGATGGAACTGTTTTGGGAAAAA-------------------TTATTCAACA---AACGAC----------CGGTCCAT------TTATGGGA---TTGGAATTTAAGGATCAAAACGAAAGAAATTTAGTTGCGGAAGTGTCAACGAAGAAAGTCGTAACGTACAACGAAAAAGGCTCCCCAAGAATTTGTGCCGTTGATTGTGGCCTGAAATTGAATCAAATTCGATGCTTCACAAAACGAGGAGCACGT------------------------------------------------------GTCGATGTTGTGCCTTGGGATCATCAGTTG------AACGCAAAAGA---CTTTGATGGATTGTTCTTGA-------------------------------------------------------------------------------------------------------GCAATGGACCAGGTATGAAATTCAAAATA------------------------------------------------------------------------------------------------TTGTCTAAGAAAATATTTTACATAAAAATAATTTTTTTAGGTGATCCCGTTATGTGCCATAAAACAGTCAAGAACATTCAACAGGTACTCGCGTCGTCAA---GTGTGAAA---------CCAGTTTTCGGTATTTGCTTAGGC------------------------------------------------------------CATCAGTTATTGTCTTCGGCAATCGGATGTAAGACTTATAAAATGAAATATGGAAATCGTGGGCACAATCTACCTGCTTTACATCATGGCTCAAATCGTTGTTTTATGACGTCACAAAATCATGGATTTGCTGTCGATGCGACAACACTTGACGAAACAA---AATGGGAACCGCTTTTCACAAATTTAAATGAC-
>Axarus  sp.
---------------------------------------------------------------------------AATGAAATAATCAAAAATTTCGAATCAAACAATAAAATTTGGGTTTCTGGGTTAATTGTTGGTGAACTGTGTGAAATTCCCTCTCATTGGCGTTTAAAATATAAACTTTCAGAGTGGATGG--------------------------------------------------------------AAAAGCACAATATTGCTGGCATCAGTGGAATTGATMCAAGAGCCCTTACAAAGAAAATTCGTGAAAACGGTACAGTTTTGGGAAAAA-------------------TTATTCAACA---ACCTTC----------GGGACCGT------TTCTCGGT---CTAGAGTTTAACGATCAAAATGAACGGAATTTAGTAGCTGAGGTGTCAACAAAAAAGGTGATAACTTATAATCTAAATGGAAATCCGAGAATCTGTGCTGTCGATTGTGGATTAAAATTGAATCAAATTCGTTGCTTCATTAAACGTGGGGCTCGA------------------------------------------------------GTTGATGTTGTGCCATGGGATTATGAACTA------AATCCTAAAGA---TTTTGACGGATTATTTTTAA-------------------------------------------------------------------------------------------------------GTAATGGACCAGGTAATTTATTTATTTTTTCATAGCT----------------------------------------------------------------------------------------CCTTCCTTCTTTCATTAATTTATGATTGTCATTTAAACAGGTGACCCTGCAATGTGTCATAATACAGTTAAAAATATCCAGCAGGTACTCATGACCTCGA---CAGAAAAG---------CCAATTTTCGGTATCTGTTTGGGT------------------------------------------------------------CATCAATTATTRGCAACT----------------------------------------------------------------------------------------------------------------------------------------------------------------------------------
>Beardius reissi  *
------------------------------------GGTAACTACGGAATCCCGAGCGATGAGGAATTCGACGAAAACATGTTGATGAAGCACTTYGAGTCGAATAACAAGATCTGGGTGGCTGGATTAGTTGTTGGTGAATTGTGTACAACTCCGTCGCACTGGCGTCAGAAGTACAAACTAGCAGAGTGGATGA--------------------------------------------------------------AGAAGCACAATGTGGTCGGCATCAGTGGAATTGACACTCGAGCGCTGACGAAGAAGATTCGCGAGGACGGCACGGTGCTGGGCAAAA-------------------TCATCCAGCA---RTCGTC----------TGGACCTT------TTCCGGGG---TTGGAGTTCAAGGACCAGAACCAGAGAAACCTCGTCGATGAAGTCTCCATCAAGAAACCGATAACGTACAATGCCAAGGGATCCCCRAGGATCTGCGTGATGGACTGCGGCCTGAAGTTGAATCAGCTNCGTTGCTTCATCAAGCGGGGAGCTCGGGTAAGACAACATGATTTGAGTCAATGGAACTGGATGTAATTTTTGTGATTTTAGGTCGATGTCGTGCCATGGGATCACCCACTC------GATCCAAAAGA---CTTTGACGCGCTCTTCTTGT-------------------------------------------------------------------------------------------------------CAAACGGTCC---------------------------------------------------------------------------------------------------------------------------------------------------------CGGTGACCCCGTCATGTGCCAGAAAACTGTGAAAAACATTCAGCAAGTCCTTGCCAGCCCTC---AGGTCAAA---------CCTGTGTTYGGTATCTGCTTGGGT------------------------------------------------------------CACCAGCTCTTGTCAACTGCYGTAGGCTGTAAAACTTACAARATGAAGTACGGAAACCGTGGCCACAACTTGCCGGCGCTTCACCATGGCACCAACCGCTGCTTCATGACATCCCAAAATCACGGATTCGCTGTTGACGTGAAGACTCTCGGCAAGG------ACTGGGAGCCACTG-------------------
>Chironomus  sp.
---------ATATTAGTACTTACGTATCCACTTATTGGTAATTATGGTGTGCCATCTGAAGAAGAATTTGATGAGAATGAAATTATAAAGAATTTTGAATCGAATAATAAAATTTGGGTATCTGGATTGATTGTTGGTGAACTATGTGACGCTCCATCGCATTGGCGTCTAAAATACAAACTTTCTGAATGGATGG--------------------------------------------------------------AAAAGCACAACATTGCAGGTATCAGTGGAGTCGATACWAGAGCACTTACAAAGAATATTCGAGAAAATGGAACTGTTTTGGGAAAAA-------------------TTGTTCAGCA---ACCGTC----------CGGTCCAT------TYYTGGGC---ATTGAATTYAACGATCAAAATCAGAGAAACTTAGTTGCTGAAGTTTCTACGAAAAAAGTTGTAACGTACAATCCTAATGGAAGTCCAAGAATTTGTGTTGTCGATTGTGGAGCAAAATTGAATCAAATTCGTTGCTTCATCAATCGTGGAGCGCGT------------------------------------------------------GTAGACTTAGTGCCATGGGATTATGAACTG------AATCCTAAGAA---CTTTGACGGCTTATTCTTAA-------------------------------------------------------------------------------------------------------GTAACGGACCAGGTAAGACATTTTTGCCTATAATCTTGC--------------------------------------------------------------------------------------ATCACATTTTTAAAATATTTTTGAATTATCAYKTTAACAGGTGACCCTGCTACGTGCCATAAAACAGTCAAGAACATTCAGCAGGTACTTGTCTCTGACA---AAGAAAAA---------CCAATTTTCGGTATTTGTTTGGGA------------------------------------------------------------CATCAATTATTAGCAACAGCAGTAGGCTGTAAAACTTACAAATTAAAATACGGCAACAGAGGACATAACCTACCTGCTCTCCATCATGGCTCAAATCGATGCTTTATGACTTCTCAAAATCACGGATTTGCGGTTGATGTCACACTGATTGATCAAACGA---ATTGTGAGCCTCTTTTTACAAACTTGAATGAT-
>Cladotanytarsus   sp. 1
---------ATTTTAGTTCTGACATATCCACTTATTGGCAACTATGGCGTACCRTCGGATGAAGAATTTGACGAGAATAAATTGATGAAAAATTTCGAGTCTAACAATAAAATTTGGACAACGGGCTTGATTGTGGGTGAAATATGTGAAACTCCTTCTCACTGGCGATTGNNNNNNNNNNNNNNNNNNNNNNNNNNNNNNNNNNNNNNNNNNNNNNNNNNNNNNNNNNNNNNNNNNNNNNNNNNNNNNNNNNNNNNNNNNNNNNNNNNNNNNNNNNNNNNNNNNNNNNNNNNNNNNNNNNNNNNNNNNNNNNNNNNNNNNNNNNNNNNNNNNNNNNNNNNNNNN-------------------NNNNNNNNNNNNNNNNNNN----------NNNNNNNNNNNNNNNNNNNNNN---NNNNNNNNNNNNNNNNNNNNNNNNNNNNNNNNNNNNNNNNNNNNNNNNNNNNNNNNNNNNNNNNNNNNNNNNNNNNNNNNNNNNNNNNNNNNNNNNNNNNNNNNNNNNNNNNNNNNNNNNNNNNNNNTTCGATGG---------------------------------------------------------------------------CTTGTTTTTAAGCAATGG-ACCAGGTAAGA------AATCTAGAAAAAASTTTTTATTGACTAAARTTTA-------------------------------------------------------------------------------------------------------ATAACTTTT----------------------------------------------------------------------------------------------------------------------------------------------------------AGGTGATCCCGTCATGTGCCATAAAACTGTAAAAAACATTCAACAGGTACTTTCATCRTCAA---AYGCAAAG---------CCCATTTTYGGCATCTGTTTGGGA------------------------------------------------------------CATCAATTGCTGTCAACTGCAGTTGGATGTAAAACATACAAGCTWAAATATGGAAATCGTGGCCATAATTTGCCTGCTCTGCATCATGGAACAAACCGTTGTTTTATGACGTCACAAAATCATGGATTTGCTGTCGATGCCACAACTCTCGATGATG------ATTGGGAGCCGCTTTTCACCAACT---------
>Cladotanytarsus  sp. 2
---------------GTTCTAACATATCCACTTATTGGCAACTATGGCGTACCGTCCGATGAAGAATTTGATGAGAATAAATTGATGAAAAATTTTGAGTCTAATAATAAAATTTGGATAACGGGCTTGATTGTTGGCGAAATATGTGAAACTCCATCTCATTGGCGTTTGAAGTATAAACTTTCGGAATGGATGG--------------------------------------------------------------AGAAGCATGGAATTGCTGGCATAAGCGGCATCGATACACGTGCGTTGACTAAAAGCATTCGAGAAAATGGAACTGTCCTTGGAAAAA-------------------TTATTCAACA---ACCATC----------GGGTCCTT------TTCTCGGT---CTCGAATTTAAGGACCAAAATGAAAGAAATTTGGTTGCTGAAGTTTCGACTAAAAAGGTTATGACCTACAACCCAAAAGGATCACCACGAATTTGTGCAGTCGATTGTGGATTGAAATTAAATCAAATTCGCTGCTTCCTTAAGCGTGGAGCTAGA------------------------------------------------------GTCGATGTTGTACCATGGGATCATGCATTA------AATCCAAAAGA---TTTTGATGGGCTGTTTTTAA-------------------------------------------------------------------------------------------------------GCAATGGACCAGGTAAAAAAATTTTC---------------------------------------------------------------------------------------------------AAAAAAAGTTTTTATTGACTAACGTTTAATAACTTTTTAGGTGATCCCGTCATGTGCCATAAAACTGTTAAGAACATTCAACAGGTACTTTCATCGTCAA---ATGCAAAG---------CCCATTTTTGGCATCTGTTTGGGA------------------------------------------------------------CATCAATTGCTGTCAACTGCAGTTGGATGTAAAACTTATAAGATGAAATATGGCAATCGAGGTCATAATTTGCCTGCTTTGCATCATGGAACAAATCGTTGTTTTATGACGTCACAAAATCATGGTTTTGCCGTTGATGCGACAACTCTCGATGCTA------ATTGGGAACCGCTTC------------------
>Conochironomus  sp.
------------TTAGTCTTAACGTACCCACTTATTGGAAATTACGGTGTTCCTACTGATAATGAATTTGATGAAAATCAATTGATAAAATATTTTGAGTCGAATAATAAAATTTGGATATCTGGTTTAATTGTTGGTGAATTATGTGATTCACCATCACATTGGCGTAGTAAGTATAAACTTGCTGAATGGATGG--------------------------------------------------------------AAAAACATAATATCGCAGGTATAAGTGGAATTGATACTCGAGCTTTGACAAAAAAAATTCGCGAAAGTGGAACAATTTTGGGAAAAA-------------------TTATTCAACA---ACCGTC----------TGGTCCAT------TTTTGGGA---CTTGATTTTAAAGATCAAAACGAAAGGAATTTGGTAGCTGAAGTTTCAACAACTAAAATTATTACGTACAATCCAAGTGGATCACCAAGAATTTGTGCCATTGATTGTGGTCTAAAATTAAATCAAATTCGTTGCTTCCTTGATCGAGGAGCTCGA------------------------------------------------------GTAGATGTTGTGCCATGGGATCATAAATTA------AATCCAAATGA---ATTTGATGGTTTATTTTTAA-------------------------------------------------------------------------------------------------------GCAATGGTCCAGGTAAGAAAAATTATTTGTTTTATTTTGTTTTAAATAK----------------------------------------------------------------------------AAACCTTCAATTGTTCTCTAAATTTATTTTTTCCAAACAGGTGATCCAAAAATGTGCCATAAAACAGTAATACAAATTCAACAGGTAATTGCTCWGAAAG---GCACAAAA---------CCAATATTTGGTATTTGCTTGGGT------------------------------------------------------------CATCAACTTTTGTCAACTGCAATTGGATGCAATACATACAAAATGTTATATGGTAATCGTGGTCATAATTTACCTGCATTACATCATGGTTCAAACCGCTGTTTTATGACATCACAAAATCATGGTTTTGCTGTWGATGTTAATACATTGGATAAGAATA---ATTGGGAA-------------------------
>Cryptochironomus  sp.
CACGGACAAATTTTGGTACTGACATATCCACTAATTGGCAACTACGGCGTACCGACAGAGGACGAATTCGATGAGAACCAGATAATTAAGAATTTCGAGTCAAACAATAAGATWTGGGTGTCTGGGTTGATTGTCGGCGAGCTGTGCGACGTTCCTTCGCATTGGCGACTGAAATACAAGCTGGCTGAGTGGATGG--------------------------------------------------------------AGAAGCACAACATTGCCGGCATYAGTGGAATTGATACAAGGGCGCTGACGAAGAAAATCCGTGAGAACGGRACTATTTTGGGGAAGA-------------------TYATACAGCA---GCCGTT----------CGGTCCGT------TCCTTGGA---CTTGAATTTAGTGATCAAAATGAGAGGAATTTAGTCGCGGAAGTGTCGACGAAGAAGATCGTCACATACAATCCAAAGGGAAGTCCGAGGATTTGTGCTGTTGACTGTGGATTAAAATTRAATCAAGTTCGCTGTTTCATCAAGAGAGGAGCTCGT------------------------------------------------------GTGGATGTCGTGCCATGGGATTCTGAGTTG------AATCCGAAAAA---CTTTGACGGCTTGTTCTTGA-------------------------------------------------------------------------------------------------------GTAATGGACCAGGTAAGAATTTCAAATATTTATTGCT----------------------------------------------------------------------------------------TTATTTCAACTTAATGTAATACCAAATTTTCTGTCAACAGGTGACCCTGCAACGTGCAATAAAACTGTTAAGAACATCAAACAGGTACTCGCTTCCGAGA---ATGTAAAG---------CCAATTTTTGGAATTTGTTTGGGT------------------------------------------------------------CATCAATTATTAGCAACGGCAGTTGGCTGTAAAACCTACAAGTTGAAATATGGYAATAGAGGACATAACTTACCGGCATTGCATCACGGATCGAATCGATGTTTCATGACATCGCAAAATCATGGATTTGCTGTTGATGTAACGCTAATCGCTCAAAMAA---ATTGGGAGCCRCTCTTTACGAATTTGAATGAT-
>Cryptotendipes  sp.
CATGGACAAATTCTGGTGCTGACATATCCGCTGATTGGCAACTACGGCGTCCCAACCGAGGACGAATTCGACGAGAATGCGATTATCAAGAACTTTGAGTCCAACAACAAGATTTGGGTGTCGGGGCTGATTGTCGGCGAGCTGTGTGATGTTCCGTCGCATTGGCGCTTAAAATATAAACTTTCCGAATGGATGG--------------------------------------------------------------AGAAGCACAACATTGCCGGCATTAGTGGCATCGACACGAGAGCTCTSACGAAGAAGATCCGCGAAAATGGAACAATCTTGGGAAAAA-------------------TTATTCAGCA---GCCGTC----------CGGTTCGT------TCCTTGGA---TTGGAGTTTAGCGATCAAAATGAAAGAAACTTGGTCGCGGAAGTATCGACAAAGAGCGTGGTTACGTACAATCCCAAAGGGAGTCCAAGGATCTGCGCCGTGGACTGCGGATTGAAGCTGAATCAGATTCGCTGCTTCATCAAGCGCGGAGCACGT------------------------------------------------------GTCGACGTGGTGCCGTGGGACTACGAAATG------AATCCCAAAGA---CTTTGATGGACTGTTCTTGA-------------------------------------------------------------------------------------------------------GCAACGGACCAGGTAAGAAAAAAAWTYGTGAATATTCTAG-------------------------------------------------------------------------------------CAGCAATTTTGACACTTGCATTTTTCTCACACGTAAATAGGCGACCCCGCTATGTGCCATAAAACCGTAAAAAACATCCAGCAGGTACTCGTTTCGGACA---AAGTCAGA---------CCAATATTTGGAATCTGTTTAGGA------------------------------------------------------------CATCAGCTATTGGCAACGGCCGTCGGGTGCAAGACCTACAAGTTAAAGTACGGCAACAGAGGACACAACTTGCCGGCTATTCATCATGGCTCCGATCGATGCTTCATGACGTCACAAAATCATGGATTTGCC----------------------------------------------------------------
>Dicrotendipes peringueyanus
---------------GTACTAACATATCCATTAATCGGTAATTATGGTGTACCAACCGAAGAGGAATTTGATGAAAATGCAATTATCAAGAATTTCGAATCGAATAACAAAATTTGGGTATCTGGCTTGATTGTCGGTGAGTTATGCGATGTTCCGTCTCACTGGCGCTTAAAATACAAACTTTCTGAATGGATGG--------------------------------------------------------------AGAAGCACAATATTGTCGGAATYAGTGGAATTGACACGAGGGCACTCACAAAAAAGATTCGTGAAAATGGAACAATTTTGGGTAAAA-------------------TTATTCAACA---GCCATC----------AGGTCCGT------TCTTGGGA---TTGGAATTTGCYGAYCAAAATGAAAGGAATTTGGTYGCCGAAGTGTCAACAACAAAAGTAGTCACTTACAACCCGAATGGAAGTCCAAGAATTTGCGCCGTTGATTGTGGATTAAAATTGAATCAAATTCGATGCTTCCTCAAACGTGGAGCGCGT------------------------------------------------------GTTGATGTTGTGCCATGGGACTATGAATTG------AATCCGAAGGA---TTTTGATGGTTTATTCTTGA-------------------------------------------------------------------------------------------------------GTAATGGACCAGGTAAGAAAATAACTTTTTANNNNNNNNNNNNNNN-------------------------------------------------------------------------------NNNTTTTTACMACATTTTCATTTTTGTCRCGTAAAAACAGGTGATCCCGCCATGTGCCATAAAACTGTTAAAAACATTCAGCAGGTACTTGTATCGGARC---ATGAAAAG---------CCAATTTTTGGMATTTGTTTGGGT------------------------------------------------------------CATCAATTATTAGCAACTGCAGTAGGCTGTAAAACGTACAAACTAAAATACGGTAATAGAGGTCACAACTTGCCAGCAATCCATCATGGATCGAACCGATGCTTCATGACTTCACAAAATCATGGYTTTGCTGTCGATGTAACATTAATTGATCAGACAA---ATTATGAGCCTCTC-------------------
>Dicrotendipes  sp.1
---------------GTGCTTACATATCCATTAATCGGCAACTATGGCGTGCCAACAGAGGATGAATTTGATGAAAATAAAATAATCAAGAATTTCGAGTCGAATAATAAAATTTGGGTGTCTGGCTTAATTGTCGGTGAGTTGTGCGATGTTCCATCGCATTGGCGCTTAAAATACAAACTTTCCGAATGGATGG--------------------------------------------------------------AGAAGCATAACATTGCTGGAATCAGCGGAATTGACACAAGAGCTCTCACGAAGAAAATTCGAGAAAATGGAACAGTTTTGGGAAAAA-------------------TCGTACAACA---ACCATC----------GGGGCCGT------TCCTTGGA---CTCGCATTTGCCGATCAAAATGAACGAAATTTAGTTGCTGARGTATCGACGAAGAAAATTGTTACTTACAATCCAAAAGGAAGTCCAAGAATTTGTGCTGTTGACTGTGGATTAAAATTAAATCAAATCCGYTGCTTCCTAAAACGTGGAGCATGT------------------------------------------------------GTTGATGTTGTTCCATGGGATCATGAGYTG------AACCCTAAAGA---TTTCGATGGATTATTTTTGA-------------------------------------------------------------------------------------------------------GTAACGGACCAGGTAAGGAATTTACTTTATGACCTTTTGCATCA---------------------------------------------------------------------------------CATTTTCACWAAGGACTTTCAAAATTTRTCACGTAAACAGGTGACCCTGCTATGTGCCATAAAACTGTTAAGAATATCCAGCAGGTACTCGTTTCCGAAC---ATGAAAGG---------CCAATTTTTGGTATTTGTTTGGGT------------------------------------------------------------CATCAATTAYTGGCAACGGCTGTTGGATGCAAAACTTATAAGCTCAAATACGGTAATAGAGGACACAAYTTGCCGGCTATTCACCATGGATCAAACCGATGCTTCATGACTTCACAAAATCATGGATTTGCAGTTGATGTCACATTGATTGATCAAACAA---ACTATGAACCGCTTTTCACAAACTTAAATGAT-
>Dicrotendipes  sp.3
---------ATTTTAGTACTAACATATCCATTGATCGGTAACTATGGTGTACCAACKGAAGATGAATTTGATGARAATGAAATAATCAAGAATTTTGAGTCCAACAATAAAATTTGGGTATCRGGATTAATTGTCGGTGAGTTRTGTGATGTKCCATCRCATTGGCGCTTAAAGTACAAACTTGCTGAGTGGATGG--------------------------------------------------------------AGAAGCATGGTATTGCTGGAATCAGTGGAATCGACACAAGAGCATTAACGAAGAAAATTCGAGAAAATGGCACAGTTTTGGGTAAAA-------------------TTATMCAGCA---GCCATC----------AGGTCCAT------TCCTTGGA---CTCGAATTTGCMGATCAAAATGAAAGAAATTTGGTAGCTGAAGTATCAACTAAGAAAGTCGTCACGTACAATCCAAAAGGAAGTCCAAGAATCTGTGCTGTTGATTGTGGWYTAAAATTAAATCAAATTCGATGCTTCTTAAAACGTGGAGCACGT------------------------------------------------------GTYGAYGTRGTTCCATGGGATTATGAATTG------AAGCCTAAAGA---CTTTGATGGATTATTTTTGA-------------------------------------------------------------------------------------------------------GTAATGGACCAGGTAAGAAATAATTTTATRACTT-------------------------------------------------------------------------------------------TTTTACATAATGACYTWAAAWTTTTTTGTCACAAAAACAGGTGATCCTGCTACGTGCCATACAACTGTTAARAATATCCAGCAGGTACTCGTTTCAGAGC---ATGAAAAG---------CCAATTTTCGGTATTTGTTTGGGA------------------------------------------------------------CATCAATTATTGGCAACTGCTRTTGGCTGTAAAACATACAAGTTGAAATATGGTAATCGAGGACATAACTTGCCTGCAATTCATCATGGCTCAAATAGATGCTTCATGACGTCACAAAATCATGGATTTGCAGTTGACGTAACATTRATTGACCAAACCA---ATTATGAGCCACTTTTTACAAACTTG-------
>Endochironomus  sp.1
---------ATTTTAATTTTAACTTATCCKCTGATTGGAAATTATGGCGTACCGACAGAAGATGAATTTGATGAAAATCAATTGATTAAAAATTTTGAATCGAATAATAAAATTTGGATATCTGGTTTGATTGTCGGCGAGCTATGTGAAGAACCTTCGCATTGGCGCTTGAARTATAARCTYGCTGAGTGGATGG--------------------------------------------------------------AAAAACATAATGTAACAGGCATCAGTGGAATCGATACGAGAGCATTGACTAAAAAAATTCGKGARAAYGGAACYGTTTTGGGAAAAA-------------------TCATTCAACA---ACCATC----------GGGTCCAT------TTCTCGGA---ATYGAATTTAAAGATCAAAATGAGCGAAATTTAGTYGCYGAAGTGTCAACAAAAGTTTCAAAAACTTATAATCCCAGTGGATCACCWCGCATTTGTGCCGTCGATTGTGGTCTGAAATTAAATCAAATTCGATGCTTTATYAATCGCGGGGCTCGC------------------------------------------------------GTTGATGTTGTGCCATGGGATCAACAATTG------AATCCAAAAGA---TTTTGATGGACTTTTTTTGA-------------------------------------------------------------------------------------------------------GTAACGGACCAGGTAAGAAATTTWTTTTAAWWTTT------------------------------------------------------------------------------------------TAAAATTTTTNANNNNNNANTTTTTTNTTTTTTTAAACAGGTGATCCCATCATGTGCCATAAAACTGTAAAAAATATTCAACAGRTACTGGCATCCTCAA---ATGCAAAG---------CCAATTTTCGGAATTTGCTTAGGT------------------------------------------------------------CATCAATTATTGTCAACTGCAGTCGGATGCAAAACATACAAAATGAAGTATGGTAATCGTGGTCATAATCTACCTGCACTTCATCATGGAACAAATCGTTGYTTCATGACGTCACAAAATCATGGTTTTGCTGTTGATCCGCATACACTCGATGATAAGA---ATTGGGAGCCATTATTTACAA------------
>Endochironomus  sp.2
CATGGACAAATACTCGTGCTCACTTACCCGCTCATTGGAAATTATGGCGTTCCAACTGAGGACGAATTTGATGAGAATCAATTGATTAAGCACTTTGAATCGAATAATAAAATTTGGATATCTGGACTGATTGTTGGCGAAGTTTGCGATTCGCCGTCGCATTGGCGATTAAAATACAAGTTGGCCGAGTGGATGG--------------------------------------------------------------AAAAGCACAATGTGGTTGGAATAAGTGGAATTGACACKAGAGCTCTCACCAAGAAGATTCGCGAAGACGGAACTGTTTTGGGAAAAA-------------------TCATTCAGCA---GCCATC----------GGGTCCGT------TTCTCGGC---ATCGAATTTAAAGATCAAAATGAGAGAAATTTGGTCGATGAAGTTTCGACTAAAAAAGCACAAACCTACAATGCCAAGGGCTCACCGAGAATCTGCGCCGTCGATTGCGGCTTAAAGTTGAATCAAATTCGATGCTTTGTCAAACGCGGTGCGCGT------------------------------------------------------GTCGATGTTGTACCATGGGACCAACAGTTG------AATCCAAAAGA---CTTTGACGGTTTGTTTTTGA-------------------------------------------------------------------------------------------------------GCAACGGACCAGGTAAGAAAATCATCTCAGTGTTCAT----------------------------------------------------------------------------------------CATAAAAAGTCAATAACAAATAATTATTTATTGTCAACAGGTGATCCCGTCATGTGCCATAAAACTGTCAAAAACATTCAACAGGTAATTGCATCGACAA---ATACAAAG---------CCAATTTTCGGTATTTGCTTAGGA------------------------------------------------------------CATCAGCTATTGTCAACGGCAGTCGGATGCAAAACGTACAAAATGAAATACGGCAATCGTGGCCACAATCTACCTGCACTTCATCATGGATCGAATCGATGCTTCATGACGTCACAAAATCATGGTTTTGCTGTCGATGCRAATACAATTGATGAGAAGA---ATTGGGAGGCTTTGTTCACGAATTTGAATGAC-
>Endotribelos  sp.
------------------------------------------------------------------------------------------------------------------------------------------------TGCGACTCGCCGTCTCATTGGCGTTTAAAATACAAGCTCGCCGAGTGGATGG--------------------------------------------------------------AGAAGCACAATGTGGTCGGAATAAGTGGGATCGATACGCGAGCACTGACTAAGAAAATTCGAGAGGATGGAACTGTTTTGGGAAAAA-------------------TCATTCAGCA---GCCATC----------GGGACCAT------TTCTCGGA---ATCGAGTTTAAAGATCAAAATGAGAGAAATTTGGTGGCCGAAGTTTCAACTAAAAAGTCACAGACTTACAATGCCAAGGGCTCGCCAAGAATCTGTGCCGTCGATTGCGGTCTGAAGCTGAATCAAATTCGATGCTTCGTCAATCGCGGTGCSCGC------------------------------------------------------GTCGATGTTGTGCCATGGGACCAAGAGTTG------AATCCGAAGGA---CTTTGACGGTCTCTTTTTGA-------------------------------------------------------------------------------------------------------GCAACGGACCAGGTAAGACTTTCACTCTCATTTATGAGCTCC-----------------------------------------------------------------------------------AATAATAAAAAAATAAAAAAATAAAAAATTTCGTCAACAGGTGATCCCATCATGTGCGATAAAACGGTAAAAAACATTCAACAGGTAATCAAGTCTGCCA---ATACAAAG---------CCAATTTTCGGTATTTGTTTGGGC------------------------------------------------------------CATCAACTGCTGTCAACGGCAATCGGATGCAAAACATACAAAATGAAGTATGGCAATCGTGGCCACAATCTACCTGCTCTCCATCATGGAACAAATCGATGC----------------------------------------------------------------------------------------------
>Harrisius  sp.1
------------TTGGTGTTGACCTATCCATTAATCGGTAATTATGGTGTTCCAACTGAAGATGAATTCGACGAAAATGAAATAATAAAGAATTTTGAATCCAACAATAAAATATGGATATCTGGATTGATTGTCGGTGAATTATGTGATGCTCCGTCTCATTGGCGATTAAAGTATAAGCTCTCTGAATGGATGG--------------------------------------------------------------AAAAACATAATATTGCCGGMATAAGTGGAATCGACACGAGAGCTTTAACGAAGAAAATCCGCGAGAATGGAACAGTTTTGGGTAAAA-------------------TTGTTCAGCA---RCCATC----------TGGTCCAT------TYTTGGGT---GTTGAATTTAAGGATCAWAATCAGAGAAATTTAGTTGCTGAAGTTTCTATAAAGAAGTCAAAGACTTAYAATCCAAAAGGATCACCACGAATTTGTGCCGTTGATTGYGGATTAAAATTAAATCAAATTCGTTGCTTCATAAATCGWGGAGCTMGA------------------------------------------------------GTTGATGTTGTGCCATGGGATCAAGAGCTG------AATCCWAAAGA---CTTTGATGGACTGTTTTTAT-------------------------------------------------------------------------------------------------------CTAATGGACCAGGTGAGATTTTTCTTTAATTT---------------------------------------------------------------------------------------------CTTATCTTTAATAAATATTTAATTGASATTTTTTTATCAGGTGATCCAATCATGTGCCAGAAAACTGTAAAAAATATCCAGAATGTACTACAGTCAGCGA---ACRCAAAG---------CCAATTTTTGGCATTTGCTTAGGA------------------------------------------------------------CATCAACTTTTGTCTACSGCAATCGGATGCAAAACTTATAAAATGAAATACGGTAAT-------------------------------------------------------------------------------------------------------------------------------------------
>Harrisius  sp.2
CATGGACAACTCTTAATTTTAACTTATCCATTAATTGGAAACTATGGCGTACCAACTGAAGACGAATTTGATGCGAATGAAATAATTAAGCACTTTGAATCGAATAATAAAATATGGATAAGTGGCTTAATCGTGGGTGAGTTGTGCGATGCTCCATCTCATTGGCGATTAAAATACAAGCTCTCTGAATGGATGG--------------------------------------------------------------AAAAACATAATGTGGCYGGCATAAGTGGAATTGACACGAGAGCTCTCACAAAGAAAATTCGTGAGAATGGAACTGTTTTGGGTAAAA-------------------TTGTTCAGCA---GCCATC----------TGGACCGT------TTCTTGGT---GTTGAATTTAAGGATCAAAATGAAAGAAATTTAGTCGCTGAAGTGTCCATTAAGAAGTCAAAGACTTACAACTTAAAAGGATCACCACGTGTTTGTGTGGTTGATTGTGGCTTAAAGTTAAATCAAATTCGTTGCTTCATAAATCGTGGAGCACGT------------------------------------------------------GTTGATGTTGTGCCGTGGGATCAAGAGCTC------AATCCAAAGGA---TTTTGATGCTCTTTTCTTGA-------------------------------------------------------------------------------------------------------GCAATGGACCAGGTTAAAAAGTTTATTGTT-----------------------------------------------------------------------------------------------ATTTTGAAAAGATTGTTTGTAATATTGTATTTATTACTAGGTGATCCTGTCATGTGCCACAAAACTGTGAAAAATATTCAACAGGTACTGCAATCTGCAA---GTGCGAAA---------CCTATCTTTGGTATTTGCTTAGGC------------------------------------------------------------CATCAACTTTTGTCTACAGCAATCGGATGCAAGACATATAAAATGAAATATGGTAATCGTGGACACAACTTACCTGCACTTCATCATGGAACAAACCGCTGTTTCATGACTTCACAAAATCATGGATTTGCAGTTGATGTGACAACAATTGGGCCAG------ATTGGGAGCCACTTTTTACTAATCTAAATGAC-
>Imparipecten  sp. 2
------------------------------------------------------ACGGAGGATGAATTTGATGAGCATAAATTGATAAAGCATTTCGAATCTAACAACAAAATTTGGGTGTCTGGCTTGATTGTCGGTGAATTGTGTGATGCACCGTCACACTGGCGCTTAAAATACAAGCTTTCCGAATGGATGG--------------------------------------------------------------AAAAGCACAATATCGCTGGCATTAGTGGAATCGATACGAGAGCCTTGACAAAGAAAATTCGCGAAAATGGAACGGTTTTGGGAAAAA-------------------TCATTCAGCA---GCCGTC----------CGGTCCGT------TCTTGGGT---TTGGAATTTAAGGATCAAAATGAGAGGAATTTGGTGGCCGAAGTGTCTACGCAGAAAATAATTACGTACAATTCAAGTGGAAGTCCACGAATTTGTGCTGTCGATTGTGGACTGAAGTTGAATCAAATTCGTTGCTTCATCAATCGCGGAGCACGC------------------------------------------------------GTTGACGTCGTTCCATGGGATCATGCTTTA------AATCCAAAAGA---TTTTGACGGTTTATTCTTGA-------------------------------------------------------------------------------------------------------GCAATGGACCAGGTAATGAGGAAATTTTTTTCATCCCTCTCGT----------------------------------------------------------------------------------GCCATAAACTTTTATATTCYTCAATAAATCATTCTTTTAGGTGACCCTGTCATGTGCCATAAAACTGTTAAGAACATCCAACAGGTTATTTCATCATCGA------AGAAA---------CCAATTTTCGGAATCTGTTTGGGA------------------------------------------------------------CATCAACTTCTTTCGACGGCAATCGGATGTAAAACTTATAAAATGAAATACGGCAATCGTGGACATAATTTACCTGCTCTTA------------------------------------------------------------------------------------------------------------------
>Imparipecten pictipes
---------------------------------------------GGTGTGCCAACTGAAGAAGAATTTGATGAACATAAATTGATCAAACATTTTGAATCAAATAATAAAATTTGGATATCCGGTTTGATTGTTGGTGAATTATGTGATGCACCATCACATTGGCGTTTAAAGTATAAACTTTCTGAATGGATGG--------------------------------------------------------------AAAAGCATAATATTGCAGGTATAAGTGGAATTGACACGAGAGCATTGACAAAAAAAATTCGTGAGAATGGAACTGTTTTGGGAAAAA-------------------TCATTCAACA---ACCATC----------TGGTCCGT------TTCTTGGC---ATTGAATTTAAAGATCACAATGAGAGAAACTTGGTTGCAGAAGTTTCTACAAAGAAATCTGTCACTTATAATCCGACAGGAAGTCCTCTTATTTGTGCTGTCGACTGTGGATTAAAATTAAATCAAATTCGTTGTTTCATTAAGCGTGGAGCACGA------------------------------------------------------GTAGATGTTGTACCATGGGATCATGACTTA------AATCCTAAAGA---TTTTGATGGATTGTTCTTGA-------------------------------------------------------------------------------------------------------GTAATGGGCCAGGTAAAAAAAATATTTTGAAA---------------------------------------------------------------------------------------------AATTTATTACGTAGGTAAATAATAATTTTTTTCTCCACAGGTGATCCTGTCATGTGCCATAAAACTGTAAAAAATATTCAACAGGTACTCGATTCACCTA---ATGCAAAA---------CCAATTTTTGGAATTTGCTTAGGT------------------------------------------------------------CATCAACTTTTGTCAACCGCAGCAGGATGTAAAACTTATAAAATGAAATACGGAAATCGTGGACATAATTTACCTGCGCTTCATCATGGATCTAATCGCTGTTTTATGACTTCCCAAAATCATGGATTTGCTGTTGATGTTAAATCAATTGATGAAAAAA---ATTGGGAGCCTCTCTTTACAAATG---------
>Kiefferulus barbatitarsis
------CAAATTCTAGTTCTGACATATCCATTAATTGGTAACTACGGAGTTCCAACAGAAGAAGAATTTGACCAAAATCAAATAATCAAAAACTTTGAATCAAACAACAAAATTTGGGTGTCTGGCTTAATCGTCGGTGAATTATGTAACACTCCATCTCATTGGCGCTTGAAATACAAACTTTCTGAATGGATGG--------------------------------------------------------------AAAAGCATGGAATTGCAGGTATAAGTGGAATCGATACACGAGCTCTTACAAAGAAAATCCGTGAGAATGGAACAATTTTGGGAAAAA-------------------TTATTCAACA---GCCATC----------AGGTCCAT------TTTTAGGG---CTTGAATTTAATGATCAAAATGAAAGAAATCTGGTAGCTGAAGTGTCAACGAAAAAAGTAATTACTTACAATCCGAAAGGAAGCCCACGGATTTGTGCTGTTGATTGTGGATTAAAATTGAATCAAATTCGATGCTTCATTAAACGTGGAGCACGA------------------------------------------------------GTTGATGTTGTGCCATGGGACTACGAGTTG------AAGCCTAAAGA---TTTTGATGGCTTGTTCTTGA-------------------------------------------------------------------------------------------------------GTAATGGACCAGGTAAGAAAATATATTTTATGCCTATTTACATCATTCTTTATGACTTGT-----------------------------------------------------------------TTCCATCTCCTCCTTTTATTTAAATTTGTCACGTTGATAGGTGATCCTGCTATTTGCCATAAAACAGTTAAAAATATTCAACAGGTACTTGAGTTGTCGG------ATAAG---------CCAATTTTCGGTATTTGTTTGGGT------------------------------------------------------------CATCAATTATTGGCGACTGCTGTTGGTTGTAAAACATACAAGCTAAAATATGGTAATAGAGGACACAACTTACCGGCAATTCATCATGGATCAAATCGCTGCTTCATGACATCACAAAATCATGGATTTGCTGTTGATGTCATGCTGATGGATCAATCAA---ATTGGGAACCGCTGTTTACAAACTTGAATGAT-
>Kiefferulus calligaster
---------ATATTAGTTCTGACCTATCCATTAATCGGTAATTATGGTGTGCCAACAGAAGATGAATTTGATGAAAATGAAATAATTAAAAATTTTGAATCAAATAATAAAATATGGATATCGGGYTTGATTGTTGGAGAGCTTTGTGACACTCCATCTCATTGGCGACTAAAATATAAACTTTCTGAGTGGATGG--------------------------------------------------------------AAAAACATAATATCGCAGGTATTAGTGGAATCGATACACGAGCACTCACAAAAACCATCCGAGAGAATGGAACAATTTTGGGAAAAA-------------------TTATTCAACA---ACCGTC----------TGGACCAT------TTCCTGGT---CTTGAATTTAACGATCAAAATGAACGAAACTTGGTTGCTGAAGTATCAACGAAGAAAGTCATTACTTATAATCCAAATGGAAGTCCTAGAATCTGTGCTGTCGATTGTGGGCTGAAGCTTAATCAAATTCGTTGCTTTTTAAAACGWGGAGCACGT------------------------------------------------------GTTGATGTTGTACCATGGGATTATGAAATG------AAGCCTAAAGA---TTTTGATGGATTATTTTTGA-------------------------------------------------------------------------------------------------------GCAATGGACCAGGTAAGATTTTTTTTYTATTTATTTTCCTTTAAAAGTATTTCCTGTTTAT----------------------------------------------------------------TTCATAATTTTCCTTTTTCTTACGTTTGTCACGTAATCAGGCGACCCTGCTATGTGCCATAAAACTGTAAAGAATATACAGCAGGTACTCGTATCTTCCG------AAAAG---------CCAATTTTTGGTATTTGTTTAGGG------------------------------------------------------------CATCAATTATTAGCAACAGCAGTAGGTTGTAAAACATACAAATTAAAATACGGTAATAGAGGACACAACTTACCGGCTATTCATCATGGATCCAATCGTTGCTTTATGACCTCACAAAATCATGGTTTTGCTGTAGATGTCATGTTGATTGATCAAACTA---ACTGGGAACCATTATTTACAC------------

>Micropsectra  sp.
CATGGTCAAATGCTAGTTTTAACRTATCCACTTATTGGCAATTATGGAGTTCCATCTGATGAAGAATTTGATGAGAATAAATTGATAAAAAACTTTGAGTCAAATAACAAAATTTGGGTGTCAGGTTTAATTGTCGGTGAGTTATGTGAAACTCCTTCTCATTGGCGTTTAAAGTACAAATTATCTGAGTGGATGG--------------------------------------------------------------ARAAGCACAAGATTGTTGGCATAAGTGGAATTGACACACGTGAATTGACAAAGAAAATTCGMGAAAATGGAACAATTTTAGGGAAAA-------------------TCATTCAACA---ACCTAC----------GGCAACTT------TTACTGGA---CTTGACTTTAAAGATCATAATGAGAGAAATTTGGTCGCTGAAGTTTCAACAAAGCAAGTTGTTACTTATAATCCAAAAGGATCGCCAAGAATTTGTGCCGTCGATTGTGGTTTRAAATTAAATCAAATTCGTTGCTTCCTTAAGCGAGGTGCAAGA------------------------------------------------------GTTGATGTYGTTCCTTGGGATCAGGCTTTA------AATTCNAAACA---ATTTGANGGNNNNTTTTTAA-------------------------------------------------------------------------------------------------------NNAANGGNCCNNNNNAAAAAAAAAW----------------------------------------------------------------------------------------------------TAGTTAATAAAAAAATTTGTACYAACATYTAATTTTTAAGGTGATCCTGTCACATGCAGTAAAACAGTGCAAAACATTCAAAAGGTTTTTGCGA---------GTGAAAAA---------CCCATTTTTGGAATTTGCTTAGGT------------------------------------------------------------CATCAGCTMTTATCAACAGCAATWGGTTGTAAGACTTATAAAATGAAATATGGAAATCGTGGGCATAATYTACCTGCTCTACATCATGGCACTAATCGATGCTTTATGACATCTCAAAATCATGGTTTTGCTGTTGATGCCACYTCACTTGATGAMA------ACTGGGAAGCTCTCTTTACAAATG---------
>Nandeva  sp.1
---------------------------------------------------------------------GATGAATATSAATTGATTAAAAATTTTGAATCTAATAATAAAATTTGGATATCTGCATTAATTGTTGCTGAATTATGTGATGTACCATCACATTGGCGTTTAAAATATAAGCTATCAGAATGGATGG--------------------------------------------------------------AAAAACATAATGTTGTTGGTATAAGTGGAATTGATACGAGAGCATTAACAAAAAAGATYCGTGAAGATGGAACWGTTTTGGGAAAAA-------------------TTATTCAACA---ACCATC----------GGGTCCTT------TTCTAGGA---CTTGAATTTAAGGATCAAAATGAACGAAATTTAGTAGCYGAAGTCTCCACAAAGAAATCAATAACGTATAATTTAAATGGTTCACCACGCATTTGTGCTGTAGATTKTGGATTAAAATTAAATCAAATTCGATGCTTTTTAAAACGAGGAGCAAGA------------------------------------------------------GTCGATATTGTGCCATGGGACTCAGCATTA------AATCCAAAAGA---CTTTGATGGATTATTTTTGA-------------------------------------------------------------------------------------------------------GTAATGGACCAGGTAAAAAAAAAT-----------------------------------------------------------------------------------------------------TTAATTTTATTATTTAACGATAACTAATTAATTCTTTTAGGTGATCCCATTATGTGTAAAAAGACTGTTGATAATATTAAAAAGCTTTTAACATCATCAA---ATTCAAAG---------CCAATTTTTGGTATATGTTTGGGA------------------------------------------------------------CATCAACTTTTAACAWCAGCTATTGGATGTAAAACATATAAAATGAAATATGGAAATCGCGGTCATAATTYACCAGCATTACATCATGGAACAAATSGWTGCTTTATGACATCTCARTATCACGGTYTTGCTGTTGATGCARGAACAT------------------------------------------------
>Neostempellina  sp.
------CAAATATTAATTTTGACATATCCATTAATTGGAAATTATGGTGTACCATCTGATGAGGAATTTGACGAATATAAATTGATGAAAAATTTTGAATCGAATAATAAAATATGGATATCGGGACTTGTTGTTGGCGAGATTTGTGATACTCCATCGCATTGGCGTTTGAAATATAAATTATCGGAATGGATGA--------------------------------------------------------------AGAAGCATAATGTTGCTGGAATTAGTGGCATTGATACACGTGAATTGACAAAAAAAATTCGAGAAAATGGAACAGTTTTGGGAAAAA-------------------TTATTCAAAA---ACCATC----------CGGTCCGT------TTCTTGAT---CTTGAATTTAAGGATCAAAATGAGAGAAATTTGGTAGCTGAAGTTTCAATAAAAAAATCAATTACTTACAATCCAAAAGGATCACCTCTTATTTGTGCTGTTGATTGTGGATTGAAGCTAAATCAAATACGATGTTTTTTAAAACGCGGTGCTCGA------------------------------------------------------GTAGATGTTGTGCCATGGGATCATACCTTA------AATCCCAATGA---TTTTGATGGTCTCTTTTTAA-------------------------------------------------------------------------------------------------------GCAATGGACCAGGTAAGAAATTTAATGATTTTATTGAATGTACCTGATG----------------------------------------------------------------------------TTTTATGATAATGATAACTTATTATTTTCTCTTTCTCAAGGTGATCCCGTAATGTGTCATAAAACTGTAAAGAATATTCAACAGGTAATATCATCGTCAA---ACGCAAAG---------CCAATATTCGGCATCTGTTTGGGA------------------------------------------------------------CATCAATTGTTATCAACAGCTGTTGGATGTAAAACATACAAAATGAAATATGGAAATCGTGGTCATAATTTACCAGCAATGCATCATGGTACAAATCGTTGCTTTATGACATCGCAAAATCATGGATTCGCTGTTGATACAACAACACTTGATTCATCTA---ATTGGGAGCCTTTATTTACGAATCTCAATGAT-
>Nilothauma  sp.
---------------------ACTTACCCGCTTGTTGGTAACTATGGTGTGCCAACAGAGGACGAATTTGACGAGCACAAATTGATAAAATACTTCGAATCGAACAACAAAATTTGGGTATCGGGCCTGATAGTCGGTGAACTTTGTGATAAGCCATCTCATTGGCGCTTAAAGTATAAACTTTCCGAGTGGATGG--------------------------------------------------------------AGAAGCACAACATTGCCGGCATTAGCGGAATTGATACGCGAGCGCTGACGAAGAAAATTCGCGAAAATGGCACAATTTTGGGCAAAA-------------------TTATTCAGCA---ACCATC----------GGGTCCCT------TCCTTGGT---CTCGAGTTTATCGATCAGAACGAGAGGAATTTGGTTGCCGAAGTGTCCACAAAGAAGCCAATCACKTACAATTCAASTGGAAGTCCGCGAATTTGCGCCGTTGATTGTGGCTTGAAGCTGAATCAAATTCGGTGCTTCATCAAGCGCGGCGCAAGA------------------------------------------------------GTCGATGTTGTGCCATGGGACTACAATTTA------AATCCAAAAGA---ATTTGATGGGTTGTTCTTGA-------------------------------------------------------------------------------------------------------GCAATGGACCAGGTAAAAATTTCAATTTTCTTTTA------------------------------------------------------------------------------------------TTGCCCCTTTTGCACTAATTGCCACAATGTCCTTCGACAGGYGATCCCGTTATGTGCCATGAAACTGTAAAGAATATTCAAAAAATCCTCGTRTCGGATG---ACGTGAAG---------CCAGTTTTCGGAATTTGCTTAGGT------------------------------------------------------------CATCAGCTTTTATCGACTGCAATAGGATGCAAGACTTACAAAATGAAATACGGTAATCGTGGACATAATTTGCCCGCCCTCCATCACGGCACAAATCGTTGCTTTATGACATCACAAAATCACGGCTTTGCTGTCGATGCAACTTCACTCGATCAGAGCC---ATTGGGAACCGC---------------------
>Pagastiella  sp.
ATGGACAAAATATTAGTACTTACGTATCCACTTATTGGTAATTATGGTGTGCCATCTGAAGAAGAATTTGATGAGAATGAAATTATAAAGAAATTTGAATCGAATAACAAAATTTGGGTATCTGGATTGATTGTTGGTGAACTATGTGACGCTCCATCGCATTGGCGTCTAAAATACAAACTTTCTGAATGGATGG--------------------------------------------------------------AAAAGCACAACATTGCAGGTATCAGTGGGGTCGATACTAGAGCACTTACAAAGAATATTCGAGAAAATGGAACTGTTTTGGGAAAAA-------------------TTGTTCAGCA---ACCGTC----------CGGTCCAT------TCTTGGGC---ATTGAATTTAACGATCAAAATCAGAGAAACTTAGTTGCTGAAGTTTCTACGAAAAAAGTTGTAACGTACAATCCTAATGGAAGTCCAAGAATTTGTGTTGTCGATTGTGGAGCAAAATTGAATCAAATTCGTTGCTTCATCAATCGTGGAGCGCGT------------------------------------------------------GTGGATTTGGTGCCATGGGATTATGAACTG------AATCCCAAGAA---CTTTGACGGCTTATTCTTAA-------------------------------------------------------------------------------------------------------GTAACGGACCAGGTAAGACATTTTTGCCTATAATCTTGCA-------------------------------------------------------------------------------------CCACATTTTTAAAATATTGTTGAATTTTTTACGTTAACAGGTGAACCTGCTACGTGTCATAAAACAGTCAAGAACATTCAGCAGGTACTTGTCTCTGACA---AGGAAATA---------CCAATTTTCGGTATTTGTTTGGGA------------------------------------------------------------CATCAATTATTAGCAACAGCAGTAGGCTGTAATACTTACAAATTAAAATACGGCAAT-------------------------------------------------------------------------------------------------------------------------------------------
>Paraborniella tonnoiri
---------------GTTCTAACTTATCCACTTATTGGCAATTATGGTGTTCCATCTGATGAGGAATTTGATGAAAATGAATTGATTAAACATTTCGAATCGAATAATAAAATTTGGATTTCTGGCTTAATTGTTGGTGAATTGTGTGATGTTCCTTCACATTGGCGTTTAAAATATAAACTTGCAGAATGGATGG--------------------------------------------------------------AAAAGCATAATATTGCTGGCATTAGTGGAATYGATACGCGTGAATTGACGAAAAAAATTCGAGAAAATGGAACAATTTTGGGAAAAA-------------------TAATTCAACA---ACCTTC----------GGGACCAT------TTCTTGGA---ATTGAATTTAAAGATCAAAATGAGAGAAATTTAGTTGCTGAAGTGTCAACAAAAAAAGTCATAACTTACAATCCAAATGGAATGCCWAGAATTTGTGCTGTCGATTGCGGYTTAAAATTAAATCAAATTCGATGTTTCTTAAAGCGTGGAGCACGT------------------------------------------------------GTTGATRTTGTACCATGGGATCATTCTTTA------AATGTCAAGGA---CTTTGATGGTCTTTTTTTGA-------------------------------------------------------------------------------------------------------GCAATGGACCAGGTAAKGATTTTTKWWMWAWT---------------------------------------------------------------------------------------------ATTTCTTCGAAAAAWWAWTTYYYWWKRSCAWTTTTTTTAGGYGATCCTGTAATGTGCCATAAAACAGTAAAAAATATTCAGCAGGTACTTAAGTCAAAAG---TMATAAAG---------CCAATATTTGGCATTTGTTTRGGA------------------------------------------------------------CATCAACTSTTGTCAACTGCAATTGGATGTAAAACTTAYAAAATGAAATATGGTAATCGTGGTCATAATTTGCCAGCACTTCATCATGGAACAAATCGTTGCTTTATGACATCACAAAATCATGGATTCGCTGTTGATGAAGCATCAATTGATGGAAAAT---ATTGGGAGCCACTTTTTACAAATTTAAATGAC-
>Parachironomus  sp. 1
---------------------------CCACTCATTGGCAACTACGGAGTTCCAACTGAGGATGAATTCGACGAGAACGAAATAATCAAAAATTTCGAGTCAAACAACAAAATTTGGGTGTCAGGGCTGATTGTCGGGGAGCTTTGTGACACTCCATCGCACTGGCGTTTAAAGTACAAACTTTCTGAATGGATGG--------------------------------------------------------------AGAAGCACGATYTYGCYGGCATTAGCGGAATCGACACAAGAACATTAACAAAGAAAATTCGCGAGAACGGAACTGTTTTGGGWAAAA-------------------TTGTTCAGCA---GTCGTC----------CGGTCCGT------TCCTCGGC---TTAGAGTTTAGCGATCAAAATGAGAGAAATTTGGTAGCGGAAGTGTCGACAAARAGCGTAATTACTTACAATCCAAGAGGAAGTCCAAGAATCTGYGCWGTYGATTGTGGATTRAAACTYAATCAAGTCCGCTGTTTCATCAAGCGTGGAGCACGT------------------------------------------------------GTGGATGTTGTGCCATGGGACCATCAATTG------AATCCAAAAGA---CTTTGATGGACTTTTCTTGA-------------------------------------------------------------------------------------------------------GCAAYGGACCAGGTAAGAAAATAAGTTTATGACTTTA----------------------------------------------------------------------------------------TRCTTTTATAACTTACAACTTTTTTTGTCACGTGCAACAGGTGACCCTGCAACATGCCATAAAACCGTTAAGAACATCCAGCAGGTACTCGTTTCCGAGC---ATGCAAAG---------CCTATTTTTGGAATCTGTTTGGGC------------------------------------------------------------CATCAATTGCTTGCCACGGCTGTTGGATGCAAGACTTACAAGTTGAAATATGGCAACAGAGGCCATAACTTACCTGCCATYCATCATGGCTCGAATCGGTGCTTCATGACGTCACAAAATCATGGATTYGCTGTCGATGTCACTTTGATTGACCAAACTA---ATTACGAGCCACTTTTCACT-------------
>Parachironomus  sp. 2
CACGGACAAATCTTGGTACTTACTTATCCACTCATCGGCAACTACGGAGTTCCGACAGAGGAAGAATTCGATGAGTTTGAAATCATCAAAAATTTCGAGTCAAACAACAAAATTTGGGTGTCGGGACTTATTGTCGGAGAACTGTGTGACACGCCGTCACATTGGCGCTTAAAGTACAAACTGTCTGAATGGATGG--------------------------------------------------------------AGAAGCACGACATTGCCGGCATTAGTGGAATCGACACAAGAACACTGACAAAGAAGATTCGCGAAAACGGAACTGTTTTGGGAAAAA-------------------TTGTTCAGCA---ATCGTC----------CGGTCCGT------TCCTCGGC---TTAGAGTTTAGCGATCAAAATGAGAGAAATTTGGTAGCGGAAGTTTCGACAAAGAGCGTAATTACTTACAATCCAAAAGGAAGTCCAAGAATCTGCGCTGTCGACTGCGGATTGAAATTGAATCAAGTTCGTTGTTTCATCAAGCGTGGAGCACGT------------------------------------------------------GTGGATGTGGTGCCATGGGACTACGAATTG------AACCCGAAAGA---CTTTGACGGACTGTTYTTGA-------------------------------------------------------------------------------------------------------GCAATGGACCAGGTAAGAAAATAAATTTATGGCACC-----------------------------------------------------------------------------------------AATTGAATACTTTCTAACTTTAAACTTGACACGTAAACAGGTGACCCTCAAACATGCCATAAAACCGTCAAGAACATCCAGCAGGTACTYGTTTCCGAGC---ATGTTAAG---------CCCATTTTYGGCATCTGTTTGGGT------------------------------------------------------------CATCAATTGCTAGCTACAGCCGTTGGCTGCAAGACTTACAAACTTAAATACGGCAACAGAGGGCACAACTTGCCTGCCATCCATCATGGCTCGGATCGGTGCTTCATGACGTCACAAAATCATGGATTTGCTGTCGACGTCACTTTGATTGACCAAACTA---ATTATGAGCCACTGTTCACCAACTTG-------
>Paracladopelma   sp.
CATGGACAAATTTTGGTACTTACTTATCCGCTTATTGGCAATTATGGTGTACCAACGGAAGAGGAATTTGATGAAAACCAAATTATCAAAAATTTTGAATCAAACAATAAAATTTGGATTTCTGGATTGATTGTTGGAGAACTTTGTGACGTTCCTTCACATTGGCGTTTAAAGTATAAACTTTCTGAATGGATGG--------------------------------------------------------------AAAAGCATAATATTGCTGGAATAAGCGGAATAGATACGAGAGCACTGACTAAAAGGATTCGTGAAAATGGAACAATTTTGGGAAAAA-------------------TCATACAGCA---ACCATC----------CGGTCCAT------TTCCAGGA---CTTGAGTTTAACGATCAAAATGAGAGAAATTTAGTTGCAGAGGTTTCAACGAAAAAGATAATAACTTATAATCCAAAAGGACAACCAAGAATTTGTGCTGTTGATTGTGGATTGAAATTGAATCAAATTCGCTGCTTCCTTAAGCGAGGAGCACGT------------------------------------------------------GTCGATGTTGTGCCATGGGATCACCAAATA------CATCCTAAAGA---ATATGATGGTTTATTTTTGA-------------------------------------------------------------------------------------------------------GCAACGGACCAGGTAAAAAAAATTATTTTA-----------------------------------------------------------------------------------------------CAGCCTTAAYTTTCACACTTTTAATATMTTCATTTTATAGGCGACCCTGCAATGTGTCATAAAACTGTTAAGAATATACAACAGGTACTTGTTGGAAAAC---AAGAGAAG---------CCAATTTTCGGTATATGTTTGGGT------------------------------------------------------------CACCAATTATTAGCAACGGCAGTTGGTTGTAAAACTTACAAACTGAAATATGGTAATAGAGGACACAATTTGCCAGCAATTCATCATGGATCAAATCGATGCTTTATGACGTCACAAAATCATGGATTTGCTGTAGATGTTGCATTGATTGATCAGACGA---ATTGGGAGCCACTTTTTC---------------
>Paratanytarsus  sp. 1
---------------------------------------------------------------------------AATCAATTGATTAAAAATTTCGAATCAAATAATAAAATTTGGATATCGGGCTTGATTGTTGGTGAATTATGTGAGACGCCATCACATTGGCGATTAAAATATAAATTATCTGAGTGGATGG--------------------------------------------------------------AGAAGCATAAAATCGCTGGCATAAGTGGAATTGACACACGCGAATTGACAAAGAAAATTCGTGAAAATGGGACGGTTTTGGGGAAAA-------------------TTATTCAGCA---ACCATC----------AGGACCAT------ATCGAGGT---CTCGACTTTAAAGATCAGAATGAGAGAAATTTAGTTGCTGAAGTATCGACTAAGAAAATTGTAACTTACAAYCCGCAAGGTGCTCCACGCATTTGTGCTGTCGATTGTGGGCTGAAATTAAATCAAATTCGATGTTTTCTTAAACGTGGAGCAAGA------------------------------------------------------ATTGATGTGGTGCCATGGGATCATGAATTA------AATCCTAAGAA---TTTTGATGGATTATTTTTGA-------------------------------------------------------------------------------------------------------GCAATGGACCAGGTGAGAAAWTATCAAAATA----------------------------------------------------------------------------------------------AATTAATAAATTATAAACSTGAACTAATTGATTTTTTTAGGTGATCCCATAATGTGCCACAAAACGGTTAAAAACATTCAAAAAATCCTT------CCAA---GTGAGAAG---------CCAATTTTTGGTATTTGTTTGGGT------------------------------------------------------------CATCAACTCCTCTCAACTGCAATTGGCTGTAAAACYTATAAGATGAAATATGGTAATCGAGGYCATAATTTGCCAGCACTTCATCATGGTTCTAATCGATGCTTTATGACGTCACAAAATCATGGTTTTGCTGTTGATGCATCATCA-------------------------------------------------
>Paratanytarsus  sp. 2
---------ATTTTAGTGTTGACTTATCCACTAATTGGCAAYTATGGCGTWCCATCTGATGAAGAATTTGATGAAAATCAAATAATTAAAAAYTTYGAGTCAAATAATAAAATTTGGGTATCGGGTTTGATTGTTGGTGAGCTTTGTGAGACACCATCGCATTGGCGATTAAAGTACAAATTATCWGAATGGATGG--------------------------------------------------------------AGAAGCATAATATYGCAGGMATAAGTGGAATTGATACGCGTGAATTGACCAAGAAAATYCGYGAGAATGGAACCATTTTGGGGAAAA-------------------TTATTCAGCA---RCCATC----------AGGTCCTT------TCTTRGGA---CTCGATTTTAAAGATCAAAATGAGAGAAATTTAGTTGCTGAAGTTTCAACTAAGAAAATTRTAACTTACAATCCAAGTGGATTTCCACGCATTTGTGCCATCGATTGTGGACTYAAATTAAATCAAATTCGATGCTTCCTTAAAAGAGGTGCACGT------------------------------------------------------GTTGATGTCGTRCCATGGGATRCAAAATTA------AATGCAAAAGA---TTTTGATGGATTATTTTTGA-------------------------------------------------------------------------------------------------------GCAATGGACCAGGTGAGAAAAATTTAATTN-----------------------------------------------------------------------------------------------NNNNNNNNNNNNNNNNNNNNNNNNNNNNNNNNNNTTTTAGGCGATCCCGTAATGTGCAAAAAGACTGTWGAAAATATTCTTCAAGTTTTACCATCGGAAA---------AG---------CCARTTTTTGGCATTTGTTTGGGT------------------------------------------------------------CATCAATTGCTCGCAWCAGCAATTGGSTGTAAAACYTACAAGATGAAATATGGCAATCGAGGTCATAATTTGCCAGCTCTTCATCATGGTACAAATCGTTGYTTTATGACGTCACAAAATCATGGATTTGCTGTTGATGCTTCAACWCTTAATRCCG------ATTGGGAGCCTCTTTTTACA-------------
>Paucispinigera approximata
---------ATCTTGGTCCTCACATATCCACTCATCGGCAACTATGGCGTGCCAGCGGACGATGAATTTGATGAGCACAAAYTGATTAAAAACTTCGAATCGAATAACAAAATTTGGATTTCCGGCTTGATTGTTGGCGAACTTTGCGATGTTCCCTCGCATTGGCGTTTAAAGTATAAGCTCGGCGAGTGGATGG--------------------------------------------------------------AGAAGCATGGAATTGTCGGCATCAGTGGCATCGACACGAGGGCATTGACCAAGCAGATTCGCGAGAATGGAACTGTTTTGGGTAAAA-------------------TCATTCAGCA---GCCGTC----------GGGACCGT------TTCCCGGC---TTGGAATTTAAGGATCAAAATCAGAGGAATTTAGTTGCCGARGTGTCAACGCAAAARGTCGTGACGTACAATCAAAAGGGATCGCCGAGAATTTGTGCCGTCGATTGCGGTTTGAARTTGAATCAAATTCGTTGCTTCCTCAAGCGTGGAGCTCGC------------------------------------------------------GTTGATGTCGTGCCATGGGATCATCAACTG------AACACGAAAGA---CTTTGATGGCTTGTTCTTGA-------------------------------------------------------------------------------------------------------GYAATGGACC---------------------------------------------------------------------------------------------------------------------------------------------------------AGGTGACCCGGTGATGTGCCATAAAACAGTAAAAAACATTCAACAGGTACTCGCGTCGTCAA---GTGCGAAG---------CCAATTTTCGGCATTTGTTTGGGT------------------------------------------------------------CATCAACTTTTATCGACTGCCGTTGGCTGTCAAACGTACAAACTRAAATAYGGYAATCGTGGACATAATTTGCCAGCACTTCAYCATGGAACCAATCGATGCTTCATGACATCGCAAAATCATGGCTTTGCCGTCGATGCGGACACTCTTGATGCGGAGA---ATTGGGAAGTTCTCTTTACGAATTTAAATGAC-
>Polypedilum  nubiferum
------------------------TATCCGCTCATCGGAAACTATGGCGTGCCCACCGAGACGGAATTTGACGAGCACCAACTGATTAAGCACTTCGAGTCGGACGACAAGATTTGGATTTCGGGGCTTATTGTGGGCGAGCTTTGCGAGTCACCATCGCACTGGCGCTTGAAGTACAAACTGGCCGAGTGGATGC--------------------------------------------------------------AGAAGCACAACGTGGTCGGCATCAGTGGCATCGACACACGAGCTCTGACGAAGAAGATTCGAGAGAACGGCACCGTTTTGGGGAAAA-------------------TCATCCAGCA---GCCTTC----------GGGACCCT------TTCCCGGC---GTCGAGTTCAAGGACCAGAATGAGAGAAACTTGGTCGCCGAAGTGTCGACAAAGTCAATCAAAACGTACAACCCGAAGGGATCGCCCCGCATTTGTGCCATTGACTGCGGTCTGAAGCTCAWTCAAATTCGTTGCTTCGTCAAGCGAGGAGCTCGT------------------------------------------------------GTGGACGTCGTTCCGTGGGACCACGAACTC------AAGCCGAAGGA---CTTTGACGGTTTGTTCTTGA-------------------------------------------------------------------------------------------------------GCAATGGGCCAGGTAAGCCAATAAACCATCTTTAGCC----------------------------------------------------------------------------------------TTAAAAAATCAATTCTAACGCATGCGAATGTCCTCAACAGGTGATCCCGTGATGTGCCACAAAACGGTAAAAAACGTTCAACAGGTACTTGCCTCGTCGG---AGGCGAAG---------CCAATTTTCGGAATTTGTCTCGGC------------------------------------------------------------CATCAGCTGCTGTCGACTGCGGTCGGCTGCAAGACCTACAAGATGAAGTACGGCAACCGCGGCCACAACTTGCCGGCGCTCCATCACGGCACCAATCGCTGCTTCATGACCTCGCAGAATCACGGCTTTGCCGTNGACGCCGCGACCTTGGACAGCAAGA---ATTGGGAGCCACTTTTCACGAA-----------
>Polypedilum  vanderplankei
------CAAATTTTGGTTCTTACATATCCATTAATCGGAAATTATGGCGTTCCTACTGAAACTGAATTTGATGAAAATCAACTGATTAAACATTTCGAATCTGACAATAAAATTTGGATTTCTGGTTTAATTGTTGGTGAACTTTGTGATGATCCGTCTCATTGGCGTTTAAAATACAAATTGGCTGAATGGATGA--------------------------------------------------------------AAAAGCACAATGTAGCTGGAATTAGTGGAATTGATACGAGAGCTTTGACAAAGCAAATTCGTGAAAATGGAACTGTTTTAGGAAAAA-------------------TTGTTCAGCA---GCCATC----------GGGTCCTT------TTCTCGGA---ATTGAATTTAAAGATCAAAATGAACGAAATTTGGTAGCAGAAGTTTCAACAAAAGTAGCAAAGACTTACAATGCAAATGGCTCACCTCGCATTTGTGCAGTTGATTGTGGATTGAAATTGAATCAAATTCGATGCTTCATCAAACGTGGAGCACGT------------------------------------------------------GTCGATGTTGTGCCATGGGATCATCCACTC------AATCCAAAAGA---TTTCGACGGTCTTTTCCTTA-------------------------------------------------------------------------------------------------------GCAATGGTCCAGGTTTGTGTAAAAAATATTTC----------------------------------------------------------------------------------CGATAAAATACTTGACTAATGCATGTGAAAAAATTTACAATTTTTCAACAGGTGACCCTGTCATGTGTCATAAAACTGTAAAAAATATTCAACAGGTACTTGCATCATCCA---ATGCAAAG---------CCAATTTTTGGTATTTGTTTGGGT------------------------------------------------------------CATCAATTACTCTCAACTGCAATCGGCTGTAAAACTTACAAAATGAAGTACGGAAACCGTGGACATAATTTACCTGCACTCCATCATGGCACAAAYCGTTGCTTTATGACTTCACAAAATCATGGTTTTGCTGTTGATGCAACAACTATTGATAATGCCA---ATTGGGAGCCACTTTTTACGAATTTAAACGAC-
>Polypedilum (Pentapedilum)  sp.
CATGGACAGATTCTTGTGCTCACATATCCGCTGATTGGCAACTAYGGTGTACCCACCGAGAGTGAATTTGACGAGAACAAGCTGATYAAGAACTTTGAGTCTGATAACAAAATTTGGATTTCCGGCTTGATTGTTGGCGAATTGTGCGACTCTCCATCTCACTGGCGATTAAAGTACAAACTGGATGAGTGGATGA--------------------------------------------------------------GGAAGCAYAAYATTGCCGGCGTTTCCGGCATTGACACACGCGCATTGACGAAGAATATCCGTGAGAATGGAACTGTCTTGGGAAAAA-------------------TCGTTCAGCA---ACCATC----------CGGACCAT------TTCTCGGC---ATCGAGTTCAAAGATCACAACGAGAGAAATYTGGTCGCTGAAGTGTCAACGAAGGCAGCAAAGACTTACAATCCTCAAGGATCACCGCGCATTTGTGCCGTCGATTGCGGACTTAAACTCAATCAAATTCGATGCTTCATCAATCGTGGAGCACGT------------------------------------------------------GTCGACGTTGTGCCATGGGATCAGCAACTG------AACCCWAAAGA---CTTTGACGGTCTCTTTCTAT-------------------------------------------------------------------------------------------------------CCAAYGGACC---------------------------------------------------------------------------------------------------------------------------------------------------------TGGTGATCCCGTCATGTGCCATAAAACCGCAAAAAACATTCAACAGGTACTTGCATCATCGA---GCGCAAAG---------CCAATTTTCGGCATCTGCTTGGGA------------------------------------------------------------CATCAGCTTCTCTCGACCGCCATCGGTTGTAAAACTTACAAAATGAAGTACGGCAATCGTGGTCACAATCTACCTGCYCTCCATCATGGCACAAACCGCTGCTTCATGACCTCACAAAATCATGGATTTGCTGTCGACGCAACAACSATCGATAACGCAA---ACTGGGAGCCGCTC-------------------
>Polypedilum (Uresipedilum)  sp.
CACGGTCAAATTCTTATTCTCACTTATCCACTTGTCGGCAACTATGGCGTTCCAACCGAGACCGAGTTCGACGAAAATCAGCTGATTAAGCACTTCGAGTCCGACAACAAGATCTGGATCTCGGGCTTGATTGTGGGCGAGTTGTGTGATGCTCCTTCCCACTGGCGACTAAAGTACAAATTGGCCGAGTGGATGC--------------------------------------------------------------AGAAACACGACGTGGCTGGCATCAGCGGCATCGACACGCGCGCACTTACCAAGAACATTCGCGAGAACGGCACCGTCTTGGGAAAAA-------------------TCATCCAGCA---GCCATC----------AGGACCGT------TCCTCGGC---ATCGAGTTCAAGGATCAGAATGAACGCAATCTCGTCGCTGAAGTGTCAACGAAGGCAGCAAAGACTTACAACGCAAAGGGCTCTCCGCGCATCTGTGCAATCGACTGCGGCTTGAAGCTCAATCAAATTCGCTGCTTCATCAAACGCGGCGCTCGT------------------------------------------------------GTCGATGTTGTGCCGTGGGATCAGCAGCTC------AATGTCAAGGA---CTTTGACGGACTCTTTCTTA-------------------------------------------------------------------------------------------------------GCAATGGACCAGGTACGAAGAAGAATAAA------------------------------------------------------------------------------------------------AAATAAATAAATCATTTCTAATGCTTGATTTTTGCAACAGGTGATCCCGTAATGTGCCATAAAACAGTAAAAAACATTCAACAGGTACTTGCGTCAAAGG---ACACGAAG---------CCAATTTTCGGCATTTGCCTGGGC------------------------------------------------------------CATCAGCTGCTGTCAACTGCAATCGGCTGCAGGACTTACAAGCTCAAATATGGTAACAGAGGTCACAACTTACCTGCTCTGCACCACGGTACAAATCGCTGCTTCATGACTTCGCAGAATCACGGCTTTGCTRTTGATGCAATGACAATCGATGCGCAGC---ATTGGGAGCCGCTCTTCACGAATTTGAACGAC-
>Polypedilum  'K5'
CACGGGCAGATTCTCGTGCTCACATACCCGCTGATTGGCAACTATGGCGTGCCCACCGAGGCTGAATTCGACGAGAATCAGTTGATAAGGCACTTCGAGTCGGACAACAAAGTGTGGATTTCGGGGCTGATTGTTGGCGAGCTGTGCGACGCGCCCTCCCACTGGCGCCTCAAGTACAAGCTCGCCGAGTGGATGC--------------------------------------------------------------AGAAGCACAACGTGGCTGGCGTGAGCGGAATCGACACGCGCGCACTGACCAAGAACATCCGCGAGAATGGCACGGTCTTGGGCAAAA-------------------TCATTCAGCA---GCCGTC----------GGGGCCGT------TCCTCGGC---ATCGAGTTCAAAGACCAGAACGAGCGAAATTTGGTCGCCGAAGTGTCGACGAAGGTCGCCAAGACTTACAACCCCAAGGGCTCTCCGCGCATTTGTGCCGTCGATTGCGGACTGAAATTGAATCAAATTCGGTGCTTCATCAATCGTGGAGCACGC------------------------------------------------------GTCGACGTCGTGCCATGGGATAAGCAGTTG------AATGTTAAAGA---CTTTGACGGACTTTTCTTGA-------------------------------------------------------------------------------------------------------GCAACGGACCGGGTATGTG---GAAAATTCACTTTTTTGACTTCAACGCCATCTCTTAGTGAAAAATATCAAATGATAATTTTCACGCATTGAARARAGGTGTGAAAATATCGACACACACCTGCTAAATAACTCACGCATGCAATTTTCACTTTTCTGCAACAGGTGACCCCGTCATGTGCCATAAAACAGTAAAWAACATTCAACAGGTACTTGCATCATCGG---AGGAGAAG---------CCAATTTTCGGCATTTGCTTGGGC------------------------------------------------------------CATCAACTGCTGTCAACAGCGATCGGCTGCAAAACGTACAAGATGAAGTACGGCAACCGCGGGCACAACCTACCTGCGCTGCACCACGGCACAAACCGGTGCTTTATGACGTCGCAAAATCACGGATTTGCTGTCGACGCCACGACACTCGACAGC---GCTAGCTGGGAGCCGCTCTTCACGAACCTCAACGAC-
>Polypedilum prasiogaster
------CAGATTCTGGTGCTCACCTACCCGCTCATTGGCAACTACGGCGTCCCCACCGAGACCGAATTYGACGAGAACAACCTGATTAGGCACTTCGAGTCGGACAACAAGGTCTGGATCTCGGGCCTGATCGTGGGCGAGCTCTGCGACGCTCCCTCGCACTGGCGGCTGAAGTACAAACTGGACGAGTGGATGA--------------------------------------------------------------AGAAACACAACGTGGCGGGCGTCAGCGGCATTGACACGCGCACACTGACCAAGAAGATCCGCGAGGACGGCACGGTGTTGGGCAARA-------------------TCATCCAGCA---GCCCTC----------CGGGCCGT------TCCTCGGC---ATCGAGTTCCAGGACCAGAACGAGCGCAATCTGGTCGCCGAAGTGTCGACCAAGGCAGCAAAGACTTACAACCCGAACGGATCGCCCCGCATCTGCGCCGTGGACTGCGGCCTCAAACTCAACCAGATCCGCTGCTTCGTCAACCGCGGGGCCCGC------------------------------------------------------GTCGACGTCGTGCCATGGGATCAAGCGCTG------AACCCGAAGAC---CTTTGACGGACTCTTCCTCA-------------------------------------------------------------------------------------------------------GCAACGGACCGGGTAAGAGCCTGAAACCGCGCCAT------------------------------------------------------------------------------------------CTAGGGGTGAAATAAAAAATTTCTTCCTTCTCTGCAACAGGTGATCCCGTCATGTGCCATAAAACAGTAAAAAACATTCAACAGGTGATTGCGTCGGCYG---ACGCGAAG---------CCCATCTTCGGCATTTGCCTGGGC------------------------------------------------------------CACCAGCTGCTCTCGACCGCCGTCGGCTGTAAAACCTACAAAATGAAGTACGGCAACCGCGGCCACAACCTGCCCGCCCTGCACCACAGCACGAACCGGTGCTTCATGACCTCACAGAACCACGGCTTTGCCGTTGACGCCACGACCCTCGACAGCGCCA---ACTGGGAGCCGCTCTTCACGAA-----------
>Rheotanytarsus  sp.1
---GGGCAAATTTTGGTCTTAACATATCCTCTCATTGGCAACCATGGCGTTCCATCAGATCAAGAGTTTGATGAAAATGCGATAATGAAAAATTTCGAATCAAATAACAAGATTTGGGTGTCAGGATTAATTGTTGGCGAGTTGTGTGAGACTCCATCGCATTGGAAACTGAAATATAAATTGGCGGAATGGATGA--------------------------------------------------------------AAAAACATAACATTGCTGGCATCAGTGGAATTGATACGAGAGAATTGACGAAGAAAATTCGAGAAAATGGAACCATGCTTGGAAAAA-------------------TTATTCAACA---ACCTTC----------CGGTCCTT------TTGTCGGT---ATCGATTTTAAGGATCAAAATGAGAGAAATTTGGTGGCTGAGGTGTCAACGAAAAAAATGATAACTTACATTCTTAAAGGAAGTCCAAGAATTTGCGCTGTCGATTGTGGATTGAAATTAAATCAAATTCGCTGCTTTCTCAAACGTGGAGCGAGG------------------------------------------------------GTTGATGTTGTTCCATGGGATCATCCTTTG------AATCCAAAGGA---ATTTGATGGCTTATTTTTGA-------------------------------------------------------------------------------------------------------GTAATGGACCAGGTAAAAAAAATATTTGAAATA--------------------------------------------------------------------------------------------ATTTTAAATTAAATTATTAAAAAATATTTTTATTTTTTAGGTGATCCCGTCATGTGCCATAAAACTGTGAAAAACATTCAACAGGTACTCTCAAGTTCCA---ACATGAAA---------CCAATTTTTGGAATTTGTTTGGGT------------------------------------------------------------CATCAACTTTTGGCAACAGCAATTGGATGCAAGACTTATAAAATGAAATATGGTAATCGAGGACATAATTTACCGGCCTTGCATCACGGAACTAATCGCTGCTTTATGACTTCTCAAAATCATGGATTTGCTGTCGATGCAACAACACTCGATGAGACTG---AATGGGAAATTCTTTTCACTAACTTG-------
>Rheotanytarsus  sp. 2
CATGGGCAGATTTTGGTGTTGACTTATCCCCTCATTGGCAACTATGGCGTTCCGTCGGACGAGGAATTTGACGAAAATGCTTTGATAAAGAACTTCGAGTCAAACAATAAGATCTGGGTGTCGGGATTGATTGTCGGCGAACTGTGTGACACTCCGTCACATTGGAGAATGAAGTACAAGTTGGCAGAGTGGATGC--------------------------------------------------------------AAAAGCACAACATTGCCGGCATAAGTGGTGTTGACACGCGAGAACTGACAAAGAAAATTCGTGAAAATGGAACCATGTTGGGGAAAA-------------------TCATCCAGCA---GCCCTC----------GGGTCCTT------TCGTCGGT---CTTGACTTTAAGGATCAAAATGAGAGAAATTTGGTGGCAGAAGTTTCATCGAAGAAGATGGTGACTTACAATCCTAAAGGAAGTCCACGCATTTGCGCTGTCGATTGTGGTTTGAAATTGAATCAAATTCGCTGCTTCCTTAAACGCGGTGCGAGG------------------------------------------------------GTAGATGTTGTTCCTTGGGACCATCCTTTG------AATTCAAAGGA---ATTTGATGGCTTGTTTCTCA-------------------------------------------------------------------------------------------------------GCAATGGACCAGGTAAGAAATAATTCAGGTTTTT----------------------------------------------------------------------------------------------------ATATAAAAACTATAGAAAACTATTCTTTTAGGTGATCCGGTCATGTGCCATAAAACTGTGAAAAACATTCAACAGGTACTTGCAAGTTCCA---ATGCAAAA---------CCAATCTTTGGAATTTGCTTGGGT------------------------------------------------------------CATCAACTTTTGGCAACGGCAATCGGATGCAAAACATACAAAATGAAATACGGCAATCGAGGACACAATTTGCCTGCACTCCATCACGGAACAAATCGATGCTTCATGACCTCACAAAATCATGGATTTGCTGTTGATGCAACAAAGCTCGACGAGACTC---AATGGGAAATTCTCTTCACCAACTTGAATGAC-
>Riethia  sp. 2
------------CTAGTACTAACTTATCCATTAATCGGCAATTATGGCGTTCCATCGGACGAGGAATTCGATGAAAATATGCTAATCAAAAACTTTGAATCTAACAATAAAATTTGGATTTCTGCACTTGTTGTTGGCGAGCTTTGCGACATTCCGTCTCATTGGCGCTTAAAATATAAGCTTGCTGAGTGGATGG--------------------------------------------------------------AGAAGCATAAAATTGCCGGCATAAGTGGAATTGATACGCGCGCTCTAACAAAGAAAATCCGCGAAGATGGAACAATTTTGGGAAAAA-------------------TCATTCAACA---GCCATC----------CGGACCTT------TTCTGGGA---CTCGAATTTCAAGATCAAAATGAACGCAACTTGGTAGCTGAGGTATCGACTCAAAAAGTTGTTACTTACAATCCTAAAGGAACGCCTCGAATTTGTGCTGTTGATTGTGGCTTGAAGCTCAATCAAATTCGTTGCTTTGTTAATCGAGGAGCTCGA------------------------------------------------------GTAGATGTTGTGCCATGGGATCATGCATTG------GATCCGAAGGA---CTTTGATGGACTGTTTTTGA-------------------------------------------------------------------------------------------------------GCAATGGACCCGGTAAGTAAAATGAG---------------------------------------------------------------------------------------------------CTGACATCTTTGCTTTATTCAAAATATTTTTTTTGCTTAGGTGATCCCGTAATGTGCAAAAAAACTGTCGAAAATATCCAGAAAGTTTTGGCATTTCCAA---AAGAAAAA---------CCAATTTTCGGTATTTGTTTAGGT------------------------------------------------------------CATCAACTCTTATCTACCGCCATTGGTTGTAAAACATATAAAATGAAATATGGCAATCGTGGACATAATTTACCAGCACTTCATCATGGTAGCAATCGATGTTTCATGACTTCTCAAAATCATGGTTTCGCAGTTGATACCGAAACACTTAATAGCAACG---AATGGGAGCCGCTTTTTACGAATTTAAATGAC-
>Riethia  sp. 3
---------ATTCTGGTTCTAACTTATCCACTGATTGGAAACTATGGAGTTCCATCGGATGAGGAGTTCGATGAGCATAAACTGATAAGGAATTTCGAATCAAACAACAAAATTTGGATTTCCGGACTTATTGTTGGTGAACTTTGCGACGCTCCATCGCATTGCCGCTTGAAATACAAGCTTGCTGAGTGGATGG--------------------------------------------------------------AAAAGCACAAAATTGCAGGAGTAAGTGGCATTGACACTCGTGCATTGACAAAGAAAATTCGTGAAAATGGAACTATTTTGGGAAAAA-------------------TCATTCAACA---ACCCTC----------CGGACCTT------TTTTGGGA---CTCGAATTTAAGGATCAAAATGAAAGAAATTTGGTAGCTGAAGTTTCGACTCGAAAAATTCAAACTTACAATCCGAAAGGAACTCCTCGAATTTGTGCTGTTGATTGTGGATTGAAGCTTAATCAGATTCGATGCTTTGTTAAGCGTGGTGCTCGA------------------------------------------------------GTTGATGTCGTTCCATGGGATCATGCGTTG------GATCCGAAAGA---TTTTGATGGACTATTTTTGA-------------------------------------------------------------------------------------------------------GCAATGGACCTGGTGAGTAAAGTTTAA--------------------------------------------------------------------------------------------------GATTTTTCTCACATTTATCAATAACAATTCTTCCTCTTAGGTGATCCTGTTGTGTGTGAAAAGACTGTTCAAAATATCAAGAAAGTTCTGGCGTCGCCAA---AAGAAAAA---------CCAATTTTCGGCATTTGCTTAGGT------------------------------------------------------------CATCAGCTCTTATCGACTGCTATTGGCTGCAAGACTTACAAAATGACATACGGTAATCGCGGACATAACTTGCCGGCACTTCATCATGGCAGCAATCGATGCTTTATGACTTCTCAAAATCACGGATTTGCAGTTGATGTAACAACTCTGAATCAAGACG---AATGGGAACCGCTATTTACAAATTTAAATGAC-
>Riethia  sp. 4
---------ATTCTGGTACTAACTTATCCACTGATTGGAAACTATGGAGTTCCATCGGATGAGGAGTTCGATGAGCATAAACTGATAAGGAATTTTGAATCAAACAATAAAATTTGGATTTCCGGACTAATTGTTGGCGAATTATGCGACGCTCCATCGCATTGCCGCTTGAAATACAAGCTGGCTGAGTGGATGG--------------------------------------------------------------AAAAACACAAAATTGCAGGAGTTAGTGGCATTGACACTCGTGCACTGACAAAGAAAATTCGTGAAAATGGAACTATTTTGGGAAAAA-------------------TCATTCAACA---ACCCTC----------CGGACCTT------TTTTGGGA---CTCGAATTTAAGGATCAAAATGAAAGAAATTTGGTAGCTGAAGTTTCGACTCGAAAAATTCAAACTTACAATCCGAAAGGAACTCCTCGAATTTGTGCTGTTGATTGTGGATTGAAGCTTAATCAGATTCGATGCTTTGTTAAGCGCGGAGCTCGA------------------------------------------------------GTTGATGTCGTTCCATGGGATCATGCTTTG------GATCCGAAAGA---TTTTGATGGACTATTTTTGA-------------------------------------------------------------------------------------------------------GCAATGGACCTGGTGAGTAAAGWTTAA--------------------------------------------------------------------------------------------------GATTTTTCCTCGCATTTTTTCATTAAAAAAATCTTCTTAGGTGATCCTGTTGTGTGTGAAAAGACTGTTCAAAATATCAAGAAAGTTCTGGCGTCGCCAA---AAGAAAAA---------CCAATTTTTGGCATTTGCTTAGGT------------------------------------------------------------CATCAGCTTTTATCGACTGCTATTGGCTGCAAGACTTACAAAATGACGTATGGCAATCGCGGACATAACTTGCCGGCACTTCATCATGGCAGCAATCGATGCTTTATGACTTCCCAAAATCACGGATTTGCAGTTGATGTAACAACTCTGAATCAAGACG---AATGGGAACCGCTATTTACAAATTTC-------
>Riethia stictoptera
---------ATTCTAGTACTAACTTATCCATTAATCGGCAATTATGGCGTTCCATCAGACGAGGAATTCGATGAAAATATGCTGATTAAAAACTTTGAATCTAACAATAAAATTTGGATTTCTGCACTWGTTGTTGGCGAGCTTTGTGACATTCCGTCTCATTGGCGCTTAAAATATAAGCTTGCTGAGTGGATGG--------------------------------------------------------------AGAAGCATAAAATTGCCGGCATAAGTGGAATTGATACGCGCGCTCTAACAAAGAAAATCCGCGAAGATGGAACGATTTTRGGAAAAA-------------------TYATTCAGCA---GCCATC----------CGGACCTT------TTTTGGGA---CTCGAATTTCAAGATCAAAATGAACGCAACTTGGTAGCTGAGGTATCGACTCAAAAAGTTGTTACTTACAATCCTAAAGGGACGCCTCGAATTTGTGCTGTCRATTGTGGCTTGAAGCTCAATCAAATTCGTTGCTTTGTTAATCGAGGAGCTCGA------------------------------------------------------GTAGATGTTGTGCCATGGGATCATGCMTTG------CAYCCGAAGGA---CTTTGATGGACTGTTTTTGA-------------------------------------------------------------------------------------------------------GCAATGGACCCGGTAAGTAGTAAAATA--------------------------------------------------------------------------------------------------AGCTGAGATCTTAGCTTTATTAAAAATATTTTTTTCTTAGGTGATCCCGTAATGTGCAAAAAAACTGTCGAAAATATCAAGAAAGTTTTGGCATTTCCAA---AAGAAAAA---------CCAATTTTCGGTATTTGTTTAGGT------------------------------------------------------------CATCAACTCTTATCTACCGCCATTGGTTGTAAAACATATAAAATGAAATATGGCAATCGTGGACATAATTTACCAGCACTTCATCATGGTAGCAATCGATGTTTCATGACTTCTCAAAATCATGGATTCGCAGTTGATACCGAAACACTTAATAGCAACG---AATGGGAGCCGCTTTTTACGAATTTAAATGAC-
>Shangomyia impectinata
CACGGACAACTGCTTGTGTTGACCTATCCTCTGGTCGGCAACTACGGAATTCCA---AACGAAGAGCTCGACGAACACGGCATTATGAAGCACTTCGAGGCGAACAATAAAATTTGGGTGTCGGCTCTGATCGTCGGCGAGGTCTGCGACACTCCCTCGCATTGGCGCATGCAGCACAAGCTCTCTGAATGGATGA--------------------------------------------------------------AAATGCATGGCGTTGTGGGCATCAGTGGAATCGACACCCGTGCGTTGACGAAGCGTATTCGCGAAAGCGGCACGATCCTCGGAAAGA-------------------TCATCCAACA---GCCGAG----------TGGACCCT------TCTTCGGC---CTCAGGTTCGAGAATCAAAACGAGCGCAACTTGGTCGATGAAGTGTCGATTAAAAAGCCCATGACTTACAACAAGGAAGGCTCTCCGCGCATCTGTGCCATCGATTGCGGCCTAAAACTCAATCAAATACGCTGTTTTATCAACCGTGGCGCGCGC------------------------------------------------------GTGGATCTCGTGCCATGGAATCACCCTCTA------AACTCCGACGA---CTTCGATGGTCTCTTTCTCA-------------------------------------------------------------------------------------------------------GCAATGGTCC---------------------------------------------------------------------------------------------------------------------------------------------------------CGGTGATCCTGCAAAGTGCAAAGAGACTGTCTTGAATATCGCAAAAATTCTCGCATCATCAA---AGAAGAAG---------CCCATCTTTGGGATATGCCTTGGA------------------------------------------------------------CACCAACTGCTTTCGACGGCAGCTGGATGCACCACCGACAAAATGAAGTACGGCAATCGAGGTCACAATCTTCCAGTGATCCACCATGGAACTAATCGCTGCTTCATGACCTCACAGAATCATGGCTTTGCCGTCGACACGTCTCGCATCGATCAGA------ACTGGGAGCCTCTCTTTACCAATTTGAACGAT-
>Skusella  sp. 1
------CAAATATTAGTACTTACATATCCTTTAATTGGCAACTATGGCGTACCAAGTGAAGATGAATTTGACGAAAATCAATTGATAAAAAATTTCGAATCAAACAATAAAATTTGGATATCTGGATTGGTTGTCGGTGAATTATGTGACGTGCCATCGCATTGGAGATTGAAATATAAGCTTGACGAATGGATGA--------------------------------------------------------------AAAAGCATGACATTGTCGGTATTAGTGGAATCGATACACGCGCATTGACTAAAAAGATCCGTGAAGATGGCACAGTACTCGGAAAAA-------------------TTATTCAACA---AGCATC----------AGGTCCAT------TTGTTGGC---CTAGAATTTAAGGATCAAAATGAAAGAAATTTGGTAGCTGAAGTTTCAATAAAAAAGTCAATGACCTACAATCCATCTGGCTCTCCACGAATTTGTGCTGTCGATTGTGGCTTAAAATTGAATCAAATTCGATGCTTTTTGAAGCGAGGAGCACGT------------------------------------------------------GTCGATGTTGTACCATGGGATGCTGAATTG------AATGTAAATAA---TTTTGATGGTCTATTTTTAA-------------------------------------------------------------------------------------------------------GCAACGGACCAGGTAAGCAATGCAATCGGGA----------------------------------------------------------------------------------------------TTTTAAAGGTTTGATTTTATTTCTGTAACTTCTCCTTCAGGTGATCCCGTAATGTGCCAAAAGACTGTCAAAAATATTCAAAAAGTACTTACATCGAAGA---CTGTGAAG---------CCAATTTTTGGCATTTGCTTGGGT------------------------------------------------------------CATCAGCTTTTATCTACAGCAGCTGGATGTAAGACTTACAAGATGAAATATGGAAATCGTGGACATAATTTACCCGCCTTACATCATGGCTCAAATCGCTGCTTTATGACGTCACAAAATCATGGTTTTGCTGTTGATCCGCTGACACTTGATGCGTCAA---ATTGGGAAGAGCTTTTTACAAATTTAAATGAC-

>Stempellina  sp. 1
CATGGACAAATTCTAATTTTAACATATCCATTAATTGGAAATTANGGTGTGCCATCTGATGAGGAATTTGATGAAAATAATATTATCAAAAATTTTGAATCTAACAATAAGATTTGGATTACGGGATTAGTTGTTGGTGAATTGTGCGATACTCCATCGCATTTTAGATTAAAATATAAATTGTCAGAATGGATGG--------------------------------------------------------------AGAAACATAAAATTGCAGGAATAAGCGGCATCGATACTCGAGCATTGACAAAAAAAATTAGAGAGAATGGAACTGTCTTAGGTAAAA-------------------TTATTCAACA---ACCGAA----------TGGACCCT------TTATTGGA---CTCGATTTTAAAGATCAAAATGAAAGAAATTTAGTTGCCGAGGTTTCAACTAAGAAAATTCAAACTTATAATCCAAAAGGATCACCACGCATATGTGCTGTCGATTGTGGTTTGAAATTAAATCAAATTCGTTGCTTTTTAAAACGTGGTGCACGT------------------------------------------------------GTTGATGTTGTTCCATGGGATTACACTTTA------AATGCAAAAGA---TTTTGATGGTTTATTTTTAA-------------------------------------------------------------------------------------------------------GTAATGGACCAGGTAAAAATTTAATTTTTTATAATA-----------------------------------------------------------------------------------------TTTATAAATATTTATCATAAAAAAATAAATATTTTTCAAGGTGATCCTGTCATGTGTCATAAAACAGTCAAAAACATTCAGCAGGTACTTAAATTATCAT---CATCGACA---------CCTATTTTTGGTATTTGTTTGGGT------------------------------------------------------------CATCAATTATTGTCAACTGCAGCTGGATGTAAAACCTACAAATTAAAATATGGTAATCGTGGTCATAATTTACCAGCACTTCACCATGGAACGAATCGATGTTTTATGACATCACAAAATCACGGCTTTGCCGTTGATACAACAACACTTGATGCATCATCAGAATGGGAGCCACTTTTTACAAATCTCAATGAT-

>Stenochironomus  sp. 3
CATGGTCAACTTTTGGTTCTAACATATCCATTAATTGGCAACTATGGTGTTCCGGCTGAAGATGAATTTGATGAGAATGAGATAATTAAGCACTTTGAGTCGAATAATAAAATTTGGATATCTGGATTGATTGTTGGTGAGCTTTGTGATTCTCCATCACATTGGCGATTAAAGTATAAACTTTCTGCATGGATGG--------------------------------------------------------------AGAAGCATAATGTTGTCGGCATCAGTGGAATCGACACGAGAGCTTTGACTAAGAAAATCCGTGAGGATGGAACCGTTCTTGGAAAAA-------------------TCATTCAACA---ACCATC----------GGGTCCAT------TTATCGGA---ATCGAATTTAAAGATCAAAATGAGAGAAACTTAGTTGCCGAGGTTTCAATTAAGAAAGCAAAAACTTACAATCAAAAAGGATCGCCACGGATTTGTGCCGTTGATTGTGGTCTAAAATTAAATCAGATTCGTTGTTTCATAAATCGTGGAGCTCGA------------------------------------------------------GTTGATGTCGTTCCATGGGATCAAGAACTT------AATCCAAAAGA---TTTTGATGGACTATTTTTAA-------------------------------------------------------------------------------------------------------GCAACGGACCAGGTAAAAATTACAC----------------------------------------------------------------------------------------------------AATTATTTATGAATTATTTATAATTTATTTTTCCCATCAGGTGATCCTGTCATGTGCCATAAGACTGTGAAGAATATTAAACAGGTACTTGAATCGGAAA---ATGCAAAA---------CCAATATTTGGAATTTGCTTAGGT------------------------------------------------------------CATCAACTTTTATCAACTGCAATTGGATGCAAGACATACAAAATGAAATATGGCAATAGAGGACATAATTTACCTGCACTCCATCATGGAACTAATCGTTGTTTTATGACATCACAAAATCATGGATTTGCTGTTGATGTAACTAAAATTGATGCCA------ATTGGGAGCCACTTTTTACAAATCTTAATGAC-
>Stenochironomus  sp. 4
CATGGACAAATTTTGATTTTAACATATCCATTAATTGGCAACTATGGCGTTCCAACTGAAGATGAATTTGATGAAAATGACATAATTAAGCATTTCGAATCKAACAATAAAATTTGGATTTCTGGTTTGATTGTTGGCGAATTATGTGATGCTCCATCCCATTGGCGATTAAAATACAAACTTTCTGAATGGATGG--------------------------------------------------------------AAAAGCACAATGTTGCTGGCATTAGTGGAATCGACACCAGAGCTCTCACTAAGAAAATCCGTGAGAATGGAACTGTSTTGGGAAAAA-------------------TCATCCAACA---GCCATC----------GGGTCCAT------TTATTGGA---ATCGAATTTAAAGATCAAAATGAAAGAAATTTAGTTGCTGAGGTTTCAATTAAGGAGCCAAAAACATATAACGAAAATGGATCACCGCGCATTTGTGCCGTCGATTGTGGTCTGAAATTGAATCAAATTCGTTGCTTCATTAATCGAGGAGCTCGA------------------------------------------------------GTTGATGTCGTCCCATGGGATCATGAACTT------AATCCTAACGA---TTTTGATGGACTCTTTTTGA-------------------------------------------------------------------------------------------------------GCAACGGACCAGGTAAAAATTACACAATTATTTA-------------------------------------------------------------------------------------------AGGAAATCATAATTTACCGTGCATTATTATTTCTCAACAGGTGATCCTGTCATGTGCCATAAAACTGTAAAAAATATCCAACAGGTACTACAATCAACAA---ATGCAAAA---------CCAATTTTCGGAATTTGCTTGGGT------------------------------------------------------------CATCAGATTTTAGCAACTGCAATTGGATGCAAGACATATAAAATGAAATATGGCAATCGAGGACATAATTTACCTGCATCTCATCATGGAACAAATCGTTGTTTCATGACATCACAAAATCATGGATTTGCAGTTGATGTGAYTAAAATTGATGCAG------ATTGGGAGCCACTTTTTACAAATCTTAATGAC-
>Stenochironomus  sp. 5
CATGGACAAATTTTGATTTTAACATATCCRTTAATTGGCAACTATGGCGTTCCAACTGAAGACGAATTTGATGAAAATGACATAATTAAGCATTTCGAGTCGAACAATAAAATTTGGATTTCTGGTTTGATTGTTGGAGAATTATGTGATGCTCCATCTCATTGGCGATTAAAATACAAACTTTCTGAATGGATGG--------------------------------------------------------------AAAAGCACAATGTTGCTGGCGTAAGTGGAATTGACACCAGAGCTCTCACTAAGAAAATCCGTGAGAATGGAACTGTCTTGGGAAAAA-------------------TCATCCAACA---GCCATC----------GGGTCCAT------TTATTGGA---ATCGAATTTAAAGATCAAAATGAAAGAAATTTAGTTGCTGAGGTTTCAATTAAGGAGCCAAAAACGTATAACGAAAATGGATCACCGCGCATTTGTGCCGTCGATTGTGGTCTGAAATTGAATCAAATTCGTTGCTTCATTAATCGAGGAGCTCGA------------------------------------------------------GTTGATGTCGTCCCATGGGATCATGAACTT------AATCCTAACGA---TTTTGATGGACTCTTTTTGA-------------------------------------------------------------------------------------------------------GCAACGGACCAGGTAAAAATTACACAATTATTTA-------------------------------------------------------------------------------------------AAGAAATCATAATTTACCGTGCATTATTATTTCTCAACAGGTGATCCTGTCATGTGTCATAAAACTGTAAAAAATATCCAACAGGTACTGCAATCAACAA---ATGCAAAG---------CCAATTTTCGGAATTTGCTTGGGT------------------------------------------------------------CATCAGCTTTTAGCAACTGCAATTGGATGCAAGACATATAAAATGAAATATGGCAATCGAGGACATAATTTACCTGCATCTCATCATGGAACAAATCGTTGTTTCATGACATCACAAAATCATGGATTTGCAGTTGATGTGACTAAAATTGATGCAG------ATTGGGAGCCACTATTTACAAATCTTAATGAC-
>Stictochironomus  sp. 1
CATGGACAAATATTGGTTTTGACATATCCATTAATTGGAAATTATGGTGTTCCAACGGARGATGAATTTGATGAGCATGAAATTATTAAATATTTTGAATCAAATAATAAAATTTGGATTTCCGGCTTRATTGTCGGTGAATTATGTGATGCTCCGTCACATTGGCGTTTAAAATACAAATTGGCAGAATGGATGG--------------------------------------------------------------AAAAATACAACATTGCTGGCATCAGTGGAATTGATACAAGAGCATTGACTAAGAAAATACGAGAAAATGGAACTGTTTTGGGTAAAA-------------------TCATTCAGCA---ACCATC----------GGGACCGT------TCCTTGGA---ATTGAATTTAAAGATCAAAATGAAAGAAATTTGGTTGCTGAAGTGTCAACGAAAAAGACAGAAACTTTTAACATCAATGGATCGCCAAGAATTTGTGCAGTTGATTGTGGTTTAAAATTAAATCAAATTCGATGCTTCATAAATCGAGGAGCTCGT------------------------------------------------------GTTGATGTTGTGCCATGGGATCACGAATTG------AATCCAAAAGA---ATTTGATGGTTTATTTTTGA-------------------------------------------------------------------------------------------------------GTAACGGACCAGGTAAGAAAATGGTACAA------------------------------------------------------------------------------------------------AATAAATCATAAAATACATATTTTATTATTTTTAAAACAGGTGATCCTGGCATGTGCCATAAAACAGTTAGGAATATTCAGCAGGTACTTGTATCTTCAA---ATACAAAG---------CCAATTTTCGGTATTTGTTTGGGC------------------------------------------------------------CATCAATTATTGGCAACTGCAATTGGATGCAAAACTTATAAAATGAAGTATGGAAATCGTGGTCACAATTTACCTGCATTACATCATGGAACAAATCGTTGCTTTATGACTTCCCAAAATCATGGCTTTGCTGTTGAAGCAGCAACAATTGACAATTCTC---ATTGGGAAGCGTTGTTCACAAACTTAAATGAT-
>Stictochironomus  sp. 2
---GGGACAATTCTGATTTTGACATATCCAATAATTGGAAATTATGGTGTACCAACTGAAGATGAGTTTGATGAACATGAAATAATTAAACATTTTGAATCAAACAACAAAATTTGGATTTCTGGATTAATTGTTGGTGAATTATGTGATGTTCCATCTCATTGGCGTTTAAAATACAAATTGGCAGAATGGATGG--------------------------------------------------------------AGAAACATAATGTTGCTGGCATAAGTGGAATTGACACGAGAGCATTGACTAAAAAAATTCGAGAAAATGGCACTGTTTTAGGTAAAA-------------------TTATTCAGCA---GCCATC----------GGGTCCGT------TTCTTGGA---ATTGAATTTAAAGATCAAAATGAAAGAAATTTGGTTGCTGAAGTGTCAACTAAAAAGATTAAAACGTACAATATGAATGGATCTCCAAAAATTTGTGCAGTTGATTGTGGTTTGAAATTGAATCAAATTCGATGCTTCATAAATCGTGGAGCTCGT------------------------------------------------------GTCGATGTTGTACCATGGGATCATCAATTG------AATTCGAAAGA---CTTTGATGGATTATTTTTGA-------------------------------------------------------------------------------------------------------GTAACGGGCCAGGTAAAAAACAATCAATAATATTTTT----------------------------------------------------------------------------------------GGATAATAAAACACTAAAAATATTTGTTTTATTTCAACAGGTGATCCTGTCATGTGCAATAAAACGGTAAAAAATATTCAACAGGTACTTGCATCTTCAA---ATATAAAG---------CCAATTTTTGGTATTTGTTTGGGT------------------------------------------------------------CATCAATTATTGTCATCTGCAATTGGATGCAAAACTTATAAGATGAAGTATGGAAATCGTGGTCACAATTTACCTGCCTTACACCATGGAACAAATCGTTGCTTTATGACTTCACAAAATCATGGTTTTGCAGTTGACGCAACAACGATTGATAATGACC---AATGGGAAGCATTATTCACAAACTTAAATGAC-
>Sublettea  sp.
---------ATTCTAGTGCTGACTTATCCATTAGTTGGAAATTACGGTGTTCCAACTGACGATGAATTTGATGAGAATCAAATTATTAAAAACTTTGAATCGAATAATAAAATTTGGATTTCTGGGTTGATTGTTGGAGAGCTTTGTGATACGCCATCGCATTGGCGATTGARRTTTAAATTATCGGAATGGATGG--------------------------------------------------------------AGAAGCATAAAATTGCAGGAATTAGTGGCATCGACACGCGWGAATTGACGAAGAAAATTCGAGAAAATGGAACGATTTTGGGGAAAA-------------------TTGTTCAACA---ACCTTC----------GGGACCTT------TCATTGGC---ATCGAATTTAAGGATCAAAATGAAAGAAATTTAGTCGCTGAAGTGTCGACGAAAAAGACAATCACTTACAATCCAAAAGGATCTCCTCGCATTTGYGCCATCGATTGTGGCTTGAAATTAAATCAAATTCGTTGCTTCCTCAAACGAGGAGCGAGA------------------------------------------------------GTTGATGTCGTTCCATGGGATCATCCTCTC------AATCCCAAAGA---ATTTGACGGATTGTTTTTGA-------------------------------------------------------------------------------------------------------GCAATGGACCAGGTAAGAAAAATTCTCT------------------------------------------------------------------------------------------------------AAAAATYTGAAASTGCTAATAAAATTTTATTTTAGGCGATCCCGTGATGTGTCAAAAAACAGTGAAAAACATTCAACAGGTACTTAAAA---------GTGAGAAG---------CCAATTTTTGGCATTTGTTTGGGC------------------------------------------------------------CATCAACTTTTATCATCTGCAATTGGCTGTAAAACTTATAAAATGAAATACGGCAATCGAGGTCACAATTTGCCTGCTTTGCATCATGGCACAAATCGATGCTTCATGACCTCACAAAATCATGGATTTGCAGTTGACGCAACGACACTTGATGGCA------ATTGGGAAGCTCTT-------------------
>Tanytarsus  sp.
CATGGACAGCTCCTAGTTCTGACATACCCACTYATTGGCAACTATGGCGTGCCGTCCGAAGAAGAATTTGATGAGAACAAATTGATTAAAAACTTTGAGTCGAAYAACAAAATCTGGGTTTCTGGMTTGATTGTTGGCGAACTGTGCAACACTCCTTCGCATTGGCGTTTGAAGTACAAACTCTCCGAGTGGATGG--------------------------------------------------------------AAAAACATGGAATAGTCGGCATAAGTGGAATCGATACGCGTGCTTTGACGAAGAGTATTCGCGAAAATGGAACCGTGCTTGGAAAAA-------------------TCGTGCAGCA---GCCTTC----------AGGACCCT------TTCTTGGA---CTTGAGTTTAAGGATCAAAATGAGAGAAATTTGGTCGCTGAGGTTTCCACTAAAAAAGTCGTGACTTACAACTCGAAGAGCTCACCGCGAATTTGTGTAGTAGATTGTGGATTAAAATTAAATCAAGTTCGCTGCTTCCTTAAGCGTGGAGCCAGA------------------------------------------------------GTCGATGTTGTGCCATGGGATTACGTGCTT------AATCCGAAGGA---CTTCGATGGACTCTTTTTGA-------------------------------------------------------------------------------------------------------GYAATGGACCAGGTAAGAAATTCACGAG-------------------------------------------------------------------------------------------------CTTTTATTGTTTTATTGTCTAATGTTTTGTAACATTTTAGGTGATCCCGTCATGTGCCATAAAACTGTTCAAAACATTCAACAGGTACTTAAATCGA------GCACAAAG---------CCGGTATTCGGAATATGTTTGGGT------------------------------------------------------------CATCAGCTGCTGTCAACTGCTATTGGATGCAAAACCTATAAGATGAAGTACGGCAATCGTGGCCATAATTTGCCTGCCTTGCATCATGCTACGAAACGATGTTTTATGACTTCACAAAATCACGGATTTGCTGTAGACGCTAAGACACTTGATGCTGAGA---ACTGGGAGCCTCTCTTTACTAACCTCAACGATA
>Undet Chironomini  sp. 1
---------------------------------------------------------------------------------CTAATTAAAAATTTCGAATCAAACAACAAAATTTGGATTTCCGGATTGATTGTTGGGGAATTATGTGATAGTCCATCGCATTGGCGACTCAAATACAAACTCTCGGAGTGGATGG--------------------------------------------------------------AGAAGCATAACGTTGCGGGAATAAGTGGCATTGATACACGTGCGTTGACTAAGAAAATCCGCGAAGAAGGAACTATTTTGGGGAAAA-------------------TTATTCAACA---AGCTAC----------AGGACCAT------TTCATGGA---ATTGAATTCAAGGATCAAAATGAACGAAATTTGGTTGCTGAAGTGTCAATCAAAACACCGAAGACTTATAATCCAAAAGGATCGCCTCGCATTTGCGCTGTCGATTGTGGATTGAAACTCAATCAGATTCGATGTTTCATCAAACGTGGTGCTCGT------------------------------------------------------GTCGATGTTGTTCCATGGGATTGGGAATTG------AATGTCAAAGA---TTTTGACGGCTTATTCCTCA-------------------------------------------------------------------------------------------------------GCAACGGACCAGGTAATTTTTTTCTCAAC------------------------------------------------------------------------------------------------TTACAAAAAAGTAAATAATAATCATTTATTTTTCAAACAGGTGATCCCATCATGTGTCGTAAAACTGTAAAAAACATTCAACAGGTACTTCAATCATCCG---AGACAAAA---------CCGATTTTTGGTATTTGCTTAGGT------------------------------------------------------------CATCAACTTTTGTCAACTGCAATCGGATGCACAACATATAAAATGACGTACGGCAATCGTGGGCATAATTTACCTGCACTTCATCATGGTACAAATAGATGTTTCATGACGTCACAAAATCAT-------------------------------------------------------------------------
>Xestochironomus  sp. nov
------------------------------------------------------------------TTTGATGAAAACGACATCATTAAGCATTTWGAATCGAATAATAAGATTTGGATATCTGGATTGATTGTYGGYGAATTGTGTGATGCGCCATCTCATTGGAGATTAAAATATAAACTTGCTGAATGGATGG--------------------------------------------------------------AGAAGCATAATGTTGCTGGTATTAGTGACATTGATACTSGAGCTCTCACGAAAAAGATTCGTGAAAATGGAACTGTTTTGGGAAAAA-------------------TCATTCAACA---ACCGTC----------WGGTCCTT------TTCTTGGA---ATTGAATTTAAAGATCAAAAYGAAAGRAATTTAGTTGCTGAAGTGTCAACTAAAAAATYAAAGACTTACAATGCAAAAGGATCTCCACGCATTTGTGCTGTTGATTGTGGCTTAAAAYTGAATCAAATACGATGCTTTATAAATCGTGGAGCTCGT------------------------------------------------------GTTGATGTTGTTCCATGGRATCAAGAATTG------AATCCAAAAGA---CTTTGATGGTCTTTTCTTGA-------------------------------------------------------------------------------------------------------GCAATGGACCAGGTAAAAAATAAGTTAAATTTTTTT--------------------------------------------------------------------------------------------------ATGATTTTCTAAAAAAAACGTTTTTAAACAGGTGATCCCATCATGTGCCATAAAACTGTGAAAAACATTCAACAGGTACTAGAATCGACAA---ACACGAAA---------CCAATTTTCGGTATTTGCTTGGGC------------------------------------------------------------CATCAACTTCTATCTACTGCAATTGGATGCAAGACATACAAGATGAAATATGGCAATCGTGGTCATAATTTACCAGCACTTCATCATGGAACCMATCGTTGTTTTATGA---------------------------------------------------------------------------------------
>Xiaomyia  sp.
CATGGTCAAATCTTAGTTCTCACATATCCATTGATCGGCAATTATGGCGTTGCTAGCGATAAAGAATTTGATGACTACGGAATAATGAAAAACTTCGAGGCAAACAATAAAATATGGGTGAAGGCAATTGTTGTTGGCGAGCTTTGCGACACGCCATCGCATTGGCGTTTGAAAGAAAACCTTTGTGTGTGGATGA--------------------------------------------------------------AAAGACACAATGTGGTTGGCATTAGTGGAATCGATACGCGCTCACTGACCAAGAAAATTCGCGAGAATGGTACGATGTTGGGAAAAA-------------------TCATTCAGCA---CTCGTG----------CGGTCCTT------TTTTGGGT---CTCGTGTTCGAAGATCAAAACGAAAGAAACCTTGTAGCGGAGGTGTCAACTAAAAAGCGAATAACTTACAATGAAAAAGGATCACCCCGTATTTGCGCCGTTGATTGTGGCCTCAAGCTTAATCAGCTGCGATGCTTCATCGAACGAGGTGCGAGA------------------------------------------------------GTCGACGTGGTTCCTTGGAATCACAGCTTG------AACGTGGACGA---GTACGATGGCTTGTTTCTGA-------------------------------------------------------------------------------------------------------GCAATGGCCC---------------------------------------------------------------------------------------------------------------------------------------------------------GGGCGATCCTTTGATGTGCAAAGCGACTGTTCGCAACATAACGGAAGTTCTTGCGTCATCCA---AGATTAAG---------CCCATCTTTGGCATTTGTCTTGGT------------------------------------------------------------CATCAACTCCTTGCAACTGCGGCCGGTTGTCGAACGTACAAGGTGACTTACGGAAATCGCGGCCATAATCTACCCGTTATTCATCATGGAACTAATCGCTGTTTCATGACATCTCAAAATCATGGCTTCGCTGTTGATGTGACGAAGCTTTACTCCG------AGTGGGAAGCTCTTTTCACAAATCTAAATGAT-
>Xylochironomus kakadu
------------------------------------------------------------------------------------ATAAAGAATTTTGAGTCTGACAATAAAATTTGGATATCTGGCTTGATTGTCGGTGAATTATGTGATGCTCCATCTCATTGGCGTTTAAAATATAAACTCGCTGAGTGGATGG--------------------------------------------------------------AAAAGCATAATGTTGCTGGAATAAGTGGCATTGACACAAGATCTCTAACGAAGAAAATTCGCGAAAATGGCACCATATTGGGAAAGA-------------------TAATTCAACA---ACCATC----------CGGTCCGT------TTCTGGGA---CTTGAGTTTAGAGATCAAAACAAAAGGAATTTAGTTGCTGAAGTTTCCACAAAAGYTTCGAAAACTTACAATCCAAAGGGWTCGCCCAGGATTTGTGCCGTTGATTGTGGATTAAAACTTAATCAAATTCGTTGCTTTGTTAATCGCGGAGCCCGA------------------------------------------------------GTTGACGTTGTGCCATGGGATCAAGAACTG------AATGCAAAAGA---CTTTGATGGTTTATTCTTAA-------------------------------------------------------------------------------------------------------GTAATGGGCCAGGTAAGAGATTTTCTTTAAATT--------------------------------------------------------------------------------------------TTGATTTTTTTTAAAATCATTTACGACTTTCGTTTAACAGGTGATCCTGTCATGTGCCATAAAACTGTGAAAAATATTCAACAGGTACTTGCATCAAAAACATCTGTGAAA---------CCGATTTTCGGTATTTGTTTGGGT------------------------------------------------------------CATCAACTTTTGTCAACTGCGATTGGTTGTAAAACATACAAAATGAAATATGGTAAYCGTGGACATAATTTACCTGCTATTCATCACGGAACAAATCGTTGTTTTATGACGTCACAAAATCATGGATTTGCTGTTGATGCAAATACAATTGATTCAGAAT---ATTGGGAACCACTTTTTACGAATTTAAATGAT-
>Zavreliella  sp.
------------------CTTACTTATCCGCTCATTGGCAATTATGGAGTGCCAACTGAGGATGAATTYGATGAGAATAAATTGATAAAAAATTTCGAATCTAATAATAAGATTTGGATATCCGGCTTAATTGTTGGTGAATTATGTAACGCGCCATCGCATTGGCGTTTAAAGTATAAACTCGCAGARTGGATGG--------------------------------------------------------------AAAAGCACAATATTTCTGGTATAAGTGGCATCGATACGCGCGCTTTGACAAAGAAAATTCGCGAAAACGGAACTGTACAGGGAAAAA-------------------TCATTCAACA---GCCTTC----------CGGACCCT------TYCCTGGA---CTCGAATTTAAAGATCAAAATGAGCGAAATTTGGTGGCAGAAGTTTCAACGAAAAAAATCGTCACCTACAATCAAAATGGCTCACCGCGAATTTGTGCTGTCGATTGCGGCTTAAAATTGAATCAAATACGATGCTTTCTCAARCGCGGTGCACGT------------------------------------------------------GTTGATGTCGTTCCGTGGGATCACAAACTG------AAMWGCAAAGA---CTTTGATGGTTTATTCTTAA-------------------------------------------------------------------------------------------------------GCAATGGACCTGGTAAGTTTAAAAAA---------------------------------------------------------------------------------------------------ATTCCTTCATTGACCTTGGATTGAAAATTTCTTCTTTTAGGTRATCCTGTCATGTGCCATAAWACGATTAAGAACATTCAACAGGTAATTGCATCGTCGA---GTGCCAAA---------CCGATTTTYGGAATTTGCTTAGGT------------------------------------------------------------CATCAACTTCTATCCACTGCAGTAGGATGTCARACTTATAAATTGAAATACGGCAACCGYGGACACAATTTGCCGGCCCTGCATCATGGCTCTAATCGCTGCTTCATGACATCGCAAAATCATGGATTCGCTGTCGATACGTCGACACTCGATGAAGCCA---ATTGG----------------------------
>Diamesa   sp.
------CAAATTCTGGTTTTGACTTACCCATTGATTGGAAACTATGGAATTCCT---GATGAAGATGTAGACGAAAACAASATTTCGAAACATTTTGAATCTAACAATAAGATCTGGATATCGGCTYTAGTAGTAGGAGAGCTTTGTGAAACTCCATCTCACTGGCGTCAAAAATATAAATTRTCTGAATGGATGA--------------------------------------------------------------AAAAGCATAACATCCCTGGTATCAGTGGCATTGATACACGAGCTCTRACAAAGCTGATCCGAGATAATGGAACAGTATTGGGAAAGA-------------------TCATTCAACA---ACAATC----------TGGTCCTT------TTCCAAGC---TTGAAATTCAATGACCAAAATGAACGTAACCTTGTGAATGAAGTTTCAGTGAAAAAAACTATTATTTACAATGCTTCTGGATCTCCCAGGATTTGTGTTGTAGACTGTGGGTTGAAGTTGAATCAGCTTCGCTGCTTCATTAAACGTGGTGCTCGT------------------------------------------------------GTGGACGTCGTTCCGTGGGACCACGAGTTG------AATTGTAAAGA---CTTTGATGGATTATTTTTGA-------------------------------------------------------------------------------------------------------GTAATGGTCC---------------------------------------------------------------------------------------------------------------------------------------------------------AGGCGATCCTGTAATGTGCCAAAAAACTGTTMAAAACATTCAAAGTGTTTTAAACTCACCTA---ACGTAAAA---------CCAATATTTGGAATTTGTTTGGGT------------------------------------------------------------CATCAACTACTCTCTTCTGCTATTGGGTGCAAAACGTACAAGCTGAAGTATGGTAACCGTGGTCATAATTTGCCTTGTATCCATCATGGAACAAACAGGTGCTTCATGACTTCCCAAAATCATGGATTTGCTGTTGATGTGGAAAAGATGAATCCTG------AGTGGGAACCTCTTTTCACTAAT----------
>Harrisonina petricola
CACGGCCAAATTTTGATACTGACCTATCCACTYATTGGAAATTACGGCATTCCC---GATGAGCAGTTTGACAAAAATAAGCTGTCTGTAAACTTTGAGTCAAACAATAAAATCTGGATATCGGCTTTGGTTGTCGGTGAGCTATGTGATACACCATCGCATTGGCGTATGAAGTATAAGCTTTCAGAATGGATGA--------------------------------------------------------------AAAAACATGGAATCCCCGGAATATCTGGAATCGATACMCGAGCGCTTACTAARAAAATCCGTGAAAATGGAACGGTCTTAGGCAAAA-------------------TCTTTCAAAA---ATCATC--TA------ATGACATT--ATCACTATGGGA---TTGACCTTCACAGATCAAAATCAACGTAATCTTGTCGATGAGGTCTCGACTAAAAAAGTGATTACTTATAATGCCGAAGGGTCTCCTCGAATTTGTGCCATTGATTGYGGTTTAAAGCTTAATCAAATCCGATGCTTTATTAATCGTGGCGCTCGT------------------------------------------------------GTTGATGTCGTTCCATGGGATCATGAATTA------AATTCTAAGGA---TTTCGATGGACTATTTTTGT-------------------------------------------------------------------------------------------------------CKAACGGACC---------------------------------------------------------------------------------------------------------------------------------------------------------CGGTGATCCCTCGATGTGCAAAAARACTATTGATAACATTAAAAGCGTAATATCCTCAAAAA---ACATTAAA---------CCTATTTTTGGCATTTGCTTGGGA------------------------------------------------------------CATCAATTGCTTGGAACGGCCATTGGTTGTAAGACTTACAAGTTAAAATATGGTAATCGTGGCCATAACCTACCGTGTTTGCATCATGGCACTAATCGTTGCTTTATGACGTCACAAAATCATGGTTTTGCTGTTGACGTCACAAATATTGCTGCCG------ATTGGGAACCATTGTTTACAAATGCAAATGAC-
>Heptagyia annulipes
---------ATATTGATACTAACATATCCATTAATTGGCAATTATGGAATTCCC---GATGAACAACTCGATGACAATCAGCTGGCAGTGAACTTTGAATCGAACAATAAAATATGGATATCTGCATTGATTGTCGGTGAATTGTGTGAAACGCCATCACATTGGCGCATGAAATATAAATTGTCAGAATGGATGA--------------------------------------------------------------AGAAACATGGCATTCCTGGCATTTCGGGCATTGACACTCGCCAATTGACTAAAAAGATTCGTGAAAATGGAACTGTCTTGGGAAAGA-------------------TCGTTCAAGG---TGCTGC----AAATGTTGGACTTG------TCGCCGAA---TTAAAGTTTCAAGATCAAAATCAACGTAATCTTGTTGATGAAGTGTCAATAAAAAAAACAGTGACCTACAATGCTGGTGGCTCACCACGAATTTGTGCTGTCGATTGTGGATTGAAGTTGAATCAAATTCGTTGCTTCGTTAAGCGTGGCGCACGT------------------------------------------------------GTCGATCTCGTGCCGTGGAATCATAAATTG------AATTCTAATGA---TTATGATGGTTTATTCTTGT-------------------------------------------------------------------------------------------------------CAAATGGTCC---------------------------------------------------------------------------------------------------------------------------------------------------------TGGTGATCCTGTCATGTGTCAAAAAACTGTTGAAAACATTAAAGATGTTTTAGCAGCGAAAA---ATGTGAAG---------CCAATCTTTGGCATTTGCTTGGGA------------------------------------------------------------CATCAATTGTTGGCAACGGCAATTGGTTGCAAAACTTACAAGCTCAAGTATGGTAATCGTGGTCAYAATTTGCCGTGTCTTCATCATGGCACTAATCGTTGCTTTATGACGTCACAAAATCACGGTTTTGCCGTTGACGTCAACAGTATCGACGCCG------ATTGGGAGCCTTTATTTACGAATGCTAATGAT-
>Limaya  sp.
---------------------------CCACTTATTGGGAATTATGGCATTCCC---GATGAAGAATTAGACGAACATCAATTGGCAGTAAACTTTGAATCGAATAATAAAATTTGGATCTCGGCATTAGTAGTTGGAGAACTGTGTGAAACGCCTTCCCATTGGCGCATGAAGTATAAGTTATCGGAATGGATGA--------------------------------------------------------------AAAAACATGGTATCCCTGGTATTTCTGGTATTGACACTCGTGCATTAACAAAACAAATTCGTGAAAACGGTACGGTGTTGGGAAAGA-------------------TTATTCAAAAGTCTGGAAC----------TGATACCA---TTACAAATGGA---TTAATATTTCAAGATCAGAATGAGCGTAATCTTGTTGATGAAGTTTCAATTAAAAAACCGATAACTTACAATGCTGGAGGATCACCCCGTATTTGTGYCGTCGATTGTGGATTGAAATTGAATCAAATACGTTGTTTTGTCAATCGTGGAGCTCGG------------------------------------------------------GTTGATCTTGTTCCGTGGGATTATAAATTG------AATTGTAACGA---TTTTGATGGACTTTTTTTAT-------------------------------------------------------------------------------------------------------CTAATGGTCC---------------------------------------------------------------------------------------------------------------------------------------------------------TGGAGATCCAGTTATGTGTAGAAAAACTGTAGAAAACATTAAAGGTATAATCGCATTGCCGA---ATGCTAAA---------CCGATTTTTGGTATTTGCTTGGGT------------------------------------------------------------CATCAGTTATTATCGACGGCAATCGGTTGTAATACCTACAAACTTAAGTACGGTAATCGAGGACATAATTTGCCATGTCTTCATCATGGTACAAATCGATGCTTTATGACTTCACAAAATCATGGTTTCGCCGTTGATC---------------------------------------------------------

>Mapucheptagyia brundini
CATGGTCAAATTTTGGTATTAACTTATCCATTGATTGGAAATTATGGCATTCCC---GAAGAAGAGCTGGATAATTTTAAGATTTCCAAAYATTTTGAATCGAATAATAAAATTTGGACATCAGCATTAATTGTAGGTGAGCTTTGTGAATCGCCATCACATTGGCGTTACAGATATAAATTGTCTGAATGGATGA--------------------------------------------------------------AGAAGTATAATATTCCTGGGATAAGCGGAATTGACACGCGAGCTTTAACAAAAAAAATTCGTGAAAATGGAACTGTACTAGGAAAAA-------------------TTATCCAA-----GGGAAT----------GATATCAT----TATTCCAGAAACGTTGAATTTTAGTGATCAGAATGAGAGAAATCTTGTGAACGAAGTTTCTACAAAGCATAAGATAACGTACAATGAAACTGGATTCCCACGTATTTGTGCTGTAGATTGTGGACTTAAACTCAATCAAATACGTTGTTTCGTTAAACGGGGAGCCTGT------------------------------------------------------GTAGATGTTGTTCCGTGGGATTATAACTTA------AACAATAATGA---TTATGATGGATTATTTATAA-------------------------------------------------------------------------------------------------------GTAACGGTCC---------------------------------------------------------------------------------------------------------------------------------------------------------TGGAGATCCCATCATGTGTGAGAAGACAGTGAAAAACATTCAAGAAATTCTAAGTCTGAAAA---ATACGAAA---------CCAATATTTGGTATTTGTTTGGGT------------------------------------------------------------CATCAACTTCTCGCTACAGCTATTGGTTGTAAGACTTACAAAATGAAATATGGGAATCGTGGTCATAACCTGCCATGTATTCATCACGGCACTAATCGTTGYTTTATGACTTCTCAAAACCATGGATTTGCAGTTGATGTTAATAACATGAACTCTA------ATTGGACATCATTATTTACTAATGCAAATGAT-
>Paraheptagyia tonnoiri
------------TTGGTATTGACTTATCCGCTGATTGGCAATTATGGCATTCCT---GATGAAGAAGTTGACGAACATCAACTGGCAGTAAACTTTGAATCCAACAATAAAATTTGGATATCGGCTTTAGTGGTTGGTGAACAGTGTGATACACCATCGCATTGGCGTTTGAAGTATAAATTATCGGAATGGATGA--------------------------------------------------------------AGAAGCATGGAATTCCTGGAATTTCTGGTATTGACACTCGTGCACTGACAAAAAATATTCGTGAAAATGGTACGGTGTTGGGTAAGA-------------------TCATTCAAAA---ACCTGC----------AAGTGACAATTTTACTATTGGA---TTGAAGTTTCAAGATCAAAATGAAAGAAATCTTGTTGATGAAGTTTCAATTAAGAAACCGATAACTTACAATGCTGGTGGATCGCCACGCATTTGTGCCGTTGATTGTGGATTAAAATTAAATCAAATTCGTTGTTTCATCAAACGTGGAGCTCGA------------------------------------------------------GTCGATCTCGTACCGTGGGATTATAATTTG------AATTCTAATGA---TTATGATGGACTTTTTCTAT-------------------------------------------------------------------------------------------------------CGAATGGTCC---------------------------------------------------------------------------------------------------------------------------------------------------------CGGAGATCCCGTAATGTGTCGAAAAACCGTAGAGAAYATTAAAAGTGTAATTGCGTCTCCAA---GTGCTAAA---------CCTCTTTTTGGGATTTGCTTGGGA------------------------------------------------------------CATCAGTTGTTATCGACAGCAATCGGTTGTAATACTTACAAACTGAAGTACGGTAATCGTGGTCATAATTTACCATGCCTTCATCATGGCACAAATCGTTGCTTCATGACTTCACAAAATCATGGATTTGCCGTTGACGTTTCGAAAATTGATAAAA------ATTGGGAACCATTATTTACAAATGCAAATGAT-

>Austrobrillia longipes
CATGGCCAGATCCTGGTTCTGACTTATCCTCTGATTGGCAATTACGGAATTCCCGACGACGGCGAATTTGACATCAATGGACTTGTACGGAATTTTGAATCGAACAACAAGATTTGGATCTCGGGATTGATCGTTGGCGAGCTGTGCGAAACTCCGTCGCATTGGCGTCAAAAGTATAAGCTGTCCGAATGGATGG--------------------------------------------------------------AGAAGCACAACATTCCCGGAATTCAAGGCATTGACACACGCGCACTGACCAAGATGATTCGCGAGAATGGCACTGTCTTGGGCAAGA-------------------TCATTCAACA---GCCATC----------GGGGCCGT------TTCCCGGC---TTAGAGTTCAAGGACCAGAACGAGCGCAATTTGGTGGATGAAGTGTCTATCAAGAAGCCAATCACTTACAATGCATCCGGATCTCCTCGCATTTGTGCCATCGATTGTGGTTTGAAATTGAACCAGATCCGCTGCTTCATTGAGAGAGGAGCTCGC------------------------------------------------------GTTGATGTCGTTCCATGGAACTACGAATTG------AATCCCAAGGA---CTTCGACGGTTTATTCCTCA-------------------------------------------------------------------------------------------------------GCAACGGTCC---------------------------------------------------------------------------------------------------------------------------------------------------------CGGCGATCCAGTCATGTGTCGCGACACCGTGAAAATCATCAAAAAGTTTCTGACCGACTCGA---ATGTCAAG---------CCGGTGTTTGGTATTTGCTTGGGT------------------------------------------------------------CATCAGCTTTTAGCGACTGCAATTGGATGCAAAACTTACAAAATGAAATACGGCAATCGTGGCCACAACTTGCCGGCGCGTCACCATGGCACTAATCGCTGTTTCATGACCTCACAAAATCATGGATTTGCTGTTGATGTGAGCGACATCGATGCCA------ACTGGGAGCCGCTGTTTACGAATTTAAATGATA
>Botryocladius freemani
CACGGCCAAATTCTCGTTCTGACTTATCCGCTAATAGGAAATTACGGCATCCCAAGTGACGAGGAGTTTGACGAGTACAAGCTGATGAAGCATTTCGAGTCGAATAACAAGGTTTGGGTCACGGGTTTGGTGGTCGGTGAATTGTGTGAAACGCCTTCGCACTGGCGTCGAAAGTACAAGTTAGCCGAATGGATGA--------------------------------------------------------------AGAAGCACAACGTGGTTGGAATCAGCGGAATTGACACTCGAGCTTTGACCAAGAAGATTCGCGAGAACGGAACTGTCTTGGGTAAAA-------------------TTATTCATCA---ATCTTC----------GGGACCTT------TTCCAGGA---TTGGAGTTCAAAGATCAAAATGCGAGAAACCTCGTTGACGAAGTTTCAATTAAAAAGCCAATTACTTACAACGCTAAAGGCTCCCCTCGAATTTGTGCCATCGATTGCGGATTGAAGTTGAACCAAATCCGTTGTTTCGTCAAACGCGGAGCTCGT------------------------------------------------------GTTGACGTAGTGCCATGGGATCATCCATTG------AATCCCGAAGA---CTTTGACGGCTTGTTCCTTA-------------------------------------------------------------------------------------------------------GCAACGGTCC---------------------------------------------------------------------------------------------------------------------------------------------------------CGGTGACCCCGTCATGTGCCAAAAGACTGTCAAAAACATTCAAAATTTCCTCGCATTGCCWA---AGGTCAGA---------CCAACGTTTGGAATTTGCTTAGGT------------------------------------------------------------CATCAGTTGCTGTCAACTGCAATCGGCTGTAAAACTTACAAAATGAAATACGGAAATCGTGGCCATAATCTTCCAGCTCTCCACCATGGAACCAATCGCTGTTTCATGACGTCTCAAAATCACGGCTTCGCTGTTGACGTCACGACAATCGGCAAGG------ACTGGGAGCCACTTTTCACCAACTTAAATGACA
>Brillia  cf parva
---------ATACTGGTGCTGACTTACCCGCTGATTGGCAACTACGGCATTCCGGACGCCGACGAACTGGACATTGACGGATTGGTGAAGAACTTTGAATCGAAC---AAGATTTGGATCGCCGGACTGGTTGTGGGTGAGTTGTGTGAAGTGCCTTCGCATTGGCGTCAGAAATACAAGCTCGCCGAATGGATGA--------------------------------------------------------------AGAAGCACAACATTCCCGGCATCAGCGGCATTGACACGCGCGCTCTCACAAAGACGATTCGCGAAAACGGAACTGTTTTGGGAAAGA-------------------TCATTCAACA---GCCCTC----------CGGGCCCT------TCCCAGGA---CTCGAATTCAAGGACCAGAACGAGAGGAACCTCGTMGACGAGGTTTCCATCACGAAGCCGGTGACTTACAATGCTTCCGGTTCGCCACGCATCTGTGCCATCGATTGTGGTTTGAAGTTGAATCAGATTCGTTGCTTCACGAAACGCGGAGCGCGA------------------------------------------------------GTTGACGTTGTGCCATGGAACCACGAGCTC------AACCCCAACGA---CTGTGATGGACTCTTCTTGA-------------------------------------------------------------------------------------------------------GCAACGGCCC---------------------------------------------------------------------------------------------------------------------------------------------------------CGGAGATCCCGTCACGTGCCAAAAGACCGTTAAGAACATTCAGAGCTTCCTGTCCAACGCAA---AAGCGAAA---------CCAACTTTCGGCATCTGCTTGGGT------------------------------------------------------------CACCAACTGCTGGCCACTGCCGTCGGCTGCAAAACTTACAAGATGAAGTACGGCAATCGCGGTCACAACCTGCCGGCTCTTCATCACGGCTCCAATCGCTGCTTCATGACGTCACAAAATCACGGATTTGCTGTTGACGCCACTACGCTCGGCCGCG------ATTGGGAGCCACTTTTCACAAATCTTAATGAC-
>Brillia  gp. sp. 1
CATGGTCAGATTTTGGTGCTAACTTATCCCTTAATTGGTAATTACGGCATTCCTGATGACGCTGAACTTGACGTTGATGGCTTGATAAAGAATTTCGAATCGAATAACAAGATTTGGGTTGCTGGTCTTGTTGTTGGTGAACTTTGTGAAGTTCCATCGCATTGGCGTCAAAAATACAAACTTGCTGAATGGATGA--------------------------------------------------------------AGAAGCATAATATTCCTGGAATTAGTGGCATTGATACGCGTGCATTAACGAAAACAATTCGAGAGAATGGAACAATTTTAGGGAAAA-------------------TCATTCARCA---GCCTTC----------CGGTCCAT------TTCCAGGA---CTTGCGTTTGAAGATCAAAACCAACGCAATTTAGTTGATGAAGTKTCAATTAAGAAACCAATAACATACAACGCTTCCGGTTCGCCAAGAATTTGTGCCATTGATTGCGGCTTAAAATTAAATCAAATTCGTTGCTTTACAAAACGCGGTGCAAGA------------------------------------------------------GTTGATGTTGTGCCATGGAATTATGAACTC------AATCCGAATGA---CTGTGATGGACTTTTCTTAA-------------------------------------------------------------------------------------------------------GCAATGGTCC---------------------------------------------------------------------------------------------------------------------------------------------------------TGGTGATCCTGTCACTTGCCAAAAGACTGTCAAAATTATTCAAAACTTTCTTGCGAATGCCA---ACGCAAAG---------CCGACATTTGGAATTTGTTTAGGT------------------------------------------------------------CATCAATTATTAGCAACTGCGATTGGATGCAAAACTTACAAAATGAAATATGGCAATCGTGGCCACAACTTGCCAGCACTTCATCATGGAACTAATCGCTGCTTTATGACATCACAAAATCATGGATTTGCTGTTGATGCAACGACACTTG---------------------------------------------
>Brillia  gp. sp. 2
------------------------------------GGAAATTATGGCATACCTGATGACACTGAACTTGATATTGATGGATTGGTAAAGAATTTTGAATCGAATAATAAAATTTGGGTTGCTGGTCTTGTTGTTGGTGAGCTGTGTGAAGTTCCATCGCATCGGCGTCAAAAATACAAGCTAGCTGAATGGATGA--------------------------------------------------------------AGAAGCATAATATTCCTGGAATTAGTGGCATTGATACGCGTGCATTAACAAAAACAATCCGTGAAAATGGAACAATTTTAGGGAAAA-------------------TCATTCAACA---ACCTTC----------CGGTCCAT------TTCCTGGA---CTTGCCTTTGAGGACCAAAACCAACGAAACTTGGTCGATGAAGTGTCAATTATGAAGCCAATAACCTACAATGCTTCCGGTTCACCAAGAATTTGTGCCATTGATTGTGGTTTGAAATTAAATCAAATTCGTTGCTTTACTAAACGTGGGGCACGT------------------------------------------------------GTTGATGTTGTGCCATGGGATTATGAAATC------AATCCAAATGA---CTGTGATGGACTCTTTTTGA-------------------------------------------------------------------------------------------------------GCAATGGTCC---------------------------------------------------------------------------------------------------------------------------------------------------------TGGTGATCCTGTCACTTGCCAAAAGACTGTCAAAAACATTCAAAATTTTCTTGCCAATGTTA---AAGCAAAA---------CCAACTTTTGGAATTTGTTTGGGT------------------------------------------------------------CATCAACTTTTAGCGACTGCAATTGGATGCAAAACATATAAAATGAAGTATGGTAATCGTGGCCATAATTTGCCAGCACTACATCATGGAA---------------------------------------------------------------------------------------------------------
>Cardiocladius  sp. 1
---------------------------------------------GGCATCCCGAGTGACGAGGAGTTCGATGAGCATAAATTGATGAAGCATTTCGAGTCCAACAACAAGATTTGGGTGTCTGGATTGGTTGTTGGAGAGCTCTGTGAGACTCCTTCACATTGGAGGCGCAAGTACAAACTCGCCGAATGGATGA--------------------------------------------------------------AGAAGCATAACATCGTTGGTATCAGTGGCATCGACACCAGAGCATTGACGAAGAAGATTCGAGAAGAAGGAACTGTCTTAGGCAAGA-------------------TCATTCAGCA---ATCTAG----------CGGACCAT------TCGCTGGT---TTAGAGTTCGTCGACCAGAATGAGCGAAACCTCGTCAAGGAAGTCTCCATCAAAAAGCCGGTTGTCTACAATCCAAATGGCTCACCTCGAATCTGCGCTGTCGATTGCGGTCTAAAATCTAATCAGATTCGCTGCTTCATTGAACGAGGAGCTCGT------------------------------------------------------GTCGATGTTGTTCCATGGGACCATCCATTG------AACCCCGACGA---CTGCGACGGACTCTTCCTGA-------------------------------------------------------------------------------------------------------GCAACGGTCC---------------------------------------------------------------------------------------------------------------------------------------------------------TGGTGACCCTGTRGTATGTCAAAATACTGTCGAAAATATTCGAAAATTCATCGCTTTGCCTA---AAATGAGG---------CCAATCTTTGGCATTTGCCTCGGT------------------------------------------------------------CATCAACTCCTGTCAACTGCTATCGGATGCAAAACTTTTAAATTGAAATACGGAAATCGAGGCCATAACTTGCCGGCTATTCATCATGGAACCAACCGATGCTTCATGACTTCGCAGAACCACGGATTTGCCGTTGATATCAAGTCACTTCCAAAAG------ACTGGGAGCCGCTTTTCACCAATTTGAATGAC-
>Clunio marinus
---------------GTTCTGACTTATCCATTGATTGGAAATTATGGCGTTCCGAGTGATGAAGAATTTGACGTACATAAATTGATGAAAAACTTTGAAGCGAATGACAAGATTTGGATTTCCGGACTTGTTGTTGGCGAACTATGTGAAACTCCCTCGCATTGGCGTCAAAAATACAAACTTGCTGAATGGATGA--------------------------------------------------------------AGAAGCATAATATTGTTGGAATTAGTGGCATTGATACTCGTGCTTTAACTAAAAGGATTCGTGAAAATGGAACCGTTTTAGGTAAAA-------------------TTATCCAGCA---ATCAGG----------AGGACCAT------TTCCTGGT---TTAGAGTTCAAAGATCAAAATGAAAGGAATCTTGTCGATGAAGTGTCAATTAAAAAACCGATAACTTACAATCCAAAAGGTTCGCCACGTATTTGTGCTGTTGATTGTGGCTTGAAACTAAATCAAATTCGTTGCTTCATTCAACGTGGAGCTCGT------------------------------------------------------GTTGATCTAGTGCCTTGGGATCATCCATTA------AATGTCAATGA---TTTTGATGGGCTCTTCTTAA-------------------------------------------------------------------------------------------------------GCAACGGTCC---------------------------------------------------------------------------------------------------------------------------------------------------------TGGCGATCCCGGAATGTGCAACAAAACTGTCGAGAACATTCGAAAGATTCTTTCAGCTCAAA---ACATCAAA---------CCAATTTTTGGGATTTGTTTGGGT------------------------------------------------------------CATCAACTTTTAGCAACTGCAATTGGATGTAAGACTTACAAGTTGAAATATGGTAATCGTGGCCATAATTTACCAGCTTTACATCATGGAACAAAACGATGCTTTATGACGTCACAAAATCATGGATTTGCTGTTGATGTATCAACAATTGCCAAGG------ATTGGGAGCCTCTTTTTACAAACCTTAACGAT-
>Corynoneura  sp. 1
---------ATTCTGGTGCTGACTTATCCGCTCATTGGCAACTATGGTATACCCGGYGACGATGAGTACGACGTCGACGGTCTGATCAAGAAYTTTGAGTCGAACAACAAGATTTGGATATCGGGCTTGGTGGTGGGCGAGCTGTGTTCGACGCCATCGCATTGGCGTGTCAAGTACAAGCTGGCCGAGTGGATGA--------------------------------------------------------------AGAAGCACAACATTGTGGGCATAAGTGGCGTTGACACCCGCGCACTCACTAAGCGTATTCGTGAGAATGGCACGATGCTCGGCAAGA-------------------TCATACAGAA---GTCGTG----------CGGACCAT------TTGCTGGA---CTCGAATTCAAGGATCAGAATGAACGGAATCTCGTCGATGAGGTGTCGATCAAGAAACCGGTGACTTACAATGCGAARGGYGCGCCGAAGATCTGCGTCGTCGACTGTGGGTTAAAATTGAATCAAATTCGATGCCTGATCAAGCGGGGTGCGCGT------------------------------------------------------GTCGATGTCGTGCCATGGGACTTTAAGCTC------AAACCGGAGGA---TTACGATGGATTGTTCTTGT-------------------------------------------------------------------------------------------------------CGAATGGACC---------------------------------------------------------------------------------------------------------------------------------------------------------CGGCGATCCGGAAAAGTGTCAAAAAACCGTCCAAAATATCCAGARTGTGCTCAAGACGAAAT---TCACCAAA---------CCGATTTTCGGCATCTGTCTCGGT------------------------------------------------------------CATCAACTTCTCGCAACGGCTGTGGGCTGTAAGACATACAAGTTGAAGTATGGCAATCGCGGCCACAATCTGCCGGCAATTCATCATGGCACAAATCGCTGCTTTATGACGTCGCAGAATCACGGCTTTGCTGTCGATGTGGCGACACTGGGCAGTG------ACTGGGAGCCGCTG-------------------
>Corynoneura  sp.2
------CAAATTCTTGTGCTGACTTATCCACTCATTGGCAACTATGGAATACCCAACGACGATGAATTCGACATTCATGGTATCATCAAGAACTTTGAGTCGAACAATAAAATTTGGATATCTGGTCTGATCGTGGGTGAACTCTGTGAGACGCCTTCGCATTGGCGTGTCAAGTATAAGCTTGCCGAGTGGATGA--------------------------------------------------------------AGAAGCACAATGTCGTCGGTATTAGTGGCGTTGACACGCGCTCCCTTACCAAGAAAATTCGCGAGAATGGAACGGTACTCGGCAAGA-------------------TCATTCAAAA---ATCATG----------TGGACCTT------TCATTGGA---CTCGAATTCAAAGATCAGAATGAGCGCAATCTTGTCGATGAAGTTTCAATCAAGAAACCGATGACTTATAATTCTACAGGAGCGCCGAAGATTTGCGTCGTCGACTGTGGATTGAAGTTGAATCAGATTCGATGTTTGATCAAACGCGGAGCTCGT------------------------------------------------------GTCGATGTTGTGCCATGGGACTTCAAGTTG------AAGCCCGAAAA---TTATGATGGGTTGTTCCTGT-------------------------------------------------------------------------------------------------------CAAATGGTCC---------------------------------------------------------------------------------------------------------------------------------------------------------CGGTGATCCAGCGATATGCCACAAAACCGTTGAAAATATCCGGAATGTGCTCAAGACGAAAT---TCACTAAA---------CCAATTTTCGGCATTTGTCTCGGC------------------------------------------------------------CATCAGCTTCTCGCCAGCGCAGTAGGCTGTAAGACCTACAAAATGAAGTACGGAAATCGCGGTCACAATCTACCTGCGATGCATCACGGCACAAAGCGCTGTTTCATGACATCGCAAAATCACGGCTTTGCTGTCGATGTGGCAACTTTGGGCGAAG------ATTGGGAGCCTTTGTTCACAAATTTGAACGAT-
>Cricotopus  sp. 1
------------------------------------------------------------------------------------------------------------------------------------------------------------------TGGCGTCAAAAGTACAAACTCGCTGAATGGATGA--------------------------------------------------------------AGAAGCACAATGTGGCTGGAATTAGCGGAATCGACACTCGCGCTTTGACGAAAAAAATTCGAGAGAACGGAACGATTTTGGGAAAAA-------------------TTATTCAACA---ATCCGC----------TGGACCTT------TTCCTGAA---CTCGAATTTAAGGACCAAAATCAAAGGAATTTGGTTGACGAAGTTTCCATAAAGAAATCGATCACGTACAACGCCACTGGATCGCCTCGCATTTGTGCTGTCGATTGTGGCTTAAAGTTGAATCAAATCCGCTGCTTTGTGAAACGCGGKGCAAGA------------------------------------------------------GTTGATGTCGTGCCTTGGGATCATGCTCTA------AACGTAAAAGA---TTTTGACGGCCTCTTCCTCT-------------------------------------------------------------------------------------------------------CCAACGGCCC---------------------------------------------------------------------------------------------------------------------------------------------------------AGGTGATCCAGTTATGTGTGCCAAAACTGTTGCGAACATTCAAAAAGTTTTGTCATCTTCAC---AACTCAAA---------CCGATTTTCGGTATTTGTCTTGGT------------------------------------------------------------CACCAGCTGCTCGCTACCGCAGTCGGTTGCAAGACTTATAAAATGAAATACGGCAATCGTGACCATAATCTACCAGCGT---------------------------------------------------------------------------------------------------------------------

>Echinocladius martini
CATGGCCAAATTCTGGTTCTCACTTATCCATTAATTGGAAATTATGGAATCCCGAGTGACGAAGAATTCGATGAACACAAGATTATGAAGCATTTTGAATCGAACAACAAGATTTGGGTCTCGGGATTAGTGGTGGGCGAATTGTGTGAGACACCATCGCACTGGCGTCAAAAATACAAATTGGCTGAATGGATGA--------------------------------------------------------------AGAAGCATAATGTGGTTGGAATCAGCGGCATAGACACGCGCGCTTTGACCAAAAAGATTCGCGAGAACGGAACTGTCTTGGGTAAAA-------------------TCATTCAGCA---GTCTTC----------GGGTCCAT------TTCCAGGA---TTGGAATTCAAAGACCAGAATCAACGAAATCTGGTTGATGAGGTGTCAATCAAGAAGAAAGTTATTTTCAATGCAAAAGGCTCTCCAAGAATCTGTGCCATTGACTGCGGCTTGAAGTCAAATCAAATTCGTTGCTTTGTTCAAAGAGGAGCTCGC------------------------------------------------------GTTGATGTTGTGCCATGGGATCATCCAATA------AATTCTGATGA---TTTTGACGGATTATTCCTCA-------------------------------------------------------------------------------------------------------GCAATGGACC---------------------------------------------------------------------------------------------------------------------------------------------------------CGGCGACCCGGTTATGTGCAAGAAAACTGTTGCAAATCTGCAAAAATTCCTCTCGTCCCAGA---AAGTCAAA---------CCAATTTTTGGTATTTGCTTGGGT------------------------------------------------------------CATCAACTGCTCTCAACTGCAATCGGCTGTAAAACTTATAAATTGAAGTACGGAAATCGAGGACACAATCTACCAGCTCTCCATCATGGCACCAATCGATGTTTCATGACGTCTCAAAATCATGGATTCGCTGTTGACGTAAGCACGATTGCCAAGG------ATTGGGAACCTCTTTTCACCAATTTGAATGAC-
>Elpiscladius capicola
---------------------------------------AATTATGGAGTTCCGAGCGATGAGGAGCTCGACGGCAACAAGTTGGTCAAAAACTTCGAGTCGAACAACAAGATCTGGGTGTCGGCTCTAGTCGTTGGTGAGATTTGCGATGTCCCCTCCCATTGGCGTCAAAAGTACAAACTTGCGGAATGGATGA--------------------------------------------------------------AGAAGCATCACATTCCTGGAATCAGTGATATCGATACTCGCGCTCTAACTAAGAAGATTCGAGAAAACGGCACTATTCTGGGAAGAA-------------------TCATCCAGCA---GCCTTC----------CGGGCCCT------TTCCTGGC---TTAGAGTTTAACGACCAGAACGAGCGGAATTTAGTTGATGAAGTTCCCATTAAGAAGCCAGTAACGTACAATCAGTCCGGCTCGCCTCGCATCTGTGCAATCGATTGCGGCTTGAAGCTCAATCGAATTCGCTGCTTCACAGAAAGAGGAGCTCGA------------------------------------------------------GTGGATGTCGTGCCGCGGAACCAGGAGCTC------AATTTGAAGGA---ATTTGATGGACTCTTCCTGA-------------------------------------------------------------------------------------------------------GCAACGGCCC---------------------------------------------------------------------------------------------------------------------------------------------------------AGGCGATCCCGTGACGTGCCAATCAACGGTGAAGAACATTCAGAAGTACTTAGCCAGTTCAA---AAGTCAAA---------CCGATCTTCGGTATTTGCTTGGGC------------------------------------------------------------CATCAACTGCTAGCCACTGCAATCGGCTGTAAGACTTATAAAATGAAGTATGGGAACCGCGGACACAACTTGCCAGCGCTCCATCATGACACAAATCGCTGTTTTATGACGTCCCAAAAC----------------------------------------------------------------------------

>Eukiefferiella claripennis  gp.
CACGGACAAATTCTCGTTCTGACTTATCCGTTGATCGGAAACTACGGCGTCCCGAGCGACGAGGAGTTTGACGAGCACAAACTGATGAAGCACTTCGAGTCGAACAACAAGATTTGGGTGTCGGGACTGGTCGTTGGCGAGCTTTGCGAAACGCCATCGCACTGGCGACAAAAGTACAAACTCGCCGAGTGGATGA--------------------------------------------------------------AGAAGCACAACGTGGTCGGCATCAGTGGCATCGACACTCGCGCATTGACGAAGAAGATCCGCGAGGAGGGAACCGTTCTCGGTAAAA-------------------TCATCCAGAA---AACCAG----------CGGTCCCT------TCCCTGGC---CTGGAGTTTAAGGACCAAAACGAGAGGAATCTCGTCGCCGAAGTTTCCATCAAGAAGCCGATGACCTACAACGCGAAAGGCTCGCCACGCATCTGTGCCATTGACTGCGGACTTAAGCTCAACCAGATTCGATGCTTCATCAAGCGCGGAGCTCGA------------------------------------------------------GTCGACGTCGTGCCATGGGATCATCCCTTG------AACGCCGACGA---ATTCGATGGACTCTTCCTGA-------------------------------------------------------------------------------------------------------GCAACGGTCC---------------------------------------------------------------------------------------------------------------------------------------------------------AGGTGATCCGGTTATGTGCAAAAAGACCGTAAAAAATCTTCAAGACTTCTTCGCGCAGCCCA---AAATGCGA---------CCTGTTTTCGGTATCTGCCTCGGC------------------------------------------------------------CATCAGCTCCTGTCAACGGCTGTCGGATGTAAGACTTACAAGCTCAAATATGGAAATCGTGGGCACAACTTGCCGGCCATTCATCAYGGCACCGACCGCTGCTTTATGACGTCACAGAATCATGGATTCGCCGTGGACGTCAAGTCGATCGGRAAGG------ACTGGGAGCCGCTCTTCACGAACCTCAACGAC-

>gen n. nr Nanocladius
CATGGTCAAATTCTGGTTCTGACGTATCCACTCATTGGCAACTACGGAATTCCGAGTGACGAAGAGTTCGACGAGTTCAAGTTGATGAAGAATTTCGAGTCAACCGGTAAGATTTGGGTGTCAGGACTGGTTGTTGGTGAGTTGTGTGAGACTCCGTCGCACTGGAGGCAAAAGTATAAACTGGCTGAGTGGATGA--------------------------------------------------------------AGAAGCACAATGTAGTTGGAATTAGTGGAATTGACACTCGTGCATTGACTAAGAAGATCCGAGAGGATGGAACGGTGCTTGGAAAAA-------------------TAGTCCAACA---ATCTCA----------AGGACCAT------TTCCGGGT---CTCGAGTTCACTGATCAAAATTTGAGGAATCTCGTGGCAGAAGTTTCTATCAAGAAACCGATTACTTACAACCCGAAGGGAACTCCGAGGATCTGTGCTGTCGACTGCGGCTTGAAACTCAATCAAATTCGATGCTTTCTCAAACGTGGAGCTCGA------------------------------------------------------GTTGATCTCGTGCCATGGAACCATCCATTA------AATCCCAATGA---TTTTGATGGTCTTTTCCTGT-------------------------------------------------------------------------------------------------------CCAACGGTCC---------------------------------------------------------------------------------------------------------------------------------------------------------CGGTGATCCTGTCGTGTGCCAAGAAACTGTCAAAAACATTCAAAAAGTCATTTCAGCTCCTC---AAGTCAAA---------CCAATTTTTGGTATTTGTCTTGGT------------------------------------------------------------CATCAACTTTTGTCGACGGCAGTTGGATGCACAACTTACAAGCTGAAATATGGAAATCGAGGTCACAATTTACCGGCAATTCATCATGGTACCAATCGCTGCTTCATGACATCCCAGAATCATGGATTTGCTGTTGATGCC-------------------------------------------------------
>genus' Australia' sp. 1
CACGGCCAAATTCTCGTTCTGACTTATCCATTAATTGGAAATTATGGGATTCCGAGTGATGAAGATTTCGATGAGCACAAGATGATGCAGCACTTTGAGTCCAATAATAAAATCTGGGTTTCCGGTCTTGTTGTTGGTGAGTTATGCGAGACACCGTCGCATTGGAGACAGAAATACAAGCTCGCGGAATGGATGA--------------------------------------------------------------AGAAGCACAATGTCACTGGCATCAGTGGAATCGACACTCGCGCTTTGACTAAACGAATTCGTGAAGACGGAACGGTTCTTGGTAAAA-------------------TTATTCATCA---ATCTGC----------TGGTCCAT------TTCCAGGA---TTGGAGTTTAAGGATCAAAACCAGCGTAATCTCGTTGATGAAGTTTCAATTAAAAAGCCAATCACGTACAATTCGAAAGGCTCGCCGACAATTTGTGCCATCGATTGCGGACTGAAATTGAATCAGATTCGTTGCTTTGTCAATCGCGGAGCTCGT------------------------------------------------------GTCGATGTGGTGCCATGGGATCATCCATTG------AATCCCGATGC---TTTTGATGGACTCTTTCTCA-------------------------------------------------------------------------------------------------------GCAACGGTCC---------------------------------------------------------------------------------------------------------------------------------------------------------TGGTGATCCCGTCGTGTGCCAAAAGACTGTCAAAAATATTCAAAATTTCCTCGCATCGCCTA---AAGTGAAA---------CCCATTTTTGGGATCTGCTTGGGT------------------------------------------------------------CATCAATTGCTCTCAACTGCCATCGGCTGTAAAACTTACAAATTAAAATATGGAAATCGAGGTCACAATCTTCCAGCTCTCCATCATGGAACCAATCGTTGCTTCATGACCTCTCAAAATCACGGATTCGCTGTTGATGTCAAAACAATTGCTAAGG------ATTGGGAGCCGCTCTTC----------------
>genus' Australia' sp.
CACGGCCAAATTCTCGTTCTGACTTATCCATTAATTGGAAATTATGGGATTCCGAGTGATGAAGATTTCGATGAGCACAAGATGATGCAGCACTTTGAGTCCAATAATAAAATCTGGGTTTCTGGTCTTGTTGTTGGTGAGTTATGCGAGACACCGTCGCATTGGAGACAGAAATACAAGCTCGCGGAATGGATGA--------------------------------------------------------------AGAAGCACAATGTCACTGGYATCAGTGGAATCGACACTCGCGCTTTAACTAAACGAATTCGTGAAGACGGAACGGTTCTCGGTAAAA-------------------TTATTCATCA---ATCTGC----------TGGTCCAT------TTCCAGGA---TTGGAGTTTAAGGATCAGAACCAGCGTAATCTCGTTGATGAAGTTTCGATTAAAAAGCCAATCACGTACAATTCGAAAGGCTCGCCGACAATTTGTGCCATCGATTGCGGACTGAAATTGAATCAGATTCGTTGCTTTGTTAATCGCGGAGCTCGT------------------------------------------------------GTCGATGTGGTGCCATGGGACCATCCATTG------AATCCCGATGC---TTTTGATGGACTCTTTCTCA-------------------------------------------------------------------------------------------------------GCAACGGTCC---------------------------------------------------------------------------------------------------------------------------------------------------------TGGTGATCCCGTCGTGTGCCAAAAGACTGTCAAAAATATTCAAAATTTCCTCGCATCGCCTA---AAGTGAAG---------CCCATTTTTGGGATCTGCTTGGGT------------------------------------------------------------CATCAATTGCTCTCAACTGCCATCGGCTGTAAAACTTACAAATTAAAATATGGAAATCGAGGTCACAATCTTCCAGCTCTCCATCATGGAACCAATCGTTGCTTCATGACCTCTCAAAATCACGGATTCGCTGTCGATGTCAAAACAATTGCTAAGG------ATTGGGAGCCGCTCTTCACCAATCTCAAT----
>Heleniella sp.
------CAAATTCTTGTTTTAACTTATCCATTGATTGGTAATTATGGAATTCCGAGTGACGACGAAATCGATGAGCATGGATTGATGAGGAACTTCGAGTCAAACGATAAGATTTGGGTGTCRGCTTTGGTTGTCGGTGAATTATGTGAAACTCCTTCGCATTGGCGACAAAAATACAAACTTGCTGAATGGATGA--------------------------------------------------------------AGAAGCATAATGTCGTGGGAATTAGTGGAATTGATACACGTGCATTGACTAAAAAGATTCGCGAGAATGGAACGGTTCTCGGGAAGA-------------------TTATTCAACA---ATCTAG----------TGGACCTT------TTCCGGGA---CTCGAATTTAAAGATCAGAACGAGAGGAATTTAGTCGACGAAGTTTCAATTAAGAAACCGATAACTTATAATCCGAAAGGATCGCCTCGCATTTGCGCTGTCGATTGCGGATTGAAATTGAATCAAATTCGTTGCTTTATCGATCGAGGAGCTCGT------------------------------------------------------GTTGATTTAGTTCCATGGGATCATGCACTC------AATCCTGATGA---TTTCGATGGTCTTTTCCTCA-------------------------------------------------------------------------------------------------------GTAACGGTCC---------------------------------------------------------------------------------------------------------------------------------------------------------AGGTGATCCCGTCACTTGTCAAAAGACTGTGAAGAATCTTCAAGCGTTTCTCGCGTCACCAA---AAGTTAAG---------CCGGTTTTTGGTATTTGCTTGGGA------------------------------------------------------------CATCAACTTTTAGCAACTGCCGCCGGTTGCAAGACTTATAAATTAAAGTATGGCAATCGAGGTCATAATTTGCCGGCTCTTCATCACGGCACAAACCGTTGCTTCATGACATCACAAAATCATGGCTTTGCTGTTGACGTAGCAACAATTGGAAAAG------ATTGGGAGT------------------------
>Hydrobaenus saetheri
---------------------ACTTATCCGCTGATCGGAAATTATGGAATTCCGAGCGACGAAGARTTCGACGAACATAAGCTGATGAAGCATTTCGAGTCGAACAACAAGATWTGGGTTTCCGGATTGGTTGTCGGTGAACTCTGCGAAACTCCATCGCACTGGCGTCAAAAGTACAAGCTCGCCGAGTGGATGA--------------------------------------------------------------AAAAACATAAAATTGTCGGCATCAGCGGCATCGACACACGCGCATTGACCAAGAAGATTCGTGAGGATGGAACCGTTCTGGGAAAGA-------------------TCGTCCAACA---ATCTGC----------TGGGCCGT------TTCCAGGT---TTGGAATTTAAGGATCAGAACCAACGGAACCTCGTCGCGGAAGTTTCCATCAAGAAGGCGATAACTTACAACGCATCTGGTTCGCCGCGAATTTGCGCTGTCGATTGCGGATTAAAACTTAATCAGATTCGTTGCTTCATCAAACGTGGAGCGCGA------------------------------------------------------GTCGATGTCGTGCCATGGGATCAGCCTTTG------AACCCCGACAA---CTTTGATGGACTCTTCCTCA-------------------------------------------------------------------------------------------------------GCAACGGCCC---------------------------------------------------------------------------------------------------------------------------------------------------------CGGCGATCCCGTCATGTGTCAAAAGACCGTCGCGAACCTTCAAAAGTATCTCGCGTCGCCCC---AAGTGAAA---------CCGACGTTCGGCATTTGCTTGGGT------------------------------------------------------------CATCAGCTGCTGGCGACCGCAGTCGGATGCAAAACTTACAAGATGAAGTACGGCAATCGTGGGCATAACTTGCCAGCTCTCCACCACGGATCCAACCGGTGCTTCATGACGTCACAGAATCACGGGTTCGCGGTTGATGTCGCCACGATTGGCAAGG------ATTGGGAGCCGCTCTTC----------------
>Kaniwhaniwhanus  sp. *
----------TTTTGGTTTTGACTTATCCTCTYATTGGCAATTACGGCATTCCCGATGACACYGAATTCGATGAATACAAGATTATGAGACATTTTGAATCGAATGGAAAGATTTGGATCTCAGCATTGATTGTYGGTGAAYTGTGTGAAACTCCATCGCATTGGCGTCAAAAACAAACACTGGCTGAGTGGATGA--------------------------------------------------------------AAAAGCATAAAATTCCTGGCATCAGTGGAATTGACACTCGAGCTTTGACCAAGAGGATTCGAGAGAATGGAACGATGCTGGGAAAGA-------------------TAATTCAACA---ACCATC----------AGGGCCTT------TTCCTGGA---TTGCAGTTCAAGGATCAAAACGAAAGGAATCTCGTTGATGAAGTGTCAGTGAAGAAAGCTGTTGTTTATAATCCTTCTGGATCGCCGAAAATTTGTGCTGTTGATTGTGGACTGAAATTGAATCAAATCCGGTGCTTTGTCAAAAGAGGAGCTCGT------------------------------------------------------GTTGAAGTTGTGCCATGGGACCAAGAACTA------AATCCYGATAA---TTTCGATGGATTATTTTTGA-------------------------------------------------------------------------------------------------------GCAATGGTCC---------------------------------------------------------------------------------------------------------------------------------------------------------TGGTGATCCAGTTATGTGCCAAAAAACTGTGAAGAACCTTCAAAACTTTCTGAAGTCACCAA---AAGCAAAG---------CCAGTTTT-GGTATTTGTCTTGGG-----------------------------------------------------------ACATCAGTTGCTCTCAA------------------------------------------------------------------------------------------------------------------------------------------------------------------------------------
>Limnophyes  sp.
CACGGCCAGATTTTGGTGCTGACGTATCCGCTGATCGGAAACTACGGCATCCCGAGTGACGAAGAGTTCGACGAGCACAAGCTGATGAAGCACTTTGAGTCTAACAACAAGATTTGGGTGTCGGGKCTGGTGGTCGGCGAGCTTTGCGAGACTCCCTCGCACTGGCGCCGAAAGTACAAGCTRGCCGAGTGGATGA--------------------------------------------------------------AGAAGCACAATGTGGTGGGAATCAGCGGAATTGACACGCGAGCTCTCACTAAGAAGATTCGCGAAGACGGTACCGTTCTGGGAAAAA-------------------TCATTCATCA---GTCAGC----------GGGTCCWT------TCCCGGGT---CTGAAGTTTGAGGACCARAACCAACGGAACCTCGTTGATGAAGTGTCCATCAAAAAGCCRATAACGTACAACGCAAAAGGCTCGCCGCGAATCTGCGCAGTAGACTGCGGCTTGAAACTCAACCAGATTCGGTGCTTCGTGAAACGCGGAGCCCGC------------------------------------------------------GTCGACCTCGTGCCATGGGATCACAAGCTG------AATCCCGAAGA---CTTTGACGGACTGTTYCTTA-------------------------------------------------------------------------------------------------------GCAACGGCCC---------------------------------------------------------------------------------------------------------------------------------------------------------TGGAGATCCCGTCATGTGCAARAAGACAGTCGACAACATTCGGAAGTACCTCGGTTCGAAGA---ACGTGAAG---------CCTGTGTTCGGTATCTGCTTGGGC------------------------------------------------------------CATCAGCTTCTTTCYASTGCCGTTGGCTGCAAAACYTACAAAATGAAGTACGGAAATCGTGGTCACAACCTCCCGGCTCTCCACCATGGTACTAGTCGCTGCTTCATGACTTCGCAGAATCACGGATTCGCGGTTGACGCAAAAACCCTCGGGAAAG------ACTGGGAGCCACTTTTCACTAATCTCAACGACA
>Lopescladius  sp.
---------------------------------ATTGGAAATTATGGCATTCCCGATGACAATGAATTTGACGAGTTTAAATTGATCAAGAACTTTGAGTCGAACGGCAAGATCTGGGTGTCGGGATTGGTGGTGGGCGAGCTGTGCGAAACGCCGTCGCATTGGCGTCTGAAATTCACGCTGTCGGAGTGGATGA--------------------------------------------------------------AGAAGCACAAAATCCCCGGCATCAGCGGAGTCGACACGCGCGCCTTGACCAAGAAAATTCGGGAGAATGGAACCATCTTGGGGAAGA-------------------TCATTCAGCA---GCCGTC----------GGGGCCCT------TCCCCGGT---CTTGAGTTCAAGGACCAGAACGAGAGGAACTTGGTGGACGAAGTGTCCACAAAGAAAGTCACCGTCTACAATCCCAATGGCTCCCCGAGAATCTGCGCTGTGGACTGCGGCCTGAAACTCAATCAAATCCGATGCTTTGTSAAACGAGGAGCTCGC------------------------------------------------------GTTGATGTCGTKCCATGGAACCATGCCTTG------GACGGAAAGAC---TTTTGACGGGCTGTTCCTGT-------------------------------------------------------------------------------------------------------CGAACGGCCC---------------------------------------------------------------------------------------------------------------------------------------------------------TGGTGATCCCGTTATTTGCCAAGCTACCGTTAAGAACATTCAAACGTTTCTGAAGTCGTCGA---CTGTAAAA---------CCGATTTTCGGCATTTGCCTCGGC------------------------------------------------------------CACCAACTTCTGTCAACAGCGATTGGATGCAAAACGTACAAAATGAAGTACGGAAATCGCGGGCACAACTTGCCCGCCATCCACCACGGCTCCAATCGCTGCTTCATGACCTCGCAGAACCACGGATTTGCTGTCGATGTCACGAGCATTCACGCCG------ACTGGGAGCCGCTTTTCACCAAC----------
>Mesosmittia  sp.
CACGGCCAGATTCTCGTGCTGACGTATCCGCTGATCGGCAACTACGGCATCCCGAGTGACGAAGAGTTCGACGAGCACAAGTTGATGAAGCACTTCGAGTCGAACAACAAGATTTGGGTGTCGGGCCTGGTGGTCGGTGAGCTTTGCGAGACTCCCTCGCACTGGCGCCGGAAGTACAAACTCGCCGAGTGGATGA--------------------------------------------------------------AGAAGCACAATGTGGTCGGTATCAGCGGCATTGACACGCGAGCCCTCACCAAGAAGATTCGGGAAGACGGAACCGTGCTGGGCAAAA-------------------TAATCCATCA---GTCGGC----------GGGTCCTT------TTCCGGGT---CTGAAGTTCGAGGACCAAAACCAACGTAACCTCGTGGATGAAGTGTCCATCAAGAAGCCGATAACTTACAACGCAAAAGGCTCGCCAAGAATCTGCGCAGTAGACTGCGGCTTGAAACTCAACCAGATTCGGTGCTTCGTCAAACGCGGTGCCCGT------------------------------------------------------GTCGACCTCGTGCCATGGGATCACAAGCTG------AATCCCGAAGA---CTTTGACGGTCTTTTTCTAA-------------------------------------------------------------------------------------------------------GCAACGGCCC---------------------------------------------------------------------------------------------------------------------------------------------------------TGGTGATCCCGTCATGTGCAAGAAGACTGTCGAGAACATTAAAAAGTACCTCGGTTCGAAGA---ACGTAAAG---------CCGGTTTTCGGCATCTGCTTGGGC------------------------------------------------------------CATCAGCTCCTCTCCAGTGCCGTCGGATGCAAAACCTACAAAATGAAGTACGGAAATCGTGGTCACAACCTCCCAGCGCTCCACCACGGCACCAATCGCTGCTACATGACCTCGCAGAATCATGGATTCGCGGTCGACGCAAATACCATCGGGAAAG------ACTGGGAGCCTCTCTTCACCAACCTCAACGACA
>Nanocladius  sp.
------------------CTGACTTATCCGCTTATTGGCAATTATGGCATTCCAAGTGACGAGGAGTTTGACGAGTTTAAGTTGGTGAAGAATTTAGAGTCGACCAACAAGATTTGGGTGTCGGCGCTGGTTGTCGGTGAGTTGTGTGAGACTCCATCGCACTGGCGACAGAAATTCAAATTGGCGGAATGGATGA--------------------------------------------------------------AGAAACATAATGTGGTTGGAATAAGTGGAATCGATACCCGTGCGTTGACGAAAAAAATTCGAGAAGATGGAACAGTTCTTGGCAAGA-------------------TCATTCAGCA---GTCTTC----------GGGACCTT------TTCCAGGT---CTTGAGTTTGAGGATCAGAATTTGAGGAATCTTGTAGCTGAAGTTTCCATCAAAAAACCGATGACTTACAACCCCAATGGCTCACCGCGGATCTGCGCTGTTGATTGTGGATTGAAACTTAATCAAATTCGTTGCTTTCTCAAGCGTGGAGCACGT------------------------------------------------------GTAGATGTTGTTCCATGGAATCATCCACTG------AATCCTAATGA---TTTTGATGGTCTTTTCTTAT-------------------------------------------------------------------------------------------------------CAAATGGTCC---------------------------------------------------------------------------------------------------------------------------------------------------------TGGTGATCCCGTCGTGTGTCAGGAAACTGTCAAAAATATTCAGAAAGTCATTGCAGCAAAAC---AAGTCAAA---------CCAATTTTTGGAATCTGTCTCGGC------------------------------------------------------------CATCAGCTCTTGTCAACTGCTGTCGGATGCAAAACTTACAAGCTCAAATATGGTAATCGTGGTCATAACTTACCTGCAATCCATCATGGCACAAATCGATGTTTTATGACGTCACAAAATCATGGATTTGCCGTCGACGCCAAGACACTTGCTAAAG------ACTGGGAAGCTCTGTTCACGAATCTC-------

>Orthocladius (Euorthocladius) luteipes
---------ATTCTCGTACTGACGTATCCGTTAATTGGCAACTATGGAGTTCCTAGCGACGAAGAGTTTGATGAACACAAGTTGATGAAGCATTTTGAATCGAATAACAAGATTTGGGTGTCAGGGCTTGTTGTTGGCGAACTTTGTGAAACTCCGTCGCACTGGCGTCAAAAGTATAAACTCGCTGAATGGATGA--------------------------------------------------------------AAAAACACAACGTGGTCGGAATCAGTGGAATTGACACGCGTGCGTTGACGAAAAAGATTCGCGAGAATGGAACGGTTCTGGGAAAAA-------------------TCATTCAGCA---GTCCGC----------TGGACCAT------TTCCAGGT---CTCGAGTTCAAGGACCAAAATGAACGGAATCTTGTCGACGAAGTTTCCATTAAAAAACCGGTTACTTACAACGCATCTGGATCACCAAGAATTTGCGCCGTTGACTGTGGACTAAAATCTAATCAAATTCGCTGCTTCATCAATCGTGGAGCGAGA------------------------------------------------------GTTGACTTAGTACCATGGGATCATCTACTG------AATCCTAACGA---CTTTGATGGACTTTTTCTTT-------------------------------------------------------------------------------------------------------CCAATGGTCC---------------------------------------------------------------------------------------------------------------------------------------------------------AGGCGATCCCGTTATGTGCGAAAAAACAGTTAAGAACATTCAAAAAGTTCTATCGTCTTCAC---AAGTCAAA---------CCTGTTTTTGGTATCTGCCTTGGC------------------------------------------------------------CATCAACTGCTTGCCACTGCTGTCGGATGTAAGACTTACAAAATGAAGTATGGCAACCGTGGTCACAACTTGCCAGCCCTTCACCATGGAACTAACCGATGCTTCATGACATCGCAAAACCACGGATTTGCTGTCGACAGCGCCACAATTGCCAAGGTT-------------------------------------
>Parachaetocladius  sp.
---------ATTCTCGTTCTGACTTATCCGCTGATCGGCAACTACGGAATCCCGAGCGACGAAGAGTTCGACGAGCACGGACTGATGAAGAACTTCGAGTCCAACGGGAAAATTTGGGTCTCCGGACTGGTGGTCGGTGAATTGTGTGAGACTCCATCGCACTGGCGCCAGAAATACAAACTCGCCGAGTGGATGA--------------------------------------------------------------AGAAGCACAACGTCGTCGGCATCAGTGGCATTGACACGCGCGCCTTGACCAAGAAGATCCGCGAGAACGGCACGGTTTTGGGCAAGA-------------------TCATCCAGCA---ATCGAG----------CGGGCCCT------TCCCGGGC---TTGAAGTTCCAGGACCAGAACGAGAGGAATCTCGTCGACGAGGTGTCCATCAAGAAGCCGGTCACTTACAACGCTTCAGGCTCGCCGACAATTTGCGCGGTGGATTGCGGGCTGAAGTCGAATCAGCTCCGCTGCTTCATTAAGCGCGGAGCCCGC------------------------------------------------------GTCGACTTGGTGCCATGGGACCATCCGCTC------AACCCCGACAA---CTTCGACGGGCTTTTCCTCA-------------------------------------------------------------------------------------------------------GCAACGGCCC---------------------------------------------------------------------------------------------------------------------------------------------------------AGGCGACCCCGTCATGTGCCAGAAGACCGTCAAGAACCTTCAACAGTTTCTCGCGTCGCCGA---AGGTGAAG---------CCGGTTTTTGGCATCTGCCTGGGC------------------------------------------------------------CACCAGCTCCTGGCGACCGCTGTCGGATGCAAAACGTACAAGATGAAGTACGGAAATCGCGGACACAACTTGCCGGCCTTGCACCACGGCACCAACCGGTGCTTCATGACGTCGCAGAATCACGGCTTCGCGGTCGATGCGGCCACGATTAACAAGGAGC---AGTGGGAGCCGCTCTTCACCAACCTGAACGAC-
>Parakiefferiella  sp. 1
------------TTGGTTCTAACTTATCCGCTGATTGGAAATTATGGAATTCCGAGCGACGAAGAGTTCGACGAGCACAAACTGATGAAGCATTTTGAAGCCAACAACAAGATCTGGGTCGGTGGCTTGGTTGTCGGTGAATTGTGTGTAACTCCATCGCATTGGCGACAGAAGTACAAACTCGCTGAATGGATGA--------------------------------------------------------------AGAAACACAACATTCCGGGCATCAGCGGCATCGACACGCGTGCTTTGACGAAGAAAATCCGCGAAAATGGAACTGTTTTGGGAAAAA-------------------TAATTCAACG---ATCTTC----------TGGACCGT------TCCCAGGA---CTTGAGTTTAAAGATCAGAACGAGAGAAATCTTGTCGCTGAAGTGTCAACTAAATCGCCAGTTACTTACAATCCTTCCGGATCGCCTCGAATATGTGCAATCGACTGTGGCTTGAAATTGAATCAAATTCGCTGCTTCATTCAACGAGGAGCGCGA------------------------------------------------------GTCGACGTTGTGCCATGGGACCATCCAGTC------AATCCAGATGA---ATGTGATGGACTTTTTCTCT-------------------------------------------------------------------------------------------------------CCAACGGCCC---------------------------------------------------------------------------------------------------------------------------------------------------------CGGTGATCCCTTTATGTGCAAGAAAACTGTCGAAAACATCAAGAAGTTCCTTGCTTCACCGA---AAGTCAAA---------CCAATTTTTGGCATTTGTTTGGGA------------------------------------------------------------CATCAGCTTCTTGCCACTGCAATCGGWTGCAAAACTTTCAAAATGAAGTACGGAAATCGAGGTCACAATTTGCCAGCTCTCCATCATGGCACAAATCGTTGCTTCATGACGAGCCAGAATCATGGTTTCGCGGTTGATGTTGAAACGATT----------------------------------------------
>Parakiefferiella  sp. 2
------CAAATTCTCGTGTTGACTTATCCGCTGATCGGCAATTATGGCATTCCAAGTGATGAGGAGTTCGACGAGCACATGTTGATGAAGAACTTCGAGTCGAACAACAAGGTTTGGGTTTCGGGACTCGTTGTCGGTGAATTGTGTGAAACTCCATCGCACTGGCGTCAGAAATACAAACTCGCCGAATGGATGA--------------------------------------------------------------AGAAGCACAACGTGGTCGGAATCAGCGGAATTGACACTCGCGCTTTGACGAAGAAAATTCGCGAAAATGGAACCGTTTTAGGAAAAA-------------------TCATTCAAAA---GTCTTG----------CGGACCTT------TCCCCGGT---TTGGAATTTAAAGATCAGAACGAAAGAAATCTTGTCGCCGAAGTTTCCATCAAGAAGCTAAAAACTTACAATGCTTCCGGCTCGCCGAGAATCTGCGCTGTCGATTGTGGCTTGAAGTTGAACCAGATTCGCTGCTTCATTCAACGTGGGGCTCGA------------------------------------------------------GTTGATGTTGTGCCATGGGATCATCCAATC------AATCCTGACGA---CTGTGATGGACTTTTCCTAT-------------------------------------------------------------------------------------------------------CGAACGGACC---------------------------------------------------------------------------------------------------------------------------------------------------------AGGCGATCCCGTCGTGTGTGAAAAAACTGTTGCGAATCTAAAGAAATTCCTCGCTTCGCCAA---AAGTCAAA---------CCAATCTTCGGTATTTGCTTGGGT------------------------------------------------------------CATCAGCTCTTGTCAACCGCTGCTGGATGCAAAACTTACAAGCTAAAGTACGGAAATCGTGGTCACAACTTGCCTGCTCTTCATCATGGAACCAATCGCTGCTTTATGACGAGTCAAAATCACGGATTCGCTGTTGATGTCGATTCAATCGGCAAAG------ATTGGGAGCCTCTCTTCACCAACCTCAACGAC-
>Parakiefferiella   sp. 3
CATGGACAGATTCTCGTGCTGACGTATCCGTTGATCGGCAACTATGGCATTCCAAGCGACGAAGAGTTCGATGAGCACAAGTTGATGAAGAACTTCGAGTCGAACAACAAGATTTGGGTTTCGGGACTCGTCGTCGGTGAATTGTGTGAAACTCCATCGCACTGGCGTCAGAAATACAAGCTCGCCGAATGGATGA--------------------------------------------------------------AGAAGCACAATGTGGTTGGAATCAGCGGCATCGACACACGCGCTTTGACGAAGAAAATTCGTGAAGATGGAACCGTTTTGGGGAAAA-------------------TCATTCAAAA---ATCTTG----------TGGACCAT------TTCCTGGC---TTGGAATTCAAGGATCAGAACGAAAGAAATCTCGTCGCTGAAGTTTCCATCAAGAAGCCGCAAACTTACAATGCATCCGGATCACCGAGAATCTGCGCTGTTGACTGTGGCTTGAAGTTGAATCAAATTCGCTGCTTCATTCAACGTGGTGCTCGC------------------------------------------------------GTTGACCTTGTGCCATGGGATCATCCACTC------AATCCAGACGA---CTTCGACGGTCTATTCCTCT-------------------------------------------------------------------------------------------------------CGAACGGTCC---------------------------------------------------------------------------------------------------------------------------------------------------------CGGTGATCCAGTTGTTTGTGCTAAAACCGTCGCGAATCTCAAGAAATTCCTCGCTACACCGA---AAGTCAAA---------CCAATTTTCGGTATTTGCTTGGGT------------------------------------------------------------CATCAGCTCTTGGCGACTGCAGCTGGATGCAAAACCTACAAACTAAAGTACGGAAACCGTGGACACAACTTACCGGCGATTCACCATGGAACGAATCGTTGCTTTATGACAAGCCAGAATCATGGATTCGCTGTCGATGTCGATACAATCGGCAAAG------ATTGGGAGCCACTTTTCACTAATCTCAACGAT-
>Parametriocnemus  sp. 1
---------------------------------------------------------------------------------TTGATGAAAAATTTCGAGTCGAATGACAAGATTTGGGTTTCGGGATTAGTGGTTGGTGAACTTTGCGAAACGCCTTCGCACTGGAGGCAAAAGTATAAGCTCGCTGAATGGATGA--------------------------------------------------------------AGAAGCATAATGTCGTCGGAATCAGTGGAATCGACACGCGTGCTTTAACCAAGAGAATTCGAGAGAACGGAACGATTTTAGGAAAGA-------------------TTATTCAACA---ATCGGA----------GGGTCCGT------TTCCAGGC---TTAGAGTTCAAAGATCAAAATGAAAGGAATTTGGTTGACGAAGTGTCGCTCAAGAAGGTTGTAACTTACAACCCCAAAGGGTCACCAAGAATCTGTGCTGTTGATTGTGGACTGAAATCGAATCAACTTCGATGCTTTATTCAACGTGGAGCTCGT------------------------------------------------------GTTGATTTGGTGCCATGGGACCATCCTCTG------AATCCTAATGA---TTTCGATGGACTCTTCCTTA-------------------------------------------------------------------------------------------------------GCAACGGTCC---------------------------------------------------------------------------------------------------------------------------------------------------------TGGCGATCCCGTTATGTGTAAAAAAACTGTTACAAATCTTCAAAATTTTCTCGCTTCCAATC---AAATTAAG---------CCAATATTTGGCATTTGCTTAGGC------------------------------------------------------------CATCAATTGCTTGCCACTGCTGCTGGATGCAAAACTTACAAATTGAAGTATGGAAATCGTGGTCATAATCTGCCAGCTCTMCATCATGGYACCAATCGATGTTTTATGACATCGCAAAATCATGGATTTGCTGTTGACACTAAGACAATTGGAAAGG------ATTGGGAACCGCTTTTTACGAACTTAT------
>Parametriocnemus   sp. 2
---------------------------------------------------CCGAGCGATGAAGAGTTTGACGAGCATAAATTGATGAAGAATTTTGAGTCGAATAACAAGATTTGGGTTTCGGGTTTRGTGGTTGGTGAACTTTGTGAAACTCCNTCGCACTGGAGGGCGAAGTATAAGCTTGCCGAATGGATGA--------------------------------------------------------------AGAAGCACAATGTCGTTGGCATCAGTGGAATTGACACGCGCGCATTGACCAAGAAGATTCGAGAGAATGGAACGATTTTAGGAAAGA-------------------TTATTCAGCA---ATCTTC----------GGGTCCAT------TTCCTGGG---TTGGAATTTAAAGATCAGAACGAGAGGAATTTRGTTGATGAGGTTTCGATTAAGAAGACGGTAACGTACAACGCTAAAGGATCGCCGAGAATTTGTGCTGTTGATTGTGGATTAAAGTCGAATCAGCTTCGATGCTTTATTCAACGTGGAGCTCGT------------------------------------------------------GTTGATTTGGTGCCATGGGATCATCCTTTG------AACCCCGATGA---CTTTGATGGACTCTTTCTTA-------------------------------------------------------------------------------------------------------GCAATGGTCC---------------------------------------------------------------------------------------------------------------------------------------------------------RGGCGATCCCGTTATATGTCAGAAAACTGTTAAAAACCTTCAGAAATTTCTCGCTTCCAATA---AAGTCAAG---------CCAACTTTTGGTATTTGCTTAGGT------------------------------------------------------------CATCAATTGCTGGCWACTGCTGTCGGATGCAAAACCTACAAATTGAAATACGGAAATCGTGGTCATAATCTGCCAGCTCTCCATCATGGCACTAATCGATGCTTTATGACGTCACAGAATCATGGATTCGCTGTTGAYGCTACGACCATTGGAAAGG------ATTGGGAGCCGCTTTTCACGAATTTAAATGAC-
>Parapsectrocladius acuminatus
CACGGTCAAATTCTTGTGTTAACTTATCCATTGATTGGGAACTACGGAATTCCGAATGACGAAGAATTTGATGAAGACAATTTAATGAAACACTTCGAGTCCAACGGGAAGATTTGGGTTTCTGGCCTGGTCGTCGGGGAATTGTGCGACACACCATCGCATTGGCGTCAGAAGTACAAGCTTGCCGTATGGATGA--------------------------------------------------------------AGAAGCACAACATTGTTGGCATCAGTGGCGTCGACACMCGCGCATTGACGAAGAAAATTCGCGAGAGTGGAACATTCTTGGGAAAAA-------------------TCATCCAGCA---ATCGAG----------CGGCCCTT------TTCCAGGG---TTAGAATTTGTCGACCAAAATCAACGGAACTTAGTTGAAGAAGTTTCAATTAAAACTCCAATCACTTACAACGCCACTGGATCKCCAAGAATYTGTGCTGTTGACTGTGGGTTGAAATTAAATCAAATTCGTTGTTTTACCAAACGCGGCGCTCGT------------------------------------------------------GTGGATTTGGTGCCTTGGGATTATCCGTTA------AAAGTTGGAGA---TTTCGATGGACTTTTCTTGT-------------------------------------------------------------------------------------------------------CTAACGGACC---------------------------------------------------------------------------------------------------------------------------------------------------------TGGAGATCCCGTCATGTGCAAGACAACTGTAGAAAACATCCGGAAAATTGTTGTCGGCTCGC---AGGTAAAA---------CCGATTTTCGGGATTTGCCTTGGC------------------------------------------------------------CATCAATTGCTGGCATCGGCGATTGGTTGTGAAACTTATAARATGAAATATGGCAATCGAGGACACAATTTACCTGCTTTACATAATGGAACCAATCGCTGCTTTATGACGTCTCAGAACCATGGATTTGCTGTTGATGCAGCGACTCTTCCTGATG------ATTGG----------------------------
>Paratrichocladius  sp.
---GGACAAATTCTCGTACTTACGTATCCTTTGATCGGCAATTATGGGATCCCCAGCGACGAAGATTTTGACGACCACAAATTGATGAAACATTTCGAATCGAACAACAAGATTTGGGTTTCAGGTCTCGTTGTCGGTGAATTGTGTGAGACTCCGTCGCACTGGCGTCAAAAGTACAAACTCGCTGAATGGATGA--------------------------------------------------------------AGAAGCACAATATTCCTGGTATCAGTGGAATTGACACTCGCGCATTGACCAAGAAAATTCGCGAGAATGGAACAATTTTAGGGAAAA-------------------TTATTCAACA---ATCCGC----------TGGACCTT------TCCCTGAT---CTCGAGTTCAAGGATCAAAATCAGAGGAATTTAGTTGATGAAGTTTCCATTAAAAATCCAATTACATACAACGAATCAGGCTCACCTCGAATTTGTGCTGTTGATTGTGGTTTGAAGCTAAATCAAATTCGCTGCTTCGTGAAACGAGGTGCAAGA------------------------------------------------------GTTGATGTCGTGCCATGGAATCATTCTCTA------AACCCGAAAGA---CTTTGACGGCCTCTTCCTCT-------------------------------------------------------------------------------------------------------CCAATGGGCC---------------------------------------------------------------------------------------------------------------------------------------------------------AGGAGATCCCGTTGTGTGCGCTAAGACTGTTGAGAACATTCAGAAAGTTTTGTCTTCGCCGC---AACTCAAA---------CCAGTTTTCGGAATTTGTCTTGGA------------------------------------------------------------CATCAACTGCTAGCTACTGCTGTCGGCTGCAAAACTTACAARATGAAATATGGTAATCGTGGTCACAATCTACCAGCGCTACATCACGGTACTAATCGCTGCTATATGACATCTCAGAACCACGGATTTGCTGTCGATACAAGCTCGATGCCGAAGG------ATTGGGAGCCACTCTTCACAAATCTTAACGAC-
>Paulfreemania pictipennis
---------------------------------ATTGGAAATTATGGGATTCCGAGTGATGAAGATTTCGATGAGCACAAGATGATGCAGCACTTTGAGTCCAATAATAAAATCTGGGTTTCCGGTCTTGTTGTTGGTGAGTTATGCGAGACACCGTCGCATTGGAGACAGAAATACAAGCTCGCGGAATGGATGA--------------------------------------------------------------AGAAGCACAATGTCACTGGCATCAGTGGAATCGACACTCGCGCTTTGACTAAACGAATTCGTGAAGATGGAACGGTTCTTGGTAAAA-------------------TTATTCATCA---ATCTGC----------TGGTCCAT------TTCCAGGA---TTGGAGTTTAAGGATCAAAACCAGCGTAATCTCGTTGATGAAGTTTCGATTAAAAAGCCAATCACGTACAATTCGAAAGGCTCGCCGACAATTTGTGCCATCGATTGCGGACTGAAATTGAATCAGATTCGTTGCTTTGTCAATCGCGGAGCTCGT------------------------------------------------------GTCGATGTGGTGCCACGGGACCATCTATTG------AATCCCGATGC---TTTTGATGGACTCTTTCTCA-------------------------------------------------------------------------------------------------------GCAACGGTCC---------------------------------------------------------------------------------------------------------------------------------------------------------TGGTGATCCCGTCGTGTGCCAAAAGACTGTCAAAAATATTCAAAATTTCCTCGCATCGCCTA---AAGTGAAA---------CCCATTTTTGGGATCTGCTTGGGT------------------------------------------------------------CATCAATTGCTCTCAACTGCCATCGGCTGTAAAACTTACAAATTAAAATATGGAAATCGAGGTCACAATCTTCCAGCTCTCCATCATGGAACCAATCGTTGCTTCATGACCTCTCAAAATCACGGATTCGCTGTTGATGTCAAAACAATTGCTAAGG------ATTGGGAGCCGCTCTTCACCAATCTCAATGAC-
>Propsilocerus akamusi
CATGGACAAATTTTAGTGCTGACTTACCCATTAATTGGAAACTATGGAATCCCGAGTGATGAAGAATTTGATGAGCATAAGCTTGCAAAGCACTTCGAGTCTAATAACAAAATTTGGGTATCGGCGTTGGTTGTTGGTGAAATTTGTGAAACTCCCTCGCACTGGCGTCAGAAATATAAACTTTCTGAATGGATGA--------------------------------------------------------------AAAAACATAACATTCCTGGAATAAGTGGTATTGACACAAGAGCTCTCACCAAGAAGATCCGTGAGAATGGAACAGTTCTGGGAAAGA-------------------TAATTCAACA---GCCGTC----------TGGACCGT------TTCTTGGG---CTAGATTTTAAAGATCAAAATCAAAGGAATTTGGTCGATGAAGTTTCTACCAAAATGCCAATCACTTATAACGAGTCAGGATCGCCTCGCATTTGTGCTATTGATTGTGGCCTGAAGCTGAATCAAATTCGTTGCTTCATTCAACGTGGGGCTCGC------------------------------------------------------GTTGATATTGTTCCTTGGGACCAAGAGCTT------AATCCTGATTT---ATTCGATGGTCTCTTCTTGA-------------------------------------------------------------------------------------------------------GTAACGGTCC---------------------------------------------------------------------------------------------------------------------------------------------------------TGGCGATCCAGTTATGTGCAAAAATACAGTGAAGAACATTCAAAAGCTTTTGGCTTCACCGA---AAGTAAAG---------CCAATTTTCGGCATCTGCCTGGGG------------------------------------------------------------CATCAGCTCTTATCAACAGCTATTGGATGTAAAACCTACAAAATGAAATATGGTAATCGTGGTCACAACCTRCCAGCTATTCATCATGGAACTAAGCGTTGTTTCATGACATCCCAAAATCATGGATTTGCTGTTGACGTCTCACGAATCGATGCRA------ATTGGGAGCCATTGTTCACAAACCTAAATGATA
>Psectrocladius (Allopsectrocladius)  sp.
------CAAATCCTCGTTCTGACGTATCCGCTGATTGGYAACTACGGAATCCCGAGCGATGAGGAATTCGACGAAAACATGTTGATGAAGCACTTYGAGTCGAATAACAAGATCTGGGTGGCTGGATTAGTTGTTGGTGAATTGTGTACAACTCCGTCGCACTGGCGTCAGAAGTACAAACTAGCMGAGTGGATGA--------------------------------------------------------------AGAAGCACAATGTGGTCGGCATCAGTGGAATTGACACTCGAGCGCTGACRAAGAAGATTCGCGAGGACGGCACGGTGCTGGGCAAAA-------------------TCATCCAGCA---RTCGTC----------TGGACCTT------TTCCGGGG---TTGGAGTTCAAGGACCAGAACCAGAGAAACCTCGTCGATGAAGTCTCCATCAAGAAACCGATAACGTACAATGCCAAGGGATCCCCAAGGATCTGCGTGRTGGACTGCGGCCTGAAGTTGAATCAGCTWCGTTGYTTCATCAAGCGGGGAGCTCGGGTAAGACAACATGATTTGAGTCAATGGAACTGGATGTAATTTTTGTGATTTTAGGTCGATGTCGTGCCATGGGATCACCCACTC------GATCCAAAAGA---CTTTGACGCGCTCTTCTTGT-------------------------------------------------------------------------------------------------------CAAACGGTCC---------------------------------------------------------------------------------------------------------------------------------------------------------TGGTGACCCCGTCATGTGCCAGAAAACTGTGAATAACATCAAACAAGTCCTTGCMGCACCTC---AGGTCAAA---------CCTGTGTTCGGTATCTGCTTGGGT------------------------------------------------------------CACCAGCTCTTGTCAACTGCYGTAGGCTGTAAAACTTACAARATGAAGTACGGAAACCGTGGCCACAACTTGCCGGCGCTTCACCATGGCACCAACCGCTGYTTCATGACATCCCAAAATCACGGATTYGCTGTTGACGTGAAGACTCTCGGCAAGG------ACTGGGAGCCACTG-------------------
>Psectrocladius (P.)  sp.
---------------------------CCATTGATTGGAAATTATGGAATTCCGAGCGATGAAGAATTCGATGAAAACCAATTGATGAAACATTTTGAGTCGAACAACAAGATTTGGGTTTCTGGACTAGTTGTTGGTGAATTATGTGAGACTCCGTCCCATTGGCGTTTGAAGTACAAATTGGCTGAGTGGATGA--------------------------------------------------------------AGAAGCATAATGTAGTCGGCATCAGTGGAATTGACACGCGAGCTTTGACCAAGAAAATTCGCGAGAATGGAACGGTTTTGGGAAAAA-------------------TCATTCAGAA---ATCCTG----------TGGACCTT------TCCCTGGA---CTAGAGTTCAAAGACCAGAATCAGAGAAACCTCGTCGATGAAGTCTCAATTAAAAAACCGGTTACTTACAACGTTAAGGGATCACCGAGAATTTGCATGATTGACTGTGGAATGAAGTTRAATCAAGTTCGYTGTTTCATCAAGCGTGGTGCTCGA--GTAAGAGTTGTAAAACATAAAAAAATCTCAAATAATTAAAATYTCATTYTAGGTTGATGTCGTTCCATGGGATCATCCACTK------AATCCATCAGA---YTAYGACGGTCTATTCTTGT-------------------------------------------------------------------------------------------------------CAAACGGTCC---------------------------------------------------------------------------------------------------------------------------------------------------------TGGTGACCCTGTYGTGTGTCAAAAAACCGTCAAAAAYATCCAGAAGGTTCTAGCAGCTCCTC---AAGTCAAA---------CCAATTTTCGGCATCTGYTTGGGT------------------------------------------------------------CATCAGCTTCTAGCCACTGCCGCCGGTTGCAAAACYTATAAGATGAAGTACGGAAATCGWGGCCACAACTTGCCAGCRCTACACCATGGCACAAACAGRTGCTTTATGACATCGCAAAATCATGGATTTGCTGTTGATGCG-------------------------------------------------------
>Pseudosmittia  sp.
------------CTCGTTTTGACATATCCCCTGATCGGCAATTACGGAGTCCCGAGCGACGAAGAATTCGACGAGAATAAGCTGATTAAGCATTTTGAGTCGGAGAACAAGATTTGGGTGTCCGGCCTGGTGGTCGGTGAACTGTGCGAGACTCCGTCTCACTGGCGTCAGAAATACAAACTTGCCGAATGGATGA--------------------------------------------------------------AGAAGCATGGAGTGGTCGGAATCAGTGGCATCGACACCCGCGCTTTGACCAAGAAAATCCGGGAGAACGGAACTGTCTTGGGCAAAA-------------------TCATTCATCA---GTCGGC----------GGGCCCTT------TTCCCGGC---TTGGARTTCAAGGATCAGAACATGCGGAATTTGGTCGACGAAGTCTCGATTAAGAAGCCGCGCGTGTTCAACGAGAAAGGCTCTCCGAGRATCTGCGCCATCGACTGCGGCTTGAAGTTRAATCAAGTCCGCTGCTTCATCAATCGAGGCGCACGT------------------------------------------------------GTCGAGTTGGTTCCTTGGGATCATCCTCTR------AACCCGAAGGA---CTTCGATGGACTYTTCATCA-------------------------------------------------------------------------------------------------------GCAACGGTCC---------------------------------------------------------------------------------------------------------------------------------------------------------TGGCGATCCCGTTATGTGCGAGAAGACTGTGAAGAACATCAAAAGCTTCTTAGCTTCGCCGA---ACGTTCGA---------CCGGTTTTCGGCATTTGCTTGGGG--------TTCGTCACTAAATCGATTCTCCGAAACTTTCTGAATAAAAATTCYTTTCAGGCATCAGCTTCTCTCAACAGCCGCCGGCGGAAAGACTTACAARCTSTTGTAYGGCAATCGCGGYCACAATCTCCCATGCCTTCATCACGGAACCAACCGCTGCTTCATGACATCACAGAACCACGGATTCGCTGTCGACGTCGCRACAATCGGGAAAG------ACTGGGAGCCTCTC-------------------
>Rheocricotopus  sp.
------CAAATTCTCGTGCTGACCTATCCGCTNATCGGAAATTACGGCGTTCCGGGCGATGACGAGTTCGACGAGCATCAAATCGTAAAGAATTTCGAATCCAACAACAAAATTTGGGTTTCGGCTTTGGTCGTCGGTGAAGTTTGCGAGACTCCATCGCATTGGCGAATGCGATACAAGTTGGCCGAATGGATGA--------------------------------------------------------------AGAAGCACAACGTAGTTGGGATTAGCGGAATCGACACTCGAGCTTTGACGAAGAAGATTCGAGAAGACGGAACTGTATTGGGAAAAA-------------------TCATCCAGAA---GTCTTC----------GGGCCCGT------TTGTTGGA---TTGGAATTCAAAGATCAGAACCTGAGGAACTTGGTCGATGAAGTTTCAACCAAGAAGCCAGTCACGTACAATCCGAAGGGATCCCCAAGGATCTGCGCTGTCGATTGCGGACTCAAACTCAACCAGATTCGATGCTTCTTGCAACGAGGAGCTCGA------------------------------------------------------GTTGATGTTGTGTCTTGGGACCACCCACTG------AATCCTGATGA---TTTCGATGGACTTTTCCTCT-------------------------------------------------------------------------------------------------------CCAATGGTCC---------------------------------------------------------------------------------------------------------------------------------------------------------CGGCGATCCCGTCATGTGTCAGAAAACAGTCGCAAACATCCAGAAAGTCCTTGGATCGAAGC---AAGTCAAR---------CCAGTTTTCGGAATTTGCTTGGGT------------------------------------------------------------CACCAGCTGCTGTCAACGGCTGTCGGCTGTAAAACTTACAAACTGAAATATGGAAATCGAGGACACAACCTGCCAGCTCTACATCATGGCACCAAACGCTGCTTCATGACTTCACAAAATCACGGATTTGCTGTTGATGTGAAGACGCTGAACAAAG------ACTGG----------------------------
>Stictocladius  sp. 1
---------ATTCTGGTTTTGACGTATCCTTTGATCGGCAATTACGGCATTCCGGACGACAATGAGTTCGATGAGTTCAAGTTGATCAAGAATTTCGAGTCGAACGGCAAGATTTGGGTGTCGGGATTGGTGGTGGGCGAATTGTGTGATACGCCTTCCCACTGGCGTATGAAATACAAACTATCGGATTGGATGA--------------------------------------------------------------AGAAGCACAATATTCCTGGCATCAGCGGCATCGACACTCGGGCTTTGACGAAGAAGATTCGTGAGAATGGAACGGTTTTGGGGAAAA-------------------TTATCCAGCA---ACCATC----------TGGACCCT------TCCCGGGA---ATGGAATTCAAGGACCAGAACGAGAGGAACTTGGTGGACGAAGTTTCTATTAAGAAGACCGCCGTCTACAATCCAAACGGCTCTCCTAAGATTTGCGCCGTAGACTGTGGACTGAAATTGAATCAAATTCGCTGTTTTGTGAAACGCGGAGCTCGC------------------------------------------------------GTTGATGTCGTGCCATGGAATCAAGAATTA------AATGCAAAAGA---CTTTGATGGACTATTTTTGT-------------------------------------------------------------------------------------------------------CGAATGGTCC---------------------------------------------------------------------------------------------------------------------------------------------------------TGGTGATCCCGTTATGTGCCAAGCGACTGTGCAGAACATTCAGAAGTTTCTCAAGTCGCCCA---AACCCAAA---------CCAGTTTTTGGTATCTGCCTTGGC------------------------------------------------------------CATCAGCTCTTGTCAACTGCTATTGGCTGCAAAACGTATAAGATGAAATACGGTAATCGCGGCCACAACTTGCCGGCCATACATCATGGCTCCAACCGCTGCTTCATGACCTCGCAGAATCATGGATTTGCTGTTGATGTTTCGAGCATTAACCCCG------ACTGGGAGCCGCTCTTCACCAACTTGAATGAT-
>Stictocladius pictus
CATGGGCAAATATTGATTTTGACGTTTCCTCTCATCGGAAACTATGGAGTCCCTTCTGACACAGAATTGGACGAATTTGGTTTGATAAAAAATTTTGAGTCGAATGGAAAAATCTGGATTTCTGGGTTAGTTGTCGGCGAATTGTGCGAAACCCCATCCCACTGGCGTCAGAAGTATAAGCTATCGGAATGGATGA--------------------------------------------------------------AAAAGCACAATATTCCCGGCATCAGCGGCATTGACACGCGCAGTTTGACGAAGAAAATTCGGGAGGATGGTACAGTTCTGGGCAAAA-------------------TCATTCAGCA---GTCTTC----------TGGGCCTT------TTACCGGT---TTACAGTTTAGGGATCAAAATGAAAGGAACTTGGTCGACGAGGTATCCCTCAAGAAAGCTGTTGTTTATAACCCGACTGGCTCTCCTAAAATCTGTGCAGTGGACTGTGGATTGAAATTGAACCAAATTCGATGCTTCGTTAAAAGAGGAGCTCGA------------------------------------------------------GTTGATGTTGTGCCATGGAATCAAGAACTG------AAAGCTAAAGA---CTTTGATGGACTGTTTCTCT-------------------------------------------------------------------------------------------------------CTAATGGTCC---------------------------------------------------------------------------------------------------------------------------------------------------------TGGGGATCCCGTAATGTGCCAAGCTACTGTCAAGAACATTCAAAATTTTTTAAACTCTTCGA---AAACAAAG---------CCCATTTTTGGCATATGTCTGGGG------------------------------------------------------------CATCAGTTGCTAGCAAGTGCTATTGGATGCAAAACTTACAAGATGAAGTACGGCAATCGTGGACATAATTTACCTGCTATCCACCACGGATCCAATCGCTGCTTCATGACATCCCAAAATCATGGATTTGCGGTTGATGTTACAAATATCAATGACG------ATTGGGAACCCCTTTTTACAAACTTGAATGATA
>Synorthocladius  sp.
TTCGGCCAAATTCTCGTGCTCACCTACCCACTTATCGGCAATTACGGCATTCCYAGCGATGAAGAATTTGACGACATCAAGTTGATGAAGCATTTTGAGTCGAACAACAAGATTTGGGTTTCGGGTCTTGTCGTGGGTGAATTGTGCGAGACGCCCTCGCACTGGCGGCGAAAGTACAAACTTGCTGAGTGGATGA--------------------------------------------------------------AGAAACATAATGTRGTGGGCATCAGTGGCATCGACACGCGAGCTTTGACGAAGAAAATTCGCGAAAATGGAACAATTTTGGGGAAAA-------------------TTATTCAGCA---GTCGGC----------TGGGCCGT------TTCCAGGG---YTGAAATTTGAGGATCAAAACTTAAGGAATCTCGTGGCGGAAGTTTCAATCAAGAAGTCGGTGACTTACAATCCTTCAGGTGCACCCAGAATTTGTGCCGTTGACTGCGGACTGAAATCGAATCAAATTCGCTGCTTCGTCAACCGCGGTGCCCGG------------------------------------------------------GTCGATGTCGTTCCATGGGATCATCCATTG------AACCCGAATGA---CTTTGACGGACTTTTTCTTT-------------------------------------------------------------------------------------------------------CCAACGGCCC---------------------------------------------------------------------------------------------------------------------------------------------------------TGGCGATCCCGTCAAATGCGCAAAAACCGTYAAAAACATTCAGAAAGTTCTCGCGTCGCCAC---AAGTCAAA---------CCAGTTTTYGGGATCTGCCTCGGT------------------------------------------------------------CAYCAACTCTTGGCCAGCGCGGTTGGCTGTAAAACTTACAAAATGAAGTAYGGTAATCGTGGACATAATTTGCCGGCAATTCACAACGGCACCAAACGGTGCTTCATGACATCACAAAATCATGGGTTTGCTGTTGATGCCAACACATTGGGCAAGG------ACTGGGAAGTTCTTTTCACCAACTTGAACGAC-
>Thalassosmittia  sp.
CACGGCCAAATTCTCGTTCTAACTTATCCACTCATCGGAAACTACGGAATACCGAGCGACGAAGAATTCGACGAACACAAATTGATGAAAAACTTCGAGTCTAACAATAAGATTTGGGTATCAGGGCTGGTTGTTGGTGAATTATGTGAGACTCCATCGCATTGGCGTCAAAAGTACAAGCTTGCTGAATGGATGA--------------------------------------------------------------AGAAGCACAACATAGTGGGAATCAGTGGAATTGACACTAGAGCTTTGACGAAGAATATTCGAGAAAATGGAACCATCTTAGGAAAAA-------------------TCATCCAACA---ATCTTC----------GGGGCCGT------TTCCAGGA---CTCGAATTTAAAGATCAAAACCAAAGGAATCTAGTTGACGAGGTTTCTTTGATAAAGCCGATAACTTACAACGCTAAGGGATCTCCTCGAATTTGTGCTGTTGATTGTGGTCTGAAGTTAAACCAGATTCGTTGCTTTGTTCAACGCGGAGCTCGA------------------------------------------------------GTTGATGTTGTGCCATGGAATCATCCTCTT------AAAGCTGAAGA---CTTCGATGGTCTCTTCTTGA-------------------------------------------------------------------------------------------------------GCAACGGTCC---------------------------------------------------------------------------------------------------------------------------------------------------------AGGAGATCCAGTCATGTGTAAAACCACCGTTAAAAATCTTCAAAATTTCCTSACGAAGCCGA---ACACTAAA---------CCAATTTTTGGTATTTGCTTGGGT------------------------------------------------------------CATCAGCTTCTTGCGACTGCTATTGGATGTAAGACTTACAAGCTGAAATATGGAAACCGTGGTCACAATTTACCAGCATTRCAYCACGGTTCTAAGCGTTGTTTCATGACTTCTCAGAACCATGGATTCGCTGTTGATGTCACGTCTATAAGCAAGG------ATTGGGAACCGCTTTTCACCAATCTCAACGAT-
>Thienemanniella  sp.
---------------------------------------AATTATGGAATACCGCGTGATGATGAATTTGATGAATTTGGACTGATGAAGAATTTTGAATCGAATAACAAGATTTGGATCTCTGCATTAATCGTAGGCGAGCTTTGTGAGACACCCTCGCATTGGCGTGTTAAATATAAATTGGCTGAATGGATGA--------------------------------------------------------------AAAAGCACAACGTGGTCGGTATAAGTGGCATTGACACTCGAGCACTCACTAAAAAGATTCGAGAAAATGGAACAATTCTTGGAAAAA-------------------TCATTCAAAA---GTCATC----------AGGGCCTT------TCTATGAC---CTTGATTTTAAGGACCAAAATAAACGTAATCTTGTCGATGAAGTTTCTACTAAAAAGACAATCACTTACAATTCCAAAGGTTCACCGAGAATTTGTGCAGTTGATTGTGGATTAAAATTGAATCAAATTCGTTGTTTTACTAAACGTGGAGCTCGT------------------------------------------------------GTTGATATTGTGCCATGGGATGCTGACTTA------AATCCTCAAAA---TTATGATGGTCTGTTCTTAT-------------------------------------------------------------------------------------------------------CAAATGGTCC---------------------------------------------------------------------------------------------------------------------------------------------------------TGGTGATCCTGCCATTTGCGAAAAAACTGTGAAAAATTTACAAAAAGTTCTGGAATCTAAAA---TTACTAAG---------CCAATTTTTGGCATTTGTCTTGGA------------------------------------------------------------CATCAACTTCTCTCYACTGCTGCYGGATGCAAAACTTATAAGTTAAAATATGGAAATCGTGGTCATAACTTACCAGCTCTTCATCATGGAACCAATCGTTGTTTTATGACATCTCAAAATCATGGATTTGCTGTAGATGTAGCAACACTTAGCTGTG------ATTGGGAGCCACTTTTTACAAATCTCAATGAT-
>Tonnoirocladius commensalis
------------CTCGTTTTGACTTATCCGTTGGTTGGAAATTACGGGATTCCGAGCGATGAAGAGTTCGACGAACATAAACTGATGAAACATTTCGAGTCGAATAATAAGATTTGGGTTTCTGGTTTGGTGGTTGGTGAACTGTGTGAAACACCATCGCATTGGCGCCAGAAGTATAAGCTGGCTGAATGGATGA--------------------------------------------------------------AGAAACACAACGTTGTTGGCATCAGTGGAATTGACACCCGAGCTTTAACTAAGAAAATTCGGGAAAACGGAACCGTTTTGGGTAAAA-------------------TTATCCATCA---ATCTGC----------TGGACCCT------TTCCGGAT---ATGAAGTTCAAAGATCAGAACCAACGCAACCTCGTCGACGAAGTCTCAATCAAAAAGCCCATAACATACAACGAGAAAGGTTCGCCAAGAATCTGTGCCATCGACTGCGGTTTGAAGTTGAATCAAATTCGCTGTTTCATCAACCGAGGAGCCCGC------------------------------------------------------GTAGATTTAGTGCCATGGGATCAACCATTG------AATCCCGATGA---ATTTGACGGTCTCTTCCTCA-------------------------------------------------------------------------------------------------------GCAACGGTCC---------------------------------------------------------------------------------------------------------------------------------------------------------AGGTGACCCGGTCATGTGTCAAAAGACTGTCAAAAACATTCAGAACTTCCTTGCGTCACCTA---AGGTTAAG---------CCAACTTTTGGTATCTGCTTGGGC------------------------------------------------------------CATCAGTTACTTTCAACTGCAATAGGCTGTAAAACTTACAAATTGAAATACGGAAATCGCGGGCACAATCTTCCAGCTCTTCACCATGGAACTAATCGCTGCTTCATGACCTCTCAAAACCATGGATTTGCTGTTGATGTGGAGACAATTGTCAAGG------ATTGGGAGCCTCTTTTCACCAACTTAAACGAC-
>Tvetenia  sp.
CACGGCCAAATTCTCGTTTTGACTTATCCACTTATCGGCAATTATGGCATCCCGAGCGACGAAGAATTCGATGAACATCAACTGATGCGCCACTTTGAATCGAACAATAAGATTTGGGTGTCGGGACTAGTTGTGGGTGAACTGTGTGAGACACCGTCTCACTGGCGCACAAAGTACAAGCTCGCCGAATGGATGA--------------------------------------------------------------AAAAGCATAACATAGTTGGAATCAGTGGAATCGACACACGAGCTTTGACGAAGAAAATTAGAGAGAATGGAACGGTGCTGGGGAAAA-------------------TCATTCAGAA---GTCGTC----------TGGGCCGT------TCCCTGAT---CTAGCGTTCAAGGATCAAAATGAAAGGAATCTAGTTGATGAGGTGTCCATCAAAAAACCGGTGACTTACAACGCAAAGGGAACACCGAGAATTTGCGCTGTAGACTGCGGTTTGAAGCTGAATCAAATTCGATGCTTTATAGCAAGAGGAGCACGA------------------------------------------------------GTTGACCTGGTTCCGTGGGATTATCCTCTG------AACCCCGACAA---CTTTGATGGTCTCTTTCTGA-------------------------------------------------------------------------------------------------------GCAATGGTCC---------------------------------------------------------------------------------------------------------------------------------------------------------AGGTGATCCCGTCATGTGCAAGAAGACTGTGAAAAACATCCAAAACTTCCTTTCTTTGCCAA---AGACGCGA---------CCGATTTTTGGTATCTGCTTAGGA------------------------------------------------------------CACCAGCTTCTGGGTACAGCGATCGGATGCAAGACATACAAGCTAAAGTATGGCAACCGTGGTCATAACTTGCCAGCACTCCACCATGGCACTAACAGGTGTTTTATGACTTCGCAGAATCATGGATTCGCTGTTGATGTCAAGTCTTTAGGTAAAG------ATTGGGAGCCTCTCTTCACCAACTTGAACGAC-
>Xylotopus par
CACGGCCAAATTCTGGTTCTGACGTATCCATTGATCGGCAATTACGGCATTCCCGACGACGAAGAGTTCGACATTGACGGACTGATGAAGAACTTTGAATCGAATAATAAGATTTGGATTACGGCGCTTGTTGTGGGCGAGCTATGCGAAGTTCCATCTCACTGGCGTCAAAAGTACAAACTGTCGGAATGGATGA--------------------------------------------------------------AGAAGCATAGCATTCCTGGCATCAGTGGAATCGACACTCGTGCTTTGACTAAAAACATCCGAGAAAATGGAACCGTCTTGGGGAAAA-------------------TCATTCAGCA---GCCGTC----------GGGACCCT------TTGCCGGT---TTGGAATTCAAAGATCAGAACGAGAGGAACCTCGTTGATGAAGTTTCCATCAAAACGCCAGTGACCTACAATCCTTCTGGATCGCCTCGCATTTGCGCCATCGATTGTGGCTTGAAACTCAACCAGATCCGATGCTTTACGAAACGTGGTGCTCGC------------------------------------------------------GTTGACGTCGTTCCGTGGAATTACGAAATC------AATCCACGTGA---CTGTGATGGGCTTTTCTTGA-------------------------------------------------------------------------------------------------------GCAACGGCCC---------------------------------------------------------------------------------------------------------------------------------------------------------TGGCGATCCCGTTACATGCCAGTCGACAGTAAGGAACATCCAAAACTTCCTAAACAGCGATA---ACGTCAAA---------CCGGTTTTTGGCATTTGCTTGGGC------------------------------------------------------------CATCAACTGCTGGCGACTGCGATTGGCTGCAAAACATACAAAATGAAGTATGGAAATCGAGGACACAACTTGCCTGCTCTCCATCATGGAACTAATCGCTGTTTCATGACGTCACAGAATCATGGATTTGCCGTTGACGTTGCTACAATCAACAAGG------ACTGGGAAGCGCTATTCACAAACCTGAATGAC-
>Undet Orthocladiinae FNQ2
------CAAATTCTCGTTCTGACTTATCCGTTGATTGGAAATTATGGAATCCCAAGCGATGAAGAATTCGACGAACACAAATTGATGAAACATTTTGAGTCGAACAACAAGATTTGGGTTTCGGGTTTGGTCGTCGGTGAATTGTGTGAAACTCCATCGCACTGGCGTCAGAAATACAAACTCGCCGAATGGATGA--------------------------------------------------------------AGAAGCACAACATCGTCGGAATCAGCGGCATTGACACTCGCGCTTTGACCAAGAAGATTCGTGAGAATGGAACTGTTTTGGGAAAAA-------------------TCATTCAGCG---ATCTTG----------TGGACCGT------TCCCGGAT---TTGGTGTTTAAAGATCAAAACAAACGGAACCTTGTCGATGAAGTGTCGGTGAAGAAGCCGGTGACTTACAACGCGAAAGGCTCGCCAAGAATTTGTGCCATTGACTGCGGATTGAAATTGAATCAAATCCGTTGTTTCATTCAGCGCGGAGCTCGC------------------------------------------------------GTTGATGTCGTGCCATGGGATTACGAGCTT------AATCCCGATAA---CTTTGATGGTTTATTTTTAA-------------------------------------------------------------------------------------------------------GCAACGGTCC---------------------------------------------------------------------------------------------------------------------------------------------------------AGGTGACCCCGTAATGTGCCAAAAAACCGTCCAAAACATTCAGAAATTCCTCGCTTTGCCAA---AAGTCAGA---------CCGATTTTCGGTATTTGCTTGGGT------------------------------------------------------------CATCAGCTCCTGTCCACTGCTGTCGGTTGCAAAACCTACAAAATGAAATACGGAAATCGCGGCCACAATCTCCCAGCGGTTCATCACGGCACCAAACGATGCTTCATGACGTCGCAAAATCACGGATTTGCGGTTGATGTGAAGACGCTCGGCAAGG------ATTTTGAGCCGCTGTTC----------------
>Afrochlus harrisoni
CATGGTCAAATTTTAACGTTGACGTATCCTCTCATTGGAAACTATGGAATACCA---GCTGAAGAACTTGATGAAAACAATTTGGCCAAATATTTCGAATCGAACCATAAAATTTGGGTATCTGGATTGATTGTTGGTGAATTATGTGATACACCATCTCATTGGCGACAAGTCGAAACTTTAAATTCATGGATGA--------------------------------------------------------------TCAAGCATAACGTACCTGGAATAAGCGGAATTGATACTCGTGCACTGACCAAGAAAATTAGGGAAAATGGAACAATCTTGGGAAAAA-------------------TAATACAAAA---ACCATC----------TGGTCCTT------TTCTTGGG---CTCGAATTCAAGGATCAAAATGTACGAAACTTGGTTGCTGAAGTTCATGTAAAGGAACCAGTAGTTTATAATGCTTCTGGTCATCCAAGGATCTGCGCTGTCGATTGTGGATTAAAACTAAATCAGATTAGATGTTTTCTGAAACATGGAGCTCGG------------------------------------------------------GTTGATTTAGTGCCATGGGACCATCCTTTA------AATTGTGATGA---ATTTGATGGGTTTTTCTTGT-------------------------------------------------------------------------------------------------------CCAATGGACC---------------------------------------------------------------------------------------------------------------------------------------------------------TGGAGATCCGATTATGTGCAAAAAGACAGTTGAGAATATTCAAAATGTTCTGGCTTCGCCCA---ATGTAAAA---------CCTATATTTGGAATTTGCTTAGGTATTTTTAAAATTATTCATTAAATGAATGTAAAATAATTTTAAAATTATATCAATATAGGACATCAGCTTCTTTCAACTGCTATTGGATGTTCAACGTACAAAATGAAATACGGAAATCGAGGACATAATTTGCCTTGTATTCATAGTGGCACAAATAGATGCTTTATGACTTCACAAAATCATGGCTTTGCTGTTCAAGTTGATGGGCTAGACAAAG------ATTGGGAGCCACTTTTTACGAATGTTAATGAC-
>Archaeochlus bicirratus
CATGGCCAAATTTTAACGTTGACTTATCCTCTCATTGGAAACTATGGAATACCA---GCTGAAGAACTTGATGAAAACAATCTGGCCAAGTATTTTGAGTCAAACCATAAAATTTGGGTGTCTTGTTTGATTGTTGGTGAATTATGTGATACACCATCTCATTGGCGACAAGTCGAAACTTTAAATTCGTGGATGG--------------------------------------------------------------TTAAGCATAACGTACCTGGAATAAGTGGAATTGATACTCGTGCACTGACTAAGAAAATAAGAGAAAACGGAACAATCTTAGGAAAAA-------------------TTATACAGAG---ACCGTC----------TGGCCCTT------TTCCTGGA---CTCGAATTCAAAGATCAAAATGAACGAAACTTGGTCTCTGAAGTTTCTGTAAAGAAGCCAGTGGTTTATAATGCTTCTGGTCATCCAAGGATTTGTGCTGTTGATTGTGGCCTGAAATTAAACCAGATTAGATGTTTTCTGAAACATGGAGCTCGA------------------------------------------------------GTTGATTTAGTGCCATGGGACTATCCTTTA------AATTGTGATGA---ATTTGATGGTTTTTTCTTGT-------------------------------------------------------------------------------------------------------CCAATGGACC---------------------------------------------------------------------------------------------------------------------------------------------------------TGGAGATCCAGTTATGTGCAAAAAGACAGTTGAGAATATTCAAAAGATGCTGGCATCGCCCA---ATGTGAAA---------CCTATATTTGGAATTTGCTTAGGTATTTTAATAATTGATCATCAAATGTTTGTATAATAATTTCAAATTTATGTCAATATAGGACATCAGCTTCTTTCAACTGCAATTGGCTGTTCAACATACAAAATGAAATACGGAAATCGAGGACATAATTTGCCTTGTATCCATAATGGCACAAATAGGTGTTTTATGACCTCACAAAATCATGGCTTTGCTGTTCAAGTTGATGGATTGGACAAAG------ATTGGGAGCCACTTTTTACGAATGTTAATGAC-


>Austrochlus centralaustralis
CATGGCCAAATCTTGACTCTGACATACCCTTTGATTGGCAACTACGGAATTCCG---GCTGAGGAATTTGACGAGAATCAATTGTCCAAATATTTCGAATCGAATCATAAAATTTGGGTCTCAGGATTGATCGTTGGGGAACTGTGCGAGACTCCCTCGCATTGGCGCCAAAAGCAGACTTTGGACCAGTGGATGA--------------------------------------------------------------AGAAGCACAAAGTGCCAGGAATTGCTGGAATCGACACTCGAGCTCTGACCAAGAAAATTAGAGAAAATGGAACTGTTTTGGGAAAAA-------------------TTATTCAAAA---GCCTGC----------AGGACCTT------TCCCAGGA---ATCGAATTCAAGGATCAGAACCAACGAAATTTGGTTGCTGAAGTTTCTGTAGACAAGCCAGTGGTCTACAATCCTTCGGGATCTCCAAGGATTTGCGCTGTGGACTGCGGCTTGAAACTCAACCAAATCAAGTGCTTTATAAGTCGCGGAGCTCGA------------------------------------------------------GTCGATTTGGTTCCTTGGAATCATCCGTTG------AACTGTGACGA---ATTTGATGGACTCTTCCTCA-------------------------------------------------------------------------------------------------------GCAACGGTCC---------------------------------------------------------------------------------------------------------------------------------------------------------TGGAGATCCGATCATGTGCAAGGAAACTGTCGAAAATGTCCAGAAAGTTTTGAAATCTTCTA---ACGTAAAG---------CCAATTTTTGGAATTTGTTTGGGT------------------------------------------------------------CACCAACTGCTCTCGACTGCGATTGGATGCTCCACGCACAAGATGAAGTACGGAAATCTAGGCCACAACTTGCCCTGCATCCACAATGGAACCAAAAGGTGCTTCATGACGTCTCAAAACCACGGATTCGCTGTGGATGTGCAGAATTTTGAT-------------------------------------------
>Austrochlus parabrundini
CATGGCCAGATCTTGACTCTCACTTATCCTCTGATTGGCAACTACGGAATTCCG---GCTGAGGAATTGGATGAGAACAAACTGTCGAAATATTTCGAATCGAACCACAAAGTTTGGGTCTCCGGATTGATCGTTGGGGAACTGTGCGAGGCGCCTTCGCATTGGCGCCAAAAGCAGACTTTGGACGAGTGGATGA--------------------------------------------------------------AGAAACACAAAGTCCCAGGAATCGCTGGCATCGACACTCGAGCTCTGACCAAGAAAATCAGAGAGAACGGAACGATTTTGGGGAAAA-------------------TTATTCAGAA---GYCTGC----------TGGACCTT------TTCCAGGA---ATCGAGTTCAAGGATCAGAACCAACGAAATTTGGTTGCTGAAGTTTCTGTAGACAAACCCGTGGTCTACAATCCTTCAGGATCTCCAAGAATCTGCGCTGTGGACTGCGGATTGAAGCTGAATCAGATCAAGTGCTTCATAAATCGAGGAGCTCGA------------------------------------------------------GTAGATCTTGTTCCTTGGAATCATCCTTTG------AATTGTGACGA---GTTTGATGGACTYTTCCTCA-------------------------------------------------------------------------------------------------------GCAACGGTCC---------------------------------------------------------------------------------------------------------------------------------------------------------TGGAGATCCGGTCATGTGCAAGAAAACGGTGGATAATATCAAGAAAGTCCTGAAATCTCCGA---ATGTGAAG---------CCAATTTTCGGRATTTGTTTAGGT------------------------------------------------------------CATCAGCTGCTCTCGACCGCGATTGGRTGCTCCACGTACAAGATGAAGTACGGAAATCGAGGCCACAACTTGCCTTGCATCCACAGCGGCACCAAGAGATGCTTCATGACGTCACAAAATCACGGATTCGCTGTTGACGTCCAGAACTTGGACGAGA------ATTGGGAGCCACTTTTTACGAACGTCAATGAT-

>Monodiamesa   sp.
---------------------------------------------------------------------GATGAAAACCAACTGATTAAGCATTTTGAATCCAATAACAAGATATGGGTGTCAGGCTTGATTGTTGGCGAAATTTGTGACACACCATCGCATTGGCGTCAGAAATATAAGCTCTCTGAATGGATGA--------------------------------------------------------------AAAATCATAATATTCCTGGAATAAGTGGCGTTGACACCAGAGCTCTCACCAAGAAAATTCGTGAGAATGGAACCGTTTTGGGGAAAA-------------------TTATTCAACA---GCCATC----------AGGACCAT------TCCCTGGA---TTGGAATTTATAGATCAGAACCAGCGTAATCTTGTGAATGAAGTGTCTATCATAAAGACCATCACTTACAACCAATCTGGATCGCCTCGTATTTGTGCTATTGATTGTGGATTGAAATTGAATCAAATTCGTTGTTTCATCCAACGTGGAGCTCGG------------------------------------------------------GTTGATGTTGTGCCATGGGATCAAGAAGTG------AATCCAAACAA---TTTCGATGGACTGTTCCTCA-------------------------------------------------------------------------------------------------------GCAATGGACC---------------------------------------------------------------------------------------------------------------------------------------------------------AGGGGATCCCGTTATGTGCAAAAAGACTGTGAAGAACATTCAAACATTTTTAGCATCGCCTA---AAGTCAAG---------CCCATCTTTGGTATTTGCTTAGGC------------------------------------------------------------CACCAGCTCTTATCAACTGCAATTGGTTGTAAAACTTACAAAATGAAATATGGAAATCGTGGC-------------------------------------------------------------------------------------------------------------------------------------
>Odontomesa  sp.
CATGGGCAAATCCTGGTTTTAACTTATCCATTGATTGGAAATTATGGAATACCTGATGAAGAAGAATTTGATGACAACCAACTGATCAAGCATTTTGAATCGAATAATAAAATCTGGATTTCTGGCCTTATTGTTGGCGAAATATGTGACACACCTTCTCATTGGAGACAAAAGTATAAATTATCAGAATGGATGA--------------------------------------------------------------ATAAACACAATATTCCCGGAATAAGCGGAATTGATACTAGAGCTTTAACGAAGAAAATCCGTGAAAACGGAACAATTTTGGGAAAAA-------------------TTATTCAAAA---ACCATC----------CGGTCCAT------TTCCTGAT---CTTGAATTTAAAGATCAAAACGAACGTAATCTTGTTGATGAAGTTTCTGTAAAAAAGACTGTAACATACAATCAATCAGGATCACCTCGCATTTGTGCCATCGATTGTGGACTTAAATTGAATCAAATCCGATGCTTTGTTAAACGTGGAGCTCGT------------------------------------------------------GTAGATGTGGTTCCATGGGATCATGAATTA------AAGCCTGATAC---TTTCGATGGTCTTTTTCTCA-------------------------------------------------------------------------------------------------------GCAATGGTCC---------------------------------------------------------------------------------------------------------------------------------------------------------CGGCGATCCAGTAATGTGTCAAAAAACTGTTAAGAACATTCAAAAACTATTGGCGCTGCCAA---AAGTAAAG---------CCGATTTTTGGTATTTGCTTGGGT------------------------------------------------------------CATCAGCTTTTATCTACCGCAATTGGATGTAAAACATACAAAATGAAATATGGTAATAGAGGCCACAACTTACCAGCTCTCCACCACGGTACTAATCGTTGCTTCATGACTTCACAAAACCATGGCTTTGCTGTAGATATCTCAAAAATTGATTCAA------ATTGGGAACCTCTCTTCACAAATTTAAATGAT-
>Prodiamesa  sp.
CATGGACAAATTCTTGTGCTGACTTTTCCTCTCATCGGAAATTATGGAATTCCTGATGATAATGAATTTGATGAACATAATTTGATCAAGAATTTTGAATCCAACAATAAGATATGGATTTCTGCTTTAGTTGTTGGAGAAATTTGTGATACTCCATCTCACTGGCGGGCAAAATATAAGCTGTCTGAATGGATGG--------------------------------------------------------------AAAAGCATAATATCCCGGGTATAAGCGGAATTGATACACGAGCTCTTACTAAGAARATTCGAGAAAATGGAACAATTCTGGGAAAGA-------------------TCATTCAGCA---ACCATC----------GGGACCAT------TTCCAGGT---TTGGAATTCAAGGATCAAAATAAGCGTAACCTTGTGGATGAAGTTTCCATTAAAAAGCCTGTTACATACAACAAATCCGGGTCTCCACGCATTTGTGCAATCGATTGTGGACTGAAATTGAATCAAATTCGATGCTTCATCAATCGAGGAGCTCGT------------------------------------------------------GTAGATATAGTTCCATGGGATTATGAACTT------AATCCTGATGA---TTTTGATGGACTCTTCCTCA-------------------------------------------------------------------------------------------------------GCAATGGTCC---------------------------------------------------------------------------------------------------------------------------------------------------------CGGCGACCCTGTTATGTGTCAAAAAACTGTTAAGAACATTCAAAAGTTTTTGTCATCTAAAA---ACGTTAAG---------CCAATTTTTGGAATTTGTTTAGGA------------------------------------------------------------CATCAACTTCTGTCCTCCGCAATTGGATGCAAAACTTACAAAATGAAATATGGTAATCGAGGCCACAACTTACCTGCAATTCATCATGGAACCAACCGTTGTTTTATGACTTCTCAGAATCATGGATTTGCTGTTGATGTCAGCAATATTGATCCTA------ATTGGGAACCCCTGTTCACAAATTTGAACGAT-

>Apsectrotanypus  sp.
---------------------------------------------------------------------------------------AAATTTTTTGAGTCCAATCATAAAATATGGGTGTCTGCATTGATCGTTGGAGAACTCTGCGAAACTCCTTCTCATTGGCGCCAGAAACAAACGTTGAACGAATGGATGG--------------------------------------------------------------TTCAACATAATATTCCTGGAATCAGTGGCATAGATACGAGAGCATTGACAAAGCTAATYCGTGAGAATGGAACTATTCTAGGAAAAG-------------------TTGTTCAATC---AAGTGT----------GGTGTCAC------TTAATGGT---CTACAATTTAAAGATCAAAATGCAAGGAACTTAGTTGCTGAAGTGTCGACAAAAAAATCACTTACGTATAACCCTTCTGGAAGTCCAAGAATTTGTGCCATTGAYTGCGGTTTGAAGTTAAATCAAATTCGTTGTTTTTTAGACCGTGGATGTCGT------------------------------------------------------ATAGATATAGTTCCATGGAATCAAGAAATC------GATTGTAATAA---TTTTGATGGCTTGTTTCTAA-------------------------------------------------------------------------------------------------------GCAATGGYCC---------------------------------------------------------------------------------------------------------------------------------------------------------AGGAGATCCGGTCATGTGTAAAAAAACTGTGGAAAACATACAAAAAGTGTTAAAATGTTCAA---ATGTTAAA---------CCAATTTTTGGAATTTGCTTAGGT------------------------------------------------------------CATCAATTACTATCAACTGCTATAGGTTGTAGAACGTATAAATTGAAGTATGGCAATCGTGGTCATAACTTACCTTGCATTCATCATGGCACAAAACGCTGTTTCATGACGTCGCAAAATCATGGGTTTGCCGTAAGTACAGAACGAATGAATTCTG------AATGGGAGCCTTTATTTACAAATGCTAACGAT-
>?Apsectrotanypus  sp.
---------------------------CCTCTCATTGGAAATTATGGCATACCC---GCTGAGGAGTTGGACGAACATGGGTTGGCTAAATTTTTTGAGTCCAATCATAAAATATGGGTGTCTGCATTGATCGTTGGAGAACTTTGCGCAACTCCTTCTCATTGGCGCCAGAAACAAACGTTGAACGAATGGATGG--------------------------------------------------------------TTCAACATAATATTCCTGGAATTAGTGGGATTGATACGAGAGCATTGACAAAGCTAATTCGTGAGAATGGAACTATTCTAGGAAAAG-------------------TTGTTCAATC---AAGTGT----------AGCATCAC------TTAATGGT---CTACAATTTAAAGATCAAAATGCAAGGAACTTGGTTGCTGAAGTGTCAACAAAAAAATCGCTTACGTATAACCCTACTGGCAGTCCAAGGATTTGTGCCATTGATTGTGGTTTGAAATTAAATCAAATTCGATGTTTTTTAGATCGCGGATGTCGT------------------------------------------------------ATAGATGTAGTTCCATGGAATCAAGAACTT------GATTGTAAGAA---TTTTGATGGCTTGTTTTTAA-------------------------------------------------------------------------------------------------------GCAACGGCCC---------------------------------------------------------------------------------------------------------------------------------------------------------AGGAGATCCGGTCATGTGTAAAAATACTGTGGAAAACATACAAAAAGTTTTGAAATGTTCAA---ATGTTAAA---------CCAATTTTTGGAATTTGTTTAGGG------------------------------------------------------------CATCAATTACTATCAACTGCAATAGGTTGTAGAACGTATAAATTAAAATATGGCAATCGTGGTCATAACTTACCTTGCATTCATCATGGTACAAAT----------------------------------------------------------------------------------------------------
>Alotanypus venustus
CATGGACAAATTTTGGTTTTAACGTATCCTCTAATAGGAAATTATGGTATTCCA---GCTGAAGAATTGGACGAAAACAACTTATCCAAATTTTTTGAGTCTAATCATAAAATATGGGTATCTGCATTGATTGTAGGTGAACTTTGTGACACACCATCACACTGGCGCCAAAAACAAACATTGCATGAATGGATGG--------------------------------------------------------------TTCAGCATAATATTCCAGGTATTAGTGGTATAGACACCAGATCTCTGACAAAAAAGATTCGTGAAAATGGAACTGTACTTGGTAAAA-------------------TTATTGAATC---TAGTTT----------CAGTCCATTCATATCTACTGGT---CATAAATTTGAAGACCAAAATAGGAGAAATTTGGTGTCTGAAGTTTCTACGAAGTCTGTGGTTTCTTATAATTTTTCGGGAAGTCCAAGGATTTGTGCAGTTGATTGCGGTCTAAAGTTGAACCAGATTAGATGTTTTTTGAATCGAGGYTGTCGT------------------------------------------------------GTGGACGTAGTTCCATGGGATCATGAATTG------GTTTGTGAGGA---ATTCGATGGTTTATTTTTGA-------------------------------------------------------------------------------------------------------GTAATGGACC---------------------------------------------------------------------------------------------------------------------------------------------------------TGGTGATCCAATCATGTGTGAAAAAACTATCATCAACATACAAAAAGTGTTGACATCCTCGG---ATGTAAAA---------CCGATATTCGGTATTTGCTTGGGT------------------------------------------------------------CATCAATTGCTTTCAACAGCGATTGGATGTAAAACGTATAAGTTGAAGTATGGTAATCGTGGTCATAATTTGCCATGTATACATCATGCTACAAAGCGTTGTTTTATGACATCTCAAAATCATGGATTTGCAGTGAGTACAGATCGCATTGATAAAG------ATTGGGAATCATTATTCACAAACGCAAACGAT-
>Australopelopia prionoptera
CACGGTCAAATTTTAGTGTTAACTTACCCATTGATTGGAAATTATGGCATTCCA---GTTGAAGAATTTGATGAAAATAATTTGTCTAAGCATTTTGAATCGAATCACAAGATATGGGTGTCTGGCTTGATTGTGGGTGAAATCTGTGAAACTCCATCTCATTGGCGACAAAAGCAAACTTTGAATGAATGGATGA--------------------------------------------------------------TCCAGCATAATATTCCTGGAATCGCTGGAATTGATACAAGAGCTCTCACTAAAAAGATTCGAGAAAATGGGACTATTTTGGGAAAAA-------------------TTATTCAATC---GATAAA----------AGGTCCCT------TCTTAGGC---CTGGAATTTGATGATCAGAACAAAAGGAATTTGGTAGCTGAAGTATCAACGAAAAAAGTCATTACGTACAATCCTAAAGGCAGCCCAAGAATTTGTGCTGTCGATTGTGGACTTAAATTGAACCAAATCAGGTGTTTTTTGAAAAGAGGAGCAAGA------------------------------------------------------GTTGATCTTGTTCCTTGGAATCATAAATTG------GACGGAAAAAA---TTTCGATGGACTGTTCTTGA-------------------------------------------------------------------------------------------------------GCAATGGTCC---------------------------------------------------------------------------------------------------------------------------------------------------------TGGTGATCCAATCATTTGCAAAGAAACTGTAGAAAATATTAAAAACGTCTTAAATTCTTCAG---AAGTTAAG---------CCAATTTTTGGAATCTGCTTGGGA------------------------------------------------------------CATCAATTACTGGCCTCAGCCATTGGCTGTAAAACATTCAAGATGAAATATGGAAATCGAGGACATAACTTGCCGTGTCTTCATCACAGCACCAAAAGATGTTTTATGACATCTCAAAATCATGGATTTGCTGTRAATGCCCAAACTATAGACTCTG------ATTGGGAACCATTATTCACGAATGTCAATGAT-
>Brundiniella  sp.
------------------------------------------------------------------------------------------------GAATCAAACCATAAAATATGGACATCAGCACTAGTTGTTGGTGAAATCTGTGATACACCTTCGCATTGGCGTCAAAAACAAAGTTTAAATGAATGGATGA--------------------------------------------------------------TTAAACATAAAATACCTGGTATAAGTGGAATCGACACAAGAGCATTAACAAAAAAGATACGTGAAAATGGAACTATTCTTGGTAAAA-------------------TAGTTCAGTC---AAAC-------------ATTTCAT---CAATCAAAGGT---CACGAATTTAAGGATCAAAATAGACGAAATTTGGTAGCTGAAGTTTCTACTAGGAAAATACTAACATATAATCCGTCTGGACGTATAAGAATTTGTGCTATTGATTGCGGTTTGAAATTAAATCAAATAAGATGCTTTTTGAATCGTGGATGTCGT------------------------------------------------------GTTGATGTAGTAAAATGGGATCAAGAACTT------GATTGTAAAAA---TTTTGATGGTGTATTTTTAA-------------------------------------------------------------------------------------------------------GCAATGGACC---------------------------------------------------------------------------------------------------------------------------------------------------------TGGTGATCCGATCATGTGTAAAAAAACTGTTGAAAATATTCAAAAAGTTCTAAACAGTGCAA---ATGTTAAA---------CCGATTTTTGGAATTTGTTTGGGT------------------------------------------------------------CATCAATTGTTGGCAACTGCTATAGGTTGCAGAACTTATAAATTAAAATATGGTAATCGTGGTCATAATC------------------------------------------------------------------------------------------------------------------------------

>Djalmabatista  sp.
CACGGACAAATTCTGGTATTAACATATCCATTGATTGGAAATTATGGCATTCCA---GCTGAAGAACTGGATGAAAATAATTTGGCCAAATACTTTGAATCCAACAATAAAATTTGGATCTCTGCGTTGATCGTTGATGAAGTTTGCGAGACACCATCTCATTGGCGGCAAAAACAAACGTTGAATGAATGGTTAA--------------------------------------------------------------TTAAGCACAATATTCCTGGCCTTAGTGGAATCGACACGAGAGCTCTCACTAAAAAAATTCGTGAAAATGGAACAATGTTAGGGAAAC-------------------TTATCCAAGG---TATTGA----------GAATCCTT------CGAAAGAA---CTGAATTTTATCGATCAAAATCGTAGAAACTTGGTGGCAGAAGTTTCAACTAAAAGTGTTACCACCTACAACCCTCAGGGAAAACCAAGAATTTGTGCCATTGATTGCGGCTTAAAGYTGAATCAGATCAGATGTTTTTTGAATCGTGGATGTAGA------------------------------------------------------GTTGATGTAGTRCCATGGGATTCAAATATT------ACTTCGCTACA---ATTTGATGGTTTRTTTTTGA-------------------------------------------------------------------------------------------------------GCAATGGACC---------------------------------------------------------------------------------------------------------------------------------------------------------AGGAGATCCAGTCATGTGCGAAAAAACTGTTGATAACATCAGAAATGTATTGAAATCAAAAA---YTGYGAAA---------CCGATTTTTGGAATTTGTTTGGGT------------------------------------------------------------CATCAGTTACTRTCAACAGCAATTGGTTGTAAAACTTACAAAATGAAATATGGCAATCGTGGTCATAATTTGCCRTGYATTCATCATGATACTAAACGTTGTTTTATGACGTCACAAAATCATGGATTCGCCGTTAATACRGAAAATTTGCACTCAG------ATTGGGAGCCACTTTTTACAAATGTCAAC----
>Fittkauimyia  sp.
CATGGTCAAATTTTAGTTCTTACTTATCCATTGATTGGAAATTATGGAGTTCCA---TCTGAAGAATTTGATGTGAATAATTTGTCCAAACATTTTGAATCGAATGGAAAAATTTGGATTTCTGGTTTGATTGTGGGAGAAATTTGTGATACTCCATCACATTGGCGTTTAAAGCAAACATTAAATGATTGGATGA--------------------------------------------------------------TTGAACATAATATTCCTGGTATCAGTGGGATTGATACAAGAGCCTTAACTAAAGCGATTCGTGAGAATGGAACTATTTTGGGTAAAA-------------------TAGCTCAATC---AAATGT----------TGGTCCAT------TTAAAAAT---TTACGATTCAATGATCAAAATAAAAGAAATTTAGTAGCTGAAGTATCCATCAAAAATATTACAATTTACAATAAAACCGGTAGTCCAAGAATTTGTGCCATTGATTGTGGATTAAAATTGAATCAAATCAGATGTTTCATTAATCGTGGATGTCGC------------------------------------------------------GTTGATGTAGTTCCATGGGATCATCAACCA------AACACTAACAA---TTATGATGGTTTATTCTTGA-------------------------------------------------------------------------------------------------------GCAATGGACC---------------------------------------------------------------------------------------------------------------------------------------------------------AGGTGACCCAGTGATGTGCCAGAAGACTGTAGAAAATCTTAGGAAGGTTTTAAAGTGTTCAA---ATGTCAAA---------CCAATTTTTGGAATTTGTTTGGGT------------------------------------------------------------CATCAATTGTTGGCAACATCTATTGGATGTAAAACTTATAAAATGAAATACGGAAATCGTGGACACAATTTGCCATGTATTCATCATGGTACCAAACGTTGCTTCATGACWTCTCAAAATCATGGTTTCGCTGTAAATGTTGAACATATGAATGCAG------AATGGGAACCATTATTTACAA------------
>Larsia  sp. 1
------------TTAGTTCTAACTTATCCACTTATTGGCAATTATGGTGTCCCATCTGATGAGGAATTTGATGAAAATGAATTGATTAAACATTTCGAATCGAATAATAAAATTTGGATTTCTGGCTTAATTGTTGGTGAATTGTGTGATGTTCCTTCACATTGGCGTTTAAAATATAAACTTGCAGAATGGATGG--------------------------------------------------------------AAAAGCATAATATTGCTGGCATTAGTGGAATTGATACGCGTGAATTGACGAAAAAAATTCGAGAAAATGGAACAATTTTGGGAAAAA-------------------TAATTCAACA---ACCTTC----------GGGACCAT------TTCTTGGA---ATTGAATTTAAAGATCAAAATGAGAGAAATTTAGTTGCTGAAGTGTCAACAAAAAAAGTCATAACTTACAATCCAAATGGAGTGCCTAGAATTTGTGCTGTCGATTGCGGTTTAAAATTAAATCAAATTCGATGTTTCTTAAAGCGTGGAGCACGT------------------------------------------------------GTTGATATTGTACCATGGGATCATTCTTTA------AATGTCAAGGA---CTTTGATGGTCTTTTTTTGA-------------------------------------------------------------------------------------------------------GCAATGGACCAGGTAATGATTTTTTAAATAAT---------------------------------------------------------------------------------------------ATTTCTTCGAAAAAATAATTTCTTATGACAATTTTTTTAGGTGATCCTGTAATGTGCCATAAAACAGTAAAAAATATTCAGCAGGTACTTAAGTCAAAAG---TCATAAAG---------CCAATATTTGGCATTTGTTTGGGA------------------------------------------------------------CATCAACTGTTGTCAACTGCAATTGGATGTAAAACTTACAAAATGAAATATGGTAATCGTGGTCATAATTTGCCAGCACTTCATCATGGAACAAATCGTTGCTTTATGACATCACAAAATCATGGATTCGCTGTTGATGAAGCATCAATTGATGGAAAAT---ATTGGGAGCCACTTTTTACAAATTTAAAT----
>Larsia  sp. 2
---------------------------------ATTGGCAATTATGGTATTCCA---TCTGAAGAGCTTGATGAAAATAAACTGTCTAAATACTTTGAGTCGA---GTAAAATTTGGGCATCCGGCTTGATTGTTGGTGAAGTGTGCGAAGAACCCTCACATTGGCAGCGAAAAAAGACATTACATGAATGGATGGTTAAGGTATATAAGTAAATTATTATTATGATTTCCAATCAATATATATAGTCTTGATATTATTTCAGCATAATGTTCCTGGAATTTCTGGAATCGATACGCGTGCTCTTACAAAAAAAATTCGTGAAAATGGAACACTTTTGGGGAAAA-------------------TTTTGCAATC---AACTGA----------AGGCCCTT------TTGATGGT---CTGGAATTCAAAGACCAAAATAAAAGGAATTTGGTAGCTGAAGTTTCAACAAAGAAAGTGATAACRTATAATCCCACTGGAAAAATTAGAATTTGCTTGGTAGATTGTGGAGTGAAAAATAATCAAATAAGATGTTTCTTGAAGAGAGGTGCAAGA------------------------------------------------------GTTGATGTGGTTCCTTGGGATCACAAACTA------AATCCAAATGA---ATTTGACGGATTGTTTTTAAGTAAGTTAAAAAATAATATATTTATTTAACAATTTAAACATAGCTTCATGAAGCTTTTTACAAAGTTCAATAAAATATATTATGGTAATTTTTTATATTTTAGGCAACGGACC---------------------------------------------------------------------------------------------------------------------------------------------------------TGGAGATCCAATTGTTTGCAAGAAAACTGTTGACAATATTAAGGAAGTTTTGAAATCCTCTC---AATTAAAA---------CCAATCTTTGGAATTTGCTTGGGC------------------------------------------------------------CATCAATTGCTTGCTACTGCTATAGGATGTAAAACGTTCAAAATGAAGTATGGTAATAGAGGACATAATTTGCCATGCATTCATAACGGAACCAAAAGATGTTTTATGACGTCTCAAAATCACGGTTATTGTGTCAATACTGAAACTCTCAACTCTG------ATTGGGAACCACTTTTTACTAACATCAACGAC-
>Nilotanypus  sp.
------------------------------------------------------------------------------------------------------------AAAATTTGGGTGTCTGCATTGATTGTGGGTGAAGTGTGTGATACTCCATCTCATTGGCGACAAACACAAACACTGAACGAATGGATGA--------------------------------------------------------------TTAAACATAAATTCCCTGGAATCAGTGGAATTGACACTAGAGCTTTGACAAAAAAGATTCGGGAAAATGGAACAATTCTGGGAAAAG-------------------TTATGCAAAG---TGTTGA----------AGGTCCTT------TTGTCAAC---TTGAAATTTGAAGATCAAAATCAGAGAAATTTGGTGGCTGAAGTTTCAACCAAAAAAGTGACTACATATAATTCAAAAGGAAATCCTAGAATTTGCGCTGTTGATTGTGGACTTAAACTGAATCAAATACGCTGCTTTTTAAAAAGAGGAGCAAGA------------------------------------------------------GTTGATGTTGTTCCTTGGAATCATAAGCTA------AATGCAAAAGA---TTTTGATGGTTTATTCTTGA-------------------------------------------------------------------------------------------------------GTAACGGTCC---------------------------------------------------------------------------------------------------------------------------------------------------------TGGAGATCCAATCGTTTGCAAAGAGACTGTTGAAATTTTAAAAAATGTTTTGCAAAATTTGG---AT---AAA---------CCAGTTTTTGGAATTTGTTTGGGA------------------------------------------------------------CATCAGCTACTTTCGTCGGCAATCGGTTGCAAGACATTCAAAATGAAATATGGAAACAGAGGACACAATCTTCCTTGTCTTCATCAAACGACAAAAAGTTGTTTCATGAAATCTCAAAATCATGGTTTTGCAGTAAATGTTC------------------------------------------------------
>Paramerina  sp.1
---------ATTCTGGTGTTGACTTATCCATTGATTGGGAATTATGGCATTCCA---GTGGAAGAGCTGGATGCAAATAACTTGTCCAAATATTTTGAATCGAACCATAAGATCTGGGTTTCTGCWTTGGTGGTGGGTGAAGTTTGCGACACTCCATCACACTGGAGACAAAAGCAAACTCTGCATGAATGGATGG--------------------------------------------------------------TTCAGCACAAAATTCCAGGAATTGCTGGAATMGATACGAGGGCACTAACGAAGAAAATTCGAGAAAATGGAACTATTCTGGGAAAAA-------------------TCACTCAATC---CGTCGA----------TGGACCTT------TCGCTGGA---TTGGAATTTCAAGATCAGAACAAGAGAAATCTTGTTGCAGAAGTTTCTACGAAAAAAGTTGTCACGTACAATCCCAAGGGTAGTCCAAGAATTTGTGCTGTCGATTGTGGTCTGAAATTGAATCAAATTCGTTGCTTCTTGAATAGAGGAGCTCGT------------------------------------------------------GTTGATTTAGTGCCATGGAATCATAAACTA------AATGGCAAAGA---CTTTGATGGATTATTTTTAA-------------------------------------------------------------------------------------------------------GTAACGGACC---------------------------------------------------------------------------------------------------------------------------------------------------------CGGCGATCCAGTTATTTGCAAAGAAACTGTGCAAAATATCAAGAACCTGTTGAGCTCGGCTG---ATGTGAAG---------CCAATTTTTGGAATCTGTTTGGGT------------------------------------------------------------CATCAACTGTTATCCTCCGCAATTGGCTGTAAAACATTTAAAATGAAGTATGGAAACAGAGGTCACAACTTGCCATGTCTCCATCACAGCACAAAAAGATGTTTCATGACATCTCAAAATCATGGCTTTGCTGTAAACGCTCAAACTTTGAACTCAG------ACTGGGAAGCATTATTTACTAATGTCAATGAC-
>Paramerina  sp.2
------CAAATACTGGTATTGACTTATCCTTTGATAGGAAATTATGGTATACCA---ATCGAAGAATTAGACGAAAACAATCTGTCCAAATATTTTGAATCTAATCATAAAATATGGGTGTCTGGTTTAGTGGTTGGCGAGGTTTGTGATATTCCATCGCATTGGCGCTGCAAGCAGACTTTAAATGAGTGGATGA--------------------------------------------------------------TTCAACATAAAATTCCTGGGATCTCTGGCATCGACACAAGAGCACTAACCAAGAAAATTCGTGAGAAAGGTACAATTTTGGGAAAAA-------------------TAGTCCAGAA---AGTTGA----------AATTCCTT------TAAATAAA---CTCAACTTTGAAGATCAAAATSAAAGAAATCTCGTTTCCGAAGTATCAACAAGAGACATTATCACATACAATCCGGAGGGTAGCCCAAGAATTTGTGCTGTGGATTGTGGATTAAAGTTGAATCAGATTCGTTGCTTTTTACAGAGAGGAGCGAGA------------------------------------------------------GTTGATTTAGTGCCATGGAACCATAAATTG------GACGAAAAAGC---TTTTGACGGACTGTTTCTGA-------------------------------------------------------------------------------------------------------GTAATGGCCC---------------------------------------------------------------------------------------------------------------------------------------------------------AGGTGACCCAGTTGTTTGTCAGGAAACGGTAGAAAATATAAAGAATATACTTAATTCGTCTG---ACACAAAA---------CCTATTTTCGGAATTTGTTTGGGC------------------------------------------------------------CATCAACTCCTCGCTTCGGCAATTGGCTGCAAAACCTTCAAAATGAATTATGGAAATCGAGGACACAATTTGCCGTGCCTTCATCATAGTACCAAAAGGTGTTTTATGACATCTCAGAACCACGGTTTCGCCGTCAATGCACAAACTTTGAATTTGG------ATTGGGAACCATTATTTACGAATGTCAATGAT-
>Paramerina  sp. 3
CANGGTCAAATATTGGTGTTGACTTATCCATTGATCGGAAATTATGGAATTCCA---GCTGAAGAATYGGATGAGAATGGTTTGTCGAAATATTTTGARTCGAATCACAAAATCTGGGTATCTGGTTTAGTGGTCGGTGAAGTTTGTGAAACTCCATCTCATTGGCGACAAAAGGCAACTCTTAATGAATGGATGG--------------------------------------------------------------TTCAGCACAATATCCCAGGAATAACTGGAATTGATACGAGAGCACTCACGAAGAAAATTCGAGAGAATGGAACCATTTTAGGAAAAA-------------------TCGTTCAGTC---TGTTGA----------TAGATCAT------TTGTCGGT---TTGGAATTTCAAGATCAAAACAAAAGGAATCTTGTTGCAGAAGTGTCTACTAAAAAAGTTGTYACATACAATCCAACGGGCAGCCTAAGGATTTGTGCGGTAGATTGTGGTCTAAAGTTGAATCAAATTCGATGCTTTTTAAATAGAGGAGTWAGA------------------------------------------------------GTTGATCTGGTACCATGGAACCATAAATTG------GATAGCAAAAA---CTTTGATGGATTATTTTTGA-------------------------------------------------------------------------------------------------------GCAATGGACC---------------------------------------------------------------------------------------------------------------------------------------------------------TGGAGATCCAGTCATCTGCAAAGAGACTGTAGATAATATTAGGAATGTGCTGAACTCGTCTG---AAACAAAG---------CCTATTTTTGGAATATGTTTGGGY------------------------------------------------------------CATCAACTTCTTTCGTCRGCAATTGGATGTAAAACATACAAAATGAAGTAYGGAAATAGAGGTCACAATCTGCCATGCTTAAATCATAGTACAAAGAGGTGTTTTATGACTTCGCAAAATCATG------------------------------------------------------------------------
>Paramerina  sp. 4
CATGGACAAATTTTAGTCTTGACATACCCACTGATTGGTAATTATGGCATTCCA---GCCGAAGAGTTCGACGAAAACAACTTATCCAAACATTTTGAGTCAAACCATAAAATTTGGGTGTCTGGTTTGGTTGTCGGTGAAATTTGCGAGACTCCATCTCATTGGCGTCAAAAGCAAACTTTGCACGAATGGATGG--------------------------------------------------------------TCCAGCATAAAATTCCGGGAATCGCGGGTATTGATACAAGAGCTCTCACCAAGAAAATTAGAGAAAATGGAACGATTCTGGGAAAAA-------------------TCATACAATC---TGTTGA----------TGGCCCTT------TTGTTGGT---CTAGAATTTGAAGATCAAAACAAGAGGAATTTGGTAGCTGAAGTTTCAACTAAGAAAGTGATCACATACAATCCAAAAGGAAGTCCAAGAATTTGTGCAGTAGACTGCGGACTGAAGTTGAATCAAATACGTTGTTTCTTGAACAGAGGAGCTCGA------------------------------------------------------GTAGATTTAGTGCCCTGGAACCATAAATTG------AATTCGAAAGA---TTTTGATGGTCTCTTCTTGA-------------------------------------------------------------------------------------------------------GTAATGGACC---------------------------------------------------------------------------------------------------------------------------------------------------------TGGTGATCCAATCGTTTGCAAGGAAACTGTAGAAAACATTAAAACATTGTTGGAATCCCCAG---ATTGCAAA---------CCGATATTTGGCATTTGTTTGGGA------------------------------------------------------------CATCAATTGTTGGCAACTGCTATAGGCTGCAAGACGTTTAAAATGAAGTATGGAAATCGCGGACACAATCTTCCATGTCTACATCACAGCACAAAAAGATGCTTCATGACCTCTCAAAATCATGGTTTTGCAGTAAATGCACAAAGTTTAAGTTCAG------ACTGGGAACCTCTATTCACAAATGTAAACGAC-
>Pentaneura  sp.1
------------TTGGTGTTGACATATCCGCTGGTGGGCAATTATGGCATCCCA---GCTGAAGAATTAGACACAAATGGACTGTCCAAGTATTTCGARTCGAATCACAAGATCTGGGTGTCTGGTTTGATTGTAGGSGAGGTTTGTGAAACGCCGTCCCATTGGCGCCAAAAGCAGACTTTACACGAGTGGATGG--------------------------------------------------------------TGCAGCATAAGATTCCTGGGATCGCTGGAATTGACACCAGGGCACTGACAAAGAAAATCAGGGAGGACGGCACAATTTTGGGCAAAA-------------------TCATGCAAGT---TRAGAA----------TGTTGAGT------TGATTGGC---CTGGAATTCGAGGACCAGAACAAGAGGAATTTGGTMGCTGAAGTGTCCACCAAGAAAGTGGTGACCTACAATCCAAAAGGCAGYCCCAGAATCTGCGCMGTCGACTGCGGCCTCAAGCTAAATCAAATCAGATGCTTTTTAGACAGRGGAGCGAGG------------------------------------------------------GTGGATTTGGTCCCATGGAACCACAAACTC------GACCCAAAAGA---CTTTGACGGCCTATTTTTAA-------------------------------------------------------------------------------------------------------GCAACGGCCC---------------------------------------------------------------------------------------------------------------------------------------------------------TGGCGACCCCATCGTCTGCAAGGAAACCGTCGAGAATATCAAAARAGTCGTCACTGCCAAGG---AAGYGAAA---------CCGATTTTCGGCATTTGCCTGGGC------------------------------------------------------------CACCAGTTGCTGGCCTCTGCAATCGGCTGCAAAACCTACAAGATGAAGTACGGCAAYCGCGGGCACAATTTGCCCTGCCTTCACCACAGCACGAAAAGGTGCTTYATGACATCCCAGAACCACGGATTCGCTGTGAACGTGCAGACTA------------------------------------------------
>Pentaneura  sp. 2
---------ATTTTAGTGCTGACCTATCCGCTGGTGGGCAATTATGGCATCCCA---GCTGAAGAATTGGACGCAAATGGACTGTCCAAATATTTCGAGTCGAATCACAAGATCTGGGTGTCCGGTTTGATTGTGGGCGAGGTGTGTGAAACTCCGTCCCATTGGCGCCAAAAGCAGACTTTACACGAATGGATGG--------------------------------------------------------------TGCAGCACCAAATTCCTGGCATCGCTGGCATTGACACCAGGGCACTGACAAAGAAAATCAGGGAGGACGGCACAATTTTGGGCAAAA-------------------TCATGCAAGT---GGAGAA----------TGTTGAGT------TGATTGGC---CTGGAATTCGAGGACCAGAACAAGAGGAATTTGGTAGCYGAAGTGTCCACCAAGAAAGTGGTGACCTACAATCCAAAAGGCAGTCCCAGAATCTGCGCCGTCGACTGCGGCCTCAAACTAAATCAAATCAGATGCTTTTTAGACAGGGGAGCGAGA------------------------------------------------------GTGGAYTTGGTCCCATGGAACCACAAACTT------GACCCAAAAGA---CTTTGACGGCCTGTTTCTAA-------------------------------------------------------------------------------------------------------GCAACGGCCC---------------------------------------------------------------------------------------------------------------------------------------------------------TGGCGACCCCATCATTTGCAAGGAAACCGTCGAAAACATCAAAAAAGTGGTCACCGCCAAGG---AAGCAAAA---------CCGATTTTCGGCATTTGCTTGGGC------------------------------------------------------------CACCAACTACTCGCCTCTGCAATCGGCTGCAAAACCTACAARATGAAGTACGGCAACCGGGGCCACAATTTGCCCTGTCTCCACCACAGCACCAAAAGGTGCTTCATGACCTCCCAGAACCACGGATTCGCTGTAAATGTGCAGACTTTGGATAAGA------ATTGGGAGCCATTGTTC----------------
>Pentaneurini  genus A sp.
------CAAATATTAGTGTTAACATATCCATTGATTGGAAATTATGGCGTTCCA---GAAGAAGAATTCGATGAGAATAAATTATCCAAGCATTTTGAGTCGAATCATAAAATATGGGTTTCCGGTTTAATCGTAGGCGAAGTTTGTGAAACTCCATCCCATTGGCGTCAAAAACAAACATTGAACGAATGGATGG--------------------------------------------------------------TTCAACATAACATTCCTGGAATTTCTGGTATTGATACAAGAGCACTAACTAAAAAAATTCGAGAAGAAGGAACGGTCTTRGGAAAAA-------------------TTATTCAATC---TGTACA----------AGGACCGT------TTACTGGA---CTGGAATTTCAGGATCAAAACAAACGAAATTTAGTGGCTGAAGTGTCAACGAAAAAAGTCATTACTTACAATGYCCAAGGAAGCCCACGAATTTGCGCAGTTGACTGTGGTCTTAAATTGAATCAAATTCGTTGTTTTCTAAAAAGGGGTGCAAGG------------------------------------------------------GTTGATTTAGTACCATGGAACCATAAATTG------GACTCCAAAAA---TTTCGATGGTTTATTCCTGA-------------------------------------------------------------------------------------------------------GTAACGGTCC---------------------------------------------------------------------------------------------------------------------------------------------------------TGGAGATCCGATCATTTGCAGAGAAACGGTTGAAAATGTTAARAAAGTGCTGAATTCCGTAG---ATGTCAAA---------CCTATTTTTGGTATTTGTTTGGGA------------------------------------------------------------CATCAAYTGCTTGCCTCATCGATTGGATGTAAAACTTATAAAATGAAATATGGAAATCGAGGACACAATTTACCGTGTCTTCATCACAGTACCAAAAGATGCTTTATGACTTCTCAGAACCATGGGTTTGCTGTAAATGTACAAACACTTGACTCGA------ATTGGGAACCACTTTTCACAAATGTAAACGAT-
>Pentaneurini undet  sp.
---------------------------------------------GGCATTCCA---GCAGAAGAATTGGACGAAAACAATTTGTCCAAGCACTTCGAATCGAATCATAAGATTTGGGTATCTGGTTTGATTGTGGGTGAAGTTTGCGAAACTCCTTCTCATTGGCGCCAAAATCAAACTTTAAATGAATGGATGA--------------------------------------------------------------TACAACATAAAATTCCTGGAATTGCGGGAATTGACACAAGAGCACTTACGAAAAAAATACGAGAGAATGGAACTGTTTTGGGGAAGA-------------------TTGTTCAATC---GATTGA----------AGGACCTT------TTGTTGGG---CTTAAATTTCAGGACCAGAACAAAAGGAATTTAGTGGCTGAAGTGTCAACAAAAAAAGTGATTACATACAATCCAAATGGTAGCCCAAGAATCTGTGCAGTAGATTGTGGACTAAAATTAAATCAAATCAGATGTTTTTTAAATCGAGGAGCAAGA------------------------------------------------------GTCGATCTTGTTCCATGGAATCATAAATTA------GATTGTAAAAA---TTTTGATGGATTATTTCTGA-------------------------------------------------------------------------------------------------------GTAATGGTCC---------------------------------------------------------------------------------------------------------------------------------------------------------CGGAGATCCGTTCATCTGTAAAGAAACAGTTGAAAATATCAAAAAAGTGCTAAACTCTTCGG---ATGTTAAA---------CCAATTTTTGGAATATGTTTGGGA------------------------------------------------------------CACCAATTGCTCGCTTCAGCAATTGGCTGCAAAACTTATAAAATGAAATATGGTAATCGTGGGCACAWTTTGCCGTGTATCCATCACAGCACCAAAAGATGTTTCATGACATYTCAAAATCACGGTTTCGCTGTTAATTTGCAGACCCTTGAT-------------------------------------------
>Psectrotanypus  sp.
CATGGTCAGATATTGGTTCTAACGTATCCTATTATTGGTAATTATGGGATACCA---GCAGAAGAACTAGATAAAAATAATTTGTCAAAATTCTTTGAATCAAACCATAAAATATGGGTGTCAGCATTGATTGTCGGTGAGATTTGCGATACGCCTTCTCATTGGCGTCAAAAACAAAGTTTAAATGAATGGATGA--------------------------------------------------------------TTCAACACCAAATACCTGGTATCAGTGGAATTGATACAAGAGCATTGACTAAGAAGATACGCGAAAATGGAACTATTCTGGGTAAAA-------------------TAGTTCAA-----ACTAGC----------AGGACTAT-GTCAATCAAAGGT---CTCGAATTTAAAGATCAAAATACAAGAAACCTGGTAGCTGAAGTATCAACAAAGAAAACAATAACATACAATCCTACTGGAAGYCCAAGAATATGCACCGTTGATTGCGGTCTAAAATTGAATCAAATAAGATGCTTTTTAAATCGAGGATGTCGT------------------------------------------------------ATTGACGTTGTGCCATGGGATCGAGAGCTT------GATTCCAAACA---TTACGATGGATTGTTTTTGA-------------------------------------------------------------------------------------------------------GCAATGGACC---------------------------------------------------------------------------------------------------------------------------------------------------------TGGAGATCCAATTATGTGCAAGAAAACTGTTGAAAACATCCAAAAAGTTTTAAGTAACTCGA---ATTCAAAA---------CCCATTTTTGGGATTTGCTTGGGT------------------------------------------------------------CATCAATTGTTGGCAACTGCTATAGGCTGCAGAACGTACAAATTAAAATATGGTAATCGTGGTCACAACTTACCCTGTATACATCATGGTACAAAACGCTGCTTTATGACATCACAAAATCATGGCTTCGCTGTAAGCACAGAACGTATGCATTCTG------ACTGGGAGTCTTTATTTACCAATGCAAATGAC-
>Tanypus  sp.
---------ATTTTGGTGCTGACATACCCATTAATTGGAAATTATGGTATTCCA---GCTGAGGAGTTGGACGAACATAATCTGGCCAAATTCTTCGAATCAAACCATAAAATTTGGGTATCTGGACTGGTGGTCGATGAGGTCTGCGATACTCCATCTCATTGGCGTCAGAAACAAACATTGGAKCAATGGATGA--------------------------------------------------------------AACAACACAACATTCCAGGAATCAGCGGCATCGACACCAGAGCACTGACTAAGAAAATTCGTGAGAACGGAACTGTTTTGGGAAAAG-------------------TTATTCAATC---TGTTCA----------AGGACCGT------TTGTGAAC---CTGAAGTTCGTTGATCAAAATAACAGGAATCTGGTAGCTGAAGTTTCAACGAAGGAAATCGTAACTTACAACCCCAAAGGCAGCCCAAGAATCTGTGCCATTGATTGCGGTCTTAAATTGAATCAAATTCGTTGCTTTTTGAACCGTAATTGTCGA------------------------------------------------------GTCGATGTCGTGCCATGGGACCAGATTGTG------AACTGTGATGA---TTTTGATGGTCTATTCTTAA-------------------------------------------------------------------------------------------------------GCAATGGTCC---------------------------------------------------------------------------------------------------------------------------------------------------------AGGTGACCCAGTCATGTGTAAGAAAACCGTTGCCAATATTCAAAAAGTGCTGAAATGTTCAA---ATGTGAAA---------CCAATTTTCGGAATTTGTCTGGGA------------------------------------------------------------CATCAGTTGCTGTCAACAGCGATCGGCTGCAAAACCTACAAAATGAAGTACGGTAACCGTGGTCACAATTTGCCATGTATTCACTATTCAACAAAACGTTGCTTCATGACATCCCAGAATCATGGCTTTGCTGTTCAAGTTGATCAGATGAATGCTG------AATGGGAACCATTGTTCACCAACGCCAACGAT-
>Zavrelimyia   sp. 1
CATGGTCAAATATTAGTATTGACATATCCATTGATTGGTAATTATGGCATTCCG---GCTGAAGAATTGGACGAAAATAATTTATCCAAGTATTTTGAATCCAATCATAAAATTTGGGTATCTGGATTGATTGTGGGTGAAATTTGTGAAACTCCATCTCACTGGCGTCAAAAACAAACACTCAACGAATGGATGG--------------------------------------------------------------TCCAACACAAAATTCCAGGAATAACGGGCATCGATACAAGAGCACTTACCAAAAAAATCCGTGAAAATGGAACTATTTTGGGAAAAA-------------------TTTATCAATC---AGTGGA----------MGGTCCCT------TTGATGAA---TTGCAATTTCAAGATCAGAATAAAAGRAATCTTGTAGCAGAAGTGTCAACGAAGAAAGTAATAACTTACAATCCAAATGGTACTCCAAGAATTTGTGCTGTAGATTGTGGACTCAAATTGAATCAAATCAGATGTTTTTTGGATAGAGGAGCTAGA------------------------------------------------------GTTGATTTAGTGCCATGGAATCATAAATTG------TCGAACAAAGA---CTTTGATGGTTTATTTTTGA-------------------------------------------------------------------------------------------------------GTAATGGACC---------------------------------------------------------------------------------------------------------------------------------------------------------TGGTGATCCCATTATTTGCAAAGAAGTTGTGGAAAATATAAAAAAAGTTTTGAATTCTTCCG---ATGCTAAG---------CCAATTTTTGGGATATGTCTGGGG------------------------------------------------------------CATCAACTCCTCGCGTCAGCTATTGGATGTAAAACTTATAAAATGAAATATGGAAACAGAGGACACAATCTGCCCTGTATTCATCATAGCACAAAAAGATGTTTTATGACTTCTCAAAATCATGGATTTGCMGTAAATGTGTTAAATATGAGTTCAG------ATTGGGAAGTCTTATTTACAAATGTCAACGAT-
>Zavrelimyia  sp. 2
------CAAATATTGGTGTTGACATATCCATTGATTGGAAATTATGGTATACCG---GTGGAAGAACTGGATGAGAATAATCTGTCAAAGTATTTTGAGTCCAATCACAAAATATGGGTGTCTGGTTTGGTGGTCGGTGAAATTTGTGATATTCCTTCGCATTGGCGTCAGAAACAAACTCTGAATGAATGGATGA--------------------------------------------------------------TTCAACACAAAATTCCTGGCATAGCTGGTATTGACACGAGAGCCCTGACCAAGAAAATTCGCGAAAATGGAACTATTTTGGGGAAAA-------------------TTGTACAAAA---CGTTAA----------CAGTCCTA------TGATTGGA---CTGGAATTTAAAGATCAAAATAAAAGAAATTTGGTTGCAGAAGTGTCAACGAAAAAAGTTATAACATACAACTCTAAAGGTAGCCCTAGAATTTGCGCTGTCGATTGCGGTTTAAAATTAAACCAAATTCGATGTTTTTTGAAGAGAGGAGCAAGA------------------------------------------------------GTAGATTTAGTGCCATGGAATCATAAGCTT------AACACAAAAGA---ATTTGATGGCTTATTCTTGA-------------------------------------------------------------------------------------------------------GTAATGGACC---------------------------------------------------------------------------------------------------------------------------------------------------------CGGTGATCCAATTATCTGCAAGGAAACTGTGGATAATATTAAGAAGATACTGAGTTCGAATG---ATTTRAAA---------CCTATCTTTGGAATTTGCTTGGGC------------------------------------------------------------CATCAACTTCTTGCTTCAGCGATTGGCTGTAAAACATATAAAATGAAGTATGGAAATAGAGGACACAACTTGCCTTGTCTTCATCATAGCACTAAAAGATGTTTCATGACATCTCAAAACCATGGATTCGCTGTGAATGCTCAAACTCTGAGCTCCG------AGTGGGAACCATTATTTACAAATGTAAACGAT-
>Zavrelimyia  sp.3
------------------------------------------------------------------TTTGATGAAAATCACTTGCCCAAATTTTTCGAATCTAATCACAAGATCTGGGTGTCCGGTCTAGTTGTCGGTGAAGTTTGTGAAACCCCATCTCACTGGCGTTATAAACATACTCTTAACGAATGGATGC--------------------------------------------------------------TTCGACATAAAATTCCCGGTATCGCTGGTGTTGATACGAGAGCTCTAACAAAAAAAATTCGTGAGAACGGGACAATTCTGGGAAAAA-------------------TTATTCAGACTATTATTGA----------TGGTCCTT------TTAAAGGG------CATTTTCAAGATCAAAACAAAAGAAATCTCGTTGCCGAAGTTTCAACAAAGAAAGTTATTACATACAATTCTAAGGGAAGTCCCAGAATTTGTGCTGTGGATTGTGGTCTTAAATTGAATCAAATTCGATGTTTTTTGAAAAGAGGAGCTAGG------------------------------------------------------GTTGATCTAGTGCCATGGAACCATAAATTA------GACAATAATAA---TTTTGATGGATTATTCTTAA-------------------------------------------------------------------------------------------------------GTAACGGGCC---------------------------------------------------------------------------------------------------------------------------------------------------------TGGTGACCCGACAATTTGTAAAGAAACAGTTGAAAATATAAAAAACATTTTGAATTCGACCG---ACGCTAAA---------CCTATTTTTGGTATTTGCTTGGGT------------------------------------------------------------CATCAACTTCTTGCAACAGCAATCGGGTGTAAAACTTACAAAATGAAGTATGGAAACAGAGGACACAACTTGCCATGCATTCATCATAGTACAAAAAGATGTTTTATGACTTCTCAAAATCATGGATTTGCTT---------------------------------------------------------------
>Telmatogeton  japonicus
---------------GTGCTGACGTATCCCTTAATTGGGAATTATGGAATACCC---GAAGAAGTATTTGATGAAAATCATTTGGCAAAATATTTCGAATCAAATCACAAAATTTGGACGGCAGGACTTGTGGTGGGAGAATTGTGCGATGTTCCATCTCATTGGCGTCATAAGCAAACCTTATCAGAGTGGATGG--------------------------------------------------------------TGCAACATAAAATACCAGGAATAAGTGGCATTGATACAAGAGCTCTTACAAAACGTATCCGTGCAGATGGTACAATTCTTGGTAAAA-------------------TTATACAACA---AGATAA----------TGGTCCTT------TTCCCGAA---TTGGAATTTAAAGATCAAAATATGCGAAATTTGGTTAAAGAAGTGTCGGTTTTAAAGCCAACAACTTACAACAATTCCGGAAGTCCACGAATTTGTGTGGTCAATTGTGGTCTAAAATTAAATCAAATTCGGTGTTTATTGAAACGTGGCGCTCGC------------------------------------------------------GTTGATGTTGTACCGTGGGACTATGAACTY------AATGGCAAGAA---CTTTGATGGTTTATTCCTCA-------------------------------------------------------------------------------------------------------GCAATGGCCC---------------------------------------------------------------------------------------------------------------------------------------------------------TGGAGATCCAGTAATGTGCCAAAAAACGGTAAAACACTTGCAAAACTTATTAAAATCCCCAG---ATGCCAAA---------CCAATATTTGGCATTTGTTTGGGC------------------------------------------------------------CATCAATTGCTGGCAACTGCCATTGGCTGTCAAACTTACAAATTAAAGTATGGAAATCGTGGCCATAATCTGCCGTGCATCCACCACGGAACGAATCGCTGTTTTATGACATCACAAAACCACGGTTTTGCCGTTAATGTTACAAACATTGATTCAA------ATTGGGAGTCATTATTTACAAATGCTAATGAT-
>Telmatogeton  mcswaini
CATAGACAGATATTAGTACTCACTTATCCATTGATAGGAAATTACGGTATTCCT---GAAGAAATATTAGACGAGAATGAATTGGCCAAATATTTTGAATCAAATCATAAAATTTGGGTAGCTGGACTTGTAGTTGGAGAATTATGTGATGTACCATCACATTGGCGTCAAAAGTTTACATTATCAGAATGGATGA--------------------------------------------------------------CTGAACATAATATTCCTGGTATAAGTGGAATTGACACGCGAGCATTAACCAAACGAATTCGTGCTGATGGAACAATACTGGGAAAAA-------------------TTATTCAACA---GGATAA----------TGGTCCTT------TTCCTGAA---TTAGAACTAAGAGATCATAATATGCGTAATCTTGTCAAGGAAGTATCAGTCACGAAACCGATAACATACAATTCGTCCGGTACTCCAAGAATTTGTGTTGTAGATTGCGGTTTAAAATTGAATCAGATTCGYTGTTTATTGAAACGTGGTGCTCGA------------------------------------------------------GTTGATGTTGTTCCATGGGATTATGAATTA------ATTGGTAAAAA---TTTCGATGGTCTTTTTCTTA-------------------------------------------------------------------------------------------------------GTAATGGTCC---------------------------------------------------------------------------------------------------------------------------------------------------------TGGTGATCCAATAATGTGCAAGAAAACAGTACAAAATATACAAAATCTATTGAAATCACCAG---ATGCAAAA---------CCAATATTTGGTATTTGTTTAGGA------------------------------------------------------------CATCAGTTATTATCAACTGCAATTGGATGCATTACTTACAAACTCAAATATGGAAATCGTGGACATAATTTGCCATGTATTCATCATGGAACTAATCGRTGTTTTATGACWTCACAAAATCATGGATTTGCTGTTAATGTTAAAAATATTGATTCAA------ATTGGGAACCATTATTTACAAATGCAAACGAT-
>Thalassomyia  frauenfeldi
CATGGTCAAATATTGGTACTCACTTATCCATTAATTGGAAATTATGGCATACCT---GAAGAGGAATTTGATGAAAATGAACTTTCAAAATATTTCGAATCGAACCATAAAATATGGACATCAGGATTGGTTGTGGGTGAACTTTGTGAAGTTCCATCTCATTGGCGACAAAAGTATACATTAGAGGAATGGATGA--------------------------------------------------------------TAAAACACAACATTCCAGGTATAAGTGGAATTGATACAAGAGCGTTAACTAAAAGAATTCGAGAGAATGGGACTGTGCTTGGTAAAA-------------------TTATATTGCA---GGACAA----------TGGACCAT------TTCTTGAA---CTCGAATTCAAAGATCAAAACATGCGAAATCTGGTGAATGAAGTATCGGTGAAGAAACCAATCACCTATAATTCTTCCGGAAGTCCACGTATATGTGCAATTGATTGTGGATTAAAACTCAATCAAATTCGATGCTTCCTTAAACGAGGTGCTCGT------------------------------------------------------GTTGATGTTGTACCATGGGATTTTGAATTG------AATGGAAAAAA---TTTTGATGGATTGTTCATAA-------------------------------------------------------------------------------------------------------GCAACGGTCC---------------------------------------------------------------------------------------------------------------------------------------------------------AGGTGATCCTGTGATGTGTCAGAAAACAGTAAAGAACATTCAATGCTTAATGAAATCGCCAG---ATGCCAAG---------CCCATTTTTGGAATTTGTTTAGGT------------------------------------------------------------CATCAGCTGCTTTCAACAGCAATTGGATGTAAAACATATAAAATGAAATACGGCAACCGTGGACACAATCTTCCTTGCGTCCACCATGGTACTAATCGATGCTTTATGACATCACAAAATCATGGATTTGCTGTTGATGTTTCCAAAATCGATTCTC------ATTGGGAGGCATTGT------------------
>Forcipomyia brevipennis
---------------------------------------------------------------------------------------------------------------------------------------------GTTCAAGGAACTCCATTG-----------------------------------------------------------------------------------------------------------------------------------------------------------------------------------------------------------------TCATCA--------------------------------------------TATGAATTCCACGATCAAAATACCCGTAACCTGGTTGCTGAAGTTTCTGTACCCAAACCTGTCACGTACAACCCTCAAGGTTCTCCACGTATTTGTGCCATAGACTGCGGTCTAAAACTAAATCAAATTCGTTGTTTCTTATCACGTGGTGCACGC------------------------------------------------------GTTGACATCGTTCCTTGGAATTCAAATCTT------AATCCCGCAAA---CTTTGACGGTCTTTTCCTCA-------------------------------------------------------------------------------------------------------GCAACGGTCC---------------------------------------------------------------------------------------------------------------------------------------------------------CGGTGATCCACAAATGTGCTCCGAAACGGTTCAAAATATCAAGAAAGTCCTTAACGACACTG---TTGACAAG---------CCAATTTTTGGTATCTGCTTGGGA------------------------------------------------------------CATCAACTACTCTCCACGGCTGTTGGATGTAAAACATTCAAAATGGATTACGGAAATCGTGGACACAATTTGCCATGCATTCATCGTGACACTGGACGGTGTTTCATGACATCACAGAATCATGGATTCGCGGTTGATGTTTCTTCGTTGCCCAATG------ATTGGGAGCCACTTTTTACGAATGCAAATGAT-
>Atrichopogon (s.s.) minutus
--------------------------------------------------------------------------------------------------------------------------------------------------------------------------------------------------------------------------------------------------------------------------------------------------------------------------GTTC------ATGGCACACCTTTGGAAAAGT-------------------ATGTT-------------------------------------------------------TTTAATGATCAAAATGAAAGAAATCTTGTAGCAGAAGTTTCAATACCTAAACCTAAAACTTACAATCCGACTGGAAGTCCCAGAATTTGTGCAGTTGATTGTGGATTAAAATTAAATCAGATACGATGCTTTTTGAAACGTGGAGCAAGA------------------------------------------------------GTTGATGTAGTACCATGGAATTTTGAAATA------AATGTTTCAGA---TTATGATGGTTTGTTTCTTA-------------------------------------------------------------------------------------------------------GTAATGGACC---------------------------------------------------------------------------------------------------------------------------------------------------------AGGTGATCCACAAATGTGTGCTCAAACTGTTAAAAATATAAGAAAAGTTCTTTCAAGTGGAA---TTGTTAAA---------CCAATTTTTGGTATATGTCTTGGT------------------------------------------------------------CATCAGCTACTTTCAACTGCAGCTGGTTGTAAAACATTTAAAATGGTATATGGTAATCGTGGTCATAATTTACCATGTATTCATCATGGTACTGATAGATGTTTTATGACATCACAAAATCATGGATTTGCAGTGAATGTTGCAACACTTCCTA------------------------------------------
>Brachypogon (Isohelea)  sp.
-----------------------------------------------------------------------------------------------------------------------------------------------------------------------------GTACAA---------------------------------------------------------------------------------------------------------------------------------------------------GGSAMTGTATTGAAAAAA--------------------------------------------------------------------------TATGAGTTCCGAGATCAAAACACTCGTAATTTGGTAGCTGAAGTCTCCATTAAGAAACCTACTGTTTTCAATCCAAATGGATTTCCTCGAATCTGTGCTGTCGATTGTGGTCTAAAACTCAATCAAATCCGTTGTTTTTTGARCCGTGGTGCTCGT------------------------------------------------------GTAGACGTTGTACCATGGAATTATGATCTA------AACATCAATGA---ATATGATGGTCTATTTCTAA-------------------------------------------------------------------------------------------------------GTAATGGTCC---------------------------------------------------------------------------------------------------------------------------------------------------------AGGTGATCCACAAATGTGTCGTGAAACTGTCCARAAAATTCRAAAGATCATGTCAAACTCGG---CAATCAAG---------CCAATTTTTGGSATTTGTCTAGGA------------------------------------------------------------CACCAACTCCTATCAGCAGCTATAGGATGTCGTACATACAAAATGAAGTAYGGAAATCGTGGACATAATTTGCCTTGTACTCATCATGGAACTGGACGATGTTTTATGACATCTCAAAATCATGGTTTCGCAGTTGATGCTGCAACACTTCCAGGCG------ATTGGGAACCGTTATTTACGACAG---------
>Culicoides leechi
--------------------------------------------------------------------------------------------------------------------------------------------------------------------------------------------------------------------------------------------------------------------------------------------------------------------------------------------GTTCATGGCAAAC------------------------CAA---------------------AGTCCCAT-----------------TACGACTTCGCAGATCAGAACACGCGCAACTTAGTAGCCGAGGTCTCCACCCTCAAACCTACGACATACAATCCGAACGGCTATCCCCGCATCTGTGCCGTTGATTGCGGTCTCAAAATCAACCAAATTCGTTGTTTCATCAAACGTGGCGCTCGT------------------------------------------------------GTGGATCTCGTCCCATGGAACTGGCCTCTC------GATATCCAGGA---ATATGACGGTCTCTTCTTGA-------------------------------------------------------------------------------------------------------GTAACGGCCC---------------------------------------------------------------------------------------------------------------------------------------------------------TGGTGATCCACAAATGTGTCGTCAGACTGTCACTAACATTCAGAAAATCCTGAGACAAAGTG---TTGTCAAA---------CCCATTTTCGGCATTTGTTTAGGA------------------------------------------------------------CATCAACTCCTATCGACAGCTGTTGGATGCACAACCTATCACATGAAGTACGGAAATCGTGGCCATAACTTGCCGAGTGTTCATCACGATACCGGTCGGTGTTTCATGACGACCCAAAATCATGGTTTTGCTGTCGATGCTGATACGCTTCCGGAAG------ACTGGCGAATCCTCTTTACGAATGCGAATGAT-
>Simuliidae indet
------------------------------------------------------------------------------GGTCTATTCAAATTTTTGGAGTC---TCGTAAAATTTGGATTTCGGRATTGATCGTTGATGAATACTGCGATGAACCTTCGCACTGGCGTTCTACAAAAACTTTGCATATGTGGATGA--------------------------------------------------------------GAGAGAATGGGATACCTGGTGTTTGTGGCATTGACACAAGGGCWCTGACCAAAACTATTCGGGCGAAAGGTTGCATTCCTGGAAAAA-------------------TCGTTCAG-----GGTGAA----------CGGAAAAT-TAACATTTCCGAA---TTGAAATTCGATGACATCAACCAACGTAATCTCGTGCAAGAGGTGTCTACGACTACTGTGCAAATATTCAATCCCACTGGATACCCTAGCGTAGTGGCAGTCGATTGTGGGATGAAATTCAATCAGATTCGTTGTTTCATTTCACGCGGTGCTAAA------------------------------------------------------GTTACTGTAGTGCCTTGGAATCACGATCTGGCAAGTATCAAGAAGGA---CATGGACGGTTTGTTTTTGA-------------------------------------------------------------------------------------------------------GCAACGGGCC---------------------------------------------------------------------------------------------------------------------------------------------------------AGGTGATCCAGCTGTGTGCAGCACGACTGTGAAGAACATCAGAACTTTGATAA------------GTGCAAAACCCTCACTTCCAATTTTTGGAATATGTCTTGGC------------------------------------------------------------CATCAATTGCTGGCAACAGCAGCAGGTTGCACTACCTACAAACTGAAATATGGAAACCGAGGTCAC----------------------------------------------------------------------------------------------------------------------------------
>Austrothaumalea  sp.
CACGGGCAGATTCTTGTGCTAACTTATCCACTGATCGGTAACTACGGCATACCAGATGAGGACGAGAAGGACGAGCACGGCCTCACAAAGTTCTTCGAGTCAATGGACAAAGTGTGGGTAGCCGGCTTGGTTGTGAGTGAGATTTGTGACTTTCCGTCGCATTGGCGCCAAAAGCAAACGCTGTCCGACTGGATGG--------------------------------------------------------------TGAAGCACAACATTCCTGGAATAAGCGGCGTCGATACACGAGCCCTGACCAAGAAGCTGCGGGAGTCGGGAACACTGCTAGGTAAGCCTCGAATGCTTTATTTTCTTCGTTCAGGAAAAATACACCACACAAGAGTGAATCAC------ACACCAGA-----TARCTTCCTCAATCCAAACTCTAGGAATCTGGTCGCAGAAGTTTCGATTGGCAAGTGTCGCACTTTCAACGCCGACGGAAAGTATCGCATTTGTGTTGTCGATTGTGGCTTGAAGTTGAACCAAATTCGCTGTTTGATAAAGTATGGKGCWCGC------------------------------------------------------GTGGATGTGGTGCCGTGGAACCATAAACTC------GATGTGCGCAA---CTTCGACGGATTATTCCTCA-------------------------------------------------------------------------------------------------------GCAATGGGCC---------------------------------------------------------------------------------------------------------------------------------------------------------AGGCGATCCGGCAATGTGTGTGGATACAGTGACAAATATTCGTAATGTGTTGATGGGGGGCG---TGGTGAAG---------CCGGTATTTGGCATATGCCTTGGT------------------------------------------------------------CACCAACTGTTGGCGTCCGCAGCCGGATGCAAAACCTTCAAAATGATGTACGGCAATCGAGGCCATAATCTGCCGTGCATCCAT----------------------------------------------------------------------------------------------------------------
