# Supplementary material for: Global Size Pattern in a Group of Important Ecological Indicators (Diptera, Chironomidae) Is driven by Latitudinal Temperature Gradients
Source: Insects. 2021 Dec 28;13(1):34. doi: 10.3390/insects13010034 (PMC8781536; doi:10.3390/insects13010034)
Supplement: Supplementary file 1 [file insects-13-00034-s001.zip › r code/File S3-c_cadiv_dna.fasta]

>Aphroteniella  sp. 1
------------------------------------------------------------------GAAGTTATGGCGATCGGCCGCAAATTCGAAGAAGCTTTCCAAAAGGCGTTACGTATGGTGGATGAGAATGTGAATGGCTTTGATCCCAATCTGAAGCTTGTAAATGATGAAGAGCTCAAAACGCCAACCGATAAACGAATGTTTGTATTGGCTGCTGCACTAAAAGCTGGCTACAGCACTGAAAAACTGTATCAATTGACGAAAATCGATCGCTGGTTTTTGGAAAAAATGAAAAATATCGTTTCGCTGACTGTTCAACTTGAGAA----------------------ATT--CAATAAT---AATGGCA---------TACCGGATGAGTTGCTG-------------------------------------------------------TTGATGGCAAAGAAAATGGGATTCTCAGATAAACAGATAGCAACAGCGATTA------------------------------------------------------------------AAAGTAC----------------------------------------------------------------------------------------AGAATTAGCCGTTAGAAAGCAGCGTCAAGAGAAGAACATACTTCCGATGGTCAAGCAAATCGATACAGTGGCTGGTG------------------------------------------------------------A-------------------------------------------------------------------------------------------------------------------------------------------------------------------------------------------------------------------------------------------------------------------------------------------------------------------AT----------------------------------------------------GGCCTGCAACAACCAACTATTTGTA-TTTAACGTACAATGCCAATTGCGAACATGATATCGAGTTCCCAG---GACAATACATAATGGTCATCGGATCGGGTGTTTATCGTATTGGAAGCTCTGTGGAATTCGATTGGTGTGCTTGTGGATGCTTGAAGGAATTGCGAAAGCTCGGAAAGAAAACTATAATGGTGAATTACAATCCAGAGACG------------------------------------------------------
>Aphroteniella  sp. 2
------------------TTTGCTAAAGTCAGTAATACAATTGGATCATCGATGAAAAGCGTTGGCGAAGTTATGGCGATTGGTCGAAAATTTGAGGAAGCTTTTCAAAAAGCTTTGCGTATGGTGGACGAGAATATAAATGGCTTCGATCCAAATCTGAAGCTCGTAAACGATGAAGAGCTCAAAACGCCAACCGACAAACGAATGTTTGTACTAGCTGCTGCATTGAAAGCCGGTTACAGCATTGATAAATTGTATCAACTGACAAAAATCGATCGATGGTTCTTGGAGAAAATGAAAAATATCGTTTCATTGACGATGCAACTTGAAAA----------------------ATT--CAACAAT---AACGGCA---------TACCGGATGAGATGCTGTCGATGTAAATCCTAATATTTAAAAAAAAATTGCATAATTATTGATGAAATATTTGATAGGGCAAAGAAAATGGGATTTTCCGATAAACAAATAGCAACGGCCATCA------------------------------------------------------------------AGAGCAC----------------------------------------------------------------------------------------GGAACTAGCTGTTAGGAAGCAGCGTCAAGAAAAGAATATATTACCATTTGTCAAGCAAATCGACACTGTAGCTGGTG------------------------------------------------------------A-------------------------------------------------------------------------------------------------------------------------------------------------------------------------------------------------------------------------------------------------------------------ATGGTAAATATTTCTAATTCAAACTTTGATCAAAAAATATTTTTCTAAAT-------------------------------------------TTCTTGCCAGGCCTGCAACCACAAATTATTTGTA-TTTAACATACAACGCCAACGACGAGCATGATATCGACTTTCCAG---GTCAATATATTATGGTCATCGGATCGGGAGTTTATCGCATTGGAAGCTCTGTAGAATTTGACTGGTGTGCTTGTGGATGCTTAAAGGAATTGAGAAAACTCGGAAAGAAAACGATCATGGTGAATTATAACCCGGAAACAGTTAGCACAGATTATGACATGTGCGATCGCTTGTACTTTGATGAAATTTCATT-
>Aphroteniella  sp.
------------------------------------------------------------------GAAGTTATGGCGATCGGACGTAAGTTCGAGGAAGCGTTTCAAAAAGCTTTGCGTATGGTGGACGAGAACGTAAATGGATTTGATCCAAATTTGATGCCCGTAAATGATGAAGAACTGGAAACGCCAACTGATAAGCGAATGTTTGTATTGGCTGCTGCATTAAAAGCTGGCTATAGCATTGAAAAGTTGTACCAATTGACGAAAATCGATCGATGGTTCTTGGAAAAAATGAAAAATATCGTTTCATTGACGATGCAACTTGAAAA----------------------ATT--CAACAAT---AATGGAA---------TTCCTGATGAAATGTTG-------------------------------------------------------ATGACGGCAAAGAAAATGGGATTCTCCGATAAACAGATAGCAACTGCCGTCA------------------------------------------------------------------AGAGCAC----------------------------------------------------------------------------------------GGAATTGGCCGTCAGGAAGCAGCGTCAAGAGAAGAATATATTGCCGGTCGTTAAACA-ATCGATACCG--------------------------------------------------------------------------------------------------------------------------------------------------------------------------------------------------------------------------------------------------------------------------------------------------------------------------------------------------------------------------------------------------------------------------------------------------------------------------------------------------------------------------------------------------------------------------------------------------------------------------------------------------------------------------------------------------------------------------
>Buchonomyia thienemanni
------------------------------------------------------------------GAAGTGATGGCAATAGGAAGAACATTTGAAGAAGCTTTCCAAAAAGCATTGAGAATGGTGGATGAAACTGTAATTGGGTTTGATCCTAACTTAAAAGAGGTGAACGAAGAAGTCTTAAAACAGCCAACTGATAAGCGAATGTTTGTATTAGCTGCTGCTCTCAAAGCTGGCTACACTGTTGATAAATTGTATGATTTAACAAAAATTGACAAATGGTTCTTACAAAAAATGAAGAATATCATCGACTTTACAATACAGTTGGAAAG------------------------TATG---AAC---GGTTCTAAAGAGCAATTATCAAACGAAACTTTA-------------------------------------------------------TTAAAAGCCAAACAAATCGGCTTCTCTGACAGACAAATTGCAAATTATACAA------------------------------------------------------------------ATAGCAC----------------------------------------------------------------------------------------AGAATTGGCAGTACGAAAACAAAGAAAGGAAAAGAAAATTTTACCATTTGTGAAACAAATTGATACCGTCGCAGGAG------------------------------------------------------------A-------------------------------------------------------------------------------------------------------------------------------------------------------------------------------------------------------------------------------------------------------------------------------------------------------------------AT----------------------------------------------------GGCCAGCTACAACAAATTATTTATA-TTTGACTTATAACGCAT---CCACACATGACATTGATTTTCCTG---GACAATATATATTAGTAATTGGCTCTGGAGTGTATCGAATTGGAAGCTCTGTTGAATTTGATTGGTGTGCTTGTGGATGTTTAAGAGAATTAAGGAAATTGGGTAAAAAAACAATTATGATCAACTTTAATCCTGAAACT------------------------------------------------------
>Afrozavrelia kribiensis
---------------------------------------------------------------------GTGATGGCGATCGGGCGAAATTTCGAAGAAGCTTTCCAAAAAGCTCTCCGCATGGTCGACGAAAGCGTATACGGTTTCGATCCAAACCTCAAGCCCGTCAACGATGAAGAACTCGCATCGCCGACCGATAAGCGAATGTTTGTTCTCGCTGCAGCTTTAAAAGCTGGGCATTCGGTTGACAAGCTCTACGATTTGACGCGCATCGACCGGTGGTTTTTGGAGAAAATGAAAAACATTATCGAAGTGACGATGGAGCTTGAACA----------------------GCT--G---AAC---TGCGTGA---------TCACCGAGGGGCTGCTG-------------------------------------------------------CGAAAGGCCAAGAAATATGGATTTTCAGACAAGCAAATTGCGAAGTACATCA------------------------------------------------------------------AGAGCTC----------------------------------------------------------------------------------------CGAGTTGGCCGTAAGGAAGCAGAGGCGCGAGTGCAACATCACACCGTTTGTGAAGCAAATCGACACCGTCGCCGGCG------------------------------------------------------------A-------------------------------------------------------------------------------------------------------------------------------------------------------------------------------------------------------------------------------------------------------------------------------------------------------------------GT----------------------------------------------------GGCCAGCATCGACAAATTACTTATA-TTTGACCTACAATGCGT---CAACACACGATGTTGAGTTCAACG---AGCAAATGATGATGGTGATTGGCTCGGGTGTTTATCGCATTGGAAGCTCGGTGGAATTTGATTGGTGTGCCGTGGGATGTTTGAGGGAATTGCGAAAGCTCAACAAGAAGACAATCATGGTGAATTACAATCCCGAAACTGTCTCAACAGACTACGACATGTGCGATCGTTTGTACTTTGAGGAAATTTCCTT-
>Apedilum subcinctum
CGCTGGGATTTATCGAAGTTTGTTCGTGTGAGCAAAAATATTGGCAGTTCCATGAAAAGTGTTGGCGAAGTAATGGCAATTGGACGAAAATTTGAGGAGGCATTTCAAAAAGCCTTGCGCATGGTTGACGAAAATGTAAATGGCTTCGATCCGAATTTAAAGAAAGTCAATGATGAGGAATTGCAATCGCCAACTGACAAGCGCATGTTTGTTCTCGCAGCTGCATTAAAAGCTGGMTATACAGTTGACAARCTTTATGAATTGACAAAAATTGACAAATGGTTCTTGGAGAAGTTGAAAAACATTATCGATTTGACATTGCAGCTGGAACA----------------------ATT--G---AAT---TGTGTCA---------TTCCCGATAGTTTATTG-------------------------------------------------------AAGAAGGCAAAGAAATTTGGTTTTTCAGATAAGCAAATTGCAAGTTACATCA------------------------------------------------------------------AAGGATC----------------------------------------------------------------------------------------TGAATTGGCAGTTCGCAAACAACGTCGCGAATGCAACATAACGCCATTTGTGAAACAAATTGACACAGTAGCTGGTG------------------------------------------------------------A-------------------------------------------------------------------------------------------------------------------------------------------------------------------------------------------------------------------------------------------------------------------------------------------------------------------GT----------------------------------------------------GGCCAGCTTCAACAAATTACTTGTA-TCTCACGTACAATGCAA---GCACACACGACATCGAGTTTGGWG---AGCAAATGATTATGGTGATTGGAAGTGGCGTTTATCGCATTGGAAGCTCGGTAGAATTTGATTGGTGCGCWGTAGGATGTTTGCGTGAATTGAGAAAACTTGGCAAGCAGACAATCATGATCAATTACAATCCGGAAACGGTGTCAACCGATTACGACATGTGCGATCGTTTGTATTTCGAAGAAATTTCATT-
>Axarus  sp.
CGATGGGACTTGTCGAAATTCATCAGAGTCAGTAAAAATATTGGCAGCTCCATGAAGAGTGTTGGTGAAGTTATGGCTATTGGAAGAAAATTTGAAGAAGCTTTCCAGAAAGCACTTCGAATGGTGGATGAAAGTGTCAATGGATTTGATCCGAATTTGAAGCCAGTCAGTGAAGAAGAATTGAAATCACCTACAGACAAACGTATGTTCGTATTAGCAGCTGCACTAAAGGCAGGATATACTGTAGATAAATTGTACGATTTAACAAAAATTGACAAATGGTTCTTAGAAAAAATGCGAAACATAATAGATATTACAATAGAACTTGAAAA----------------------ATT--A---AAT---TGCGCCA---------TTCCTGAAAATCTTCTT-------------------------------------------------------AAAAAGGCGAAAAATTTCGGATTTTCTGATAAACAAATCGCAAAATATATCA------------------------------------------------------------------AAGGATC----------------------------------------------------------------------------------------AGAATTGGCAGTTCGTAAGCAGCGTCGTGAATGTAACATTCTTCCATTTGTGAAGCAAATCGATACAGTTGCTGGTG------------------------------------------------------------A-------------------------------------------------------------------------------------------------------------------------------------------------------------------------------------------------------------------------------------------------------------------------------------------------------------------AT----------------------------------------------------GGCCAGCCTCAACGAATTATTTGTA-TTTGACATACAATGCTT---CAACACATGATGTCGAATTCAATG---AACAAATGATGATGGTAATTGGATCTGGTGTTTATAGAATCGGAAGCTCTGTTGAATTTGATTGGTGTGCTGTCGGATGTTTACGTGAATTGAGGAATCTCGGAAAGAGAACCATAATGGTCAATTACAATCCAGAAACTGTATCTACAGATTATGACATGTGCGACCGATTATACTTTGAAGAAATATCATT-
>Beardius reissi  *
---------------------------------------ATTGGTAGTTCAATGAAAAGCGTTGGTGAAGTGATGGCAATTGGAAGAAAATTTGAGGAAGCATTTCAAAAAGCATTACGTATGGTTGATGAAAGTGTTACTGGTTTTGATCCTAATATAAAAAGAGTTAATGATGAACAATTAAAAACACCAACTGATAAGAGAATGTTTGTTTTGGCAGCTGCATTAAAGGCAGGATATTCAATTGATAAATTATATGAATTGACAAAAATTGATCGATGGTTTTTGGATAAATTTAAGAATATTATTAATATAACAATGGAACTCGAAAA----------------------ACT--C---AAT---TGTGCAA---------TTCCTGAAAATCTTTTG-------------------------------------------------------AGACATGCAAAAAATCATGGATTTTCTGATAAACAAATTGCAACATATATTA------------------------------------------------------------------AAGGCTC----------------------------------------------------------------------------------------AGAATTAGCAATTCGTAAACAACGTCGTGAAAATGACATTATGCCATTTGTAAAACAAATCGATACAGTCGCAGGTG------------------------------------------------------------A-------------------------------------------------------------------------------------------------------------------------------------------------------------------------------------------------------------------------------------------------------------------------------------------------------------------AT----------------------------------------------------GGCCAGCATCAACAAATTATTTATA-TCTTACGTATAATGCAA---CAACTCATGATATTGAATTTAATG---AACAAATGATTATGGTAATTGGTAGTGGTGTTTATCGCATTGGAAGTTCAGTTGAGTTTGATTGGTGTGCAGTTGGATGTTTACGTGAATTGAGAAATCTAGGAAAACGCACAATTATGGTGAATTATAATCCCGAAACTGTTTCAACTGATTAYGATATGTGTGATCGTTTATATTTTGAAGAAATTTCATTT
>Chironomus  sp.
------------------------------------------------------AAGAGTGTTGGTGAGGTRATGGCAATCGGTAGAAAATTCGAAGAAGCTTTCCAAAAAGCATTGCGTATGGTCGATGAGACTGTAAATGGATTTGATCCCAACCTAAAGCCAGTTAGTGAGGAAGAGTTGACATCCCCAACAGATAAGCGCATGTTTGTGTTGGCAGCTGCTTTAAAAGCAGGATACWGCGTTGACAAATTGTATGATTTAACAAAAATCGATAAGTGGTTCTTAGAGAAAATGAAGAATATTATTGACATAACAATGGAACTAGAGAA----------------------GTT--G---AAC---TGTGACC---------TTCCAGAAAACCTACTT-------------------------------------------------------CGTCATGCAAAGAAYTATGGATTCTCCGATAAACAAATTGCAAAATATATTA------------------------------------------------------------------AAGGATC----------------------------------------------------------------------------------------AGAATTAGCCGTACGAAAGCAGCGTCGTGAAAGCAACATTGTTCCATTTGTAAAGCAAATTGATACAGTTGCTGGTG------------------------------------------------------------A-------------------------------------------------------------------------------------------------------------------------------------------------------------------------------------------------------------------------------------------------------------------------------------------------------------------AT----------------------------------------------------GGCCTGCAGCAACAAATTATTTRTA-TTTAACATACAATGCCA---CAGAACATGATCTTGAATTTAATG---AACAAATGATGATGGTAATTGGATCTGGTGTCTACAGAATTGGAAGTTCTGTTGAATTTGACTGGTGTGCTGTTGGATGTTTACGCGAACTGAGAAATATTGGAAAGAGAACMATAATGGTCAACTATAATCCTGAAACMGTATCAACTGATTATGACATGTGCGATCGTTTGTACTTTGAAGAAATATCCTTT
>Cladotanytarsus   sp. 1
CGCTGGGATTTGGCAAAATTTGTTCGTGTCAGCAAAAATATTGGAAGCTCGATGAAGAGTGTYGGAGAAGTCATGGCAATTGGAAGAAACTTTGAGGAAGCTTTCCAAAAAGCTCTTAGAATGGTCGATGAGAGTGTCAACGGTTTTGATCCAAATCTCAAAGCTGTTAGTGACTCAGAGCTTGAATCTCCAACCGATAAGCGAATGTTTGTTCTCGCTGCAGCACTTAAAGCTGGTTATAGCGTTGAYAAACTTTATGATTTGACTAAAATTGATCGATGGTTCTTGGAGAGGATGAAGAACATTATTGGAATAACACTCGAGCTTGAAAA----------------------GCT--C---AAT---TGCGTCA---------TTTCTGAAAGCTTATTG-------------------------------------------------------AGRAGCGCCAAGAATTTTGGMTTTTCTGATAGGCAAATTGCACAATACATCA------------------------------------------------------------------AAGGATC----------------------------------------------------------------------------------------TGAGCTGGCAGTTAGAAAGCAAAGAAGAGAGTGCAACATCATGCCWTTTGTAAAGCAAATCGATACCGTGGCTGGTG------------------------------------------------------------A-------------------------------------------------------------------------------------------------------------------------------------------------------------------------------------------------------------------------------------------------------------------------------------------------------------------GT----------------------------------------------------GGCCGGCTTCAACTAATTATCTCTA-CTTGACATACAATGCCT---CATCTCATGACGTTGAATTCACCG---ATCAAATGATGATGGTCATCGGATCTGGCGTTTATAGAATYGGAAGCTCTGTTGAGTTTGATTGGTGCGCTGTTGGGTGCCTGAGAGAGCTCAGAAAATTGGGAAAAAAGACAATCATGGTCAATTATAATCCCGAAACTGTTTCAACTGATTATGACATGTGCGATCGTCTCTACTTTGAGGAAA--------
>Cladotanytarsus  sp. 2
---------------------GTTCGAGTTAGTAAGAATATCGGAAGTTCCATGAAAAGTGTTGGTGAAGTCATGGCAATTGGAAGAAACTTTGAGGAAGCTTTCCAAAAAGCTCTTCGAATGGTTGATGAGAGTGTCAACGGATTCGACCCCAATCTTAAGCCTGTTAGTGACTTAGAGCTTGAATCTCCAACTGATAAGCGAATGTTTGTTCTTGCTGCCGCCCTAAAAGCTGGTTATAGCGTCGATAAACTTTACGATTTGACAAAAATTGATCGATGGTTCTTGGAGAGAATGAAAAATATTATCGGCATAACTTTGGAGCTTGAAAA----------------------GCT--T---AAT---TGTGTCA---------TTTCTGAAAGCTTATTA-------------------------------------------------------AGACGTTCAAAGAACTTTGGCTTTTCTGACAAGCAAATTGCGCAATATATCA------------------------------------------------------------------AAGGATC----------------------------------------------------------------------------------------TGAGCTGGCTGTTAGAAAGCAGAGGAGGGAGTGCAACATTAYTCCATTTGTGAAGCAGATCGACACTGTGGCTGGCG------------------------------------------------------------A-------------------------------------------------------------------------------------------------------------------------------------------------------------------------------------------------------------------------------------------------------------------------------------------------------------------GT----------------------------------------------------GGCCCGCATCAACAAACTACCTCTA-CCTAACATACAATGCTT---CATCTCACGATGTCGAATTTAACG---ATCAAATGATGATGGTCATCGGATCTGGCGTTTATMGAATTGGAAGCTCTGTAGAGTTCGATTGGTGTGCTGTTGGATGCTTGAGAGAGCTCAGAAAGTTGGGAAAGAAGACAATCATGGTCAATTATAATCCTGAAACTGTATCAACTGATTATGACATGTGCGATCGTCTCTACTTTGAAG-----------
>Conochironomus  sp.
---------------AAATTTATTCGTGTGAGTAAAAATATTGGTAGTTCAATGAAAAGTGTTGGTGAGGTGATGGCAATTGGACGAAAATTTGAGGAAGCATTTCAGAAAGCATTAAGAATGGTTGATGAAAATATAAATGGCTTTGATCCAAATATTAAAGATATAAATGATGATGAATTAACAGCACCAACTGATAAGAGAATGTTTGTTCTTGCTGCATCACTTAAAGCTGGCTATTCAGTTGATAAACTTTATGATCTTACAAAAATTGATCGTTGGTTTTTACAAAAAATGAAAAATATTAATGATTTAACAATGAAATTGGAAAA----------------------TTT------AAG---CTCACCAT--------TGTCAGTAGATATGCTT-------------------------------------------------------GATAATGCAAAAAAAATGGGATTTTCTGATAAACAAATAGCAGTTGCAATTA------------------------------------------------------------------AAAGTTC----------------------------------------------------------------------------------------AGAATTGGCAGTAAGAAAGCAACGTCGTGAAAATAAAATATTACCATTTGTTAAGCAAATTGATACTGTTGCTGGTG------------------------------------------------------------A-------------------------------------------------------------------------------------------------------------------------------------------------------------------------------------------------------------------------------------------------------------------------------------------------------------------AT----------------------------------------------------GGCCAGCAACAACAAATTATCTTTA-CTTTACATATAATGCAT---CAGAACATGATATTGAATTTGAAC---ATGAACATGTAATGGTTATTGGTTCTGGTGTTTATCGTATTGGAAGCTCAGTGGAATTTGATTGGTGCGCATGTGGATGTTTAAGGGAATTGAGAAAAATGGGACGTAAAACAATTATGGTAAATTATAATCCAGAAACAGTATCAACTGATTATGATATGTGTGATCGTCTTTATTTTGAAGAAATATCA---
>Cryptochironomus  sp.
------------------------------------------------------------------------------ATCGGTCGAAAATTTGAGGAAGCGTTCCAGAAAGCACTGCGCTTGGTAGACGAAACGGTCAATGGATTTGATCCGAATCTGAAGCCAGTCAGTGAGGCRGAACTGCAGACACCGACCGACAAGCGAATGTTTGTCCTTGCAGCAGCTTTAAAGGCTGGCTATACAGTCAATAAATTATATGAACTGACAAAAATCGACAAGTGGTTCTTGGAGAAAATGAAGAACATCATTGACATAACASTTGAACTTGAGAA----------------------GTT--A---AAT---TGCGCCA---------TTTCCGAGTCTCTGTTG-------------------------------------------------------CGGCAAGCTAAGAATTTTGGATTTTCCGATAAGCAAATTGCGAAGTACATCA------------------------------------------------------------------AGGGATC----------------------------------------------------------------------------------------TGAATTGGCAGTTCGAAAGCAGCGTCGTGAATGTGAAATCTTTCCATTTGTCAAGCAAATTGACACAGTCGCTGGTG------------------------------------------------------------A-------------------------------------------------------------------------------------------------------------------------------------------------------------------------------------------------------------------------------------------------------------------------------------------------------------------AT----------------------------------------------------GGCCGGCTTCAACGAATTATTTGTA-TTTAACATACAATGCAT---CGACTCACGACATTGAATTTACCG---AGCAGATGATGATGGTTATTGGATCTGGAGTTTACAGAATTGGAAGTTCCGTCGAGTTCGACTGGTGCGCTGTTGGATGTTTACGTGAATTAAGGAATCTCGGAAAGCGAACGATCATGGTTAATTACAATCCCGAAACTGTTTCCACTGATTATGACATGTGCGACCGTCTGTATTTTGAAGAGATCTCT---
>Cryptotendipes  sp.
---------------------------GTCAGCAAGAACATTGGCAGCTCGATGAAGAGCGTCGGCGAAGTCATGGCCATTGGCCGAAAATTCGAGGAAGCTTTYCAAAAAGCCYTGCRAATGGTCGACGAGAGCGTCAATGGATTTGATCCAAACCTCAAGCCAGTGTCTGATGAGGAGCTCAAATACCCGACGGACAAGCGAATGTTTGTTCTGGCGGCAGCCTTAAAGGCTGGCTACACTGTCAACAAACTGTATGAGCTGACCAAAATCGACAAGTGGTTCTTGGAGAAGATGAAGAACATCATTGACATCACCATGGAACTGGAGAA----------------------GCT--G---AAT---TGCGCCG---------TTCCTGAGAGCCTTCTT-------------------------------------------------------CGTCGCGCGAAGAATTTTGGATTTTCCGACAAGCAAATCGCAGACTACATCA------------------------------------------------------------------AGGGCTC----------------------------------------------------------------------------------------TGAACTGGCTGTGCGAAAGCAGCGACGCGAATGCAACATCCTTCCGTTCGTGAAGCAAATTGACACGGTCGCCGGAG------------------------------------------------------------A-------------------------------------------------------------------------------------------------------------------------------------------------------------------------------------------------------------------------------------------------------------------------------------------------------------------AT----------------------------------------------------GGCCTGCTACCACCAACTAYCTGTA-TCTGACTTACAATGCAG---ACAGCCACGATGTWGAGTTTAACG---AGCAGATGATGATGGTSATTGGATCYGGTGTGTACAGAATCGGAAGTTCCGTTGAATTTGATTGGTGYGCCGTGGGCTGCCTTCGAGAGCTGMGAAAACTCAACAAGAGGACAATCATGATCAACTACAATCCAGAGACAGTCTCAACGGATTATGAYATGTGTGATCGTCTGTACTTTGAGGAAATTT-----
>Dicrotendipes peringueyanus
------------------------------------------------------------------------------------------------------------------------------------------------------------------------------------------ACACCGACCGATAAACGAATGTKTGTCCTTGCTGCTGCACTTNAGGTTGGCTACNCNNNATATAAGCTCTATAAAATAACAAAAATTGACAAGTGGTTCCTGGAAAAGATGAATAAAATTATAGACATAACTTTGGAACTAGAGAA----------------------GCT--C---AAT---TGTGCCA---------TTCCTGAGGACCTACTT-------------------------------------------------------CGTCATGCTAAAAATTATGGATTCTCAGACAAGCAAATTGCAAAGTACATCA------------------------------------------------------------------AAGGATC----------------------------------------------------------------------------------------GGAACTGGCTGTTCGTAAGCAGCGTCGRGAATGCAATATTGTGCCAATTGTGAAGCAAATAGACACAGTAGCTGGTG------------------------------------------------------------A-------------------------------------------------------------------------------------------------------------------------------------------------------------------------------------------------------------------------------------------------------------------------------------------------------------------AT----------------------------------------------------GGCCAGCCACGACAAATTACTTATA-TCTGACATACAATGCAT---CCACACACGACGTAGAGTTTACYG---AGCAAATGATGATGGTAATTGGATCAGGTGTYTATAGAATCGGAAGCTCTGTTGAGTTTGAMTGGTGNGMTGTTGGATGTTTGCGTGAATTGAGAAATCTAGGAAAGAGGACCATCATGGTCAATTATAATCYTGAGACTGTATCGAC----------------------------------------------
>Dicrotendipes  sp.1
---------------------------------------ATTGGCAGTTCCATGAAAAGTGTCGGAGAAGTTATGGCAATYGGAAGAAAATTCGADGAAGCTTTCCAAAAAGCCTTGCGYATGGTCGACGAAAGCGTCAATGGATTYGATCCAAATGTGAAGGCAGTGAGTGAGGAAAAACTTAAAACGCCAACTGACAAGCGAATGTTYATACTGGCAGCTGCTCTAAAGGCTGGATATTCAGTAGATAAGCTCTATGAACTAACAAAAATYGACAAGTGGTTCCTCGAGAAGATGAAGAACATTATTGACATAACTTTAGAGCTTGAGAA----------------------GCT--G---AAY---TGTGCCA---------TTCCTGAAGATCTCTTA-------------------------------------------------------AGACATGCWAAAAATTATGGATTTTCAGACAAACAAATTGCCGTGTACATTA------------------------------------------------------------------AAGGCTC----------------------------------------------------------------------------------------AGAGTTGGCAGTTCGCAAGCAACGTCGAGAATGCAACATTGTGCCATTTGTGAARCAAATYGATACCGTTGCCGGTG------------------------------------------------------------A-------------------------------------------------------------------------------------------------------------------------------------------------------------------------------------------------------------------------------------------------------------------------------------------------------------------GT----------------------------------------------------GGCCAGCATCAACAAATTATTTATA-YCTTACATACAATGCAA---CGACACATGATGTCGAATTTACGG---AACAGATGATAATGGTAATCGGATCTGGTGTATACAGAATCGGAAGTTCGGTGGAATTTGATTGGTGTGCAGTTGGATGTTTAAGGGAATTGCGAAAACTTGGAAAGAGWACAATAATGGTTAATTATAATCCTGAGACCGTGTCAACTGATTATGACATGTGCGACCGATTGTACTTTGAGGAGATTTCCTT-
>Dicrotendipes  sp.3
---------------------------GTCAGTAAAAATATTGGYAGCTCCATGAAAAGTGTTGGAGAAGTYATGGCAATTGGACGAAAATTCGAAGAAGCCTTCCAAAAAGCACTGCGTATGGTTGACGAAAGTGTYAATGGATTCGATCCAAACCTAAAGCCAGTAAGTGAAGAAGAACTGAAAAGTCCAACAGACAAGCGAATGTTTGTATTGGCAGCTGCCTTAAAAGCAGGATACACAGTNGACAAGYTGTACGAGCTTACAAAAATCGACAAGTGGTTCTTGGARAAGATGAAGAACATCATTGACATAACAATGGAACTAGAGAA----------------------GCT--C---AAT---TGTGCCA---------TACCTGAAAGTCTACTT-------------------------------------------------------CGTCACGCTAAGAATTTTGGATTTTCAGACAAGCAAATYGCAAAGTACATCA------------------------------------------------------------------AAGGATC----------------------------------------------------------------------------------------RGAACTTGCTGTCCGTAAACAAAGACGTGAATGCAACATTGTTCCATTTGTGAAGCAAATTGATACAGTYGCCGGTG------------------------------------------------------------A-------------------------------------------------------------------------------------------------------------------------------------------------------------------------------------------------------------------------------------------------------------------------------------------------------------------AT----------------------------------------------------GGCCGGCCACAACAAATTATTTATA-TTTAACRTACAATGCCA---CGACACACGATGTGGAGTTTACCG---AACAGATGATGATGGTAATTGGATCTGGTGTTTATAGAATTGGAAGCTCWGTTGAATTTGATTGGTGTGCCGTTGGATGTTTGAGGGAATTGAGGCATATTGGAAAGAAAACAATTATGGTCAATTACAATCCTGAGACAGTATCAACTGATTATGACATGTGCGATCGATTGTACTTTGAGGAAATTTCATT-
>Endochironomus  sp.1
CGGTGGGATTTAGCTAAATTCACTCGTGTCAGCAAAAACATTGGCAGCTCAATGAAGAGTGTCGGTGAAGTTATGGCAATTGGACGAAAATTTGAAGAATGCTTTCAAAAAGCATTGCGTATGGTCGATGAAAGTGTAAACGGATTCGATCCAAATTTGAAAGCTGTCAATGATGATGAATTGAAGACACCAACTGATAAGAGAATGTTTGTATTGGCAGCAGCATTGAAGGCTGGATACACGATTGACAGATTGTATGATTTGACGAAAATTGATCGTTGGTTTTTGTCAAAAATGAAAAATATTATTGATATAACACTCGAATTGGAGAA----------------------ATT--A---AAT---TGTGCCA---------TATCCGAAAATCTTCTT-------------------------------------------------------CGTGAAGCAAAAAATCATGGATTTTCTGATAAGCAAATTGCAAAATTAATTA------------------------------------------------------------------AAGGATC----------------------------------------------------------------------------------------TGAATTGGCCGTGAGAAAGCAAAGACGTGAGGCTAACATAATTCCATTTGTAAAGCAAATCGATACAGTCGCATGTG------------------------------------------------------------A-------------------------------------------------------------------------------------------------------------------------------------------------------------------------------------------------------------------------------------------------------------------------------------------------------------------AT----------------------------------------------------GGCCGGCAACAACAAATTACTTATA-TTTGACTTATAATGCAT---CGACTCATGACGTTGAATTYAATG---AACAAATGATTATGGTAATTGGATCGGGCGTTTATCGTATCGGTTCGAGTGTTGAATTTGATTGGTGTGCCGTAGGATGTTTAAGAGAATTGAGAAATTTGGGAAAGAAAACAATTATGGTAAATTACAATCCTGAAACAGTTTCAACTGATTACGACATGTGTGATCGCTTGTATTTTGAAGAGATTTCATT-
>Endochironomus  sp.2
---------------------------GTGAGCAAGAATATTGGCAGTTCRATGAAGAGTGTCGGTGAGGTGATGGCAATAGGACGAAAATTYGAAGAAGCCTTCCAAAAAGCCCTWCGCATGGTCGACGAAACTGTCAATGGATTTGATCCAAATTTGAAGCCAGTCGTTGACGAACAGTTACAAACACCGACTGATAAGAGAATATTTGTGTTGGCTGCTGCACTGAAATCTGGTTATACAATTGAAAAACTNTACGAATTGACGAAAATCGACCGTTGGTTCTTGTCGAAAATGAAGAAGRTCATTGACATTACACTCGAACTGGAGAA----------------------GCT--C---AAT---TGCGTCA---------TTCCCGAAAGTCTCCTC-------------------------------------------------------CGTCAAGCTAAAAACAATGGATTTTCCGATAAGCAAATTGCAAAATTCATCA------------------------------------------------------------------AAGCATC----------------------------------------------------------------------------------------AGAATTGGCAGTCAGAAAGCAGCGAATTGAATCGAACATTATTCCATTTGTGAAGCAAATCGATACTGTTGCGGGTG------------------------------------------------------------A-------------------------------------------------------------------------------------------------------------------------------------------------------------------------------------------------------------------------------------------------------------------------------------------------------------------GT----------------------------------------------------GGCCTGCGTCTACAAATTATTTATA-TTTGACATACAATGCAA---CAACCCATGACGTTGAGTTCAAAG---AACAGATGATTATGGTAATCGGATCGGGTGTTTATCGCATCGGGTCGAGTGTTGAATTCGATTGGTGTGCCGTTGGATGTTTGAGAGAATTGAGAAATTTGGGAAAGCGCACAATTATGGTCAATTACAATCCAGAGACTGTGTCAACTGACTACGACATGTGCGATCGACTTTATTTCGAGGAAATTTCATTT
>Endotribelos  sp.
CGCTGGGACTTGGCGAAATTCATCAGAGTGAGCAAGAACATTGGCAGCTCGATGAAGAGCGTCGGTGAGGTGATGGCGATCGGACGAAAGTTCGAAGAAGCTTTCCAAAAAGCTCTACGCATGGTTGACGAAAGTGTCAATGGATTCGATCCCAATCTGAAGCCCGTCAACGATGAACAGCTGAAGACACCGACCGATAAGAGAATGTTTGTGTTGGCAGCTGCCCTAAAAGCCGGCTATACGGTTGAGAAGCTGTACGAATTGACAAAAATCGACCGCTGGTTCTTGTCGAAAATGAAGAATATCATCGACATCACACTCGAATTGGAGAA----------------------GCT--C---AAC---TGCGACA---------TTCCCGAAAGTCTCCTT-------------------------------------------------------CGTCAGGCCAAGAACAATGGATTTTCCGATAAACAAATTGCGAAATTCATCA------------------------------------------------------------------AGGCATC----------------------------------------------------------------------------------------GGAGCTGGCAGTGAGAAAACAACGACGGGAGTCAAACATCATTCCATTTGTGAAACAAATCGATACTGTTGCGGGTG------------------------------------------------------------A-------------------------------------------------------------------------------------------------------------------------------------------------------------------------------------------------------------------------------------------------------------------------------------------------------------------AT----------------------------------------------------GGCCGGCCACAACCAATTATTTATA-TTTGACATACAACGCCT---CAACGCACGACGTAGATTTCAACG---AACAGATGATTATGGTAATCGGATCCGGTGTTTATCGCATCGGGTCGAGCGTAGAATTCGATTGGTGTGCCGTTGGATGCTTACGCGAACTGCGAAAGCTCGGCAAGCGAACAATTATGGTCAATTACAATCCCGAGACTGTCTCGACTGACTACGACATGTGCGATCGCTTGTATTTTGAGGAAATCTCA---
>Glyptotendipes  sp.
CGATGGGATTTAGCGAAATTCGTCAGAGTCAGCAAAAATATTGGAAGTTCAATGAAAAGTGTTGGAGAAGTTATGGCTATTGGACGTAAATTCGAGGAAGCATTTCAGAAGGCTCTGCGTATGGTTGACGAAACTGTAAATGGATTCGATCCAAATTTGAAACCAGTCAGTGAAGATGAATTAAAAACACCCACCGATAAAAGAATGTTTGTCCTAGCGGCAGCTTTGAAGGCAGGATATACAGTCGATAAATTATATGAATTGACAAAAATTGACAAATGGTTCTTGGAAAAAATGAAAAACATAATTGACATAACATTGGAATTAGAGAA----------------------ATT--A---AAC---TGTGCCA---------TTCCTGAAGACCTTCTT-------------------------------------------------------CGACTTGCCAAAAATTACGGATTCTCAGACAAACAGATTGCAAAATATATTA------------------------------------------------------------------AGGGATC----------------------------------------------------------------------------------------AGAATTGGCTGTTCGAAAACAACGTCGAGAATGCGAAATTTTTCCATTTGTAAAGCAAATAGACACAGTAGCTGGTG------------------------------------------------------------A-------------------------------------------------------------------------------------------------------------------------------------------------------------------------------------------------------------------------------------------------------------------------------------------------------------------AT----------------------------------------------------GGCCAGCATCAACAAATTATTTGTA-TTTGACATATAATGCCA---CAACTCACGATGTCGAATTCAATG---AACAGATGATGATGGTAATTGGATCTGGAGTTTACAGAATCGGAAGTTCTGTTGAATTTGACTGGTGTGCTGTTGGGTGTTTACGCGAATTGAGAAAACTCGGAAAGAAAACAATTATGGTTAATTATAATCCCGAGACTGTATCAACTGATTACGACATGTGTGATCGTTTGTATTTTGAAGAAATTTCATT-
>Harnischia   sp.
CGTTGGGATTTGGCAAAGTTTGTTAGAGTAAGTAAGAATATTGGCAGTTCGATGAAGAGTGTTGGTGAAGTCATGGCGATCGGTCGAAAATTTGAGGAAGCTTTCCAAAAAGCTTTACGCATGGTTGACGAGACTGTGAATGGATTTGATCCAAATTTGAAGCCAGTTAGTGAAGAAGAATTAAAAACACCGACCGATAAACGAATGTTTGTTTTAGCAGCMGCATTAAAGGCAGGCTACACTGTCAAAAAATTATATGAGCTAACAAAAATTGACAAATGGTTCTTGGAGAAAATGAAAAACATCATCGACATAACTGTTGAGCTCGAGAA----------------------ATT--A---AAT---TGTGCCA---------TTCCTGAGAATGTTCTA-------------------------------------------------------CGTCATGCCAAATGTTATGGATTCTCTGACAAGCAAATAGCAAAATACATAA------------------------------------------------------------------AAGGTTC----------------------------------------------------------------------------------------TGAATTAGCTGTCCGAAAACAACGTCGAGAATGCAACATWATTCCATTCGTTAAGCAAATCGATACAGTCGCTGGTG------------------------------------------------------------A-------------------------------------------------------------------------------------------------------------------------------------------------------------------------------------------------------------------------------------------------------------------------------------------------------------------AT----------------------------------------------------GGCCTGCATCGACCAACTATTTGTA-CCTAACATACAATGCAT---CAACACATGATGTCGAGTTTAATG---AGCAAATGATGATGGTTATTGGAAGTGGAGTATACAGAATTGGAAGCTCTGTAGAATTCGATTGGTGTGCTGTTGGCTGCTTGCGTGAACTGAGAAATCTTGGAAAGAGAACAATCATGGTTAATTATAATCCTGAAACTGTTTCAACCGATTATGACATGTGCGATAGGCTTTACTTTGAAGAAATCTCATT-
>Harrisius  sp.1
CGATGGGATTTAGCAAAATTCATTCGTGTGAGCAAAAATATCGGCAGTTCTATGAAGAGTGTTGGGGAAGTAATGGCAATTGGAAGAAAGTTTGAAGAGGCTTTCCAAAAAGCTTTACGTATGGTTGATGAAAGTGTCAATGGATTTGATCCAAACTTGAAGCCTGTTATTGATTCTGAGCTTTCGACACCAACGGATAAGAGAATGTTCGTGTTGGCAGCTGCTTTAAAAGCCGGATATTCAGTTGATAAATTATATGATTTGACAAGAATTGATCGATGGTTCTTATCAAAAATGAAGAATATTATTGAYATAACTTTRGAGTTGGAGAA----------------------ATT--G---AAT---TGTGCCA---------TACCCGAAAGTCTTCTT-------------------------------------------------------CGTCATGCTAAGAATTAYGGATTTTCAGATAAACAAATCGCAACATTTATCA------------------------------------------------------------------AAGGCTC----------------------------------------------------------------------------------------AGAACTTGCCGTAAGAAAACAACGTCGTGAATGTAATATTTTTCCATTCGTGAAGCAAATTGACACCGTTGCGGGTG------------------------------------------------------------A-------------------------------------------------------------------------------------------------------------------------------------------------------------------------------------------------------------------------------------------------------------------------------------------------------------------AT----------------------------------------------------GGCCAGCATCAACAAATTACTTATA-TTTGACATACAATGCCT---CATCTCATGACGTCGAGTTCAATG---AACAGATGATTATGGTAATTGGATCTGGTGTTTATCGTATTGGAAGCTCAGTTGAATTTGACTGGTGTGCCGTCGGTTGTTTACGGGAATTGAGAAAACTTGGCAAAAGAACAATTATGGTTAATTATAATCCTGAAACTGTATCGACTGATTACGACATGTGTGATCGATTGTATTTTGAAGAGATTTCTTT-
>Harrisius  sp.2
AGATGGGATTTAGCCAAATTCACGAGAGTTAGCAAGAACATTGGCAGTTCAATGAAAAGTGTCGGCGAAGTTATGGCAATTGGAAGAAAATTTGAAGAAGCTTTTCAAAAAGCTCTGCGTATGGTCGATGAGAGTGTCGATGGTTTTGATCCCAATTTAAAAGCAGTTAATGACAGTGAACTAACGACACCAACTGATAAGAGAATGTTTGTATTGGCTGCTGCCTTGAAAGCAGGCTATACAGTTGATAAACTGTATGATTTGACGAGAATCGACCGTTGGTTTTTGTCAAAAATGAAGAACATTATTGACATCACTCTGGAATTAGAGAA----------------------ATT--A---AAT---TGTGTCA---------CGCCAGAGAATCTTCTT-------------------------------------------------------CGTCAAGCTAAATGTTATGGATTCTCAGATAAGCAAATTGCTAAATATATCA------------------------------------------------------------------AAGGCTC----------------------------------------------------------------------------------------AGAACTTGCCGTGCGAAAGCAAAGACGTGAATGTAATATTTTCCCACTAGTCAAGCAAATTGACACTGTTGCGGGTG------------------------------------------------------------A-------------------------------------------------------------------------------------------------------------------------------------------------------------------------------------------------------------------------------------------------------------------------------------------------------------------AT----------------------------------------------------GGCCAGCATCTACAAATTATTTATA-CTTGACATATAATGCCT---CTACGCATGACATCGAGTTCAATG---AACAAATGATTATGGTTATAGGATCAGGCGTTTATCGCATTGGAAGTTCCGTTGAATTCGACTGGTGTGCTGTCGGTTGTCTACGCGAATTGAGAAATCTCGGAAAGCGAACAATAATGGTTAATTATAATCCCGAAACAGTATCAACTGATTACGAC------------------------------------
>Imparipecten  sp. 2
---------------AAATTCATTCGCGTTAGTAAAAACATCGGAAGCTCCATGAAGAGTGTCGGGGAGGTGATGGCAATTGGCAGGAAATTTGAGGAGGCATTCCAGAAGGCACTGAGAATGGTTGACGAAAGTGTTAACGGTTTCGATCCAAATTTGAAGCCCGTAAGCGAGGACGAATTGAAGACACCAACCGATAAGAGAATGTTTGTGTTGGCAGCTGCTCTGAAGGCTGGATATACAGTCGACAAATTATATGATTTGACAAAAATCGATCGATGGTTTTTGGAGAAGATGAAGAACATAATTGACATAACAATCGAACTGGARAA----------------------ATT--A---AAT---TGTGCCA---------TTCCTGAAAATCTCTTG-------------------------------------------------------CGTCACGCAAAAAATTACGGTTTTTCCGATAAGCAAATTGCGAAGTACATCA------------------------------------------------------------------AAGGATC----------------------------------------------------------------------------------------CGAATTAGCCGTGCGCAAGCAGCGACGCGAATGTAACATATTTCCGTATGTTAAACAAATCGACACCGTCGCCGGTG------------------------------------------------------------A-------------------------------------------------------------------------------------------------------------------------------------------------------------------------------------------------------------------------------------------------------------------------------------------------------------------AT----------------------------------------------------GGCCGGCTTCGACTAATTATTTGTA-TTTAACGTACAATGCGT---CAACACACGATGTTGAGTTCAACG---AGCAAATGATTATGGTAATCGGATCCGGTGTTTATAGAATTGGCAGTTCTGTTGAATTTGACTGGTGTGCCGTTGGTTGCTTACGCGAATTGAGAAACATTGGYAAGCGCACAATCATGGTAAATTATAATCCCGAAACCGTCTCAACCGATTACGATATGTGCGATCGCTTGTACTTTGAGGAGATTTCATT-
>Imparipecten pictipes
---------------------------------AAAAATATTGGTAGCTCCATGAAGAGTGTTGGTGAAGTGATGGCAATTGGTAGAAAATTTGAAGAAGCTTTTCAAAAAGCTYTGCGAATGGTTGATGAAAGTGTCAATGGATTTGATCCCAATTTAAAACCTGTCAATGAAGATGAATTAATGACACCAACTGATAAAAGAATGTTTGTTTTAGCAGCTGCATTAAAAGCAGGKTATAAAGTTGATAAATTATATGAACTTACAAAAATTGATCGTTGGTTTTTGGAGAAAATGAAAAATATCATTGATATAACTTTGGAATTAGAAAA----------------------ATT--A---AAT---TGTGTCA---------TACCTGAAAATCTTCTT-------------------------------------------------------AAGCATGCAAAAAATTATGGATTTTCTGATAAGCAAATTGCAAAATATATTA------------------------------------------------------------------AAGGTTC----------------------------------------------------------------------------------------TGAATTAGCCGTGCGTAAACAACGTCGTGAGTGYAACATTTTTCCATTTGTAAAACAAATTGATACAGTTGCTGGTG------------------------------------------------------------A-------------------------------------------------------------------------------------------------------------------------------------------------------------------------------------------------------------------------------------------------------------------------------------------------------------------AT----------------------------------------------------GGCCTGCCTCAACAAATTATTTATA-TTTAACGTACAATGCAA---CATCACATGATGTCGATTTTAATG---AACAAATGATTATGGTAATTGGATCTGGTGTTTATAGAATTGGAAGCTCTGTTGAATTTGACTGGTGTGCGGTTGGTTGTTTACGAGAATTAAGAAAACTCGGTAAGAGAACAATTATGGTTAATTATAATCCAGAAACAGTATCAACTGATTATGACATGAGCGACAGGTTGTATTTTGAGGAGATTTCATTC
>Kiefferulus calligaster
---------------------------------AAAAATATTGGTAGCTCAATGAAGAGTGTTGGAGAAGTAATGGCGATTGGAAGAAAATTCGAAGAGGCCTTCCAAAAGGCATTAAGAATGGTTGATGAAAGCGTGAATGGATTTGATCCAAATTTGAAGCCCGTAAATGAAGAGGAATTGAAAACCCCAACAGACAAGCGAATGTTTGTTTTGGCGGCTGCATTAAAGGCWGGCTATTCAGTTGAAAAACTCTATGAGTTGACAAAAATTGACAGATGGTTCTTGGAAAAGATGAAGAATATTATTGATATTACGGTTGAGCTAGAAAA----------------------ACT--T---AAT---TGTGCCA---------TTCCTGAGAATCTTCTT-------------------------------------------------------CGTCGTTCGAAAAATTATGGGTTCTCTGATAAGCAAATCGCAAATTTTATCA------------------------------------------------------------------AAGGATC----------------------------------------------------------------------------------------AGAATTGGCTGTTCGCAAGCAACGTCGTGAATGTAATATTGTTCCATTTGTGAAGCAAATTGATACTGTTGCTGGAG------------------------------------------------------------A-------------------------------------------------------------------------------------------------------------------------------------------------------------------------------------------------------------------------------------------------------------------------------------------------------------------GT----------------------------------------------------GGCCAGCATCTACAAATTACCTATA-CCTGACATACAACGCAA---CAACTCATGATGTGGAATTTAATG---AGGAGATGATGATGGTAATAGGATCTGGTGTTTACAGAATTGGTAGTTCTGTTGAGTTCGATTGGTGTGCTGTCGGATGTTTACGTGAATTACGAAATTTGGGAAAGAAAACTATCATGGTCAACTATAATCCTGAGACGGTATCAACCGATTATGACATGTGTGATCGATTGTACTTTGAAGAAATATCTT--
>Lauterborniella agrayloides
------GATTTGGCAAAATTCACTCGTGTTAGTAAAAATATTGGCAGTTCAATGAAAAGTGTTGGTGAAGTGATGGCAATTGGCCGTCGATTCGAGGAGGCATTTCAAAAAGCACTAAGAATGGTTGATGAAAGCGTTAATGGATTTGATCCAAATTTAAAGGCTGTCAGTGAGGAAGAGCTGCAAACACCAACTGATAAGAGAATGTTTGTTTTGGCTGCTGCATTGAAAGCAGGATATTCAGTTGAAAAACTTTATGACTTGACAAAAATTGATCGATGGTTTTTAGAGAAAATGAAAAATATCATCAATATCACTTTGGAATTGGAAAA----------------------ATT--G---AAC---TGTGTTA---------TTCCTGATAATTTATTG-------------------------------------------------------CGACATGCAAAAAATTTTGGATTTTCTGATAAACAAATTGCAAGTTACATCA------------------------------------------------------------------AGGGATC----------------------------------------------------------------------------------------AGAGTTAGCTGTGCGAAAACAAAGACGTGAGTGCAACATTTTACCATTTGTTAAACAAATTGATACTGTTGCTGGTG------------------------------------------------------------A-------------------------------------------------------------------------------------------------------------------------------------------------------------------------------------------------------------------------------------------------------------------------------------------------------------------AT----------------------------------------------------GGCCTGCATCAACAAATTATCTTTA-TCTCACATACAATGCAA---CAACACATGACATTGAATTTGCTG---AACAAATGATAATGGTTATTGGCAGTGGAGTTTATCGCATTGGTAGTAGTGTTGAATTCGATTGGTGTGCTGTTGGATGTTTAAGAGAATTAAGAAACCTCGGCAAGCAAACGATTATGGTCAATTATAATCCTGAAACAGTGTCAACTGATTATGACATGTGCAATCGTTTGTACTTTGAGGAAATTTCATT-
>Micropsectra  sp.
CGTTGGGATTTAGCTAAATTTGCACGTGTTAGTAAAAATATTGGAAGCTCAATGAAGAGTGTGGGTGAAGTCATGGCAATAGGAAGAAACTTTGAAGAAGCTTTTCAAAAAGCTCTCAGAATGGTTGATGAAACAGTCACTGGATTTGATCCAAATTTAAARKCAGTAAATGATGAAGAAYTGGAGTCACCAACTGATAAGCGAATGTTTGTTCTTGCTGCTGCTCTCAAGGCTGGTTACTCTGTTGAAAAGCTCTATGATTTAACTCGAATTGATCGYTGGTTTTTGGAGAAAATGAAGAACATCATTGGCATTACCATGGATCTTGAAAA----------------------GCT--C---AAT---TGCTTAA---------TTCCTGAAAATCTCTTG-------------------------------------------------------AGACATGCTAAAAACTATGGATTTTCWGATAAACAAATTGCGAAGCTCATAA------------------------------------------------------------------AATCATC----------------------------------------------------------------------------------------TGAGCTTGCTGTAAGGAAGCAAAGACGTGAATGCAATATCACACCTTTTGTAAAACAAATTGACACTGTCGCTGGTG------------------------------------------------------------A-------------------------------------------------------------------------------------------------------------------------------------------------------------------------------------------------------------------------------------------------------------------------------------------------------------------GT----------------------------------------------------GGCCGGCTTCAACAAATTATCTCTA-TTTGACTTACAACGCCT---CCTCTCATGATGTTGAATTTAATG---ATCAAATGGTAATGGTGATTGGATCAGGCGTTTATCGTATTGGAAGCTCTGTTGAGTTTGATTGGTGTGCTGTAGGATGCTTAAGAGAATTGAGAAATTTAGGAAAAAGAACAATCATGGTGAATTATAATCCTGAAACTGTCTCTACTGATTACGACATGTGYGATCGATTATACTTTGAAGAAATTTCCTT-
>Nandeva  sp.1
CGTTGGGATTTAGCAAAGTTTGTACGTGTAAGTAAAAATATTGGAAGTTCAATGAAAAGTGTTGGTGAAGTAATGGCAATTGGTAGAAAATTTGAAGAAGCATTTCAAAAAGCATTAAGAATGGTTGATGAAAGTGTGAATGGTTTTGATCCAAATTTAAAGGAAGTTAATGAAGAAAAATTAAGAACACCAACAGATAAACGAATGTTTATTCTTGCTGCTGCATTAAAAGCTGGCTATACTGTTGATAAATTATATGATTTAACAAAAATTGATCGTTGGTTTTTAGAAAAAATGAAAAATATTATTAATATAACATTAGAACTTGAGAA----------------------ATT--G---AAT---TGTGCCA---------TATCAGAAAGTTTATTG-------------------------------------------------------CGACAAGCAAAGAATTATGGATTCTCTGATAAACAAATTGCAAATTATATAA------------------------------------------------------------------AAGGATC----------------------------------------------------------------------------------------TGAATTGGCTGTAAGAAAACAAAGACGTGAATGTAATATTTTACCATATGTTAAACAAATTGATACAGTTGCAGGAG------------------------------------------------------------A-------------------------------------------------------------------------------------------------------------------------------------------------------------------------------------------------------------------------------------------------------------------------------------------------------------------AT----------------------------------------------------GGCCAGCATCAACTAATTATTTATA-TCTTACATATAATGCAT---CATCACATGATGTTGAATTTAATG---AACAAATGATAATGGTAATTGGATCAGGTGTTTATCGTATTGGCAGTAGTGTTGAATTTGATTGGTGTGCTGTTGGTTGTTTACGTGAATTAAGAAAGCTTGGAAAGAGAACAATTATGGTTAATTATAATCCTGAGACTGTATCTACTGATTATGATATGTGTGATCGATTATATTTTGAAGAGATTTCATT-
>Neostempellina  sp.
CGCTGGGATTTAGCAAAATTTATTCGTGTTAGTAAAAAAATTGGYAGTTCAATGAAGAGTGTTGGTGAAGTTATGGCTATTGGACGAAATTTCGAGGAAGCATTTCAAAAAGCACTACGAATGGTTGACGAAAGTGTTAATGGTTTTGATCCGAATCTTCAATCAGCATGYGACTATCAATTGGAATCGCCAACTGATAAGAGAATGTTTGTTCTTGCGGCTGCTCTAAAGGCTGGATATTCTGTTGATAARCTTTATGATYTAACTAAAATTGATCGCTGGTTTTTGGAAAAAATGAAAAACATAATTAACATTACTTTGGAATTGGARAA----------------------ACT--C---AAT---TGTGCCA---------TACCCGATGATTTATTA-------------------------------------------------------AGGCATGCTAAAAATTATGGATTTTCTGATAAGCAAATTGCAAAATATATAA------------------------------------------------------------------AAGGATC----------------------------------------------------------------------------------------TGAATTGGCAGTAAGGAAGCAGAGAAGAGAGTGTAATATTACACCATTTGTTAAGCAAATTGATACCGTTGCTGGTG------------------------------------------------------------A-------------------------------------------------------------------------------------------------------------------------------------------------------------------------------------------------------------------------------------------------------------------------------------------------------------------AT----------------------------------------------------GGCCTGCTTCGACTAATTATCTTTA-TTTAACCTACAATGCAT---CATCGCATGACATTGAATTTAATG---AACAAATGACAATGGTTATTGGATCTGGTGTTTATAGAATTGGAAGTTCGGTGGAGTTTGATTGGTGTGCTGTTGGATGTTTAAGAGAGCTWAGAAATCTTGGAAAGCGAACAATAATGGTTAATTATAATCCSGAAACWGTATCAACTGATTATGACATGTGTGATCGTCTCTATTTTGAGGAAATTTCATT-
>Nilothauma  sp.
---------------AAGTTCATTCGAGTAAGCAAAAATATCGGCAGTTCAATGAAGAGCGTTGGTGAAGTGATGGCCATTGGAAGAAAATTYGAAGAAGCCTTCCAAAAAGCCCTGCGAATGGTCGACGAAAGCGTAAATGGATTTGACCCCAACTTAAAGGCTGTAAGCGAGGAGGAACTTAAATCTCCAACAGACAAGAGAATGTTTGTTTTGGCAGCGGCCCTAAAAGCCGGATATAAAGTTGACAAACTTTATGATTTAACGAAAATCGATCGATGGTTCTTAGAGAAGATGAAGAACATTATCGACATAACTTTGGAGCTTGAGAA----------------------ACT--C---AAT---TGTGCAA---------TTCCCGAGAATCTCTTG-------------------------------------------------------CGCAAGGCGAAAAATTATGGATTTTCTGATAGGCAAATTGCCACCTATATCA------------------------------------------------------------------AAGGATC----------------------------------------------------------------------------------------TGAATTGGCTGTTCGAAAACAGCGTCGTGAGTGTAATCTATTTCCGTTTGTGAAACAAATTGATACAGTTGCCGGCG------------------------------------------------------------A-------------------------------------------------------------------------------------------------------------------------------------------------------------------------------------------------------------------------------------------------------------------------------------------------------------------RT----------------------------------------------------GGCCAGCATCAACAAATTACTTATA-TCTAACTTACAACGCAG---CTTCGCATGATGTCGAGTTTAATG---AWCAAATGATTATGGTGATAGGATCTGGTGTGTAYAGAATCGGAAGCTCCGTCGAATTTGATTGGTGTGCTGTTGGATGTTTGCGTGAATTGAGGAACCTAGGCAAAAGAACAATTATGGTTAATTATAAYCCCGAGACAGTCTCAACTGATTACGACATGTGCGATCGTCTGTACTTTGAGGAAATTTCATTT
>Paraborniella tonnoiri
CGCTGGGATTTAGCAAAATTCATTCGAGTGAGTAAAAATATTGGCAGCTCAATGAAAAGTGTYGGTGAAGTGATGGCAATTGGTAGAAAATTTGAAGAGGCATTTCAAAAAGCACTTCGTATGGTTGATGAAAGTGTMAATGGTTTTGATCCAAATTTAAAGCCAGTAAGTGATGAAGAGTTAAAAACACCAACTGATAAACGAATGTTTGTATTAGCAGCAGCATTAAAAGCAGGTTAYAGCATTGATAAGCTTTACGATCTTACAAAAATTGACAAATGGTTTTTAGAAAAAATGAAAAATATTATCGACATWACAATTGAATTGGAGAA----------------------GCT--T---AAT---TGTGCCA---------TACCTGATAGTCTCTTA-------------------------------------------------------AGACATGCAAAATCTTTTGGATTTTCTGATAAACAAATTGCAAAATTCATTA------------------------------------------------------------------AAGCATC----------------------------------------------------------------------------------------TGAATTGGCTGTTCGTAAGCAACGTCGTGAATGTAATATWATGCCATTTGTAAAGCAAATTGATACAGTTGCATGTG------------------------------------------------------------A-------------------------------------------------------------------------------------------------------------------------------------------------------------------------------------------------------------------------------------------------------------------------------------------------------------------AT----------------------------------------------------GGCCAGCAACAACAAATTATTTATA-TTTAACATACAATGCAT---CATCTCATGATATTGAATTTAATG---AACAAATGATTATGGTTATTGGATCTGGTGTTTATCGTATTGGAAGTTCYGTTGAATTTGATTGGTGTGCTGTTGGATGYTTACGTGAATTAAGAAATCTTGGAAAGAAAACAATTATGGTCAATTATAATCCTGAAACAGTYTCAACTGATTATGACATGTGCGATCGTTTATATTTTGAAGAAATTTCATT-
>Parachironomus  sp. 1
------------------TTCACAAGAGTCAGTAAGAACATTGGCAGTTCCATGAAGAGTGTTGGAGAAGTCATGGCCATTGGACGTAAATTCGAGGAAGCATTCCAGAAAGCTCTGCGTATGGTCGATGAAACAGTCAATGGATTTGATCCAAATCTCAAGCCAGTCAGCGACGAGGAACTGAAATCACCGACAGATAAGAGAATGTTTGTATTAGCAGCAGCACTAAAGGCTGGATATTCTGTCAATAAACTTTATGAGCTGACAAAAATCGACAAGTGGTTCTTGGAGAAAATGAAGAACATAATTGAYATAACAATGGAACTTGAGAA----------------------GCT--T---AAT---TGCAATG---------TTCCTGTCGATCTGCTT-------------------------------------------------------CGTCAAGCTAAGAATTTTGGATTCTCCGACAAACAAATCGCAAAATACATGA------------------------------------------------------------------AAGGATC----------------------------------------------------------------------------------------GGAACTAGCTGTTCGTAAGCAACGCCGAGAATGCAATATCGTTCCATTCGTGAAACAAATCGACACAGTCGCTGGTG------------------------------------------------------------A-------------------------------------------------------------------------------------------------------------------------------------------------------------------------------------------------------------------------------------------------------------------------------------------------------------------AT----------------------------------------------------GGCCGGCATCGACAAACTACTTGTA-CTTAACATACAATGCAG---ATACACACGATGTGGAATTTAATG---AACAAATGATGATGGTTATTGGATCCGGTGTTTATCGTATCGGCAGTTCCGTTGAGTTTGACTGGTGTGCAGTTGGATGTCTGCGAGAATTGAGGAACCTCGGAAAGAGAACGATCATGGTGAATTACAATCCAGAAACTGTCTCGACCGATTATGACATGTGCGATCGTCTTTACTTTGAGGAAATTTCATTT
>Parachironomus  sp. 2
------GATTTGGCGAAATTCACCCGAGTCAGCAAGAATATTGGCAGTTCCATGAAGAGTGTAGGAGAAGTCATGGCTATTGGGCGAAAGTTCGAAGAAGCCTTCCAAAAAGCTCTGCGTATGGTTGATGAGACAGTCAATGGATTTGATCCGAATTTGAAGCCAGTCAGTGAGGAAGAACTAAAGTCACCGACGGATAAGAGGATGTTTGTATTGGCAGCAGCACTAAAAGCTGGCTATTCAGTAAACAAACTTTACGAGTTGACAAAAATCGACAAGTGGTTTTTGGAGAAAATGAAGAACATCATCGACATAACTCTCGAACTTGAGAA----------------------RCT--G---AAY---TGCAATG---------TTCCTGTTGATCTTCTT-------------------------------------------------------CGTCAAGCYAAAAACTTTGGATTCTCCGACAAACAAATCGCAAAATACATGA------------------------------------------------------------------AGGGTTC----------------------------------------------------------------------------------------GGAACTAGCTGTCCGCAAGCAGCGCCGCGAATGCAACATTACTCCATTCGTCAAGCAAATTGACACAGTCGCTGGGG------------------------------------------------------------A-------------------------------------------------------------------------------------------------------------------------------------------------------------------------------------------------------------------------------------------------------------------------------------------------------------------AT----------------------------------------------------GGCCTGCAACGACCAACTACTTGTA-CTTGACCTACAACGCAG---ATGCTCACGACATTGAGTTTAACG---AACAGATGATGATGGTTATTGGATCTGGTGTTTATCGTATCGGCAGTTCCGTTGAGTTTGATTGGTGTGCTGTTGGATGTCTGCGAGAATTGAGGAACCTCGGAAAGAGAACCATCATGGTCAATTATAATCCAGAAACAGTATCGACGGATTATGACATGTGCGATCGTTTGTACTTTGAAGAAATTTCATT-
>Paracladopelma   sp.
CGATGGGATCTATCTAAATTCATTAGAGTCAGCAAAAACATCGGAAGTTCAATGAAAAGTGTTGGAGAAGTCATGGCAATTGGAAGAAAGTTTGAAGAAGCTTTCCAAAAAGCGCTACGTATGGTTGATGAAAGTGTCAATGGATTCGATCCTAATATAAAACCAGTGAGTGAGGAAGAACTAACATCACCAACTGATAAGCGAATGTTTGTGTTGGCAGCAGCTTTAAAAGCGGGATATTCTGTAAACAAGYTATATGACCTAACCAAAATTGACAAGTGGTTTTTGGAAAAAATGAAAAACATTATTGATATAACAGTTGAGCTAGAAAA----------------------ACT--T---AAT---TGTGCCA---------TTCCAGAAAATCTTCTT-------------------------------------------------------CGTCAAGCGAAGAATTTTGGATTTTCTGATAAACAAATTGCAAAATATATTA------------------------------------------------------------------AAGGATC----------------------------------------------------------------------------------------TGAATTAGCTGTTCGAAAGCAACGCCGGGAATGTGATATTGTGCCATTTGTAAAACAAATTGATACGGTAGCGGGTG------------------------------------------------------------A-------------------------------------------------------------------------------------------------------------------------------------------------------------------------------------------------------------------------------------------------------------------------------------------------------------------GT----------------------------------------------------GGCCTGCATCAACAAATTACTTGTA-TTTGACTTATAATGCGA---CAACCCATGATGTTGAATTCAATG---AACAAATGATGATGGTCATTGGATCAGGTGTCTACAGAATCGGAAGTTCTGTTGAATTTGATTGGTGTGCTGTTGGCTGCTTACGTGAGTTGAGGAATCTTGGAAAGAGAACAATCATGATTAATTATAATCCTGAAACGGTATCAACTGACTACGATATGTGCGATCGTTTATATTTTGAAGAGATTTCATT-
>Paratanytarsus  sp. 1
------------------------------------------------TCAATGAAGAGTGTCGGTGAGGTGATGGCAATTGGAAGAAATTTTGAGGAAGCTTTTCAAAAAGCTCTCCGAATGGTCGATGAAACTGTCAATGGTTTCGATCCAAATTTAAAAGCTGTTAATGATGAAGAATTAGAATCGCCAACTGATAAGCGAATGTTTGTTCTTGCTGCTGCACTTAAGGCAAATTATAGTGTTGAAAAGCTCTATAATTTAACAAAAATTGATCGATGGTTTTTGGAGAAAATGAAGAATATAATTGSAATTACAAATGAACTTGARAA----------------------GCT--C---AAC---TGTGTGA---------TTGATGATGCTCTCTTG-------------------------------------------------------AGGAAAGCTAAAAATTATGGATTTTCTGATAAGCAAATTGCTAATTTTATTA------------------------------------------------------------------AAAGCTC----------------------------------------------------------------------------------------TGAGCTGGCAGTGAGAAAGCAAAGACGTGAATGTCATATAACACCTTTTGTGAAGCAAATTGATACAGTCGCAGGTG------------------------------------------------------------A-------------------------------------------------------------------------------------------------------------------------------------------------------------------------------------------------------------------------------------------------------------------------------------------------------------------AT----------------------------------------------------GGCCAGCATCAACTAATWATCTGTA-TYTGACTTACAATGCAA---CTTCTCATGATGTTGAATTTAATG---ATCAGATGATTATGGTAATTGGCTCGGGTGTTTATCGTATCGGAAGTTCAGTGGAATTTGATTGGTGTGCTGTTGGATGTTTGAGGGAGTTAAGGAAGCTTGGRAAGCGAACAATTATGGTRAATTATAATCCYGAGACTGTYTCAACCGACTACGACATGCT-------------------------------
>Paratanytarsus  sp. 2
------------------------------------------GGAAGTTCAATGAAAAGTGTTGGTGAGGTGATGGCAATTGGACGAAACTTTGAGGAAGCTTTTCAAAAAGCTCTTCGCATGGTTGATGAAACGGTAAATGGTTTCGATCCAAATTTAAAGCCTGTGAATGATGAGGAATTGGAATCTCCTACTGATAAGCGAATGTTTGTGCTTGCTGCAGCTTTAAAAGAAGGCTATAGTGTTGAAAAGCTCTATGACTTAACAAAAATTGATCGCTGGTTTTTGGAGAAAATGAAAAATATCATNAGCATTACGAGTGAGCTTGAAAA----------------------GCT--C---AAT---TGCGTCA---------TTTCCATGGAGCTTTTA-------------------------------------------------------AGAAAAGCTAAAAATTTTGGATTTTCTGATAAGCAAATTGCAAAGCTTATTA------------------------------------------------------------------AAAGCTC----------------------------------------------------------------------------------------TGAACTTGCTGTAAGAAAGCAAAGACGTGAATGTCAAATTACACCTTTTGTGAAACAAATTGATACTGTCGCTGGTG------------------------------------------------------------A-------------------------------------------------------------------------------------------------------------------------------------------------------------------------------------------------------------------------------------------------------------------------------------------------------------------AT----------------------------------------------------GGCCTGCATCAACAAATTATCTCTA-TCTAACATACAATGCAA---CCTCTCATGATGTTGATTTTAATG---ATCAAATGATTATGGTAATTGGATCAGGTGTTTATCGTATTGGAAGTTCTGTTGAATTTGATTGGTGTGCAGTTGGATGTTTGAGGGAATTGAGGAAGCTTGGAAAAAGT------------------------------------------------------------------------------------
>Paucispinigera approximata
CGTTGGGATTTGGCGAAATTCACTCGCGTGAGCAAAAACATCGGAAGCTCAATGAAGAGCGTTGGTGAAGTGATGGCGATTGGAAGAAATTTCGAGGAAGCATTCCAGAAGGCACTGCGCATGGTGGACGATACGGTCAATGGCTTTGATCCAAATTTAAAGACAGCCAGCGAGGAGTTGCTGAATACGCCAACCGACAAGAGGATGTTTGTGTTGGCAGCGGCACTTAAGGCAGGCTACTCGATCGAGAAGCTTTATGAGCTGACAAAAATCGACCGATGGTTCTTGGAGAAGATGAAGAACATCATCAACATAACGATCGAGCTGGAGAA----------------------GCT--C---AAC---TGCGTGA---------TTTCCGAGCAGCTCCTT-------------------------------------------------------CCTCATGCGAAGAATTACGGATTTTCCGATAAGCAAATTGCGACGTACATCA------------------------------------------------------------------AAGGATC----------------------------------------------------------------------------------------GGAGTTGGCCGTGAGGAAGCAGAGGCGTGAGTGCAACATCTTGCCATTTGTGGAGCAAATCGACACGGTCGCTGGTG------------------------------------------------------------A-------------------------------------------------------------------------------------------------------------------------------------------------------------------------------------------------------------------------------------------------------------------------------------------------------------------GT----------------------------------------------------GGCCGGCAACAACAAACTACCTCTA-CTTGACGTACAACGCAA---ACGAACACGACGTTGAGTTCAACG---ATCAAATGACGATGGTCATCGGAAGTGGAGTTTATCGCATTGGAAGCTCCGTGGAGTTCGATTGGTGTGCTGTTGGATGTTTGAGGGAGTTGAGGAATTTGAATAAGAAAACAATCATGGTGAATTACAATCCCGAGACGGTCTCGACCGACTACGACATGTGCGATCGTCTGTACTTTGAGGAAATCTCATT-
>Polypedilum  nubiferum
------------------TTCATCCGCGTCAGCAAGAACATCGGCAGCTCGATGAAGAGCGTCGGCGAGGTGATGGCCATCGGCAGAAAGTTCGAGGAGGCCTTCCAGAAGGCCCTCCGCATGGTCGACGAAAGTGTTAATGGTTTCCATCCGACTATCAAGCCGGTAAATGATGAGGAACTCAAGACGCCGACCGATAAGCGAATGTTCGTCCTCGCGGCCGCTCTCAAGGCCGGCTATTCGGTCGAGAAGCTCTACGACATGACGAAAATCGATCGCTGGTTCCTCTCGAAGATGAAGAACATCTTCGACCTCCCGATCGATCTCGAGAA----------------------GCT--C---ATC---TGTGCCA---------TTTCCGAGGATCTCTTG-------------------------------------------------------CGGCAGGCGAAGAACCACGGATTCTCCGACAATCAAATCGCCAAGTTCATCA------------------------------------------------------------------AGGGATCCNNNNNNNNNNNNNNNNNNNNNNNNNNNNNNNNNNNNNNNNNNNNNNNNNNNNNNNNNNNNNNNNNNNNNNNNNNNNNNNNNNNNNNNNNAATTA---------------------AAAATCAAAATGTCTTCTCTAATGATATCCATAAAAAATTTCC------------------------------------------------------------------A-------------------------------------------------------------------------------------------------------------------------------------------------------------------------------------------------------------------------------------------------------------------------------------------------------------------GT----------------------------------------------------GGCCCGCGTCAACGAACTATTTGTA-CCTGACATACAACGCCT---CGGCGCATGACGTCGAGTTTACTG---AACAGATGACGATGGTAATTGGATCGGGTGTTTATCGTATCGGGAGCTCTGTTGAGTTCGACTGGTGTGCGGTCGGTTGTTTACGCGAGCTCAGAAACCTCGGGAAGAAAACAATTATGGTAAACTACAATCCGGAGACGGTTTCGACCGACTACGACATGAGCGACCGGCTTTACTTTGAGGAAATC------
>Polypedilum  vanderplankei
---------------------------------------------AGCTCAATGAAGAGTGTTGGTGAAGTTATGGCAATTGGAAGAAAGTTTGAAGAAGCTTTTCAAAAAGCATTACGTATGGTTGATGAAAGTGTCAATGGTTTCGATCCTAATTTGAAACCTGTAAATGATGAAGAATTAAAGACACCAACTGATAAGAGAATGTTTGTATTAGCAGCAGCTTTAAAAGCGGGCTATTCGATTGATAAACTTTATGATTTGACAAAAATTGATCGGTGGTTCTTATCAAAAATGAAAAATATAATTGACATTACTCTCGAGTTAGAGAA----------------------ACT--T---AAT---TGTGCAA---------TCCCTGAAGATCTTCTA-------------------------------------------------------AAAGAAGCAAAGAATCATGGATTTTCAGATAAACAAATTGCGAAATTCATCA------------------------------------------------------------------AAGGATC----------------------------------------------------------------------------------------TGAATTAGCAGTGAGAAAGCAAAGGCGTGAATGTAATATTATTCCATTTGTCAAACAGATCGATACTGTCGCAGGAG------------------------------------------------------------A-----------------------------------------------------------------------------------------------------------------------------------------------------------------------------------------------------------------------------------------------------------GGTAAATTACTTTTTTCTTCCTTTTTAGTTACAACTATACATTTTTATTATTTACAGT----------------------------------------------------GGCCTGCGTCAACAAATTATTTGTA-TTTAACTTACAACGCCT---CAACACATGACGTTGAGTTCAACG---AACAAATGATTATGGTGATTGGTTCTGGTGTTTATCGAATTGGATCAAGTGTAGAATTTGACTGGTGTGCTGTTGGATGCCTAAGAGAATTAAGAAATCTTGGAAAGAAGACAATAATGGTCAATTACAATCCTGAGACTGTTTCAACGGACTATGACATGAGTGATCGTTTATATTTTGAAGAAATTTCATTA
>Polypedilum (Pentapedilum)  sp.
CGCTGGGACTTGTCGAAGTTCATTCGAGTCAGCAAGAACATTGGCAGCTCCATGAAGAGTGTCGGCGAAGTGATGGCGATTGGAAGAAAATTCGAGGAGGCATTCCAGAAAGCACTGCGAATGGTCGATGAGAGTGTGAACGGTTTCGATCCCAATTTGAAGTCAGTCAATGATGACAAGTTAACGACACCGACTGACAAGCGAATGTTTGTTTTGGCAGCTGCATTGAAGGCGGGCTATTCCATTGATAAACTTTATGATATGACGAAAATCGACCGCTGGTTCTTGTCGAAGATGAAGAACATTATTGATATCACGCTGGAGCTTGAGAA----------------------ACT--C---AAC---TGCGCCA---------TATCTGAAACGCTCTTG-------------------------------------------------------AGGCAAGCGAAGAATTATGGATTTTCAGACAAGGGAATTGCGWCATTTATCA------------------------------------------------------------------AAGGATC----------------------------------------------------------------------------------------GGAGTTGGCTGTGAGGAAGCAGAGACGTGAATGCAACATCATTCCGTTCGTCAAGCAAATCGACACTGTTGCAGGCG------------------------------------------------------------A-------------------------------------------------------------------------------------------------------------------------------------------------------------------------------------------------------------------------------------------------GGTAAGTGACTGATAAGA--CTTTCA---TGTTGCG-CAGCTCATCAACTTCCGCTTTCCTTCCTAGT----------------------------------------------------GGCCTGCATCAACAAATTATCTTTA-CCTCACATACAACGCCT---CAACACACGACATCGAGTTCAATG---AGCAAATGACGATGGTAATTGGATCCGGTGTTTATCGCATTGGCAGTTCCGTGGAATTCGACTGGTGCGCTGTCGGATGTTTACGCGAGCTGAGAAAGATCGGAAAGAAAACGATCATGGTGAATTACAATCCCGAGACTGTGTCAACCGACTACGACATGAGCGATCGCCTCTATTTCGAGGAAATCTCTTT-
>Polypedilum (Uresipedilum)  sp.
------------------------------------------------TCACTGAAAAGAGTCGGTCAAGCGATGGCGATAGCAAGAAAATTCNAGGAAGCTTTCCTGAAGGCACTGAGAATGGTCGATGAAAGCGTCAACGGCTTCGATCCGAATTTAAAGCCTGTCAACGATCACGAGTTGATAACACCGACGGAAAAACGCATGTTTGTGCTTGCTGCTGCACTCAAGGCAGGTTACTCGGTGGAAAAACTCTACGATWTGACGAAGATTGATCGTTGGTTCCTTTCGAAAATGAAAAWCWTCAKTGAGATCACTCAAGAGTTGGAGAA----------------------GCT--C---AAC---TGCGCCA---------TTCCAGAAGCGATGCTG-------------------------------------------------------AGACAAGCGAAGAACCACGGCTTCTCGGACAAGCAAATTGCGACTTTCATCA------------------------------------------------------------------AGGGATC----------------------------------------------------------------------------------------CGAATTAGCTGTGCGAAAGCAAAGACGCGAGTGCAACATCACTCCGTTTGTGAAGCAAATTGACACTGTCGCGGGCGAGGTGAGTGACAATTAATTTAATTTCACAAAAAAACTTTTTTTTATCAATTAATTTTCGCA-------------------------------------------------------------------------------------------------------------------------------------------------------------------------------------------------------------------------------------------------------------------------------------------------------------------GT----------------------------------------------------GGCCGGCATCAACAAACTATTTGTA-TTTAACGTATAACGCGA---CAGCGCACGACGTCGAGTTCACTG---AGCAGAAGACKATGGTAATTGGATYTGGCGTTTATCGCATCGGCAGTTCCGTTGAATTTGACTGGTGYGCKGTCGGGTGTTTGCGCGAGYTAYGAAATCTCGGCAAGAAAACAATCATGSTGAATTACAATCCAGAAACAGTCTCAACTGAT------------------------------------------
>Polypedilum  'K5'
---------------------ATCCGCGTCAGCAAGAACATTGGCAGTTCGATGAAGAGCGTGGGCGAAGTGATGGCCATYGGACGAAAGTTCGAAGAAGCGTTTCAAAAAGCGCTTCGCATGGTTGACGAGAGCGTCAACGGCTTCGACCCGAATTTGAAGCCTGTGAATGACGACGAGCTGAAGACGCCCACTGAYAAGCGCATGTTTGTGCTCGCTGCGGCMCTAAAAGCTGGCTACTCYGTCGACAAGCTGTATGAAATGACGAAAATCGACCACTGGTTCCTGTCGAAGATGAAGAACATYATTGACATCACGCTGGAATTRGARGA----------------------GCT--C---AAC---TGCGCGA---------TACCCGARGCACTTCTY-------------------------------------------------------AGGCACGCGAAGAACCACGGCTTCTCYGACAAACAAATCGCGAAGTTCATCA------------------------------------------------------------------AGGCCTC----------------------------------------------------------------------------------------RGAGTTGGCTGTGCGCAAGCAGCGCCGCGAGTGCAACATWATCCCCTTCGTGAAGCAAATTGACACCGTGGCAGGAG------------------------------------------------------------A---------------------------------------------------------------------------------------------------------------------------------------------------------------------------------------------------------------------------------------------------------GGTAAACACACACGGCCGTATTTCAATGAAATTCGCTTGCTCACAATGTTTAYTTTCAGT----------------------------------------------------GGCCAGCATCCACCAACTATTTGTA-CCTGACGTACAATGCCT---CGACCCATGATGTTGACTTTAGCG---AGCAAATGACGATGGTAATTGGATCGGGTGTTTATCGCATCGGCAGCTCGGTTGAATTCGACTGGTGCGCGGTTGGGTGCCTGCGCGAGCTGAGGAATCTCGGCAAGAAGACCATCATGGTGAACTACAACCCCGAGACGGTCTCCACGGACTACGACATGAGCAACAGGCTGTACTTCGAGGAA---------
>Polypedilum prasiogaster
------------------------CGAGTCAGCAAGAACATCGGCAGCTCGATGAAGAGCGTGGGCGAGGTGATGGCGATCGGCAGGAAGTTCGAGGAGGCGTTCCAGAAGGCCCTCAGGATGGTCGACGAGAGCGTCAATGGCTTCGACCCCACCCTCAAGCCGGTGAGCGACGATGAGCTCAAGACGCCGACCGACAAGAGGATGTTYGTGCTRGCCGCCGCCCTCAAGGCCGGCTACTCCATCGACAAGCTCTACGACATGACCAAAATCGACCGCTGGTTCCTGTCCAAGATGAAGAAAATCATCGACATCACGATYGAGCTGGAGAA----------------------GCT--C---AAC---TGCGCCG---------TCCCCGAGAGCCTCCTG-------------------------------------------------------AGGCAGGCCAAGAACCACGGGTTTTCGGACAAACAAATCGCCAAGTTCATCA------------------------------------------------------------------AGGGATC----------------------------------------------------------------------------------------CGAGCTGGCTGTGAGGAAGCAGAGACGCGAGTGCAACATCATCCCTTTCGTGAAGCAAATCGACACCGTGGCWGGCG------------------------------------------------------------A------------------------------------------------------------------------------------------------------------------------------------------------------------------------------------------------------------------------------------------------------GGTGAGCAAATCGCGCCAATTCCAGGCTTCGACAGCCAAATAAACAATTTCTCCCCTTTCAGT----------------------------------------------------GGCCCGCATCGACCAACTATCTGTA-TCTGACATACAACGCCA---CTTCGCACGACGTCGACTTCAATG---AGCAGATGACGATGGTAATCGGATCCGGTGTTTATCGCATCGGCAGTTCCGTGGAGTTCGACTGGTGCGCTGTCGGCTGCCTGCGCGAGCTCCGCAACCTCGGCAAGAAGACCATCATGGTGAACTACAACCCCGAGACGGTGTCCACGGACTACGACATGAGCGACCGTCTCTACTTCGAGGAGATCTCCTT-
>Rheotanytarsus  sp.1
------------------------------------------------------AAAAGTGTCGGTGAAGTGATGGCGATTGGAAGAAACTTTGAAGAAGCTTTTCAAAAAGCTCTTCGAATGGTGGATGAAAGCGTGAATGGTTTTGATCCAAATTTGAAGGCGGTAAATGATGAAGAACTTGAATCACCAACTGATAAGAGAATGTTTGTTCTTGCTGCCGCACTCAAAGCAAATTATAGTGTTGACAAACTTTATGATTTGACGAGAATTGATAAATGGTTTTTGGAGAAAATGAAAAACATTATCGACATTACGAATGAGCTGGAAAA----------------------GCT--C---AAT---TGCGCGA---------TTCCCGACAATCTTTTG-------------------------------------------------------AGTCACGCTAAAAAATATGGATTTTCCGACAAGCAAATTGCAAAATACATCA------------------------------------------------------------------AAGGATC----------------------------------------------------------------------------------------CGAACTTGCTGTTCGAAAACAACGTCGTGAGTTCAACATTATGCCTTTTGTGAAGCAAATTGATACTGTTGCTGGTG------------------------------------------------------------A-------------------------------------------------------------------------------------------------------------------------------------------------------------------------------------------------------------------------------------------------------------------------------------------------------------------GT----------------------------------------------------GGCCGGCTTCAACAAATTATCTCTA-TCTCACCTACAACGCAA---CATCTCACGACGTTGATTTTAAAG---ATCAAATGATGATGGTAATTGGATCGGGTGTTTATCGCATTGGCAGCTCAGTGGAGTTTGATTGGTGTGCTGTTGGATGTTTGAGAGAGTTGAGAAAATTGGGAAAGAGAACGATCATGGTGAATTACAATCCCGAGACCGTTTCCACTGATTACGACATGTGTGATCGTCTTTATTTTGAGGAAATTTCTTT-
>Rheotanytarsus  sp. 2
CGCTGGGATTTGGCGAAATTCACTCGTGTAAGCAAAAACATTGGAAGCTCGATGAAGAGTGTGGGCGAGGTGATGGCAATCGGAAGAAACTTCGAGGAAGCTTTTCAGAAAGCTCTTCGCATGGTGGATGAGAGTGTGAACGGTTTCGATCCCAATTTGAAGGAGGTGAATGATGAAGAGCTTGTATCGCCGACCGACAAAAGAATGTTTGTTCTTGCTGCAGCACTTAAGGCTAATTACAGCGTTGACAAACTTTATGAATTGACGAAAATCGACAAATGGTTTTTGGAGAAAATGAAGAACATCATCGACATTACGAATGAGCTAGAAAA----------------------ACT--C---AAT---TGTGCGA---------TTCCCGAAAGTCTCTTG-------------------------------------------------------CGTCACGCTAAAAAGTACGGATTTTCCGACCGACAAATTGCAAAATTCATCA------------------------------------------------------------------AAGGATC----------------------------------------------------------------------------------------GGAACTCGCTGTTCGAAARCAACGTCGTGAGTTACACATTACRCCATTTGTAAAGCAAATTGACACCGTTGCTGGTG------------------------------------------------------------A-------------------------------------------------------------------------------------------------------------------------------------------------------------------------------------------------------------------------------------------------------------------------------------------------------------------GT----------------------------------------------------GGCCGGCTTCAACTAATTACCTCTA-TCTGACTTACAACGCAA---CATCCCATGACGTTGAATTCAAGG---ATCAAATGATGATGGTSATTGGATCGGGAGTTTATCGCATTGGCAGCTCSGTGGAGTTYGATTGGTGTGCCGTYGGATGTTTGAGAGAGCTGAGAAGCTTGGGGAAGCGAACGATCATGGTGAACTACAACCCTGAGACGGTCTCAACYGAYTACGACATGTGCGATCGTCTTTACTTT---------------
>Riethia  sp. 2
------------------------------------------------------------------GAGGTAATGGCAATTGGACGTAAATTTGAGGAGGCATTTCAAAAAGCCCTCCGCATGGTTGACGAAAATGTTAACGGTTTTGATCCRAATTTGAAGCCCGCATGTGATGTAGAGTTAGAATCACCAACTGACAAGAGAATGTTTGTTTTGGCAGCTGCATTAAAGGCAGGATATTCTGTTGATAAACTGTATGATTTAACAAAAATTGACAAATGGTTTTTGGARAAAATGAAAAACATTATCAGCATTACAATTGAGTTGGAAAA----------------------ATT--G---AAT---TGTGACA---------TACCTGAAAATCTATTG-------------------------------------------------------AGGCAGGCAAAAAGTTATGGATTTTCAGACAAGCAAATTGCAAACTATATTA------------------------------------------------------------------AGGGATC----------------------------------------------------------------------------------------TGAATTGGCTGTTAGAAAACAACGTCGTGAATGCAATATTGTGCCTTTTGTTAAGCAAATTGATACAGTTGCCGGAG------------------------------------------------------------A-------------------------------------------------------------------------------------------------------------------------------------------------------------------------------------------------------------------------------------------------------------------------------------------------------------------AT----------------------------------------------------GGCCGGCATCGACTAACTACTTATA-TTTTACTTACAACGCAT---CGTCACATGATATTGAGTTCAATG---AACAAATGATTATGGTGATTGGTTCAGGTGTTTATCGAATTGGAAGTTCYGTAGAGTTTGATTGGTGCGCAGTTGGATGTCTGCGTGAATTACGAAATCTCGGAAAAAGTACAATTATGGTGAATTATAATCCGGAAACA------------------------------------------------------
>Riethia  sp. 3
CGCTGGGATTTGGCAAAATTTGTTCGTGTCAGTAAGAATATTGGCAGCTCAATGAAAAGCGTTGGTGAGGTCATGGCAATTGGMAGAAAATTCGAAGAAGCATTCCAGAAAGCTCTACGCATGGTCGATGAAAGTGTCAACGGATTTGATCCAAATTTAAAGCCTGTATGTGAGGAAGAGCTGAAATCGCCAACTGATAAGAGAATGTTTGTATTGGCAGCTGCACTTAAAGCAGGGTATTCAGTTGATAAGTTGTATGAATTGACTAAAATTGACAAATGGTTTTTGGAAAAAATGAAAAATATCATCAATATTACAATCGAATTGGAAAA----------------------GCT--G---AAT---TGTGATA---------TTTCCGAGAGTCTCTTG-------------------------------------------------------AGGGAAGCTAAAAATTATGGATTTTCAGACAAACAAATTGCAAAATTCATTA------------------------------------------------------------------AAGGATC----------------------------------------------------------------------------------------TGAATTGGCTGTCAGGAAGCAACGTCGAGAATGCAATATTGTTCCATTTGTGAAGCAAATCGATACAGTTGCAGGAG------------------------------------------------------------A-------------------------------------------------------------------------------------------------------------------------------------------------------------------------------------------------------------------------------------------------------------------------------------------------------------------AT----------------------------------------------------GGCCGGCATCGACTAATTATTTATA-TCTCACTTACAATGCAT---CAACACATGACATTGAATTTAATG---AACAGATGATTATGGTTATTGGTTCCGGTGTTTACCGCATTGGAAGTTCAGTGGAATTCGATTGGTGTGCTGTAGGATGTTTGCGTGAATTGCGGAACCTTGGCAAGAGCACAATTATGGTCAACTACAATCCTGAGACAGTATCGACTGACTATGATATGTGTGATCGTTTGTACTTTGAGGAAATTTCATT-
>Riethia  sp. 4
------GATTTGGCAAAATTTGTTCGTGTCAGTAAAAATATTGGCAGCTCAATGAAAAGCGTTGGTGAGGTCATGGCAATTGGCAGAAAATTTGAAGAAGCATTCCAGAAAGCTCTACGCATGGTCGATGAAAGTGTCTACGGATTTGATCCAAATTTAAAGCCTGTTTGTGAGGAAGAGCTGAAATCGCCAACTGATAAGAGAATGTTTGTATTGGCAGCTGCACTTAAAGCAGGTTACTCAGTTGATAAGTTGTATGAATTGACTAAAATTGACAAATGGTTTTTGGAAAAAATGAAAAATATCATCAATATTACAATCGAATTGGAAAA----------------------GCT--G---AAT---TGCGATA---------TTTCYGAAAGTCTCTTG-------------------------------------------------------AGAGAAGCTAAAAATTATGGATTTTCAGACAAACAAATCGCAAAATTCATTA------------------------------------------------------------------AAGGATC----------------------------------------------------------------------------------------TGAATTGGCAGTCAGGAARCAACGTCGAGARTGCAATATAGTTCCATTTGTGAAGCAAATCGATACAGTTGCAGGAG------------------------------------------------------------A-------------------------------------------------------------------------------------------------------------------------------------------------------------------------------------------------------------------------------------------------------------------------------------------------------------------AT----------------------------------------------------GGCCGGCATCGACTAATTATTTATA-TCTCACTTACAATGCAT---CAACACAYGACATTGAATTTAATG---AACAGATGATTATGGTTATTGGTTCCGGTGTTTATCGCATTGGAAGTTCAGTTGAATTCGATTGGTGTGCTGTAGGATGTTTGCGTGAATTGCGRAAYCTTGGCAAGAGCACAATTATGGTCAAYTACAATCCTGAGACAGTATCRACTGATTATGACATGTGYGATCGTTTGTACTTTGAGGAAATTTCATT-
>Riethia stictoptera
CGCTGGGATTTGGCTAAATTTATTCGTGTAAGTAAGAATATTGGCAGCTCAATGAAAAGTGTTGGTGAGGTAATGGCAATTGGACGTAAATTTGAAGAAGCATTTCAAAAAGCCCTCCGCATGGTTGACGAAAATGTTAACGGTTTTGATCCAAATTTGAAGCCCGCATGTGATGAAGAGTTAGAATCACCAACTGACAAGAGAATGTTTGTTTTGGCAGCTGCACTAAAGGCAGGATATTCTGTTGATAAGCTGTATGATTTGACAAAAATTGACAAATGGTTTCTGGAGAAAATGAAAAACATTATCAGCATTACAATTGAGTTGGAAAA----------------------ATT--A---AAT---TGTGACA---------TACCTGAAAATCTTTTG-------------------------------------------------------AGGCAGGCAAAAARTTATGGATTTTCAGACAAGCAAATTGCAAACTATATTA------------------------------------------------------------------AAGGATC----------------------------------------------------------------------------------------TGAATTGGCTGTTAGAAAACAACGTCGTGAATGCAATATTGTGCCTTTTGTAAAGCAAATTGATACAGTTGCCGGRG------------------------------------------------------------A-------------------------------------------------------------------------------------------------------------------------------------------------------------------------------------------------------------------------------------------------------------------------------------------------------------------AT----------------------------------------------------GGCCGGCATCGACTAACTACTTATA-TTTTACATACAACGCAT---CCTCACATGATATTGAGTTCAATG---AACAAATGATTATGGTGATTGGTTCAGGTGTTTATCGAATTGGAAGTTCTGTAGAGTTTGATTGGTGTGCAGTAGGATGTCTGCGTGAATTACGAAATCTCGGAAAAAGTACAATAATGGTCAATTATAATCCGGAAACAGTATCGACTGATTATGATATGTGTGATCGGTTGTACTTTGAAGAAATTTCCTT-
>Shangomyia impectinata
------------------------------------------------------AAGAGCGTTGGCGAAGTGATGGCGATCGGGAGAAAGTTCGAAGAGGCATTTCAGAAGGCTCTCCGCATGGTCGACGAAAATGTCACGGGATTCGACCCTGATCTCAAGGAAGTGAAAGAGGAGGAGCTGGAAACGCCAACTGACAAGCGAATGTTTGTTCTCGCCGCAGCATTAAAAGCGGGCTACTCAGTCAACAAGCTCTACGATCTTACGAAAATCGACAGGTGGTTCCTCTACAAGATGAAGAACATCATCGAGATCACGAATGAACTGGAGAA----------------------ATT--C---AGT---TGCGAAGAGT------TGCCATGCGAACTTCTT-------------------------------------------------------AATCATGCGAAGAAACACGGCTTCTCCGACAAACAAATTGCCAAGCTCATCA------------------------------------------------------------------AAGGATC----------------------------------------------------------------------------------------CGAAATGGGGGTGCAAAAACAGCGACGCGATTGTAAAATTCTTCCTTTTGTCAAGCAGATCGACACAGTCGCAGGAG------------------------------------------------------------A-------------------------------------------------------------------------------------------------------------------------------------------------------------------------------------------------------------------------------------------------------------------------------------------------------------------ATGGTAAAGATTTATTTTTCTATAATTTTCTTCACTTCAATGTATCTTTTAACAGGCCCGCAACGACGAATTACCTTTA-TTTGACGTACAACGCTA---ACGAACACGACGTGAGCTTCAACG---AACGGATGATGATGGTGCTCGGATCGGGTGTGTACCGAATCGGAAGCTCCGTGGAGTTTGACTGGTGTGCTGTGGGATGCTTACGAGAGCTGAAAAGGCTCGGACGCAAGACAATCATGATAAACTACAATCCCGAGACAGTTTCGACCGACTACGACATGAGCGATCGTCTCTACTTCGAGGAGATCTCCTT-
>Skusella  sp. 2
CGATGGGATTTGGCGAAATTCATTCGAGTCAGCAAGAACATTGGCAGTTCCATGAAAAGTGTCGGTGAAGTGATGGCAATTGGTCGCAAATTTGAAGAAGCATTTCAAAAAGCCCTACGTATGGTTGATGAGAGTGTCAATGGATTCGATCCAAATTTGAAGCCGGTAAATGATGAAGAACTGAGATATCCAACGGACAAGAGAATGTTTGTGGTGGCAGCTGCCCTAAAGGCTGGGTATACAGTTGATAAGCTTTATGATTTGACGAGAATCGATCGCTGGTTCTTGGAGAAGATGAAGAACATTATCGACATCACTTTAGAGCTGGAGAA----------------------GCT--G---AAT---TGTGCTA---------TTCCTGAAAATCTTCTA-------------------------------------------------------AGGCAAGCGAAAAATTTCGGATTTTCCGATAAGCAAATCGCAAAGTTCATTA------------------------------------------------------------------AAGGATC----------------------------------------------------------------------------------------TGAGCTGGCTGTTCGTAAGCAACGTCGCGAGTGTGACATCTTGCCATTTGTCAAGCAAATCGACACAGTCGCTGGTG------------------------------------------------------------A-------------------------------------------------------------------------------------------------------------------------------------------------------------------------------------------------------------------------------------------------------------------------------------------------------------------AT----------------------------------------------------GGCCAGCATCTACAAATTATCTCTA-TTTGACTTACAATGCGT---CCACGCATGATGTCGAGTTCAATG---AGCAGATGGTGATGGTTATTGGATCGGGTGTTTATCGCATTGGATCTAGCGTTGAGTTTGATTGGTGCGCCGTTGGATGCTTACGTGAATTGAGAAATCTRGGCAAGAGTACAATTATGGTCAACTACAATCCAGAAACAGTCTCAACTGATTACGACATGTGCGATCGTTTGTACTTCGARGAGATTTCWTTT
>Stempellina  sp. 1
CGCTGGGATCTTGCTAAATTTGTTCGTGTCAGCAAAAATATTGGAAGTTCAATGAAGAGTGTAGGTGAGGTGATGGCAATAGGTAGRAATTTTGAGGAAGCTTTTCAAAAAGGCTTAAGAATGGTCGATGAAAGTGTTTATGGTTTTGATCCAAATCTTCAAAATGTTTGTGACGATCAATTAGAGTCACCGACTGATAAAMGAATGTTTGTTCTTGCTGCTGCTTTAAAAGCTGGATACACCGTTGATAAATTATATGATTTAACGAAAATTGATCGTTGGTTTTTGGAGAAAATGAAAAATATTATCAACATWACKCTTGAACTTGAAAA----------------------ACT--T---AAT---TGTGTCA---------TTTCAAATGATCTTTTA-------------------------------------------------------AGAAAAGCAAAAAAATTTGGATTCTCTGATAAGCAGATTGCTAAATATATTA------------------------------------------------------------------AAGGATC----------------------------------------------------------------------------------------AGAGCTCGCTGTTCGTAAGCARAGACGTGAATGCAATATAACGCCATTTGTTAAACAAATTGATACSGTCGCTGGTG------------------------------------------------------------A-------------------------------------------------------------------------------------------------------------------------------------------------------------------------------------------------------------------------------------------------------------------------------------------------------------------AT----------------------------------------------------TTCCAGCKTCTACAAATTATCTTTA-TTTAACATACAACGCAT---CTTCTCATGATGTYGAATTTAATG---AGCAAATGACAATGGTAATTGGTTCTGGTGTTTATCGTATCGGGAGCTCAGTTGAATTYGATTGGTGTGCAGTTGGTTGYTTAAGAGAGTTGAGAAATTTAGGAAARAGAACWATTATGGTTAATTATAATCCTGAAACTGTATCAACTGACTATGACATGAGTGATCGTCTTTATTTTGAAGAAATTTCCTT-
>Stempellina  sp. 2
---------TTAGCAAAGTTTGTTCGTGTCAGTAAGAATATTGGAAGTTCAATGAAGAGCGTTGGCGAGGTGATGGCAATTGGAAGGAATTTCGAGGAGGCTTTTCAAAAGGGCCTTCGAATGGTCGATGAAAGCGTCGATGGGTTCGATCCAAATCTTCAGAAAGTGTGCGACGATGAACTCGAATCGCCAACTGACAAGAGAATGTTTGTTCTTGCTGCGGCGCTGAAAGCTGGTTATACGGTCGATAAATTGTATGACTTGACTAAAATTGATCGTTGGTTCTTGGAGAAGATGAAGAACATCATTAAAATTACACTCGAGCTTGAGAC----------------------ACT--T---AAT---TGCGTCA---------TTTCTAATGATCTGTTG-------------------------------------------------------AGAAAAGCGAAGAAATTTGGATTTTCTGATAAGCAAATTGCGAAGTACATCA------------------------------------------------------------------AAGGCTC----------------------------------------------------------------------------------------TGAGCTCGCTGTTCGTAAGCAGCGACGTGAATGTAATATTACACCGTTTGTGAAGCAAATCGACACAGTGGCTGGTG------------------------------------------------------------A-------------------------------------------------------------------------------------------------------------------------------------------------------------------------------------------------------------------------------------------------------------------------------------------------------------------GT----------------------------------------------------TTCCAGCTTCAACCAACTATCTCTA-TCTGACTTATAACGCTG---CGTCGCACGACGTTGAATTTAATG---AGCAAATGGTGATGGTGATTGGCTCGGGCGTTTATCGAATCGGAAGCTCGGTGGAGTTTGATTGGTGTGCCGTTGGCTGTTTGCGAGAGCTAAGAAGCCTTGGAAAGCGGACCATTATGGTTAATTATAATCCTGAAACCGTTTCGACTGACTACGACATGAGCGATCGTCTCTACTTTGAGGAGATTTCATTA
>Stenochironomus  sp. 3
------------------------------------------GGTAGCTCAATGAAGAGTGTCGGTGAGGTCATGGCAATTGGCAGAAAATTCGAAGAAGCTTTTCAGAAAGCCTTACGCATGGTAGACGAAAGTGTTAATGGCTTCGATCCAAATTTAAAGCGAGTAAATGAGGACGCATTAACAACGCCAACTGATAAGAGAATGTTTGTATTAGCTGCCGCACTTAAGGCTGGATATTCAATAGATAAATTATACGACTTAACGAGAATTGATCGGTGGTTCTTATCAAAAATGAAAAATATCATTGACATAACATTGGAATTAGAAAA----------------------ATT--G---AAT---TGTGCCA---------TACCGGAAACTCTTCTT-------------------------------------------------------CGTCAAGCTAAAAATTTTGGATTTTCCGATAAGCAAATTGCAAAATTCATCA------------------------------------------------------------------AAGGATC----------------------------------------------------------------------------------------AGAACTGGCTGTAAGAAAACAACGTCGTGACTGCAACATCTTTCCCTTCGTAAAGCAAATYGATACAGTTGCAGGTG------------------------------------------------------------A-------------------------------------------------------------------------------------------------------------------------------------------------------------------------------------------------------------------------------------------------------------------------------------------------------------------AT----------------------------------------------------GGCCGGCATCTACAAATTATTTATA-TTTGACATATAATGCCT---CGTCACATGACGTCGAGTTCAATG---AACAAATGATTATGGTAATTGGATCTGGAGTTTATCGAATTGGAAGTTCTGTAGAGTTCGATTGGTGTGCCGTTGGATGTTTACGTGAATTGAGAAACTTGGGAAAAAGAACWATAATGGTAAATTACAATCCTGAGACTGTGTCAACTGATTACGACATGTGTGATCGACTGTACTTTGAGGAAATTTCC---
>Stenochironomus  sp. 4
------------------------------AGCAAGAACATTGGCAGTTCAATGAAGAGTGTTGGCGAAGTCATGGCTATTGGAAGAAAATTCGAGGAAGCTTTTCAGAAGGCCCTGCGTATGGTTGATGAAAGTGTCAATGGCTTTGACCCAAATCTAAAGCGAGTAAATGAAGATGCATTGACAACTCCAACCGATAAGAGAATGTTTGTATTAGCGGCTGCATTAAAGGCAGGATATACAGTAGACAAATTGTATGAGTTGACAAGAATTGATCGCTGGTTCTTATCGAAAATGAAAAATATCATTGAYATAACATTGGAATTGGAAAA----------------------ATT--A---AAT---TGTGCCA---------TACCAGAAACTCTCCTC-------------------------------------------------------CGTCATGCTAAAAACTATGGCTTTTCAGATAAGCAAATTGCTAAATACATTA------------------------------------------------------------------AGGGATC----------------------------------------------------------------------------------------AGAATTGGCTGTAAGAAAACAACGTCGTGAATGTAATATYTTTCCTTTCGTAAAGCAAATTGATACGGTCGCAGGTG------------------------------------------------------------A-------------------------------------------------------------------------------------------------------------------------------------------------------------------------------------------------------------------------------------------------------------------------------------------------------------------AT----------------------------------------------------GGCCGGCTTCTACAAATTATTTATA-TTTGACATATAATGCTT---CGACACATGAYGTTGAGTTCAACG---AACAAATGATTATGGTAATTGGATCCGGAGTTTATCGCATTGGAAGTTCRGTTGAATTTGACTGGTGTGCCGTCGGATGTTTACGTGAATTGAGAAATTTGGGAAAAAGAACAATAATGGTTAATTACAATCCYGAGACTGTATCAACKGATTATGATATGTGCGACCGATTGTACTTTGAGGAAATTTCCTT-
>Stenochironomus  sp. 5
AGATGGGATTTGGCAAAATTCGCAAGAGTCAGYAAGAACATTGGCAGTTCAATGAAGAGTGTTGGCGAAGTCATGGCTATTGGAAGAAAATTCGAGGAAGCTTTTCAGAAGGCCCTGCGTATGGTTGATGAAAGTGTCAATGGCTTTGACCCAAATCTAAAGCGAGTAAATGAAGATGCATTGACAACTCCAACCGATAAGAGAATGTTTGTATTAGCGGCTGCATTAAAGGCAGGATATACAGTAGACAAATTGTATGAGTTGACAAGAATTGATCGTTGGTTCTTATCGAAAATGAAAAATATCATTGACATAACATTGGAATTGGAAAA----------------------ATT--A---AAT---TGTGCCA---------TACCAGAAACTCTCCTC-------------------------------------------------------CGTCATGCTAAAAACTATGGCTTTTCAGATAAGCAAATTGCTAAATACATTA------------------------------------------------------------------AGGGATC----------------------------------------------------------------------------------------AGAATTGGCTGTAAGAAAACAACGTCGTGAATGTAATATTTTTCCTTTCGTAAAACAAATTGATACGGTCGCAGGTG------------------------------------------------------------A-------------------------------------------------------------------------------------------------------------------------------------------------------------------------------------------------------------------------------------------------------------------------------------------------------------------AT----------------------------------------------------GGCCGGCTTCTACAAATTATTTATA-TTTGACATATAATGCTT---CGACACATGACGTTGAGTTCAACG---AACAAATGATTATGGTAATTGGATCCGGAGTTTATCGCATTGGAAGTTCGGTTGAATTTGACTGGTGTGCCGTCGGATGTTTACGTGAATTGAGAAATTTGGGAAAAAGAACAATAATGGTTAATTACAATCCCGAGACTGTATCAACGGATTATGATATGTGCGACCGATTGTACTTTGAGGAAATTTCCTT-
>Stictochironomus  sp. 1
CGATGGGATTTAGCAAAGTTCGTAAGAGTCAGCAAAAATATTGGCAGCTCAATGAAGAGTGTTGGTGAAGTTATGGCAATTGGACGAAAATTTGAAGAAGCTTTTCAAAAAGCATTACGTATGGTCGATGAAAGCGTTATTGGATTTGATCCGAATTTGAAACGCGTTAGTGATGAAGAATTGAAGACACCAACAGATAAAAGAATGTTTGTGTTGGCAGCTGCACTGAAAGCGGGATATTCAATTGATAAATTATATGATTTGACAAAAATTGATCGTTGGTTCCTGTCAAAAATGAAAAACATCATCGATCTTACTGTGGAATTGGAGAA----------------------ATT--A---AAT---TGCGATG---------TTCCCGAAAATCTTCTC-------------------------------------------------------AAATTAGCAAAAAATTATGGATTTTCCGATAAACAGATTGCGAATCTGATAA------------------------------------------------------------------AAGGTTC----------------------------------------------------------------------------------------TGAATTAGCTGTCAGAAAGCAGCGTCGTGAATGTAACATATTTCCATATGTGAAGCAAATTGATACTGTTGCAGGCG------------------------------------------------------------A-------------------------------------------------------------------------------------------------------------------------------------------------------------------------------------------------------------------------------------------------------------------------------------------------------------------AT----------------------------------------------------GGCCGGCATCTACCAATTATTTATA-TTTGACATATAATGCCA---CAGTGCACGATGTYGAGTTCAATG---AACAAATGATAATGGTAATTGGATCCGGTGTTTATCGTATTGGCAGCAGTGTAGAATTTGATTGGTGCGCTGTTGGCTGTTTACGAGAATTGAGAAAATTAGGAAAGAAAACAATTATGGTGAATTATAATCCTGAAACTGTCAGTACTGATTATGACATGTGCGATCGTCTTTATTTTGAAGAAATTTCATT-
>Stictochironomus  sp. 2
---------TTAGCTAAATTCGTTAGGGTCAGTAAAAATATTGGCAGCTCAATGAAAAGTGTCGGTGAAGTCATGGCAATTGGAAGGAAATTCGAGGAAGCTTTTCAAAAAGCATTGCGAATGGTYGATGAAGGTTTCATAGGATTTGATCCTAATTTGAAACGCGTAAATGAAGAAGAATTGAAAACACCAACAGATAAAAGAATGTTTGTGCTGGCAGCTGCACTTAAAGCCGGTTATTCAATTGATAAATTGTATGATTTGACAAAAATCGATCGTTGGTTCCTGTCAAAAATGAAAAATATTATTGATCTTACCATGGAATTGGAAAA----------------------ATT--A---AAT---TGTGCCA---------TTCCTGAAAGTCTTTTG-------------------------------------------------------CGTCAAGCTAAAAATTATGGATTTTCTGATAAACAAATAGCAAATCTTATAA------------------------------------------------------------------AAGGTTC----------------------------------------------------------------------------------------AGAGTTGGCAGTCAGAAAGCAACGTCGTGAATGCAACATATTTCCTTATGTAAAACAAATCGATACGGTTGCTGGCG------------------------------------------------------------A-------------------------------------------------------------------------------------------------------------------------------------------------------------------------------------------------------------------------------------------------------------------------------------------------------------------AT----------------------------------------------------GGCCTGCATCAACAAATTATTTATA-TCTGACATATAATGCCT---CTACACATGACGTTGAGTTCAACG---AACAAATGATTATGGTAATTGGATCTGGTGTTTATCGCATTGGAAGTAGTGTAGAATTTGATTGGTGTGCAGTTGGATGTTTACGAGAATTGAGAAATTTGGGAAAGAGAACAATTATGGTTAATTACAATCCTGAAACAGTTAGTACTGATTAYGATATGTGCGATCGACTTTATTTTGAAGAAATTTCATT-
>Sublettea  sp.
---------TTAGCGAAATTCACGCGTGTAAGCAAAAATATTGGAAGCTCAATGAAAAGTGTGGGTGAAGTCATGGCAATTGGAAGAAACTTTGAAGAAGCTTTCCAAAAAGCTCTCCGAATGGTTGACGACACTGTAAATGGCTTTGATCCAAACTTGAAAGCTGTCAACGATGAAGAACTCGAATCACCAACTGATAAGCGAATGTTTGTTCTAGCTGCCGCACTCAAAGCTGGCTACACAATTGAAAAGCTCTACGATTTAACGCGCATTGACAAATGGTTTTTGGAGAAGATGAAAAACATAATTAAAATCACGGTTGAACTTGAAAA----------------------GCT--C---AAT---TGCGCGA---------TAACTGAAAGTTTATTG-------------------------------------------------------AGACACGCAAAGAAATTTGGATTTTCTGATAAGCAAATCGCGAACTTCATCA------------------------------------------------------------------AAGGATC----------------------------------------------------------------------------------------CGAACTTGCTGTGAGAAAACAAAGACGAGAATGCAACATTTTGCCTTTTGTGAAGCAAATCGACACAGTCGCTGGTG------------------------------------------------------------A-------------------------------------------------------------------------------------------------------------------------------------------------------------------------------------------------------------------------------------------------------------------------------------------------------------------AT----------------------------------------------------GGCCGGCATCAACAAATTATCTCTA-TTTGACTTACAACGCTT---CATCTCACGACGTTGATTTCAATG---AGCAAATGATGATGGTGGTTGGCTCGGGTGTTTATCGCATTGGAAGCTCCGTGGAGTTTGATTGGTGCGCTGTTGGGTGTTTGAGGGAATTGAGGAAATTGGGAAAGCGCACAATTATGGTGAATTACAATCCTGAAACTGTCTCAACTGATTACGACATGTGCGATCGTTTGTATTTCGAGGAAATTTCGTT-
>Tanytarsus  sp.
CGCTGGGATTTGGCGAAATTCGTTCGAGTGAGCAAGAATATTGGGAGTTCCATGAAGAGTGTAGGTGAAGTTATGGCTATCGGAAGAAACTTTGAAGAAGCTTTCCAAAAAGCTCTTAGAATGGTCGATGAAACTGTGAATGGTTTCGATCCCAACTTAAAAGCAGTGAGCGATGAAGAACTTGAATCACCAACCGACAAGAGAATGTTTGTGCTTGCTGCTGCCTTAAAGGCTGGCTATACTGTAGATAAGCTTTACGATCTGACAAAAATTGATCGATGGTTCTTGGAGAAAATGAAGAATATCATAGACATTACATTGAATCTTGAGAA----------------------GCT--T---AAT---TGTGACA---------TTCCTGAAAGTCTTTTG-------------------------------------------------------AGACATGCTAAGAATTATGGTTTCTCTGACAAACAAATTGCGAAGTACATTA------------------------------------------------------------------AAGGATC----------------------------------------------------------------------------------------TGAGTTGGCTGTCCGGAAGCAACGACGTGAGAGCAACATTATGCCATTTGTGAAGCAAATCGATACAGTTGCTGGAG------------------------------------------------------------A-------------------------------------------------------------------------------------------------------------------------------------------------------------------------------------------------------------------------------------------------------------------------------------------------------------------AT----------------------------------------------------GGCCTGCTACAACAAATTACTTGTA-CTTTACATACAATGCCA---CTACTCACGATGTCGAATTCAATG---AGCAAATGATGATGGTTATAGGCTCGGGGGTCTATCGCATTGGAAGCTCCGTTGAGTTTGATTGGTGTTCTGTAGGTTGTTTAAGAGAGCTCAGAAAATTAGGCAAGAAGACAATCATGGTTAATTATAATCCTGAAACTGTATCAACCGATTACGACATGTGCGATCGTCTCTACTTCGAAGAAATTTCATT-
>Undet Chironomini  sp. 1
------------GCAAAATTCATTCGAGTTAGCAAGAAAATTGGAAGCTCAATGAAAAGCGTCGGTGAAGTTATGGCGATCGGCAGAAAATTTGAGGAAGCATTTCAAAAAGCATTACGCATGGTTGACGAAACTGTCAATGGATTCGATCCAAATTTACAACCCGTGAAGGATGAAGAAYTGATGACACCAACTGATAAAAGAATGTTTGTTTTGGCAGCTGCATTGAAGGCAGGATATTCGATTGATAAACTTTATGATTTGACAAAAATCGATCGTTGGTTCTTATCGAAAATGAAAAACATMATTGACATAACTTTGGAGTTGGAAAA----------------------GCA--A---AAT---TGCGTCA---------TACAAGAAAATCTTTTG-------------------------------------------------------CGACATGCCAAGAATTATGGATTTTCTGACAAACAAATTGCAAAATTCATCA------------------------------------------------------------------AAGGAAG----------------------------------------------------------------------------------------TGAATTGGCTATAAGAAAGCAACGTCGCGAGTGCAAYCTTTTTCCATTTGTCAAGCAAATTGATACAGTTGCAGGTG------------------------------------------------------------A-------------------------------------------------------------------------------------------------------------------------------------------------------------------------------------------------------------------------------------------------------------------------------------------------------------------GT----------------------------------------------------GGCCAGCATCGACAAATTATTTGTA-TTTGACATACAACGCAA---CGTCACATGATGTTGAATTCAATG---AACAAATGATAATGGTAATTGGAAGTGGAGTTTACAGAATTGGAAGCAGTGTGGAATTCGACTGGTGTGCTGTTGGATGTTTACGAGAATTAAGAAAACTCGGAAAAAGAACAATCATGATAAATTACAATCCCGAAACTGTCTCAACTGACTACGACATGTGCGATCGTTTGTATTTTGAGGAAATTTCATA-
>Xestochironomus  sp. nov
---------------AAATTCATCAGAGTCAGTAAAAACATTGGAAGTTCCATGAAGAGTGTCGGTGAAGTGATGGCAATYGGAAGAAAATTTGAAGAAGCATTTCAAAAAGCATTGCGTATGGTTGATGAAAGYGTTAATGGATTTGATCCAAATTTAAAGCCTGTAAATGATAATGAATTAATGATACCAACAGATAAAAGAATGTTTGTTTTGGCTGCTGCACTTAAAGCAGGCTATTCTGTTGATAAATTGTTTGATTTGACGAAAATTGATCGTTGGTTCTTGTCAAAAATGAAGAATATTATTGAAATCACCATGGAATTGGAAAA----------------------ATT--A---AAT---TGTGCAA---------TACCCGAAAATCTTCTT-------------------------------------------------------CGTGAAGCAAAAAATTTTGGATTCTCGGATAAACAAATTGCTAAATATATCA------------------------------------------------------------------AAGGTTC----------------------------------------------------------------------------------------CGAACTTGCTGTGCGAAAACAACGTCGTGATTGCAATATTTTTCCATAYGTAAARCAAATTGATACTGTGGCGGGTG------------------------------------------------------------A-------------------------------------------------------------------------------------------------------------------------------------------------------------------------------------------------------------------------------------------------------------------------------------------------------------------AT----------------------------------------------------GGCCGGCATCAACAAATTATTTATA-TTTGACATATAATGCTT---CGTCACATGACGTTGAGTTCAATGAACAACAGATGATTATGGTAATTGGATCTGGTGTTTATCGTATTGGAAGTTCAGTTGAATTTGACTGGTGTGCTGTTGGTTGTTTACGCGAATTGAGAAAGTTGGGAAAAAGAACAATTATGGTGAATTATAATCCTGAAACTGTATCAACYGATTACGACATGTGTGATCGATTATATTTCGAAGAAATTTCATT-
>Xiaomyia  sp.
------------------------------------------------TCCATGAAAAGCGTTGGCGAAGTCATGGCGATTGGCCGAAAGTTTGAGGAAGCTTTTNAAAAAGCTCTTCRCATGGTAGACGAAAATGTAACGGGCTTCGATCCGAACATTAAGGAAGTTAAAGACGAAGAGTTGAAAACACCGACNGATAAGCGAATGTTTGTTCTCGCTGCCGCTCTAAAAGCTGGATACTCGATAGATCGTCTCTACGATTTAACTAAGATCGATCGGTGGTTCTTATCTAAACTAAAAAATATCATAGACATTACGACAACATTAGAAAA---------------------------G---CAT---AGCGTTGGCGAGGAACTACCAGTAGAGCTCTTG-------------------------------------------------------CATCACGCAAAACGATATGGTTTCTCCGACAAGCAAATAKCGCTGATTATCA------------------------------------------------------------------MAGGCTC----------------------------------------------------------------------------------------AGAGATGGGCATWCGAAAGCAGAGACGCGACAACAAAATTCAACCATTTNTGAAGCAAATCGATACGGSTGCTGGTG------------------------------------------------------------A-------------------------------------------------------------------------------------------------------------------------------------------------------------------------------------------------------------------------------------------------------------------------------------------------------------------AT----------------------------------------------------GGCCTGCGGCAACAAACTACCTGTA-CATGACCTATAATGCGT---CGTCTCACGACGTTGAGTTCAACG---ACCGCATGATGATGGTCGTCGGATCGGGAGTGTATCGAATTGGCAGCTCYGTAGAGTTTGATTGGTGCGCTGTTGGATGTTTACGCGAATTGCGTAATCTTGGCAAGAAAACCATCATGATCAATTACAATCCCGAAACNGTATCGACCGATTACGATATGC--------------------------------
>Xylochironomus kakadu
CGATGGGATTTATCGAAATTTATTCGTGTGAGTAAAAATATTGGCAGCTCAATGAAATCAGTTGGTGAAGTTATGGCTATTGGAAGAAAATTTGAGGAGGCATTTCAAAAAGCATTAAGAATGGTCGACGAAAGTGTCAATGGATTTGATCCCAACATAAAGCCCGTAAATGATGAAGAACTGAAAACACCTACTGATAAGAGAATGTTTGTTTTAGCTGCAGCTTTAAAAGCAGGCTATTCTATTGATAAATTATATGATTTAACGAAAATCGATCGTTGGTTTYTATCAAAAATGAAAAATATCATCGACATAACTATGGAATTAGAAAA----------------------ATT--A---AAT---TGTGCCA---------TACCGGAAAGTCTTCTT-------------------------------------------------------CGTGAAGCAAAAAATTATGGATTYTCTGATAAGCAAATTGCCAAGTTTATCA------------------------------------------------------------------AAGGATC----------------------------------------------------------------------------------------AGAATTAGCTGTAAGAAAACAACGAAGAGAGTGCAATATATTTCCATTTACAAAGCAAATTGATACTGTCGCGGGTG------------------------------------------------------------A-------------------------------------------------------------------------------------------------------------------------------------------------------------------------------------------------------------------------------------------------------------------------------------------------------------------AT----------------------------------------------------GGCCGGCATCAACAAACTATTTATA-TTTAACATATAATGCAA---CAACACATGATGTCGAATTTAATG---AACAAATGATTATGGTAATTGGATCAGGTGTTTATAGAATTGGCAGCAGTGTTGAATTTGACTGGTGCGCTGTTGGATGTTTACGTGAATTGAGAAAACTCGGCAAAAGAACAATTATGGTGAATTACAACCCTGAAACTGTCTCGACCGATTACGACATGTGTGATCGCTTATATTTCGAAGAAATTTCATT-
>Zavreliella  sp.
---------------------------------------------AGTTCAATGAAGAGTGTCGGTGAAGTAATGGCAATCGGTCGAAAGTTTGAGGAAGCTTTCCAAAAGGCACTGCGAATGGTCGATGAAAGTGTGAATGGATTTGATCCAAATTTGAAGCCTGTCAATGAAGAGGAACTGAAAACGCCAACTGACAAGAGAATGTTTGTCCTYGCTGCAGCATTAAAGGCAGGGTATTCGATTGAAAAGTTGTATGARTTGACGAAAATCGATCGCTGGTTCTTGGAGAAGATGAAAAACATTATCAACATTACGCWGGAACTTGAGAA----------------------GCT--G---AAT---TGTGTGA---------TTCCTGAARATCTCTTG-------------------------------------------------------CGGCATGCAAAGAATTATGGATTTTCTGATAAACAAATTGCGGAATACATMA------------------------------------------------------------------AGGGATC----------------------------------------------------------------------------------------GGAGCTTGCTGTTCGTAAGCAACGTCGWGAGTGCAATATCATGCCATTTGTGAARCAAATCGATACWGTCGCYGGTG------------------------------------------------------------A-------------------------------------------------------------------------------------------------------------------------------------------------------------------------------------------------------------------------------------------------------------------------------------------------------------------AT----------------------------------------------------GGCCAGCATCAACRAATTACCTCTA-TCTCACGTACAATGCCG---CCACACACGATGTCGAGTTTAACG---AGCAAATGATTATGGTAATCGGAAGCGGAGTTTATCGCATTGGAAGTTCCGTAGAGTTTGATTGGTGTGCTGTCGGATGCTTGCGTGAACTGAGAAATCTGGGCAAAAGCACAATCATGGTGAATT--------------------------------------------------------------------
>Diamesa   sp.
------------------------------------------------------------------GAAGTTATGGCAATTGGTAGAAAGTTCGAAGAAGCATTCCAGAAAGCCTTGCGTATGGTTGATGAAAGTATTAATGGTTTTGATCCCAACGTAAAACTAGTAAATGATGATGAACTAAGTACTCCAACAGACAAAAGAATGTTTGTTTTAGCTGCTGCTCTGAAAGCTGGTTATACAGTCGATAAATTGTATGACTTAACAAAAATTGACCGTTGGTTCTTGGATAAAATGAAGAACATCATTGATCTCACTTTGCARTTAGAAAT----------------------GTT--A---GAT---TGCAAGC---------TTCCAGTTGAGTTATTG-------------------------------------------------------AAAACAGCTAAGAAAATGGGTTTCTCAGACAAACAGATTGCTACATTTATCA------------------------------------------------------------------AAAGTTC----------------------------------------------------------------------------------------CGAGCTAGCAGTAAGAAAACAACGTCGCGAGAATAAAATAATTTCGTTTGTTAAGCAAATTGATACTGTTGCTGGAG------------------------------------------------------------A-------------------------------------------------------------------------------------------------------------------------------------------------------------------------------------------------------------------------------------------------------------------------------------------------------------------AT----------------------------------------------------GGCCAGCTTCCACAAATTATTTATA-CCTGACATACAACGCTT---CTTGTCATGATGTTAAATTTGAYG---ATGAATTTATTATGGTCATTGGCTCAGGAGTATATCGAATAGGGAGCTCTGTGGAATTTGATTGGTGTGCCTGTGGATGTCTAAGAGAGTTAAGAAATCTTGGCAAAAAAACAATCATGGTGAACTATAATCCAGAAACAG-----------------------------------------------------
>Harrisonina petricola
------------------------------------------------------------------GAAGTGATGGCCATTGGTCGGAAATTCGAAGAAGCCTTCCAAAAGGCACTAAGAATGGTGGATGAAAGCATCAATGGCTTTGATCCTAACTTAAARCCAGTAAATGATGAAGAGCTGTCAACACCGACTGATAAACGGATGTTTGTTCTTGCTGCTGCACTTAAAGCTGGTTATTCTGTTGATAAGTTGTATGATTTAACAAAAATTGATCGATGGTTTCTGGAAAAAATGAAAAATATCATTGATGTTACTTTAAAATTGGAAAA------------------GTTTGAT--ATGAAAT-------------------TACCAGTTGACGTTCTT-------------------------------------------------------TCAACGGCAAAAAAACTTGGTTTTTCCGATAAACAAATTGCCACATTTATCA------------------------------------------------------------------AGAGTAC----------------------------------------------------------------------------------------TGAATTGGCAGTAAGAAAGCAACGTCGTGAGAACCGTATTCTACCATTTGTAAAACAAATAGATACAGTTGCCGGAG------------------------------------------------------------A-------------------------------------------------------------------------------------------------------------------------------------------------------------------------------------------------------------------------------------------------------------------------------------------------------------------AT----------------------------------------------------GGCCAGCGTCAACAAATTATCTTTA-TTTCACTTACAATGCGT---CTACTCACGATATCCAATTTGAAG---ATCAGCATGTTATGGTCATCGGATCCGGTGTTTATAGAATCGGTAGCTCTGTTGAATTCGACTGGTGTGCTTGCGGTTGCCTTCGAGAGTTAAGAAATCTCGGAAAACGCACGATTATGGTTAATTACAATCCAGAGACT------------------------------------------------------
>Heptagyia annulipes
------------------------------------------------TCAATGAAATCTGTTGGCGAGGTGATGGCCATTGGACGGAAATTCGAAGAAGCTTTCCAGAAAGCGTTGCGAATGGTAGACGAGAATGTTAATGGATTCGATCCCAACTTAAAGGCAGTAAATGATGAGGAACTTTCTACACCGACCGATAAACGGATGTTTGTTCTGGCGGCGGCTCTGAAAGCAGGATATTCCGTTGATAAACTTTACGATTTGACGAAGATTGATCGCTGGTTCTTGGACAAAATGAGGAACATCATTGATGTTACATTAGAGCTGGAAAA------------------GTTGGAC--ACAAAAC-------------------TACCAGTGGAACTTCTT-------------------------------------------------------TCGACGGCAAAGAAACTCGGATTTTCCGATAAACAAATTGCGACCTTCATCA------------------------------------------------------------------AAAGCTC----------------------------------------------------------------------------------------AGAATTGGCCGTGCGAAAGCAACGCCGTGAAAATCAAATTTTACCATTTGTCAAACAAATCGATACCGTAGCTGGTG------------------------------------------------------------A-------------------------------------------------------------------------------------------------------------------------------------------------------------------------------------------------------------------------------------------------------------------------------------------------------------------AT----------------------------------------------------GGCCAGCAACAACAAATTATCTTTA-TTTCACTTATAATGCGT---CAGCTCATGACATCCAATTTGAAG---ATCAGCATGTCATGGTCATTGGTTCGGGAGTTTATCGGATTGGAAGTTCAGTTGAATTTGATTGGTGTGCTTGTGGATGTCTCCGTGAATTGAGGAAACTTGGCAAGCGAACAATTATGGTCAACTATAATCCGGAAACCGTATCGACCGATTAC---------------------------------------
>Limaya  sp.
------------------------------------AATATTGGCAGTTCTATGAAAAGTGTTGGTGAAGCAATGGCAATCGGTCGAAAGTTTGAAGAAGCWTTCCAGAAAGCATTGCGAATGGTAGATGAAAATGTTAATGGGTTTGATCCAAATTTGAAGGCAGTGAATGATGAAGAACTTTCAACTCCTACCGACAAGAGAATGTTTGTATTGGCTGCTGCATTAAAAGCTGGTTATTCGGTTGATAAATTGTACGATTTGACGAAAATTGACCGCTGGTTTCTAGAAAAAATGAAAAACATCATAGATGTTACCTTAGAGCTAGAATC------------------TTTGGAT--ACAAAAC-------------------TGTCGGTTGAATTGCTT-------------------------------------------------------TCAGTAGCTAAGAAACTTGGTTTCTCCGATAAACAGATTGCGGTATTTATCA------------------------------------------------------------------AAAGTTC----------------------------------------------------------------------------------------AGAGTTGGCAGTCAGAAAACARCGTCGTGAGAATAAGATACTTCCGTTTGTAAAACAAATTGATACTGTTGCTGGTG------------------------------------------------------------A-------------------------------------------------------------------------------------------------------------------------------------------------------------------------------------------------------------------------------------------------------------------------------------------------------------------AT----------------------------------------------------GGCCTGCAACTACCAACTATCTTTA-CTTCACATATAATGCTT---CAACTCATGATATTAAATTTGAAA---ATCARCATGTCATGGTTATAGGATCTGGAGTTTATCGTATTGGTAGTTCTGTTGAATTTGATTGGTGTGCTTGTGGATGCCTGCGTGAGCTGAGAAAAATTGGTAAAAAAACAATTATGGTGAATTATAATCCTGAAACTGTTTCCACGGAYTACGATATGTGTGATCGACTYTATTTTGAAGAGATTTCTTT-
>Maoridiamesa stouti
---------------------------------------ATTGGTAGTTCNATGAAANGTGTTGGTGAGGTGATGGCAATTGGACGAAAATTTGAGGAAGCATTTCAGAAAGCATTAAGAATGGTTGATGAAAAYATAAATGGCTTTGATCCAAATATWAAAGATATAAATGATGATGAATTAACAGCACCAACTGATAAGAGAATGTTTGTTCTTGCTGCATCACTTAAAGCTGGCTATTCAGTTGATAAACTTTATGATCTTACAAAAATTGATCGTTGGTTTTTACAAAAAATGAAAAATATTAATGATTTAACAATGAAATTGGAAAA----------------------TTT------AAG---YTCACCAT--------TGTCAGTAGATATGCTT-------------------------------------------------------GATAATGCAAAAAAAATGGGATTTTCTGATAAACAAATAGCARTTGCAATTA------------------------------------------------------------------AAAGTTC----------------------------------------------------------------------------------------AGAATTGGCAGTAAGAAAGCAACGTCGTGAAAATAAAATATTACCATTTGTTAAGCAAATTGATACTGTTGCTGGTG------------------------------------------------------------A-------------------------------------------------------------------------------------------------------------------------------------------------------------------------------------------------------------------------------------------------------------------------------------------------------------------AT----------------------------------------------------GGCCAGCAACAACAAATTATCTTTA-CTTTACATATAATGCAT---CGGAACATGATATTGAATTTGAAC---ATGAACATGTAATGGTTATTGGTTCTGGTGTTTATCGTATTGGAAGCTCAGTGGAATTTGATTGGTGCGCATGTGGATGTTTAAGGGAATTGAGAAAAATGGGACGTAAAACAATTATGGTAAATTATAATCCAGAAACAGTATCAACTGATTATGATATGTGTGATCGTCTTTATTTTGAAGAAATATCATT-
>Mapucheptagyia brundini
---------CTTTCAAAATTTATTCGTGTCAGCAAAAATATTGGAAGCTCTATGAAGAGTGTTGGCGAAGTGATGGCCATTGGAAGAAAGTTTGAAGAAGCATTTCAGAAAGCACTTCGAATGGTTGATGAAAATGTGAATGGATTTGATCCTAACTTGAAGCCTGTTAAAGACGAGGAGTTGGAAACACCTACTGATAAGCGCATGTTTGTTCTTGCTGCTGCATTGAAAGCAGGTTATACTATTGATAAACTTTACGATCTTACCAAAATCGATCGTTGGTTTTTAGAAAAGATGAAGAACATTATTGATGTCACTTTAGAATTAGAACA----------------------TTT--G---AAG---TCTAAGC---------TTCCAATTGATGCTTTG-------------------------------------------------------AGAAATGCAAAATCTCTTGGGTTTTCTGATAAGCAAATAGCAAATTGTATTA------------------------------------------------------------------AATGGTC----------------------------------------------------------------------------------------AGAGCTAGCAGTAAGAAAGTATCGACGTGATAACAAAATATTTCCATTTGTTAAGCAAATAGATACTGTTGCTGGTG------------------------------------------------------------A-------------------------------------------------------------------------------------------------------------------------------------------------------------------------------------------------------------------------------------------------------------------------------------------------------------------AT----------------------------------------------------GGCCTGCATCAACCAATTATTTATA-CTTAACATATAACGCTT---CTGAACATGATATTACTTTTGATG---ATCAATATGTTATGGTTATTGGATCTGGCGTCTATCGCATTGGAAGCTCAGTGGAATTCGATTGGTGTGCTTGTGGATGTCTGACAGAATTGAGGAAGTTAGGTAAAAAGACAATTATGGTGAATTATAATCCTGAAACTGTTTCCACCGACTACGATATATGTGACCGTCTTTACTTTGAGGAGATATCATT-
>Paraheptagyia tonnoiri
------------------------------------------------------------------GAAGTGATGGCAATCGGTCGAACGTTTGAAGAAGCTTTTCAGAAAGCATTGCGAATGGTAGATGAAAACGTCAACGGTTTTGATCCAAACTTGAAAAAAGTAAATGATGAAGAACTTTCAACACCTACCGACAAGAGAATGTTTGTCTTGGCAGCAGCTTTAAAAGATGGTTATACTGTTGACAAACTGTACAATTTAACAAAAATTGATCGCTGGTTTTTAGAAAAAATGAAAAACATCATTGATGTTACATTAGAGTTAGAAAC------------------TTTAGAT--ACAAAAC-------------------TATCGGTTGAACTTCTT-------------------------------------------------------ACGATAGCTAAAAAAATGGGTTTCTCAGATAAACAGATTGCATCATACATTA------------------------------------------------------------------AAAGTTC----------------------------------------------------------------------------------------TGAGTTGGCAGTAAGAAAGCAGCGTCGCGAAAATCGCATACTTCCGTTTGTAAAACAAATTGATACTGTTGCAGGTG------------------------------------------------------------A-------------------------------------------------------------------------------------------------------------------------------------------------------------------------------------------------------------------------------------------------------------------------------------------------------------------AT----------------------------------------------------GGCCAGCAACTACAAAYTATCTCTA-CTTTTCATACAATGCTT---CAACTCATGACATTCAATTTGAAG---ATCAACATGTTATGGTAATCGGATCGGGAGTATATCGTATTGGCAGTTCTGTTGAATTTGATTGGTGTGCTTGTGGATGTCTTCGTGAGTTAAGAAAAATCGGTAAAAAAACAATAATGGTTAATTACAATCCCGAAACTA-----------------------------------------------------
>Anzacladius kiwi
CGTTGGGATTTGGCGAAGTTCATTCGAGTCAGCAAACACATCGGAAGTTCAATGAAATCTGTCGGAGAAGTCATGGCGATTGGCAGAAAATTCGAGGAAGCTTTCCAGAAGGCACTACGAATGGTTGACGAGAATGTCAATGGATTTGATCCGAACTTGAAGCAAGTCAGYGATGAAGAATTGACGCAACCAACTGATAAGCGAATGTTTGTCCTCGCGGCTGCTTTGAAGGCAGGCTACACYGTTGAYCGACTCTACGACTTGACGAAAATCGACCGTTGGTTCCTCGAGAAAATGAAGAATATCAACGCGTGCACRATTGAACTCGAAAA---------------------RGCTAAC---AAT---TGCTCGA---------TTTCCAATGATCTTTTG-------------------------------------------------------AAACACGCAAAGCGACTCGGATTTTCTGACAAACAAATCGCGACGGCAATCA------------------------------------------------------------------AAGGATC----------------------------------------------------------------------------------------TGAGCTAGAAGTAAGAAAACAACGACGAGAAGCTGGAATTCTTCCGTTTGTTAAGCAAATCGACACGGTGGCTGGTG------------------------------------------------------------A-------------------------------------------------------------------------------------------------------------------------------------------------------------------------------------------------------------------------------------------------------------------------------------------------------------------AT----------------------------------------------------GGCCGGCTTCAACRAATTATCTCTA-TTTGACTTTCAACGCCA---GCGCTCACGACATTGAATTCAACG---AACAAATGGTGATGGTCATCGGYTCRGGMGTTTATCGAATCGGAAGYTCCGTTGAGTTCGACTGGTGYGCCGTTGGATGCTTGCGAGAGCTGAGAAAACTCGGAAAGAAGACAATCATGGTGAATTACAAYCCCGAAACCGTCTCGACTGATTAYGACATGTGCGATCGACTTTATTTTGA-------------
>Austrobrillia longipes
CGCTGGGACTTGGCAAAGTTCATTCGCGTCAGCAAACACATTGGCAGCTCCATGAAAAGTGTCGGAGAAGTCATGGCGATTGGTCGCAAGTTTGAGGAAGCTTTTCAGAAAGCACTGCGAATGGTCGATGAAAACGTCAACGGGTTTGACCCCAACTTGAAACCAGCCGACGACGAAGAGTTGACAATGCCAACTGATAAAAGGATGTTCGTCCTGGCGGCAGCTCTCAAAGCTGGCTACACTGTGGATCGCCTTTATGACTTGACCAAAATTGACCGCTGGTTCTTGGAGAAGATGAAAAATATCATCGGTATCACCTTGCAGCTGGAGGA----------------------ATT--G---AAT---TGTGTCA---------TTCCAAATGACTTGCTG-------------------------------------------------------TGTCAGGCGAAAAAATTGGGATTTTCTGACAAGCAAATTGCGACTTACATCA------------------------------------------------------------------AGGCATC----------------------------------------------------------------------------------------TGAACTGTCAGTTCGTAAACAACGCCGCGAGTCCGGAATTTTGCCATTTGTCAAGCAAATCGACACGGTCGCCGGTG------------------------------------------------------------A-------------------------------------------------------------------------------------------------------------------------------------------------------------------------------------------------------------------------------------------------------------------------------------------------------------------AT----------------------------------------------------GGCCGGCAACAACAAACTATTTATA-CTTAACATACAATGCAA---GTTCACATGACATTGAGTTCACCG---AACAAATGCTGATGGTGATTGGCTCTGGCGTCTACCGCATTGGTAGTTCAGTGGAGTTCGACTGGTGTGCCGTCGGATGCCTTCGTGAATTGAGAAAGTTGGGCAAGAAGACAATCATGGTGAATTACAATCCGGAAACTGTCTCCACTGATTACGACATGTGCGATCGCCTGTACTTTGAAGAGATCTCATT-
>Botryocladius freemani
------------GCAAAGTTTATTCGAGTCAGCAAGCATATTGGAAGTTCAATGAAGAGCGTCGGTGAAGTGATGGCAATTGGACGAAACTTTGAAGAAGCTTTCCAGAAGGCATTGCGAATGGTCGATGAGAACGTTGACGGATTTAATCCGAACCTGAAAGCGGTTTGCGACGAGGAGCTGGAGATGCCGACAGACAAGCGAATGTTTGTTCTCGCTGCTGCTCTCAAAGCCGGTTACAGTGTCGACAAGCTTTACGACTTAACAAAGATCGATCGGTGGTTCCTTGAGAAAATGAAGAACATCAACGCGGTTACGATGGAGCTGGAGAA----------------------GCT--G---AAC---TGCGTCA---------TTACCAATGAGCTTCTC-------------------------------------------------------ATGAAAGCAAAGAAACTTGGATTTTCTGACAAGCAAATCGCTACCTCGATTA------------------------------------------------------------------AGGCATC----------------------------------------------------------------------------------------GGAACTGGAAGTAAGAAAACAGCGACGTGAGAGCGGAATTCTGCCGTTCGTTAAGCAAATTGACACCGTGGCTGGTG------------------------------------------------------------A-------------------------------------------------------------------------------------------------------------------------------------------------------------------------------------------------------------------------------------------------------------------------------------------------------------------GT----------------------------------------------------GGCCGGCATCAACCAACTATCTCTA-CTTGACATATAACGCGA---GCTCTCACGACATCGAGTTCAACG---AGCAAATGGTGATGGTGATCGGGTCCGGCGTGTATCGAATTGGAAGCTCAGTTGAGTTCGATTGGTGCGCTGTTGGTTGTTTGAGAGAGTTGAGGAAGCTCGGCAAGAAGACGATCATGGTGAACTACAATCCCGAAACAGTGTCAACCGATTACGACATGTGCGATCGACTGTACTTCGAAGAGATTTCATTA
>Brillia  cf parva
------------------------------------------------------------------GAAGTGATGGCGATTGGAAGAAAGTTTGAAGAAGCTTTCCAGAAAGCTCTCCGCATGGTCGACGAGAACGTCAACGGATTCGATCCCAACTTGAAGTTGGTGAATGACGAAGAGCTCCAAACGCCAACAGACAAGCGAATGTTTGTGCTCGCTGCAGCCTTGAAAGCCGGCTACACAGTGGACCGTCTCTACGACTTGACCAAGATCGATCGCTGGTTCCTGGAGAAAATGAAGAACATCATCGGCATCAGCAACGAGCTGGAAGC---------------------AGCAAGC---AAT---TGTACRA---------TTTCAAATGAATTGCTG-------------------------------------------------------GAAGATGCCAAGAAGCACGGCTTTTCCGACAAGCAGATTGCATCATTCATCA------------------------------------------------------------------AAGCATC----------------------------------------------------------------------------------------AGAACTGGCAGTGAGAAAGCAACGACGTGACGCTGGAATTCGTCCGTTTGTGAAGCAAATCGATACTGTCGCTGGTG------------------------------------------------------------A-------------------------------------------------------------------------------------------------------------------------------------------------------------------------------------------------------------------------------------------------------------------------------------------------------------------GT----------------------------------------------------GGCCTGCAACCACAAAYTATCTYTA-CTTGACYTACAACGCAT---CAACGCACGACATTGAGTTTGACG---AAGAGATGGTGATGGTCATTGGATCTGGAGTTTATCGCATTGGCAGCTCAGTTGAGTTTGATTGGTGTGCCGTTGGYTGCTTGCGCGAGCTGCGAAAGCTCGGCAAGAAGACGATTATGGTRAACTACAATCCAGARACT------------------------------------------------------
>Brillia  gp. sp. 2
------------------------CGTGTCAGCAATCACATTGGAAGTTCCATGAAGAGTGTTGGTGAAGTAATGGCGATTGGTAGGAAATTTGAAGAAGCTTTTCAGAAAGCTTTACGAATGGTTGATGAGAACGTCAATGGTTTTGATCCAAATTTAAAGACTGTTAATGATGAAGAACTTCAAACACCAACTGATAAGCGCATGTTTGTACTTGCTGCAGCATTAAAAGCTGGCTATACGGTGGATCGTTTGTATGACTTGACAAAAATTGATCGTTGGTTTTTGGAGAAAATGAAAAATATTATTGGAATTTCGAATCAATTAGAAGC------------------AGCAATT------AAT---TGCACAA---------TTCCCAATGAGTTATTG-------------------------------------------------------GAAGAAGCCAAGCAACATGGATTTTCTGATAAACAAATTGCGACATTCATTA------------------------------------------------------------------AAGCTTC----------------------------------------------------------------------------------------CGAATTGGCTGTAAGAAAGCAACGACGCGAAGCTGGAATTCTTCCATTTGTTAAACAAATCGACACAGTCGCTGGCG------------------------------------------------------------A-------------------------------------------------------------------------------------------------------------------------------------------------------------------------------------------------------------------------------------------------------------------------------------------------------------------AT----------------------------------------------------GGCCAGCAACAACAAATTATCTTTA-CTTGACATACAATGCAA---GTTCACATGACATTGAATTTRATG---AAGAAATGGTGATGGTGATTGGTTCGGGAGTTTATCGTATTGGAAGTTCCGTAGAATTTGATTGGTGCGCTGTTGGTTGTTTGCGTGAACTCAGAAAGTTGGGCAAGAAGACAATCATGGTGAATTACAATCC-------------------------------------------------------------
>Cardiocladius  sp. 1
---------------AAGTTCACCAGAGTCAGCAAACACATCGGAAGCTCAATGAAGAGCGTCGGCGAAGTTATGGCGATTGGACGAAAATTCGAAGAAGCTTTCCAAAAGGCATTGAGGATGGTCGATGAAAATGTCAACGGATTTGACCCAAATCTAAAGCCAGTCAGCGACGAAGATCTCAGAACGCCAACTGACAAGCGAATGTTTGTCCTCGCAGCTGCCTTGAAGGCAGGATACACCGTGGATCGTCTCTATGAYTTAACAAAGATTGATCGCTGGTTCTTGGAGAAGATGAGAAACATCAACAACATCACGCTCGAGTTGGAGAA----------------------GCT--G---AAC---TGCGTCA---------TCACTGATGATTTGCTG-------------------------------------------------------CGACAAGCTAAGCGACTTGGATTCTCTGATAAACAAATCGCGAGCCACATTC------------------------------------------------------------------GAGGATC----------------------------------------------------------------------------------------AGAACTTGCCGTTCGAAAACAGCGACGAGAGAGTGGAATCTTGCCTTTTGTGAAGCAAATCGACACTGTAGCTGGAG------------------------------------------------------------A-------------------------------------------------------------------------------------------------------------------------------------------------------------------------------------------------------------------------------------------------------------------------------------------------------------------AT----------------------------------------------------GGCCAGCCTCCACCAATTACCTTTA-CTTGACGTACAACGCGA---GTGCTCATGACGTTGAGTTCAATG---ATCAGATGGTGATGGTAATTGGTTCAGGTGTGTATCGTATCGGAAGCTCCGTGGAGTTCGATTGGTGCGCTTGTGGATGTCTCAGAGAGCTCCGCAATCTCGGCAAGAAGACCATCATGGTGAACTACAATCCCGAGACAGTATCTACCGATTACGACATGTGCGACCGATTATACTTTGAGGAAATTTCCTT-
>Clunio marinus
---TGGGATCTTGCAAAGTTCATCCGAGTCAGCAATCACATTGGAAGTTCCATGAAAAGTGTCGGCGAAGTTATGGCGATTGGCAGGAAGTTCGAAGAAGCTTTTCAAAAAGCACTTCGAATGGTCGATGAGAATGTCAATGGATTTGATCCAAATTTAAAGCCTGTGAATGAAGAAGAATTGAAGACGCCAACAGACAAACGAATGTTTGTACTTGCAGCAGCTTTAAAGAGCGGCTACACAGTCGACAAGTTGTATGACTTGACAAAAATTGATCGATGGTTCCTAGAGAAGATGAAAAACATCATTGTCGTTACAATGGAATTGGAGAA----------------------ACT--T---AAT---TGTGTGA---------TAACTGACGAACTTTTA-------------------------------------------------------CTTGAATCGAAGAAACTTGGATTCTCTGATAAGCAAATCGCAACTTACATCA------------------------------------------------------------------AAGGATC----------------------------------------------------------------------------------------GGAACTTGCTGTTCGAAAACAGAGGATCGAGAATGGATTTATGCCWTTTGTGAAGCAAATTGACACTGTCGCTGGTG------------------------------------------------------------A-------------------------------------------------------------------------------------------------------------------------------------------------------------------------------------------------------------------------------------------------------------------------------------------------------------------AT----------------------------------------------------GGCCAGCTTCAACTAATTATCTTTA-CTTCACTTACAATGCTT---CATCTCATGACATCACATTCGATG---AACAAATGGTGATGGTGATTGGTTCAGGAGTATATCGAATTGGAAGTTCAGTTGAGTTTGATTGGTGTGCTGTTGGATGTTTAAGAGAACTTCGYAACCTTGGAAAGAAGACGATCATGGTGAATTACAATCCAGAAACTGTCTCTACTGATTATGATATGTGTGATCGACTTTATTTCGAAGAGATTTCATT-
>Corynoneura  sp. 1
------------------TTCTCGCGTGTCACAAAGACCATTGGCAGCTCGATGAAGAGTGTCGGCGAGGTGATGGCGATCGGCAGGAACTTTGAGGAAGCATTCCAGAAGGCATTGAGAATGGTCGACGAGACGGTGACTGGATTTGATCCGAATCTCAAGGATGTCGACGAAAGTGGCCTAAAAATTCCAACTGATAAGCGAATGTTTGTGCTCGCTGCTGCACTGAAGGCCGGCTACACTGTCGACAAGATCTACGATCTCACCAAAATCGATCGTTGGTTCCTGGCAAAGTTGAAGAACATCAATGACCTGACCATGGAGCTTGAGAA----------------------GAT--G---AGT---GGAACGA---------TCACAACGRCACAGTTG-------------------------------------------------------ATGAGAGCCAAGAAGATTGGGTTTTCAGACAAACAGATTGCTGGTTGCATCA------------------------------------------------------------------AATCATC----------------------------------------------------------------------------------------TGAACTCGCTGTGAGAAAGCAACGACGTGAAGCTGGAATTGTTCCATTTGTGAAACAAATCGACACAGTCGCCGGTG------------------------------------------------------------A-------------------------------------------------------------------------------------------------------------------------------------------------------------------------------------------------------------------------------------------------------------------------------------------------------------------AT----------------------------------------------------GGCCAGCATCGACCAACTATTTGTA-TTTGACTTACAACGCAG---ACTCACACGATGTGGAGTTCAATG---ATCAGATGATGATGGTAATCGGCTCCGGARTTTATCGCATTGGCAGCTCGGKWGAGTTYGACTGA---------------------------------------------------------------------------------------------------------------------------------
>Corynoneura  sp.2
CGATGGGACCTGACGAAATTCGCACGTGTCACAAAAACCATCGGCAGTTCAATGAAGAGTGTCGGTGAAGTTATGGCGATTGGCCGGAATTTTGAGGAAGCATTTCAGAAAGCTTTGAGAATGGTCGATGAAACGGTAAATGGATTTGATCCTGATCTTAAGCCGGTCGATGAGGAAGGACTAAAGACGCCAACTGATAAACGAATGTTCGTTCTTGCTGCTGCACTTAAGGCGGGCTACACCGTCGATAAAATTTATGAGCTCACAAAAATCGATTGTTGGTTCCTGGCGAAATTGAAGAATATCATCGACTTGACCATGGATCTGGAAAA----------------------GAT--G---AGT---GGAACGA---------TCACAAACTCTCAGTTG-------------------------------------------------------ATGAGGGCTAAGAAAATTGGTTTCTCCGACAAACAAATTGCGGGTTGTATCA------------------------------------------------------------------AAGTCTC----------------------------------------------------------------------------------------AGAGCTTGCAGTAAGAAAGCAGAGACGTGAAGCAGGAATTGTGCCATTTGTGAAGCAAATCGACACTGTCGCAGGTG------------------------------------------------------------A-------------------------------------------------------------------------------------------------------------------------------------------------------------------------------------------------------------------------------------------------------------------------------------------------------------------AT----------------------------------------------------GGCCGGCATCGACAAATTATTTGTA-CTTGACATACAATGCCA---ACTCGCACGACATCGAGTTCAATG---ATCAAATGGTTATGGTGATTGGCTCGGGAGTTTATCGAATTGGAAGTTCGGTTGAGTTTGACTGGTGTGCAGTTGGCTGCTTGAGAGAATTGAGAAATCTTGGCAAACAGACAATTATGGTGAATTACAATCCTGAGACGGTGTCAACAGATTATGACATGTGCGACAGATTGTATTTTGAGGAGATTTCATT-
>Cricotopus  sp. 1
---------------AAATTCATCAGAGTCAGTAAGAACATCGGAAGTTCTATGAAAAGTGTCGGCGAAGTCATGGCAATCGGAAGAAATTTCGAAGAAGCTTTCCAGAAAGCGCTGCGAATGGTCGATGAAAATGTCAACGGATTCGATCCAAATCTGAAGCCGGTGGTGGATGAAGAACTCAAGACACCGACGGATAAACGAATTTTCGTTCTAGCTGCTGCGTTGAAAGCTGGCTACACGGTGGATCGTCTCTACGATYTAACAAAAATCGACCGATGGTTCCTTGAAAAAATGAAGAACATCATCAATGTCACGTTGGAGCTGGAAAA----------------------RCT--C---AAT---TGCATCG---------TTTCTGATGAGCTGCTC-------------------------------------------------------AGACAATCGAAAAAGTTTGGATTTTCTGACAAGCAAATTGCCAAATACATCA------------------------------------------------------------------AAGGATC----------------------------------------------------------------------------------------AGAACTTGCCGTGAGAAAGCAGCGACGTGAGAGCGGAATTCTTCCTTTTGTCAAGCAAATCGACACTGTCGCTGGTG------------------------------------------------------------A-------------------------------------------------------------------------------------------------------------------------------------------------------------------------------------------------------------------------------------------------------------------------------------------------------------------AT----------------------------------------------------GGCCAGCATCAACCAACTATCTCTA-TTTGACGTACAACGCAT---CAGCTCATGACATCGACTTCACTG---AACCGATGGTGATGGTGATYGGATCTGGAGTTTATCGCATTGGAAGTTCGGTGGAGTTTGATTGGTGCGCTGTTGGATGTTTGCGGGAGYTGAGGAATCTTGGCAAAAAGACAATCATGGTGAACTACAATCCTGAAACGGTTTCAACTGATTACGACATGTGCGATCGTTTATACTTTGAGGAAATATCATT-
>Cricotopus  sp 2
------------TCAAAGTTCATTAGAGTCAGTAAAAATATTGGTAGCTCAATGAAAAGTGTCGGCGAAGTTATGGCAATCGGAAGAAATTTCGAAGAAGCCTTTCAAAAAGCTTTGCGAATGGTAGACGAAAATGTTAACGGTTTTGACCCAAATCTGAAGCTGGTAAATGACGAAGAACTTAAAACACCAACCGACAAAAGAATTTTTGTACTTGCTGCTGCTTTAAAGGCTGGATATACTGTCGACCGCCTCTACGATTTGACTAAAATAGATCGATGGTTCCTTGAAAAAATGAAAAATATCATAAATATCACTTTGTGCCTAGAAAA----------------------ATT--G---AAC---TGTGTTG---------TATCAGATGATCTTCTC-------------------------------------------------------CGGCAGTCGAAGAAAATGGGATTCTCAGACAAGCAAATAGCAAAGTATATTA------------------------------------------------------------------AAGGATC----------------------------------------------------------------------------------------AGAACTTGCTGTAAGAAAGCAACGACGGGAAAGTGGAATCCTACCATTCGTGAAGCAAATTGACACGGTCGCTGGAG------------------------------------------------------------A-------------------------------------------------------------------------------------------------------------------------------------------------------------------------------------------------------------------------------------------------------------------------------------------------------------------GT----------------------------------------------------GGCCAGCCTCAACCAATTATCTTTA-TATGACTTATAATGCAT---CTGCACATGACGTTGACTTTAACG---AGCAAATGGTAATGGTTATAGGATCAGGAGTCTATCGCATTGGTAGTTCAGTTGAGTTTGATTGGTGTGCTGTTGGATGTTTGAGAGAATTGAGAAAATTAGGCAAGAAAACAATTATGGTGAACTACAACCCTGAAACTGTATCAACTGATTACGACATGTGCGACCGCTTGTACTTTGAAGAAATATCTTT-
>Echinocladius martini
---------------AAATTCATTCGTGTCAGCAAACACATTGGCAGCTCTATGAAGAGCGTCGGCGAAGTAATGGCTATTGGACGAAAATTCGAGGAGGCTTTCCAGAAAGCTCTTCGTATGGTTGATGAGAACGTTGATGGATTCAATCCAAACTTGAAACCAGTAAGCGACGAAGAGTTGCAGACTCCCACGGATAAAAGAATGTTTGTTTTGGCTGCTGCACTTAAAGCTGGCTACAGCGTTGACAGGCTTTACGATTTAACCAAAATCGATCGCTGGTTTCTTGACAAGATGAAAAACATCAACGCAATCACGCTAGAACTTGAGCA----------------------ATT--A---AAT---TGTGCCA---------TCTCTGATGAACTCTTG-------------------------------------------------------GGACGAGCAAAGAAATTTGGATTTTCAGATAAACAAATTGCAAACTTAATCA------------------------------------------------------------------AAGGCTC----------------------------------------------------------------------------------------CGAATTGGCTGTGAGAAAACAACGACGCGAAGGTGGAATTTTACCATTTGTGAAGCAAATTGACACCGTCGCAGGTG------------------------------------------------------------A-------------------------------------------------------------------------------------------------------------------------------------------------------------------------------------------------------------------------------------------------------------------------------------------------------------------AT----------------------------------------------------GGCCGGCTTCCACAAATTATCTTTA-TTTAACGTATAATGCGA---GCACACATGATATTGAATTCAATG---ATGAAATGGTCATGGTGATCGGATCTGGTGTTTATCGAATTGGAAGTTCAGTTGAGTTTGACTGGTGTGCTGTAGGTTGTTTGAGAGAATTGAGAAATTTGGGAAAGAAGACGATCATGGTGAATTACAATCCGGAAACAGTTTCAACTGATTACGATATGTGCGATCGTTTGTATTTTGAAGAAATTTCATT-
>Elpiscladius capicola
------------------TTCGTTCGAGTCAGCAAGCACATAGGCAGCTCCATGAAGAGTGTCGGAGAAGTCATGGCCATCGGGCGGAAGTTCGARGAAGCTTTTCAGAAAGCCCTCCGCATGGTCGATGAAAACGTGAATGGCTTCGATCCGAATTTGAAGTCGGTGAGTGAAGAAGAGCTCACAACGCCAACAGACAAGCGCATGTTTGTGCTGGCAGCTGCCTTGAAGGCCGGCTATTCTGTTGACCGTCTCTATGACTTGACCAAAATTGACCGCTGGTTCCTGGAGAAAATGAAGAACATCATTGACATCACCAAGCAGCTGGAGCA----------------------GCT--G---AAC---TGCGCCA---------TTCCGGACGAGCTTCTA-------------------------------------------------------GCGCAAGCAAAGAAGTACGGCTTCTCTGACAAGCAAATTGCGGTCTACATCA------------------------------------------------------------------AGGGATC----------------------------------------------------------------------------------------GGAGCTGGCAGTAAGAAAACAAAGGCGCGAGCTGGGAATTCTGCCATTCGTGAAGCAAATCGACACCGTCGCTGGAG------------------------------------------------------------A-------------------------------------------------------------------------------------------------------------------------------------------------------------------------------------------------------------------------------------------------------------------------------------------------------------------AT----------------------------------------------------GGCCAGCTACCACAAATTACCTTTA-CTTAACGTACAACGCAC---GCTCGCATGACATCGTGACTAATG---AGCAAATGATTATGGTAATTGGCTCGGGTGTTTATCGGATCGGAAGCTCTGTCGAGTTCGACTGGTGTGCTGTTGGATGTTTACGAGAGCTRCGGAAACTGGGCAAGAAGACGATCATGGTGAACTACAATCCCGAGACTGTTTCGACTGACTACGACATGTGCGATCGACTGTACTTTGAGGAGATTTCCTTA
>Eretmoptera murphyi
---------CTCGCAAAGTTTACCAGAGTCAGCAACAACATTGGAAGTTCCATGAAGAGCGTCGGTGAGGTGATGGCCATCGGACGAAAGTTTGAAGAAGCTTTCCAGAAAGCATTGCGAATGGTCGATGAGAATGTTTGTGGATTCGATCCCAACTTGAAAGCAGTCAGCGATGAGGAACTCCAAACACCAACAGACAAGCGAATGTTTGTTCTCGCTGCTGCTCTCAAGGCTGGCTACACCGTTGACCGGCTTTACGACTTGACAAAGATCGATCGTTGGTTCTTGGAAAAAATGAAAAACATCAATGCGATCACAATGGAGCTGGAAAA----------------------GCT--G---AAC---TGCGTCA---------TTCCCGACGAGCTTCTA-------------------------------------------------------AAACATGCCAAGCAATACGGATTCTCTGACAAACAAATCGCCAATGCCATCA------------------------------------------------------------------AAGGATC----------------------------------------------------------------------------------------AGAATTAGCTGTTAGAAAGCAACGACGTGAGAGCAAAATTTTACCATTCGTCAAGCAAATCGACACCGTGGCGGGCG------------------------------------------------------------A-------------------------------------------------------------------------------------------------------------------------------------------------------------------------------------------------------------------------------------------------------------------------------------------------------------------AT----------------------------------------------------GGCCGGCATCAACGAATTATCTCTA-TCTGACTTACAACGCAA---GCACTCATGATATCGAGTTTAACG---ACCAAATGGTGATGGTGATCGGGTCAGGCGTCTACCGCATCGGCAGCTCAGTTGAGTTCGACTGGTGCGCTGTTGGATGTTTGAGAGAATTGCGAAAGCTGGGTAAGAAGACAATCATGGTGAACTACAACCCAGAGACGGTCTCAACCGATTACGACATGTGTGATCGACTTTACTTTGAGGAGATTTCATT-
>Eukiefferiella claripennis  gp.
------------------------------------------------------AAAAGTGTCGGCGAAGTCATGGCCATCGGAAGGAAATTCGAAGAAGCTTTCCAGAAAGCGCTGCGCATGGTCGACGAGAATGTCAACGGATTCGATCCAAACATCAAACCGGTAGTCGACGAGGAGCTCACTCAGCCAACAGACAAGCGAATGTTTGTTCTTGCCGCTGCCTTGAAGGCTGGTTACACCGTCGATCGCCTCTACGAGCTGACTAAGATCGACCGMTGGTTCCTCGAGAAGATGAAGAACATCAACAACGTCACGATGGAGCTTGAGAA----------------------GTT--G---AGC---TGCGGCA---------TCACTGACGACCTCCTG-------------------------------------------------------AAGCAGGCTAAGAAACTTGGCTTTTCTGACAAGCAAATCGCCAAYCACATCA------------------------------------------------------------------AAGGCTC----------------------------------------------------------------------------------------AGAGCTCGCCGTGCGCAAGCAACGACGCGAAGCAGGAATCTTGCCTTTCGTGAAGCAAATCGATACGGTGGCTGGTG------------------------------------------------------------A-------------------------------------------------------------------------------------------------------------------------------------------------------------------------------------------------------------------------------------------------------------------------------------------------------------------GT----------------------------------------------------GGCCAGCGTCRACCAACTACCTCTA-TCTCACCTACAACGCGA---GCGAACACGACATTGAGTTCAACG---ATCAGATGGTGATGGTCATTGGATCAGGAGTTTACCGCATCGGAAGCTCAGTGGAGTTTGACTGGTGCGCCGTGGGATGCTTGAGGGAGCTYAGAGCTCTGGGWAAGAAGACRATCATGGTGAACTACAACCCGGAGACTGTCTCCACCGACTACGACATGTGCGATCGATTGTACTTA---------------
>Ferringtonia  sp. 2
---------------AAGTTCATTCGAGTCAGTAAACACATTGGAAGTTCGATGAAAAGTGTTGGCGAAGTTATGGCGATTGGCAGAAAGTTTGAAGAAGCTTTTCAAAAAGCTCTTCGCATGGTCGACGAGAATGTCAATGGATTCGATCCAAACTTGAAACCCGCAAACGATGAGGATTTGAAATCACCAACCGACAAGCGAATGTTCGTTCTTGCAGCAGCTTTAAAAGCTGGCTACACTGTTGATCGTCTCTACGATTTGACGAAGATTGATCGCTGGTTTCTCGAGAAACTCAAAAATATCAACGCAGTTACAGTCGAATTGGAGAA----------------------GCT--C---AAT---TGCATGA---------TCTCCGACGAACTTTTG-------------------------------------------------------ACTGAAGCGAAAAAACTCGGATTTTCTGATAAGCAAATTGCGTCATTGATCA------------------------------------------------------------------AGGGATC----------------------------------------------------------------------------------------AGAACTTGAAGTACGTAAACAGAGACGTGACGCTGGAATTCTTCCGTTTGTAAAACAAATCGACACAGTTGCAGGCG------------------------------------------------------------A-------------------------------------------------------------------------------------------------------------------------------------------------------------------------------------------------------------------------------------------------------------------------------------------------------------------GT----------------------------------------------------GGCCCGCATCAACAAATTATCTTTA-CTTGACTTACAATGCAA---GCACTCACGACATCGAATTCAATG---AACAAATGGTGATGGTCATCGGCTCGGGAGTTTATCGAATTGGAAGTTCAGTTGAGTTTGACTGGTGCGCTGTTGGATGTTTAAGAGAACTCAGAAAGCTGGGCATGAAGACCATCATGGTGAATTACAATCCGGAAACTGTCTCAACCGATTATGACATGTGCGATCGACTTTACTTTGAAGAAATTTCATT-
>gen n. nr Nanocladius
------------------------------------------------------------------------------ATTGGACGGAAGTTTGAAGAAGCTTTTCAGAAAGCTTTGCGTATGGTTGACGAGAATGTCAATGGATTTGATCCCAACTTAAAGCCAGTGTGTGATGAAGAATTGAAACAGCCAACTGACAAGAGAATGTTTGTACTGGCAGCTGCTTTGAAAGCTGGTTATACCATCGACAGGCTGTATGATCTTACAAAAATCGACCGTTGGTTCTTAGAAAAGATGAAAAACATCATTACAACTACAATTGAACTTGAAGC----------------------CTT--G---AAT---TGTGTCA---------TTGACAATGACCATCTG-------------------------------------------------------AGACGTGCCAAGTGTTTGGGTTTCTCTGACAAGCAGATTGCGGCTTGTATTA------------------------------------------------------------------AGGGATC----------------------------------------------------------------------------------------TGAACTTGCAGTTCGCAAACAACGACGTGAAGCTGGAATTTTACCGATTGTCAAGCAAATTGATACTGTTGCAGGTG------------------------------------------------------------A-------------------------------------------------------------------------------------------------------------------------------------------------------------------------------------------------------------------------------------------------------------------------------------------------------------------AT----------------------------------------------------GGCCGGCTTCGACCAATTACTTGTA-TCTCACCTACAATGCCA---TCGAACATGATGTAGAATTCGACG---AACAGATGGTCATGGTGATTGGATCTGGAGTTTATAGAATTGGAA-----------------------------------------------------------------------------------------------------------------------------------------------------
>genus' Australia' sp. 1
CGCTGGGATCTCTCGAAATTCATTAGAGTCAGTAAACATATTGGAAGCTCTATGAARAGTGTTGGTGAAGTGATGGCAATTGGACGAAAGTTTGAAGAAGCTTTTCAAAAAGCTCTCCGTATGGTTGATGAAAACGTTGATGGATTTAATCCGAACTTGAAGCCAGTGTGTGATGAAGAGCTGATGACACCAACAGATAAAAGAATGTTCGTCCTTGCTGCTGCATTAAAAGCTGGCTATTCAATCGATCGGCTATACGATTTAACGAAAATTGATCGYTGGTTTCTTGCRAAAATGAAAAACATCAACGAAGTCACTTTGGAGCTTGAAAA----------------------GCT--C---AAC---TGCGTAA---------TTACCGATGAGCTTTTG-------------------------------------------------------GGTCGAGCTAAGAAGCTCGGATTCTCTGATAAGCAAATTGCAAATTCGATTA------------------------------------------------------------------AAGGATC----------------------------------------------------------------------------------------GGAGCTTGAAGTGAGAAARCAAAGACGTGAGAGTGGAATTCTGCCATTCGTTAAACAGATCGACACAGTAGCTGGTG------------------------------------------------------------A-------------------------------------------------------------------------------------------------------------------------------------------------------------------------------------------------------------------------------------------------------------------------------------------------------------------AT----------------------------------------------------GGCCGGCATCGACCAACTACCTGTA-CCTGACTTACAACGCAA---ACACTCACGACATTGAATTTAATG---ATCAAATGGTGATGGTGATTGGCTCGGGAGTTTATCGAATTGGTAGTTCTGTTGAATTCGATTGGTGTGCTGTTGGATGTCTGAGGGAGCTGAGAAAGTTGGGAAAGAAGACAATCATGGTGAACTACAATCCAGAAACTGTTTCAACTGACTACGACATGTGCGATCGTTTATACTTTGAAGAAATTTCATT-
>genus' Australia' sp.
------------TCGAAATTCATTAGAGTCAGTAAACATATTGGAAGCTCTATGAAAAGTGTTGGTGAAGTGATGGCAATTGGACGAAAGTTTGAAGAAGCTTTTCAAAAAGCTCTCCGTATGGTTGATGAAAACGTTGATGGATTTAATCCGAACTTGAAGCCAGTGTGTGATGAAGAGCTGATGACACCAACAGATAAAAGAATGTTCGTCCTTGCTGCTGCATTAAAAGCTGGCTATTCAATCGATCGGCTATACGATTTAACGAAAATTGATCGTTGGTTTCTTGCAAAAATGAAAAACATCAACGAAGTCACTTTGGAGCTTGAAAA----------------------GCT--C---AAC---TGCGTAA---------TTACCGATGAGCTTTTG-------------------------------------------------------GGTCGAGCTAAGAAGCTCGGATTCTCTGATAAGCAAATTGCAAATTCGATTA------------------------------------------------------------------AAGGATC----------------------------------------------------------------------------------------GGAGCTTGAAGTGAGAAAACAAAGACGTGAGAGTGGAATTCTGCCATTCGTTAAGCAGATCGACACAGTAGCTGGTG------------------------------------------------------------A-------------------------------------------------------------------------------------------------------------------------------------------------------------------------------------------------------------------------------------------------------------------------------------------------------------------AT----------------------------------------------------GGCCGGCATCGACCAACTACCTGTA-CCTGACTTACAACGCAA---ACACTCACGACATTGAATTTAATG---ATCAAATGGTGATGGTGATTGGCTCGGGAGTTTATCGAATTGGTAGTTCTGTTGAATTCGATTGGTGTGCTGTTGGATGTCTGAGGGAGCTGAGAAAGTTGGGAAAGAAGACAATCATGGTGAACTACAATCCAGAAACTGTTTCAACTGACTACGACATTTGCGATCGTTTATACTTTGAAGAAATTTCATTA
>Heleniella sp.
CGATGGGATCTTTCGAAATTCATTCGTGTCAGCAAAAATATTGGCAGTTCAATGAAGTCGGTTGGAGAAGTAATGGCAATTGGAAGAAAGTTTGAAGAAGCTTTTCAAAAAGCTTTRAGAATGGTTGATGAGAATGTAAATGGATTTGATCCGAATATCAAAGCTGTTAATGACGAAGAGTTGAAAACTCCAACTGACAAGAGAATGTTCGTYTTAGCAGCAGCTTTAAAAGCTGGTTATACAGTTGATCGTCTTTATGATTTAACAAAAATTGATCGTTGGTTTTTGGAGAAAATGCATAACATCATTGTCATTACAAAAGAATTGGAAAT----------------------GCT--C---AAT---TGTATTG---------TTCCCGAAGAACTTTTA-------------------------------------------------------AAACAAGCAAAGAAATTGGGATTTTCTGATAAGCAAATTGCAAATTATATCA------------------------------------------------------------------AAGGATC----------------------------------------------------------------------------------------AGAACTTGCTGTAAGAAAACAAAGACGTGAAGCAGGAATCTTGCCATTTGTTAAACAAATCGATACAGTTGCTGGTG------------------------------------------------------------A-------------------------------------------------------------------------------------------------------------------------------------------------------------------------------------------------------------------------------------------------------------------------------------------------------------------AT----------------------------------------------------GGCCGGCATCAACAAATTATTTATA-TTTAACWTACAATGCAA---GTTCACATGACATCGAATTCAATG---ATCAAATGGTGATGGTGATTGGATCGGGAGTTTATCGAATTGGAAGTTCAGTTGAATTTGATTGGTGCGCTGTTGGTTGTTTACGTGAACTTCGTAATCTTGGAAAGAAGACAATCATGGTGAATTATAATCCGGAAACAGTTTCCACCGATTACGATATGTGTGATCGTTTATATTTCGAAGAGATTTCATT-
>Hydrobaenus saetheri
------------------TTCATCCGAGTTAGCAAGAAYATTGGCAGCTCCATGAAGAGCGTTGGTGAGGTGATGGCGATCGGACGCAAGTTCGAGGAGGCTTTTCAGAAGGCGCTGCGAATGGTTGACGAGAACGTTGAGGGATTCGATCCGAACTTAAAACCGGTCAACGACGAAGAGCTGACAACGCCAACAGATAAGCGAATGTTCGTGCTCGCAGCGGCATTGAAGGCTGGCTACACCGTCGATCGTCTTTACGATCTGACGAAGATCGATCGCTGGTTCTTGCACAAGATGAAGAACATCATCGACATCACAATCGACTTGGAGAA----------------------GTT--A---AAC---TGCACAA---------TCACCGACGGTGTCTTG-------------------------------------------------------CACCATGCTAAGAAGTTGGGATTCTCCGACAAGCAAATCGCTTCGTGCATCA------------------------------------------------------------------AAGCGTC----------------------------------------------------------------------------------------AGAGCTGGCGGTGCGCAAGCAACGACGTGAGGCTGGAATTCTACCTTTCGTGAAGCAGATCGACACCGTGGCTGGCG------------------------------------------------------------A-------------------------------------------------------------------------------------------------------------------------------------------------------------------------------------------------------------------------------------------------------------------------------------------------------------------GT----------------------------------------------------GGCCGGCATCGACGAACTATCTTTA-CTTGACGTACAATGCAA---GCGCTCACGACGTCGAGTTCGGCG---AGCAGATGGTGATGGTGATTGGATCCGGAGTTTACCGCATCGGCAGCTCCGTGGAGTTCGATTGGTGCGCTGTTGGATGCTTGAGGGAGTTGCGAAAGTTRGGCAAGAAGACGATCATGGTGAACTACAATCCGGAAACCGTTTCCACCGACTACGACATGTGCGATCGCTTGTACTTCGAGGAGATTT-----
>Kaniwhaniwhanus  sp. *
--------------------CATTAGAGTCAGTAAAAATATTGGCAGTTCTATGAAGAGTGTTGGTGAAGTGATGGCAATCGGTCGGAAATTTGAAGAAGCATTTCAGAAAGCTTTGCGAATGGTGGATGAAAATGTAATTGGATTCGATCCGAATATAAAAACAGTTAATGATGAAGAGCTTGAAACACCAACAGACAAGAGAATGTTTGTACTTGCTGCAGCTCTTAAAGCAGGATACTCCATTGATAAACTCTACAACTTGACCAAAATTGACCGCTGGTTCTTGGAAAAGATGAAAAATATAATTACAATCACATTGGAATTGGAGGA----------------------ATT--G---AAT---------------------------------------------------------------------------------------------------------------------------------------------------------------------------------------------------------------------------------------------------------------------------------------------------------------------------------------------------------------------------------------------------------------------------------------------------------A----------------------------------------------------------------------------------------------------------------------------------------------------------------------------------------------------------------------------------------------------------------------------------------------------------------------------------------------------------------------------------------------------------------------------------------------------------------------------------------------------------------------------------------------------------------------------------------------------------------------------------------------------
>Limnophyes  brachyarthra
------------------------------------------------------------GTCGGAGAAGTCATGGCGATAGGCAGAAAGTTTGAGGAAGCTTTCCAAAAAGCTCTGCGAATGGTCGACGAGAGTGTGAATGGCTTTGATCCGAACCTGAAGCCAGTGTCCGACGAAGAACTGATGACACCCACCGACAAACGCATGTTTGTTCTCGCCGCTGCGCTCAAAGCTGGTTACTCCGTCGACAAACTGTACGATTTGACTAAAATTGATCGCTGGTTCCTCGAAAAGATGAAGAACATCAACGCAATCACTCTTGAACTTGAAAA----------------------GTT--G---AACGCTTGCGTAA---------TTTCCGATGAATTGTTG-------------------------------------------------------AAGAAAGCCAAGCAATACGGCTTTTCGGACAAACAAATTGCTACGGCGATTC------------------------------------------------------------------GAGGATC----------------------------------------------------------------------------------------TGARCTTGCAGTGCGGAAACAGCGACGTGAAGCCGGAATCATTCCGATTGTCAAGCAAATCGACACTGTCGCCGGTG------------------------------------------------------------A-------------------------------------------------------------------------------------------------------------------------------------------------------------------------------------------------------------------------------------------------------------------------------------------------------------------AT----------------------------------------------------GGCCAGCTTCGACCAACTATCTGTA-CCTGACGTACAACGCCA---CCTCTCACGACATCGAATTCAACG---AACAGATGGTGATGGTGATTGGATCGGGTGTTTACCGAATCGGAAGTTCAGTCGAGTTTGACTGGTGCGCCGTTGGATGCTTGAGAGAGG--------------------------------------------------------------------------------------------------------
>Limnophyes  sp.
---------CTCGCAAAGTTCATTCGAGTAAGCAACCACATCGGAAGCTCCATGAAGAGTGTCGGCGAGGTAATGGCGATAGGAAGGAGGTTTGAAGAAGCCTTCCAAAAGGCACTCCGAATGGTAGATGAGAATGTCAACGGCTTCGACCCAAATTTGAAGCTAGTGTCTGAGGAAGAACTCATGACACCAACTGACAAGCGCATGTTCGTGCTCGCAGCAGCACTTAAAGCCGGATACACCGTTGATAAGTTGTACGAGTTGACCAAAATAGACCGCTGGTTCCTCGAGAAGATGAAAAACATCAACGCGATTACGGTAGAGCTGGAAAA----------------------ACT--C---AACCCTTGCGTGA---------TTTCTAATGAATTGCTG-------------------------------------------------------AAGCAAGCTAAACAGTTCGGTTTTTCGGACAAGCAAATTGCGAACGCAATTC------------------------------------------------------------------GAGGATC----------------------------------------------------------------------------------------AGAACTCGCAGTACGAAAGCAGCGTCGCGAAGCTGGAATTCTGCCGATCGTGAAGCAAATCGACACAGTCGCTGGTG------------------------------------------------------------A-------------------------------------------------------------------------------------------------------------------------------------------------------------------------------------------------------------------------------------------------------------------------------------------------------------------GT----------------------------------------------------GGCCTGCTTCAACAAACTACCTCTA-CTTGACCTACAACGCTA---CGACCCACGACATCGATTTCAACG---AGGAGATGGTAATGGTCATCGGATCGGGGGTGTATCGTATCGGAAGCTCGGTCGAGTTCGACTGGTGTGCTGTGGGGTGTCTGCGAGAGTTGCGAGCGCTCGGCAAAAAAACAATCATGGTGAACTACAATCCAGAGACTGTGTCCACTGACTACGACATGTGCGATCGACTTTACTTTGAGGAAATCTC----
>Lopescladius  sp.
CGGTGGGATTTGTCGAAATTCATTCGAGTCAGTAAACACATCGGCAGTTCCATGAAGAGCGTCGGCGAGGTGATGGCCATTGGCCGCAAGTTCGAGGAAGCTTTCCAGAAAGCCCTGCGCATGGTCGACGAAAACGTCACCGGCTTCGATCCCAACTTGAAGGCGCCAAAAGACGAGGAGCTAAAAATGCCGACGGATAAGCGAATGTTTGTGCTGGCRGCGGCACTGAAAGCTGGCTATTCCGTCGATCGCCTGTATGACCTGACCAAGATCGATCGCTGGTTCCTCGAGAAGATGAAGAACATCATCTCGATCACWGTCGAGCTGGAGAA----------------------GCT--C---AGC---TCGATCAGCTCGATGCTCCCCAACGACCTCCTC-------------------------------------------------------CATCGCGCCAAAAAGTTTGGGTTTTCCGACAAGCAAATTGCGCAGTACACCA------------------------------------------------------------------ACGGAAC----------------------------------------------------------------------------------------TGAGCTCGCGGTGAGGAAGCAACGACGGGAAGTGGGMATCCTCCCGTTTGTGAAGCAAATCGACACCGTMGCTGGGG------------------------------------------------------------A-------------------------------------------------------------------------------------------------------------------------------------------------------------------------------------------------------------------------------------------------------------------------------------------------------------------GT----------------------------------------------------GGCCAGCGACAACCAACTATTTGTA-CTTGACGTACAACGCCA---ACGAGCACGACATCAAGTTCAACG---GCAAGATGATGATGGTGATCGGTTCGGGAGTTTATCGCATCGGCAGCTCCGTGGAGTTTGACTGGTGCGCTGTGGGATGTCTGCGAGAGCTGAGGAAGCTGGGCAAGAAGACCATCATGGTGAATTACAATCCCGARACGGTCTCGACGGACTACGACATGTGCGACCGACTGTACTTCGAGGAAATCTCTTT-
>Nanocladius  sp.
CGCTGGGACTTGTCAAAGTTTATTCGAGTCAGCAAACACATCGGCAGCTCAATGAAATCCGTTGGTGAGGTCATGGCGATTGGTCGAAAGTTCGAAGAAGCTTTTCAGAAAGCTTTCCGCATGGTCGATGAGAATGTCAACGGATTTGATCCGAATCTTAAGCCTGTGTGCGATGAGGAGCTCAAGCAACCGACAGATAAACGAATGTTTGTGTTGGCTGCAGCTTTGAAGGCTGGTTACACAATTGATCGACTTTACGATCTCACGAAAATCGACCGCTGGTTCCTTGAAAAGATGAAGAACATCATTACAACAACTCAAGAGCTCGAAGC----------------------ACT--G---AAC---TGCGTTA---------TCCACAACGATCAATTG-------------------------------------------------------CGACGTGCAAAGTCCTTGGGATTTTCTGACAAGCAAATTGCCACWTGCATTA------------------------------------------------------------------AATCTTC----------------------------------------------------------------------------------------AGAGCTGGCGGTTCGCAAACARAGACGTGAATCTGGAATTTTTCCAATCGTTAAGCAGATTGATACCGTTGCTGGAG------------------------------------------------------------A-------------------------------------------------------------------------------------------------------------------------------------------------------------------------------------------------------------------------------------------------------------------------------------------------------------------AT----------------------------------------------------GGCCAGCTTCGACCAATTACTTGTA-TCTCACCTACAATGCAA---CAGAACACGACGTGGACTTCGATG---AGCAAATGATCATGGTCATTGGATCTGGTGTTTACAGGATTGGAAGYTCAGTTGAGTTCGATTGGTGCGCTGTTGGATGTCTCAGGGAGCTCAGGAATCTCAGCAAAAAGACAATCATGGTCAATTACAATCCAGAAACCGTTTCAACGGACTATGACATGTGTGATCGCCTTTATTTCGAGGAAATATCATTA
>Naonella  sp.
------------------TTCATCCGTGTCAGCAAGCACATTGGAAGCTCCATGAAGAGTGTCGGTGAAGTGATGGCGATTGGACGGAAATTCGAAGAAGCTTTTCAGAAAGCATTGCGAATGGTTGATGAGAATGTTGAYGGKTTYAATCCRAACTTGAAGCCAGTCTGYGATGAAGAATTGATGACTCCGACTGACAAGCGAATGTTTGTACTCGCAGCTGCTTTGAAAGCCGGTTACACYGTTGATCGTCTTTACGATTTAACAAAAATYGAYCGTTGGTTCCTCGAAAAGATGAAGAACATCAATGCAGTGACRATGGAGCTTGAGAA----------------------GCT--Y---AAT---TGCTTAA---------TTTCTGATGAACTTTTA-------------------------------------------------------GCAAAAGCCAAGCGACTCGGATTTTCTGATAAGCAAATTGCGAATTCAATCA------------------------------------------------------------------AAGGATC----------------------------------------------------------------------------------------TGAACTCGAAGTCCGAAAGCAACGTCGAGAAAGYGGAATTTTRCCTTTTGTYAAGCAAATCGACACGGTTGCTGGTG------------------------------------------------------------A-------------------------------------------------------------------------------------------------------------------------------------------------------------------------------------------------------------------------------------------------------------------------------------------------------------------RT----------------------------------------------------GGCCAGCGTCAACGAATTATCTTTA-CTTGACTTACAACGCAA---GCACTCACGACATTGAATTCAATG---ATCAAATGGTGATGGTGATTGGTTCTGGTGTTTATCGCATTGGAAGCTCCGTTGAGTTTGATTGGTGTGCCGTTGGATGTTTGAGRGAGTTGAGAAACCTTGGCAAGAAGACAATCATGGTGAATTACAATCCTGAAACCGTKTCMACCGACTACGAYATGTGYGATCGCTTRTACTTTGAAGAAATTTCATT-
>Orthocladius (Euorthocladius) luteipes
CGCTGGGATTTGTCAAAGTTTATTCGTGTCAGCAAACAYATCGGAAGCTCGATGAAGAGTGTCGGTGAAGTTATGGCAATCGGAAGGAAATTTGAAGAAGCTTTTCAAAAAGCTCTGCGCATGGTCGACGAAAACGTGAACGGTTTCGATCCTAACATCAAGCCGGTAAAAGACGAAGAACTGACACAGCCAACTGACAAACGAATGTTTGTGCTTGCGGCGGCTTTGAAAGCAGGCTACACCGTCGACCGACTTTATGACTTGACCAAAATCGACCGTTGGTTCCTCGAAAAAATGAAAAACATCATTGAAATCACTTTGGAGCTTGAAAA----------------------ACT--C---AAC---TGCAACA---------TTTCCGATGATCTGCTG-------------------------------------------------------AAACAATCGAAAAAGTTGGGATTCTCCGACAAGCAAATCGCAAAGTACATYA------------------------------------------------------------------AAGCGTC----------------------------------------------------------------------------------------GGAACTTGCTGTGCGAAAGCAGCGGCGTGAAAGTGGAATTTTGCCATTTGTGAAGCAAATTGACACTGTCGCTGGCG------------------------------------------------------------A-------------------------------------------------------------------------------------------------------------------------------------------------------------------------------------------------------------------------------------------------------------------------------------------------------------------AT----------------------------------------------------GGCCGGCATCCACCAACTATCTTTA-CCTCACCTACAATGCAA---GTTCTCACGACATCGAATTTAATG---ATCAGATGGTGATGGTTATTGGYTCRGGMGTTTATCGCATTGGAAGYTCAGTCGAGTTTGACTGGTGTGCTGTTGGATGTTTGCGCGAATTGAGAAATCTCGGCAAAAAGACAATCATGGTGAATTACAATCCCGAGACTGTTTCGACCGATTATGATATGTGTGACCGCTTGTACTTTG--------------
>Parakiefferiella  sp. 1
---------------------------------------------------------------------------------------------------------------------------------------------------------------------------------------------------------------TTTGTTCTTGCAGCAGCTCTCAAAGCTGGATACAGCGTTGATCGACTTTNCAATCTCACAAAAATCGATCGTTGGTTTTTGCAAAAGATGAAAAATATAATCGGAGTCACTTTGGAGCTGGAAAA----------------------GCT--G---AAT---TGTGTCA---------TTTCTAATGAAATATTG-------------------------------------------------------GCTCATGCAAAGCGACTTGGTTTCAGCGATAAGCAAATCGCATCTTCGATAA------------------------------------------------------------------ATGCTTC----------------------------------------------------------------------------------------TGAGCTCGCTGTGAGAAAGCAACGTCGTGAAGCAGGAATTTTGCCAGTWGTGAAGCAAATCGACACGGTTGCTGGTG------------------------------------------------------------A----------------------------------------------------------------------------------------------------------------------------------------------------------------------------------------------------------------------------------------------------------ATGGTGAATATTTTAACACTTGCATTATTTGAGTGCTCTGAATGATTTTTTGTGTTCAT----------------------------------------------TTTCCAGGCCTGCCTCAACAAATTATCTCTA-CTTGACCTACAATGGAT---CAGAACACGACATCGACTTCAACG---AACAAATGGTGATGGTCATTGGATCAGGCGTTTACCGAATCGGCAGCTCAGTTGAATTCGATTGGTGTGCTGTTGGATGCCTTCGCGAGCTCAGAAATCTGGGAAAGAAGACGATTATGGTGAATTACAATCCGGAAACTGTGTCG------------------------------------------------
>Parakiefferiella  sp. 2
------------------TTCATCCGCGTCAGCAAGCACATCGGAAGCTCGATGAAAAGTGTCGGCGAAGTGATGGCGATCGGTCGGAAGTTTGAAGAAGCTTTTCAGAAAGCACTTCGAATGGTCGACGAGAATGTTTATGGTTTCGATCCCAACTTGAAGCCGGTGAATGATGAAGAATTGACAACGCCGACCGACAAGCGAATGTTTGTGCTCGCAGCTGCTCTGAAAGCTGGCTACACAGTCGATCGTATCTACGATTTGACGAGAATCGATCGTTGGTTCCTTGAGAAGATGAAAAACATCATCGGCGTCACGATGGAGCTCGAGAA----------------------GCT--C---AAC---TGCATGA---------TTTCTGATGATTTGCTG-------------------------------------------------------AAGCAAGCAAAGCAACTTGGATTCTCCGACAAGCAAATCGCGGCTTCAATCA------------------------------------------------------------------AAGGCTC----------------------------------------------------------------------------------------GGAACTAGCTGTTCGCAAACAACGTCGCGAAGCTGGAATTCTGCCGGTTGTGAAGCAAATCGACACAGTCGCTGGTG------------------------------------------------------------A-------------------------------------------------------------------------------------------------------------------------------------------------------------------------------------------------------------------------------------------------------------------------------------------------------------------GT----------------------------------------------------GGCCGGCATCGACGAATTATCTTTA-CTTGACATACAACGGAA---CCTCACMCGMCSTCGAGTTCAACG---WCCAGATGGTGATGGTGATTGGCTCCGGCGTTTATCGCATCGGCAGCTCTGTCGAGTTCGATTGGTGNGCAGTTGGTTGTTTGCGTGAATTGCGCAAWCTCGGCAAAAAGACGATCATGGTGAACTACAATCCGGAGACTGTGTCGACCGACTACGACATGTG-------------------------------
>Parakiefferiella   sp. 3
CGTTGGGATCTCTCAAAGTTCACTCGCGTCAGCAAACACATCGGCAGCTCGATGAAAAGTGTCGGTGAAGTCATGGCGATTGGTCGAAAATTCGAAGAAGCTTTTCAGAAAGCTTTGCGAATGGTTGATGAGACTGTGAATGGTTTCGATCCAAACTTGAAGCCGGCGCGTGACGAAGAACTCACAACACCAACTGACAAGAGAATGTTTGTCCTTGCCGCGGCTTTGAAAGAAGGTTACACGGTCGATCGACTGTATGATTTGACGAAAATCGATCGTTGGTTCCTCGAGAAGATGAAGAATATTATTGGCGTGACGATGGAGCTCGAGAA----------------------GCT--C---AAC---TGCATGA---------TTTCCGACGATCTTTTG-------------------------------------------------------AAGCAAGCAAAGCAACTTGGATTTTCYGACAAGCAAATCGCTTCATCAATCA------------------------------------------------------------------AAGGTTC----------------------------------------------------------------------------------------TGAGTTGGCGGTTCGCAAACAACGTCGCGAAGCTGGAATTCTTCCGGTTGTCAAGCAGATCGACACGGTTGCCGGTG------------------------------------------------------------A-------------------------------------------------------------------------------------------------------------------------------------------------------------------------------------------------------------------------------------------------------------------------------------------------------------------GT----------------------------------------------------GGCCAGCATCGACAAACTATCTTTA-TTTGACATACAATGGAT---CTACTCACGACATTGAGTTCACCG---ATCAAATGGTCATGGTGATTGGATCCGGTGTTTATCGCATCGGCAGCTCAGTTGAATTTGATTGGTGCGCAGTTGGATGTTTACGTGAGTTACGAAACCTCGGCAAAAAGACAATCATGGTGAACTACAATCCGGAGACAGTCTCGACCGACTACGACATGTGCGATCGATTGTACTTCGAAGAAATCTCGTT-
>Parametriocnemus  sp. 1
CGCTGGGATTTATCAAAGTTCACGAGAGTCAGCAAAAATATCGGCAGCTCTATGAAGTCTGTGGGTGAAGTGATGGCGATTGGTAGGAAGTTCGAAGAAGCTTTTCAAAAAGCTCTTCGAATGGTTGACGAAAACGTTAATGGATTCGATCCCAACCTGAAGCCTGTGGTTGATGAAGAATTGAAGTCACCGACTGATAAGAGAATGTTTGTGTTGGCTGCTGCACTCAAAGCGGGTTACACCGTTGACAGGCTCTACGATTTGACGAAGATCGACCGATGGTTCCTCGTAAAAATGAAAAATATTATCGATATTACTTTGGATCTGGAGAA----------------------GCT--C---AAT---TGCGTAA---------TTCCAGATGAACTGCTG-------------------------------------------------------AGGCTGTCAAAGAAATTGGGATTTTCTGATAARCAAATTGCGACWTACATCA------------------------------------------------------------------AGGGCTC----------------------------------------------------------------------------------------CGAGTTGGCGGTGCGCAAACAGAGAAGAGAAGCTGGAATACTTCCATTTGTTAAGCAAATCGACACTGTYGCTGGTG------------------------------------------------------------A-------------------------------------------------------------------------------------------------------------------------------------------------------------------------------------------------------------------------------------------------------------------------------------------------------------------AT----------------------------------------------------GGCCTGCATCGACAAACTACCTTTA-CCTAACTTATAACGCAA---GCGAACATGACATTGAGTTCAATG---AYCAGATGGTGATGGTGATTGGATCTGGAGTTTATCGAATCGGCAGCTCAGTGGAATTCGATTGGTGCGCTGTTGGTTGTTTGAGGGAATTGAGAAACCTTGGAAAGAAAACGATTATGGTCAACTACAACCCCGAAACTGTTTCCACCGAYTACGACATGTGCGATCGACTTTATTTTGAAGAAATCTCGTT-
>Parametriocnemus   sp. 2
CGTTGGGATTTGGCGAAATTCACCAGAGTCAGTAAGAACATCGGCAGCTCAATGAAATCGGTTGGTGAGGTGATGGCGATTGGCAGAAAGTTCGAGGAAGCTTTTCAAAAAGCTCTGCGAATGGTTGATGAAAATGTCAATGGATTCGATCCCAACTTGAAGCCGGTCATTGATGAAGAGTTGAARACACCGACGGATAAGAGAATGTTTGTTCTTGCCGCTGCACTTAAAGCTGGTTATACTGTTGATAGACTTTATGACTTAACGAAGATCGATCGATGGTTTTTGGTGAAGATGAAGAATATTATTGATATAACTTTAGACCTTGAGAA----------------------GCT--T---AAC---TGCGTAA---------TTCCTGACGAGCTTTTA-------------------------------------------------------AAGCAAGCAAAGAAATTGGGATTTTCTGATAAGCAAATTGCGACTTATATTC------------------------------------------------------------------GAGGTTC----------------------------------------------------------------------------------------TGAGTTGGCGGTTCGCAAACAACGAAGGGAAGCTGGAATTTTGCCATTTGTCAAGCAAATTGATACCGTCGCAGGTG------------------------------------------------------------A-------------------------------------------------------------------------------------------------------------------------------------------------------------------------------------------------------------------------------------------------------------------------------------------------------------------AT----------------------------------------------------GGCCGGCATCAACAAATTATCTTTA-CTTGACTTACAATGCCA---GCGAACATGACATTGAGTTTGATG---ACCAGATGGTGATGGTTATTGGATCTGGAGTTTATAGAATTGGCAGCTCAGTGGAGTTCGATTGGTGCGCTGTTGGATGTTTGAGGGAGTTGAGGAATTTGGGRAAGAAAACAATTATGGTCAACTACAACCCAGAAACTGTTTCAACTGATTACGACATGTGCGATCGACTTTATTTCGARGAAATTTCATT-
>Parapsectrocladius acuminatus
---------------AAATTCATCCGTGTGAGTAAACATATCGGAAGTTCAATGAAATCTGTCGGTGAAGTCATGGCAATTGGTCGGAAGTTCGAAGAAGCTTTCCAGAAAGCGTTGCGGATGGTTGACGAGAATGTCAATGGATTCGATCCGAATTTAAAGCAAGTCGTTGATGAAGAACTGACGTCACCGACTGATAAACGAATCTTCGTTCTTGCTGCGGCATTGAAAGCCGGATACAGTATCGATCGGCTGTACGAACTCACGAAAATTGATCGATGGTTCTTAAATAAGATGAGAAAAATCATCGAAGTGACGGTGGAACTTGAGAA----------------------GCT--T---AAT---TGTGTCG---------TTTCAAACGATCTCCTC-------------------------------------------------------CGACAAGCGAAGACAATTGGATTTTCTGACAAACAAATCGCTCAATTTATCA------------------------------------------------------------------AAGGATC----------------------------------------------------------------------------------------CGAATTGGCAGTACGAAAGCAACGTCGGGAATGTGGAATCTTGCCATTTGTGAAGCAAATCGACACTGTTGCCGGTG------------------------------------------------------------A-------------------------------------------------------------------------------------------------------------------------------------------------------------------------------------------------------------------------------------------------------------------------------------------------------------------AT----------------------------------------------------GGCCAGCGTCGACTAATTACCTGTA-CTTAACCTACAATGCAA---GCAGTCACGACGTAGAATTCAATG---ATCAGATGGTCATGGTGATTGGATCTGGAGTTTATCGCATCGGAAGTTCCGTGGAGTTTGATTGGTGTGCGGTTGGATGTCTGCGGGAATTACGGAAACTCGGGAAGAAGACAATCATGGTTAATTACAATCCAGAGACGGTGTCGACTGATTACGACATGTGCGATCGTTTGTATTTCGAGGAAATTTCCTTC
>Paratrichocladius  sp.
CGATGGGATTTGTCGAAGTTCATCAGAGTCAGCAAAAACATCGGAAGTTCGATGAAAAGTGTCGGCGAGGTGATGGCGATTGGAAGAAATTTCGAAGAAGCTTTCCAGAAAGCGTTGAGGATGGTGGATGAGAATGTGAATGGATTTGATCCAAATCTAAAGCCAGTGGTGGATGAGGAACTTAAGACACCGACAGATAAAAGAATTTTTGTACTTGCTGCTGCGTTGAAAGCTGGCTACACGATTGACCGTCTCTATGACCTCACAAAAATCGATCGTTGGTTCCTCGAAAAAATGAAAAACATCATAAATGTCACATTAGAGTTGGAAAA----------------------GCT--C---AAC---TGCATCG---------TTTCCAATGAACTTCTT-------------------------------------------------------AGTCAATCGAAAAAAATGGGTTTCTCYGACAAGCAAATCGCCAAGTACATAA------------------------------------------------------------------AAGGATC----------------------------------------------------------------------------------------GGAACTTGCGGTGAGAAAGCAGCGACGTGAGAGTGGAATTCTTCCGTTTGTAAAGCAAATCGACACTGTGGCTGGTG------------------------------------------------------------A-------------------------------------------------------------------------------------------------------------------------------------------------------------------------------------------------------------------------------------------------------------------------------------------------------------------AT----------------------------------------------------GGCCAGCATCTACCAACTATCTCTA-CTTGACTTACAATGCAT---CAGCTCATGATATCGACTTTAAGG---AACCGATGGTGATGGTGATTGGATCTGGTGTTTATCGCATCGGGAGCTCAGTTGAGTTCGATTGGTGTGCTGTTGGGTGTTTGAGGGAGTTGAGGAATCTTGGCAAAAAGACAATTATGGTGAACTACAATCCTGAAACGGTTTCAACTGATTATGACATGTGCGATCGTTTGTACTTTGAGGAAATATCTTT-
>Propsilocerus akamusi
---------------------------GTGAGCAAACACATAGGAAGTTCAATGAAATCTGTTGGTGAAGTCATGGCTATTGGAAGAAAATTCGAAGAAGCTTTTCAGAAAGCTCTGAGAATGGTTGATGAAACTGTAAATGGATTTGATCCAAATTTGAAATCAGTGAGAGATGAAGAATTGACAATGCCAACTGATACTAGAATGTTTGTACTCGCAGCAGCTCTAAAAGCTGGTTACACAATTGATCGTATCTACGATCTTACAAAAATCGACCGTTGGTTTTTGGCAAAAATGAAGCACATTATTGACATCACATTGGAGCTTGAAAA----------------------GTT--A---AAT---TGCGTTG---------TTTCAGATTCTCTTTTG-------------------------------------------------------TATCAAGCGAAGAAATATGGATTTTCTGACAAACAGATTGCATCTTATATTA------------------------------------------------------------------AAGGATC----------------------------------------------------------------------------------------AGAACTAGCTGTGAGAAAACAGCGACGTGAATGCGGATTTTTACCGTTTGTTAAACAAATTGACACCGTTGCTGGTG------------------------------------------------------------A-------------------------------------------------------------------------------------------------------------------------------------------------------------------------------------------------------------------------------------------------------------------------------------------------------------------AT----------------------------------------------------GGCCAGCGTCTACAAACTATTTATA-TCTAACGTACAATGCAA---CATCTCATGATGTTGAGTTTGATG---ATCAAATGACAATGGTTATTGGATCTGGAGTGTATCGCATTGGAAGTTCTGTAGAATTTGATTGGTGTGCTGTGGGATGCTTGCGAGAATTAAGAAAATTGGGAAAAAAGACAATTATGGTGAATTACAATCCAGAAACGGTGTCCACCGATTACGATATGTGYGATCGATTGTATTTTGAAGAGATCTCATTT
>Psectrocladius (Allopsectrocladius)  sp.
CGCTGGGATTTATCAAAGTTCACGAGAGTCAGCAAAAATATCGGCAGCTCTATGAAGTCTGTGGGTGAAGTGATGGCGATTGGTAGGAAGTTCGAAGAAGCTTTTCAAAAAGCTCTTCGAATGGTTGACGAAAACGTTAATGGATTCGATCCCAACCTGAAGCCTGTGGTTGATGAAGAATTGAAGTCACCGACTGATAAGAGAATGTTTGTGTTGGCTGCTGCACTCAAAGCGGGTTACACCGTTGACAGGCTCTACGATTTGACGAAGATCGACCGTTGGTTCCTCGTAAAAATGAAAAATATTATCGATATTACTTTGGATCTGGAGAA----------------------GCT--C---AAT---TGCGTAA---------TTCCAGATGAACTGCTG-------------------------------------------------------AGGCTGTCAAAGAAATTGGGATTTTCTGATAAACAAATTGCGACTTACATCA------------------------------------------------------------------AGGGCTC----------------------------------------------------------------------------------------CGAGTTGGCGGTGCGCAAACAGAGAAGAGAAGCTGGAATACTTCCATTTGTTAAGCAAATCGACACTGTTGCTGGTG------------------------------------------------------------A-------------------------------------------------------------------------------------------------------------------------------------------------------------------------------------------------------------------------------------------------------------------------------------------------------------------AT----------------------------------------------------GGCCTGCATCGACAAACTACCTTTA-CCTAACTTATAATGCAA---GCGAACATGACATTGCGTTCAATG---ACCAGATGGTGATGGTGATTGGATCTGGAGTTTATCGAATCGGCAGCTCAGTGGAATTCGATTGGTGCGCTGTTGGTTGTTTGAGGGAATTGAGAAACCTTGGAAAGAAAACGATTATGGTCAACTACAACCCCGAAACTGTTTCCACCGACTACGACATGTGCGATCGACTT---------------------
>Psectrocladius (P.)  sp.
------------------------AGAGTCAGCAAACACATCGGCAGCTCCATGAAAAGTGTCGGCGAAGTRATGGCGATCGGTAGAAAGTTTGAAGAAGCTTTTCAGAAAGCACTGAGGATGGTTGACGAGAATGTGACCGGTTTTGATCCAAATCTGAAACCAGTAGTTGAAGAGGAATTAACRACACCGACAGATAAAAGAATGTTTGTTCTGGCAGCTGCATTGAAAGCTGGTTACACCGTTGATCGTCTTTATGATTTGACAAAAATCGATCGTTGGTTTTTAGAAAAGATGAAAAACATCATCAAACTGACACTGGAGCTGGAAAA----------------------TTT--G---AAT---TGCGCCA---------TCGACGACGATCTTTTG-------------------------------------------------------AGAGAAGCAAAAATGCTCGGTTTCTCTGACAAGCAAATAGCTTCRTTCACCA------------------------------------------------------------------AAGGATC----------------------------------------------------------------------------------------AGAACTGGCGGTGMGAAAACAAAGACGAGARGGYGGRATTTTACCGTTTGTCAAGCAGATCGATACTGTCGCTGGTG------------------------------------------------------------A-------------------------------------------------------------------------------------------------------------------------------------------------------------------------------------------------------------------------------------------------------------------------------------------------------------------GT----------------------------------------------------GGCCTGCATCGACTAACTATCTCTA-TCTGACATACAATGCTT---CRACCCACGATATCGATTTCAACG---AGCAGATGGTTATGGTCATTGGCAGCGGTGTTTATCGAATTGGGAGTTCTGTGGAGTTTGATTGGTGTGCCGTTGGCTGCTTGAGAGAGCTGAGAAATCTCGGCAAGAAAACTATYATGGTGAATTACAACCCAGAAACTGTTTCCACCGACTACGACATGTGCGACCGTCTTTACTTTGAGGAAATATCTTTA
>Pseudosmittia  sp.
------------------------------------------------------AAGAGTGTCGGTGAAGTGATGGCGATCGGCCGAAAGTTCGAGGAAGCTTTCCAGAAAGCTCTGCGTATGGTCGACGAGAACGTGACCGGCTTCGATCCGAACTTGAAGCGCGTTTGCGACGAAGAACTGGAAATTCCCACTGACAAGCGGATTTTCGTTCTCGCGGCTGCTTTGAAAGCMGGCTACACTGTCGATCGTCTCTACGACTTGACGAAAATCGACCGCTGGTTCCTCGAGAAGATGAAGAACATCAACGCCATCACGCTCGAGCTCGAAGA----------------------GCT--G---AAC---TGCGCTG---------TCTCGAATGAGCTRTTA-------------------------------------------------------AAGCGAGCGAAAGCATTCGGCTTCTCCGACAAGCAAATCTCGAAGCTGACGA------------------------------------------------------------------AGATTTC----------------------------------------------------------------------------------------CGAGCTGGAAGTACGCAAGCAGCGCCGCGAGAGCGGAATCATTCCGTTTGTCAAGCAAATCGACACAGTCGCTGGCG------------------------------------------------------------A-------------------------------------------------------------------------------------------------------------------------------------------------------------------------------------------------------------------------------------------------------------------------------------------------------------------GT----------------------------------------------------GGCCGGCCTCCACCAACTATCTCTA-TCTCACTTACAACGCGA---GCGCACACGACATTGAGTTCAACG---AGCAGATGACGATGGTGATCGGATCGGGTGTGTACAGAATCGGCAGCTCGGTGGAGTTCGATTGGTGCGCCGTTGGCTGCTTGCG-------------------------------------------------------------------------------------------------------------
>Rheocricotopus  sp.
---------------AAATTCATTCGTGTCAGYAAGCACATCGGAAGTTCGATGAAAAGCGTTGGAGAGGTCATGGCCATAGGTCGCAAGTTTGAAGAAGCTTTTCAGAAAGCTTTGAGGATGGTCGACGAGAACGTAATTGGCTTCGATCCAAACTTGAAGCCTGTGAACGACGCTGAGCTGGTGGCTCCAACTGACAAACGAATGTTCGTCCTCGCTGCAGCTTTAAAAGCTGGCTACAGTGTCGATAGGCTGTATGACTTGACTAAAATCGATAAATGGTTTTTGGAGAAGATGAAGAACATCATCACGTTGACTGTGGAGCTAGAAAA----------------------GCT--C---AAC---TGCGTGA---------TTAGTGATGACATGCTG-------------------------------------------------------AGGGAAGCGAAGATTCTGGGATTCTCGGATAAGCAGATCGCGACGCATATCAAGGTAAGAAAAGAGAAAAAAATTAAAAGCTTTGGGAAGTTCTTCATTTTTTGTGAACTTTCATTTCAGGGTTC----------------------------------------------------------------------------------------GGAGCTTGCAGTGAGAAAACAGCGTCGTGAGAGCAAAATTCTTCCTTTCGTCAAGCAAATCGACACTGTCGCTGGGG------------------------------------------------------------A-------------------------------------------------------------------------------------------------------------------------------------------------------------------------------------------------------------------------------------------------------------------------------------------------------------------AT----------------------------------------------------GGCCGGCATCCACCAACTACCTCTA-CTTGACCTACAACGCAA---GTGATCACGACGTCGAATTCAGTG---AGGAAATGGTGATGGTCATCGGTTCGGGTGTTTATCGCATTGGAAGCTCAGTAGAATTTGATTGGTGTGCGGTTGGATGTCTCAGGGAACTGAGGAACTTGGGAAAGAAGACAATCATGGTGAACTACAACCCGGAAACGGTGTCCACTGACTACGACATGTGCGACCGACTTTACTTCGAAGAAATTTCCTT-
>Synorthocladius  sp.
CGCTGGGATCTTTCAAAGTTCATTCGCGTGTCCAAGCACATCGGGTCGTCGATGAAAAGTGTCGGCGAGGTCATGGCGATTGGCAGGAAATTCGAGGAAGCTTTTCAGAAAGCGCTGCGGATGGTCGATGAGAATGTGAATGGGTTCGACCCGAACCTCAAGCCGGTGAATGACGAAGAACTCACATCGCCGACAGACAAAAGAATTTTCGTTCTTGCCGCTGCATTGAAGGCTGGCTACACCGTCGACCGACTGTATGATTTGACCAAAATCGACCGTTGGTTCCTCGAGAAAATGAAGAACATCATCGGAATCACAGTTGAACTTGAAAA----------------------GCT--G---AAT---TGCATGA---------TCCCCGATGACCTTTTG-------------------------------------------------------ACGCAAGCAAAGAAATTTGGATTTTCCGACAAACAAATCGCGACGTACATCA------------------------------------------------------------------AAGGATC----------------------------------------------------------------------------------------GGAATTGGCTGTGAGGAAGCAGCGCCGCGAGAGTGGAATTTTGCCATTTGTGAAGCAAATTGACACTGTGGCGGGTG------------------------------------------------------------A-------------------------------------------------------------------------------------------------------------------------------------------------------------------------------------------------------------------------------------------------------------------------------------------------------------------GT----------------------------------------------------GGCCAGCATCGACGAATTACCTTTA-CTTGACCTACAATGCCA---GCACTCACGACATCGAGTTCAAGG---AACAAATGGTCATGGTCATCGGATCAGGAGTTTACCGCATTGGAAGTTCAGTGGAATTTGATTGGTGCGCTGTCGGCTGCCTTCGTGAGCTGAGAAATCTTGGCAAGAAAACCATCATGGTCAACTACAACCCTGAAACCGTGTCCACTGACTACGACATGTGTGACCGTCTTTAC------------------
>Thalassosmittia  sp.
---------------------------------------------------------AGTGTCGGAGAAGTAATGGCAATCGGAAGAAAGTTTGAAGAAGCTTTCCAAAAAGCTTTGCGAATGGTTGACGAGAATGTAACTGGATTCGATCCGAACTTGAAGCCTGTCAGTGACGAAGAACTTGAGACTCCAACAGACAAACGAATGTTTGTTCTTGCGGCAGCTTTGAAAGCTGGATACTCTGTCGATCGTCTTTATGATTTAACAAAGATTGATCGATGGTTCTTGGAGAAGATGAAGAACATCAACAATGTGACGTTAGAGCTTGAAAACCTGAATTGGTCAATTCCGGCAGATAAACCAAAT---TACGTGA---------TGCCAGACGAACTTCTG-------------------------------------------------------AGGAAAGCGAAGCAACTTGGTTTCTCTGATAAGCAAATCGCGAACTGTATTA------------------------------------------------------------------AAGCTCA----------------------------------------------------------------------------------------AGAGCTCGTAGTTCGTAAACAACGTCGCGAAAGTGAAATCACTCCTTTCGTGAAACAGATTGACACTGTCGCCGGTG------------------------------------------------------------A-------------------------------------------------------------------------------------------------------------------------------------------------------------------------------------------------------------------------------------------------------------------------------------------------------------------AT----------------------------------------------------GGCCCGCATCAACGAATTATCTTTA-TTTGACTTACAATGCAA---GCGCTCATGATATTGAATTTAAACAAGAAAAAATGATAATGGTCATTGGTTCAGGAGTTTATCGCATCGGAAGTTCGGTCGAGTTCGACTGGTGTGCCGTCGGTTGCTTGCGTGAATTGAGAAATTTGGGAAAGAAAACGATTATGGTCAACTACAATCCCGAGACTGTTTCTACTGATTACGACATGTGCGATCGCTTGTACTTCGAAGAGATTTCTTTC
>Tonnoirocladius commensalis
CGCTGGGATCTTTCTAAGTTCATTCGAGTCAGCAAGAATATTGGAAGTTCCATGAAGAGCGTCGGTGAAGTGATGGCAATTGGACGAAAGTTTGAAGAAGCTTTTCAGAAAGCCTTGCGAATGGTCGATGAGAATGTCGATGGTTTCAACCCGAATTTGAAGCCAGTTTGCGATGAAGAACTCATGACGCCGACCGACAAGCGAATGTTTGTTCTTGCTGCTGCTCTGAAAGCTGGTTACACAGTGGATCGTCTTTACGATTTGACAAAGATCGACCGTTGGTTCCTTGAAAAGATGAAAAATATCAACGCAGTCACGTTGGAACTTGAGAC----------------------GCT--C---AAC---TGCGTAA---------TCTCGGATGAACTTTTA-------------------------------------------------------GCTCGAGCAAAGAAACTCGGATTTTCGGACAAGCAAATCGCAAATTCAATCA------------------------------------------------------------------AAGGATC----------------------------------------------------------------------------------------AGAACTTGAAGTGAGAAAGCAACGTCGTGATAGTGGAATTTTGCCGTTTGTGAAGCAAATTGACACAGTTGCTGGTG------------------------------------------------------------A-------------------------------------------------------------------------------------------------------------------------------------------------------------------------------------------------------------------------------------------------------------------------------------------------------------------AT----------------------------------------------------GGCCGGCATCTACAAATTATCTGTA-TTTGACTTACAACGCGA---GCAGCCATGACATTGAGTTCACCG---AACAAATGGTGATGGTTATTGGATCTGGGGTTTATCGTATTGGAAGCTCAGTTGAATTTGATTGGTGTGCAGTTGGATGTTTGAGAGAACTTCGAAAGCTTGGCAAAAAGACCATCATGGTGAACTACAATCCTGAAACTGTATCAACCGACTACGACATGTGCGACCGCTTGTACTTTGAGGAAATTTCATT-
>Tvetenia  sp.
------------------------------------------------------AAAAGTGTGGGGGAGGTGATGGCCATTGGCCGAAAGTTTGAGGAAGCTTTTCAGAAAGCGTTGCGAATGGTTGACGAAAACGTTAATGGATTCGATCCGAATTTGAAAGCWGTGAATGATGAGGAATTGACGACTCCGACAGACAAGCGAATGTTTGTTCTAGCAGCGGCTTTGAAAGCTGGCTATTCCGTCGATAGGTTATACGATTTGACGAAGATCGATCGGTGGTTTCTCGAAAAGATGAAGAACATCAACGGTATCACGATCGAGCTGGAAAA----------------------ATT--G---AAT---TGCGTTG---------TGTCTGATGAGTTGTTG-------------------------------------------------------TTGCAGGCTAAGAAACTAGGCTTTTCCGACAAGCAGATCGCGTCGCTCATCA------------------------------------------------------------------ACGGATC----------------------------------------------------------------------------------------AGAACTCGAAGTGAGAAAGCAGAGACGTGGCAGTGGGATTCTCCCATTTGTAAAGCAGATCGACACGGTTGCCGGTG------------------------------------------------------------A-------------------------------------------------------------------------------------------------------------------------------------------------------------------------------------------------------------------------------------------------------------------------------------------------------------------AT----------------------------------------------------GGCCAGCATCGACCAATTATCTCTA-CTTGACATATAACGCAA---GCAGCCACGATATTGAGTTTGACG---AGCAAATGGTGATGGTCATTGGATCTGGTGTTTATCGCATTGGAAGCTCTGTTGAGTTTGACTGGTGTGCTGTTGGGTGCTTAAGAGAATTGAGAAATCTTGGAAAGAAAACTATCATGGTGAATTATAATCCCGAAACAGTATCGACAGATTACGACATGTGCGATCGACTCTACTTTGAAGAGATTTCATTT
>Xylotopus par
---------------AAATTCATTCGCGTCAGTAAGCACATCGGCAGCTCAATGAAGAGTGTCGGCGAGGTGATGGCGATTGGCAGAAAGTTTGAAGAAGCTTTCCAAAAGGCACTGCGAATGGTCGATGAAACTGTCAATGGATTTGATCCCAACCTAAAGCCGGTTAATGATGAAGAGTTGAAAATGCCAACCGACAAGCGAATGTTTGTTCTTGCTGCTGCTCTCAAGGCAGGGTACACGGTGGATCGTCTCTACGACTTGACTAAAATCGATCGTTGGTTCCTCGAAAAAATGAAGAACATCATCACAATTACCACACAACTAGAAGA----------------------GCT--C---AAC---TGCATCA---------TACCCAACGAACTGCTA-------------------------------------------------------TCCAAAGCCAAGCAGCATGGCTTCTCAGACAAACAAATCGCGACATTCATCA------------------------------------------------------------------AAGGTTC----------------------------------------------------------------------------------------TGAGTTGGCAGTGCGAAAGCAGCGACGCGAATCAAAAATTTTGCCCTTCGTGAAGCAAATCGACACTGTAGCTGGTG------------------------------------------------------------A-------------------------------------------------------------------------------------------------------------------------------------------------------------------------------------------------------------------------------------------------------------------------------------------------------------------GT----------------------------------------------------GGCCTGCGGCMACTAACTACTTGTA-CTTGACGTACAACGCCA---GTGCACATGACATCGAATTTGATG---AGGAGATGGTGATGGTCATCGGCTCAGGAGTTTATCGCATAGGCAGTTCAGTGGAATTCGATTGGTGTGCCGTTGGTTGTTTGCGAGAACTGCGCAAGTTGGGTAAGAAGACAGTGATGGTGAANNNCAATCCGGAAACTGTGTCCACCGACTACGATATG---------------------------------
>Afrochlus harrisoni
------------------------------------------------------------------GAAGTTATGGCTATTGGTAGAAAATTTGAAGAAGCTTTTCAAAAAGCCCTTAGAATGGTTGACGAAAATGTAAATGGATTTGATCCCAATTTAAAAGCTGTAAACGATGAAGAACTTAAAACTCCGACTGATAAACGTATGTTTGTTGTTGCTGCTGCTCTCAAAGCGGGCTATACTGTAGAAAAGCTGTACGATTTGACTAAGATTGATCGTTGGTTTTTGAATAAAATGAAAAAGATTATTGATCTCACTGTTCAGCTTGAAAA---------------------AAATGAA---GGC---AGTTCAA---------TAGCTAATGAAACCCTT-------------------------------------------------------CTGTATGCTAAACAACTTGGTTTTTCTGATAAACAAATTGCCACCTATATTA------------------------------------------------------------------GAAGCAC----------------------------------------------------------------------------------------TGAATTGGAAGTAAGGAGACAACGTCGTGAAAATAAAGTTCTTCCGTTTGTGAAACAAATCGATACGGTTGCAGGTG------------------------------------------------------------A-------------------------------------------------------------------------------------------------------------------------------------------------------------------------------------------------------------------------------------------------------------------------------------------------------------------AT----------------------------------------------------GGCCAGCATCAACAAATTATTTGTA-TTTGACATACAACGCAA---CTGAACATGACATTGAGTTCCCCG---GAAAATATATTATGGTAATTGGATCGGGTGTATATCGCATTGGAAGTTCAGTTGAATTTGATTGGTGTGCATGTGGCAGTTTGAGAGAGTTAAAAAACTTGGGCAAGAAGACCATAATGGTAAACTACAACCCGGAAACAC-----------------------------------------------------
>Archaeochlus bicirratus
--------------------------------------------------------------------------------TGGTAGAAAATTTGAAGAAGCTTTCCAAAAAGCTCTTAGAATGGTTGACGAAAGTGTAAACGGATTTGATCCCAATTTAAAAGCCGTAAACGATGAAGAACTTAAAACTCCGACTGACAAACGTATGTTCGTTGTTGCTGCTGCTCTCAAAGCGGGTTATACTGTGGAAAAGCTCTACGATTTGACGAAGATTGATCGTTGGTTTTTGAACAAAATGAAAAAGATTATTGATCTCACTGTCCAGCTTGAGAA---------------------AAAT------GAGTGCAGTTCAA---------TAGCTAATGAAACCCTT-------------------------------------------------------CTGTATGCTAAACAACTTGGATTTTCTGATAAACAAATTGCTTCCTATATTA------------------------------------------------------------------GGAGCAC----------------------------------------------------------------------------------------TGAATTGGCAGTCAGAGTTCAACGTCGTGAAAATAAAGTTCTTCCATTTGTGAAACAAATCGATACTGTCGCAGGTG------------------------------------------------------------A-------------------------------------------------------------------------------------------------------------------------------------------------------------------------------------------------------------------------------------------------------------------------------------------------------------------AT----------------------------------------------------GGCCCGCATCGACAAATTATTTGTA-TTTGACATACAACGCAT---CTGAACATGACATTGAGTTCCCCG---GAAAATACATTATGGTGATTGGATCGGGCGTGTATCGCATTGGAAGTTCGGTTGAATTTGATTGGTGTGCTTGTGTCTGTTTGAGAGAATTGAGAAACTTGGGCAAGAAGACCATAATGGTGAACTACAACCCCGAAACA------------------------------------------------------
>Archaeochlus  sp. 1
------------------------------------------------------------------GAAGTTATGGCAATTGGTAGAAAATTTGARGAAGCTTTTCAAAAAGCCCTCAGAATGGTYGACGAAAATGTAAACGGATTTGATCCYAATTTAAAAGCTGTAAACGATGAAGAACTTAAAACTCCGACTGATAAACGTATGTTCGTTGTTGCTGCTGCYYTAAAAGCGGGTTATACTGTGGAAAAGCTATACGACTTAACCAARATTGATCGTTGGTTTTTGAACAAAATGAAAAAGATTATTGATCTCTCTGTYCAGCTTGAGAA---------------------AAATGAG---GGY---AGTTCAA---------TWGCTAATGAAACCCTA-------------------------------------------------------TTGTATGCTAAACAACTTGGATTTTCTGAYAAACAAATTGCCACCTATATCA------------------------------------------------------------------GAAGCAC----------------------------------------------------------------------------------------TGAATTGGCAGTAAGAGTTCAACGTCGTGAGAATAAAGTCCTTCCSTTTGTGAAACAAATTGATACGGTTGCAGGTG------------------------------------------------------------A-------------------------------------------------------------------------------------------------------------------------------------------------------------------------------------------------------------------------------------------------------------------------------------------------------------------AT----------------------------------------------------GGCCAGCATCAACAAATTATTTGTA-TTTGACTTACAACGCAA---CTGAACATGACATTGARTTCCCTG---GAAAATATATTATGGTTATTGGATCGGGTGTGTATCGTATTGGAAGTTCGGTTGAATTTGATTGGTGTGCYTGTGGTAGTTTGAGAGAGTTAAGGAACTTGGGCAAGAAAACCATYATGGTAAACTACAATCCGGAAACT------------------------------------------------------
>Austrochlus  brundini
------------------------------------------------------------------GAAGTCATGGCAATTGGCAGAAAGTTCGAGGAAGCCTTCCAGAAAGCCCTCAGAATGGTGGACGAGAACGTTATCGGGTTTGATCCCAACTTGAAGCCCGTTAGCGACGCAGAACTGCAGACTCCAACCGATAAACGGATGTTTGTGGTAGCTGCAGCCCTCAAAGCTGGATACTCAGTGGACAAAGTCTACGAATTGACCAAAATTGACCGTTGGTTCCTGAGCAAAATGAAGAAAATCATCGATTTAACCGTCAAGTTAGAGCA---------------------------G---AAC---GGAGCGAGTTTTG---TGGAGAATGGAACTTTG-------------------------------------------------------CTCTATGCCAAACAGTTGGGATTCAGCGATAAGCAGATCGCTAAGTATATCA------------------------------------------------------------------AAAGCAC----------------------------------------------------------------------------------------GGAACTGGCTGTGCGGAAGCAGAGACGCGAGAACAAGGTGTTCCCGTTCGTGAAACAAATCGATACAGTAGCTGGAG------------------------------------------------------------A-------------------------------------------------------------------------------------------------------------------------------------------------------------------------------------------------------------------------------------------------------------------------------------------------------------------GT----------------------------------------------------GGCCAGCATCCACAAATTATCTCTA-TTTATCCTACAACGCCT---CCGAACATGACATCCAGTTCACGG---GAAATTACATTATGGTCATTGGTTCGGGAGTTTATCGAATCGGCAGCTCTGTGGAGTTTGATTGGTGCGCTTGTGGCAGCTTGAGGGAGCTCAGGAATCTGGGCAAGAAGACGATTATGGTCAATTATAATCCGGAAACT------------------------------------------------------
>Austrochlus centralaustralis
---------------------------------------------------------------------------------------------GAGGAAGCCTTCCAGAAAGCCCTCAGAATGGTTGACGAGAATGTGATCGGGTTCGATCCTAACTTGAAGCCCGTTAGCGACGCAGAACTGCAGACTCCAACTGATAAAAGAATGTTTGTGGTGGCTGCRGCTCTCAAAGCWGGATACTCAGTGGACAAAGTCTACGAATTAACCAAAATTGATCGTTGGTTCCTGAATAAAATGAAGAAAATCATCGATTTAACCGTTAAATTGGAGCA---------------------------A---AAT---GGAGCAAATTTTG---TRGAGAATGGAACTTTG-------------------------------------------------------CTCTATGCTAAACAGTTGGGATTCAGCGATAAGCAGATCGCTAAGTACATCA------------------------------------------------------------------AAAGCAC----------------------------------------------------------------------------------------GGAATTGGCTGTRAGRAAGCAGAGACGAGAATACAAGGTGTTCCCATTCGTGAAACAAATCGATACAGTAGCTGGAG------------------------------------------------------------A-------------------------------------------------------------------------------------------------------------------------------------------------------------------------------------------------------------------------------------------------------------------------------------------------------------------GT----------------------------------------------------GGCCAGCATCCACAAATTATCTTTA-TTTATCCTACAATGCTT---CAGAACATGACATCCAGTTCCCAG---GAAATTACATTATGGTCATTGGTTCAGGAGTTTATCGAATCGGCAGCTCTGTRGAGTTTGATTGGTGCGCTTGTGGCAGCTTRAGGGAGCTGAGGAAGTTGGGMAAGAAVACAATTATGGTCAATTATAATCCAGAAACTA-----------------------------------------------------
>Austrochlus parabrundini
------------------------------------------------------------------GAGGTCATGGCTGTTGGCAGAAAGTTCGAGGAAGCCTTCCAGAAAGCCTTGMGAATGGTGGATGAGAATGTYATCGGTTTYGATCCYAATCTGAAGCCTGTTAGCGAAGCAGAACTGCARACTCCAACTGATAAAAGGATGTTTGTGGTGGCTGCGGCTCTCAAAGCTGGATACTCGGTGGACAAACTCTACGAATTGACCAAAATCGATCGTTGGTTCTTGAGCAAAATGAAGAAAATCATCGATTTAACGTTAAARTTGGAGCA---------------------------A---AAT---GGAGCGAGTTTTG---TGGAGAATGGAACTTTG-------------------------------------------------------CTCTATGCTAAGCAGCTGGGATTCTCTGACAAGCAGATCGCCAAGTACATCA------------------------------------------------------------------AAAGCAC----------------------------------------------------------------------------------------GGAATTGGCTGTGAGGAAGCAGAGACGAGAGAACAAAGTCTTTCCGTTTGTGAAGCAAATCGACACTGTGGCTGGAG------------------------------------------------------------A-------------------------------------------------------------------------------------------------------------------------------------------------------------------------------------------------------------------------------------------------------------------------------------------------------------------GT----------------------------------------------------GGCCAGCATCCACGAATTATCTGTA-TTTATCCTACAACGCTT---CCGAACACGACATCCAGTTCCCGG---GAAATTACATCATGGTCATTGGATCRGGAGTTTATCGAATCGGCAGCTCTGTGGAGTTTGATTGGTGCGCTTGTGGCAGCTTGAGGGAGCTCAGGAAGTTGGGGAAGAAGACAATTATGGTCAATTATAATCCGGAAACT------------------------------------------------------
>Genus Chile'
------------------------------------------------------------------GAGGTGATGGCGATTGGTCGCAAGTTCGAGGAAGCTTTTCAAAAAGCTCTGCGTATGGTAGATGAAACAGTGTATGGATTCGACCCCAACGTCAAGGAGGTGGTTGATGATGAACTTCAAAAACCCACTGACAAGAGGATGTTTGTGTTGGCGGCTGCATTGAAAGCAGGATACACGGTTGACAAACTTTACGAGCTTACTAAAATTGACCGTTGGTTCCTAGAGAAAATGCAAAAAATTATTGACCTCACGCTCAAACTAGAGCA----------------------AAT--G---GAC---AGCCTGG---------TGCCGAGTGATACCTTG-------------------------------------------------------CGTCTAGCTAAACAGCTTGGCTTTTCTGACAAGCAAATCGCTTCGTATATCA------------------------------------------------------------------GTGGCAC----------------------------------------------------------------------------------------TGAACTGGCTGTACGCAAGCAGAGGCAAGAAGCGAAGATTTTGCCTTTTGTAAAGCAAATCGATACTGTGGCTGGAG------------------------------------------------------------A-------------------------------------------------------------------------------------------------------------------------------------------------------------------------------------------------------------------------------------------------------------------------------------------------------------------GT----------------------------------------------------GGCCAGCAGGCACCAACTATTTGTA-CATGACCTACAATGCAG---CTGAGCATGACGTAGAATTCCCTG---GTCAGTATACTATGGTCATTGGTTCAGGCGTGTATCGCATAGGAAGTTCAGTAGAGTTTGACTGGTGCGCTTGTGGTTGCTTGCGTGAGCTTAGGAATTTGGGCAAAAAGACCATAATGGTGAATTATAATCCAGAAACGA-----------------------------------------------------
>Paraboreochlus minutissimus
------------------------------------------------------------------GAGGTCATGGCTATCGGCAGAAAGTTTGAGGAAGCGTTCCAAAAGGCCCTGCGAATGGTTGATGAAACTGTGCATGGCTTTGATCCCAACCTAAAGGCTGTAAATGAGGAAGAATTGGAGGTGCCAACTGACAAACGCATGTTCGTGCTCGCAGCTGCTTTGAAAGCTGGCTACACCGTCGACAAACTTTATGAACTGACAAAAATTGATCGTTGGTTCCTACACAAAATGAAGAAGATCATTGATTTGACGGTGTACTTGGAAAA----------------------CTT--C---ACT---GGCACGT---------TGCCTATTGAGACTCTA-------------------------------------------------------CGTTTGGCCAAGCAACTCGGCTTCTCAGACAAGCAAATGGCAGCATCCATCA------------------------------------------------------------------AATCAAC----------------------------------------------------------------------------------------TGAAATCGAGGTTCGCAAGCAGCGACGCGAAAACAAAGTGCTCCCATTTGTAAAGCAAATCGATACAGTTGCGGGCG------------------------------------------------------------A-------------------------------------------------------------------------------------------------------------------------------------------------------------------------------------------------------------------------------------------------------------------------------------------------------------------GT----------------------------------------------------GGCCCGCAACCACCAACTATCTGTT-TCTGTCCTTCAACGCTT---CAGAACATGACATCGAATTTCCAG---GCCAATATACAATGGTCATTGGCTCGGGAGTCTATCGAATCGGCAGCTCAGTGGAGTTTGATTGGTGCGCGTGTGGCTGCTTGCGCGAACTCAGAAAGCTTGGAAAGAAGACAATCATGGTGAACTACAATCCTGAAACG------------------------------------------------------
>Parochlus bassianus
------------------------------------------------------------------GAAGCGATGGCTATCGGTCGTTCTTTTGAAGAAGCTTTTCAGAAAGCTCTACGTATGGTAGATGAAAATGTAACTGGATTTGATCCAAACTTGAACAAGGTTGTGGATGATGAGCTCGAACAACCAACTGATAAAAGAATGTACGTGCTGGCGGCTGCTCTTAAGGCTAATTATTCAGTGGATCGTCTCTACGAGCTCACAAAAATTGATCGTTGGTTCTTAAACAAGCTAAAGAACATCATTGACTTGACAGTAAAACTCGAACA----------------------TAT--GGAGGAC---AGCAATC---------TTTCAGAAAATATTTTA-------------------------------------------------------AGGCAAGCAAAGCAGTTGGGTTTCTCTGATAAGCAAATAGCTGCATGTGTTA------------------------------------------------------------------AGAGCAC----------------------------------------------------------------------------------------TGAGTTGGCTATTAGAAAGCAGAGACAAGAGATGAAGGTTTTACCTTTTGTGAAGCAAATTGATACTGTTGCAGGAG------------------------------------------------------------A-------------------------------------------------------------------------------------------------------------------------------------------------------------------------------------------------------------------------------------------------------------------------------------------------------------------GT----------------------------------------------------GGCCAGCTTCTACTAATTACTTGTA-TATGACATACAATGCCA---CTGTACATGATGTTGATTTCCCTG---GGCAATACACTATGGTTATTGGATCTGGAGTTTACCGCATTGGAAGCTCCGTAGAATTTGACTGGTGTGCTTGTGGATGTTTGCGGGAACTAAGAAGCTTAGGCCGCAAGACAATCGTGGTAAACTACAATCCAGAGACA------------------------------------------------------
>Parochlus kiefferi
------------------------------------------------------------------GDWGCGATGGCCATCGGTCGATCCTTTGAAGAAGCTTTTCAAAAAGCTTTGCGAATGGTTGATGAAAATGTCACTGGATTTGATCCTAAYTTGAAGAAAGTTGTGGATGATGAGCTCGAACAACCAACTGATACAAGAATGTATGTGTTGGCAGCTGCTCTTAAAGCTAACTACACAGTGGATCGCCTTTATGAGCTGACGAAAATCGACCGCTGGTTTTTAAATAAATTAAARACTATCATTGATTTAACWGTCAAGCTCGAGCA----------------------AAT--GGAAGAC---AGTGTAC---------TTTCTGAAGATGTATTR-------------------------------------------------------AGAAAAGCTAAACAGCTAGGATTCTCCGATAAACAAATAGCTGCTTGCGTTA------------------------------------------------------------------AAAGCAC----------------------------------------------------------------------------------------GGAGTTGGCTATTWGAAAACAAAGACMAGAAATGAAGGTTCTACCTTTTATCMAGCAAATAGATACTGTTGCTGGAG------------------------------------------------------------A-------------------------------------------------------------------------------------------------------------------------------------------------------------------------------------------------------------------------------------------------------------------------------------------------------------------AT----------------------------------------------------GGCCTGCATCTACTAATTATTTGTA-CATGACTTACAACGCAT---CCGAACATGATGTTGACTTCCCGG---GTCAATATACTATGGTGATTGGTTCTGGAGTCTATCGCATAGGAAGTTCAGTGGAGTTTGAYTGGTGTGCTTGTGGCTGTCTGAGAGAGCTAAGAAAGTTAGGTCGTAAAACCATTGTAGTCAACTACAATCCAGAAACT------------------------------------------------------
>Parochlus trogonocerus
------------------------------------------------------------------GAAGCGATGGCTATTGGTCGATCCTTTGAAGAAGCTTTCCAAAAAGCTTTGCGAATGGTGGATGAAAATGTGACTGGATTTGATCCCAACTTGAAGAAAGTCGTGGATGATGAGCTTGAACAACCAACGGATAAAAGAATGTACGTGTTGGCAGCGGCTCTTAAGGCCAACTATTCAGTTGATAGGCTTTATGAGCTGACGAAAATTGACCGTTGGTTTTTAAATAAATTGAAGAACATTATCGATTTCACGATTAAACTCGAACA----------------------AAT--GGAGGAT---GGCACCC---------TCTCTAAAAACGTTTTG-------------------------------------------------------AGAAAAGCTAAGCAGTTGGGATTCTCAGATAAACAAATTGCAGCTTGCGTTA------------------------------------------------------------------AAAGCAC----------------------------------------------------------------------------------------TGAATTGGCAATTAGAAAGCAGAGACAAGAGATGAAAGTTTTGCCTTTTATCAAGCAAATTGATACCGTTGCTGGAG------------------------------------------------------------A-------------------------------------------------------------------------------------------------------------------------------------------------------------------------------------------------------------------------------------------------------------------------------------------------------------------GT----------------------------------------------------GGCCAGCCTCCACTAATTATTTGTA-CATGACTTACAATGCAT---CAACACATGACGTTGATTTTCCAG---GGCAATACACTATGGTGATTGGATCTGGAGTTTATCGCATTGGTAGTTCAGTAGAATTCGATTGGTGTGCTTGTGGCTGTCTACGAGAGCTAAGAAACTTGGGTCGCAAAACTATTGTTGTAAACTACAATCCAGAAACA------------------------------------------------------
>Podochlus conjunctus
------------------------------------------------------------------GAAGTGATGGCAATCGGCAGAAAATTCGAGGAAGCTTTTCAAAAAGCTCTTCGCATGGTGGACGACACTGTAAATGGATTTGATCCCAACCTGAAGGAAGTGAAAGACGACGAGCTGGAGCAGCCAACGGACAAAAGAATGTTTGTGCTGGCCGCCGCTTTAAAGGCAGGATACACTGTGGATCGGCTTTATGAGCTCACCAAAATTGATCGCTGGTTCCTCTGCAAATTAAAGAAAATTATCGACTTGACGCTGGAACTGGAGCA----------------------GAT--G---GAC---AGCGTCG---------TATCTGAAGACACTCTG-------------------------------------------------------AGATTGGCAAAGAAGTTGGGATTCTCAGACAAGCAAATTGCTTCTTACATCA------------------------------------------------------------------AGAGCAC----------------------------------------------------------------------------------------AGAGCTGGCGGTGAGGAAGCAACGAAGAGAGTCTGGCGTGCTACCATTCGTGAAGCAAATTGATACCGTGGCTGGAG------------------------------------------------------------A-------------------------------------------------------------------------------------------------------------------------------------------------------------------------------------------------------------------------------------------------------------------------------------------------------------------AT----------------------------------------------------GGCCTGCATCTACCAACTACCTTTA-CATGACTTACAATGCTG---CCGAACACGACATCGTTTTTCCTG---GACAATACACGATGGTTATCGGATCTGGAGTTTATCGCATCGGCAGCTCTGTGGAGTTTGATTGGTGTGCTTGCGGCTGTTTGCGTGAGCTAAGAAATCTGGGAAAGAAAACTATCATGGTCAACTACAATCCTGAAACA------------------------------------------------------
>Podochlus tasmaniensis
-------------------------------------------------------------------GAGTTATGGCGATCGGTAGAAA-TTTGAGGAAGCTTTCCAAAAAGCTCTTCGTATGGTTGATGACACTGTAAACGGATTTGATCCCAACCTAAAAGAAGTGAAGGATGACGAGCTGGAACAACCAACAGACAAGCGGATGTTTGTGTTGGCCGCAGCTTTGAAGGCAGGATACACCGTGGATCGGCTCTATGAACTYACTAAAATTGATCGYTGGTTCCTTTCAAAATTGAAGAAAATTATCGAYTTGACTCTTGARCTGGAGCA----------------------GAT--G---GAC---AGCRTCG---------TGTCTGAAGATACTTTG-------------------------------------------------------AGACTGGCYAAGCAGATGGGATTTTCGGATAAACAAATTGCTTCTTACATCA------------------------------------------------------------------AGAGCAC----------------------------------------------------------------------------------------AGAACTTGCGGTGAGGAAGCAACGACGAGAGTCTGGTGTGCTGCCGTTTGTGAAACAAATCGATACCGTTGCTGGTG------------------------------------------------------------A-------------------------------------------------------------------------------------------------------------------------------------------------------------------------------------------------------------------------------------------------------------------------------------------------------------------GT----------------------------------------------------GGCCTGCATCCACAAATTACTTGTA-CATGACGTACAATGCTG---CAGAGCACGATGTCGTTTTTCCTG---GACAGTACACGATGGTGATTGGGTCTGGAGTTTATCGCATTGGCAGCTCTGTGGAGTTTGATTGGTGTGCTTGTGGCTGTTTGCGTGAGCTGCGAAAGCTGGGAAGAAAGACTATTATGGTGAATTACAATCCCGAAACCC-----------------------------------------------------
>Podonomopsis evansi
------------------------------------------------------------------GAAGTAATGGCTATTGGTCCCAAATTTGAGGAAGCTTTTCAAAAAGCTCTGCGAATGGTCGATGAATCGGTGAATGGATTCGATCCAAATGTGAAAGAGGTKAAAGATGACGAGCTGCAACARCCCACAGATAAGAGAATGTTTGTTTTGGCCGCTGCCCTAAAAGCTGACTACTCTATTGACAAGCTCTACGAGCTGACTAAAATCGACCGTTGGTTTCTCGCGAAAATGAAGAAAATAATCGATCTRACCACRAAACTTGAACA----------------------GAT--G---GAC---AGCCAAG---------TTCCCAATGATATGYTG-------------------------------------------------------CATATGGCCAAACAAATGGGATTCTCCGACAAGCAGATCGCTGCATACATCA------------------------------------------------------------------ARAGCAC----------------------------------------------------------------------------------------AGAGTTAGCAGTCCGCAAACAGAGACAGGAAGCTAAAATTCTCCCATTCGTCAAGCAAATTGATACTGTGGCTGGTG------------------------------------------------------------A-------------------------------------------------------------------------------------------------------------------------------------------------------------------------------------------------------------------------------------------------------------------------------------------------------------------GT----------------------------------------------------GGCCAGCTGGAACCAACTATTTGTA-CATGACRTACAATGCTG---CTGAACATGATGTTGAGTTTCCTG---GCCAGTACACGATGGTCATTGGATCAGGAGTCTATCGAATTGGCAGTTCAGTGGAATTCGATTGGTGCGCATGTGGTTGCTTGCGAGAGCTTAGAAACTTGGGCAAAAAGACGATCATGGTTAATTACAATCCTGAAACA------------------------------------------------------
>Zelandochlus latipalpis
------------------------------------------------------------------GAAGCAATGGCCATCGGTCGTTCCTTTGAAGAAGCTTTCCAGAAAGCTTTGCGAATGGTCGATGAGAACGTGACTGGATTCGATCCAAATTTGAAGAAGGTGGTTGATGATGAGCTTGAACAACCAACTGATAAAAGAATGTACGTACTGGCAGCTGCYCTTAAGGCCAACTATTCAGTGGATCGACTTTATGAACTCACAAAAATTGACCGTTGGTTCTTAAATAAACTGAAGAGCATCATTGACCTGACAATTAAACTGGAGCA----------------------TAT--GGAAGAC---AGCATAC---------TTTCGGAAGRTGTTTTG-------------------------------------------------------AGGAAGGCTAAGAAGATGGGATTCTCTGATAAACAAATTGCTGCTTGTGTTA------------------------------------------------------------------AAAGCAC----------------------------------------------------------------------------------------TGAATTGGCAATTAGAAAGCAAAGGCAAGACATGAAAGTTTTGCCATTTGTCAAGCAAATTGATACCGTTGCTGGTG------------------------------------------------------------A-------------------------------------------------------------------------------------------------------------------------------------------------------------------------------------------------------------------------------------------------------------------------------------------------------------------AT----------------------------------------------------GGCCTGCCTCTACCAATTATTTGTA-CATGACCTACAACGCCA---CAGCACATGACGTTGATTTTCCAG---GACAATATACTATGGTGATTGGATCTGGTGTCTATCGAATCGGAAGTTCCGTCGAATTCGAYTGGTGTGCTTGTGGATGTCTTAGAGAGTTAAGAAACTTGGGTCGCAAAACTATAGTGGTCAACTACAAYCCAGAAACA------------------------------------------------------
>Monodiamesa   sp.
CGATGGGATCTATCTAAGTTCATCAGGGTCAGTAAACACATTGGAAGTTCCATGAAAAGTGTTGGTGAAGTGATGGCGATTGGAAGAAAGTTTGAAGAAGCTTTCCAGAAAGCCTTGCGAATGGTCGATGAAAATGTCAACGGATTTGATCCGAACTTGAAGCCAGTTAAAGATGAAGAGCTGACTACACCAACTGATAAAAGGATGTTTGTCCTTGCCGCAGCTCTCAAAGCTGGTCACACTGTTGATCGTTTGTATGATCTGACGAAAATCGATCGCTGGTTCTTGCAAAAAATGAAAAACATCATTGATATCACACTGGAGCTAGAGAA----------------------ACT--A---AAT---TGCGTCG---------TACCCGATTCGCTTTTA-------------------------------------------------------TATCAAGCTAAAAAGTATGGGTTTTCAGATAAGCAAATTGCATCATACATCA------------------------------------------------------------------AAGGCTC----------------------------------------------------------------------------------------TGAGTTGGCAGTTAGAAAACAGCGACGTGAATGCGGATTTTTGCCATTTGTAAAACAGATTGATACAGTTGCTGGTG------------------------------------------------------------A-------------------------------------------------------------------------------------------------------------------------------------------------------------------------------------------------------------------------------------------------------------------------------------------------------------------AT----------------------------------------------------GGCCAGCAACAACCAATTATCTGTA-TTTGACCTACAATGCTA---GTGAACATGATATAGAATTTAACG---ATCAAATGGTAATGGTTATAGGATCGGGCGTGTATCGTATTGGAAGTTCAGTGGAGTTCGATTGGTGCGCTGTGGGATGTTTAAGAGAGCTGAGAAAATTGGGCAAGATGACAATAATGGTGAATTATAATCCAGAAACTGTGTCCACTGATTACGACATGTGCGATCGTTTGTATTTTGAAGAAATCTCATT-
>Odontomesa  sp.
------------------------------------------------------------------GAAGTTATGGCAATTGGTAGAAAATTTGAAGAAGCATTTCAAAAAGCTTTAAGAATGGTTGATGAAAATGTAAATGGTTTTGATCCTAATTTAAAACAAGTTAAAGATGAAGAATTAACAACGCCTACTGACAAAAGAATGTTTGTGCTTGCAGCGGCTTTGAAAGCTGGTTATACAATTGATCGGCTTTATGATTTAACAAAAATTGATCGTTGGTTTCTTCAAAAAATGAAAAATATTATTGATATWACATTGGATCTGGAAAA----------------------ACT--T---AAT---TGTATGG---------TACCTGATTCTCTTTTA-------------------------------------------------------TATGAAGCCAAAAAATATGGATTTTCTGATAAACAAATTGCAACATTCATCA------------------------------------------------------------------AGGGTTC----------------------------------------------------------------------------------------AGAGCTAGCTGTTAGAAAACAACGACGTGAATGTGGCATTTTGCCTTTTGTGAAACAAATTGATACTGTTGCTGGAG------------------------------------------------------------A-------------------------------------------------------------------------------------------------------------------------------------------------------------------------------------------------------------------------------------------------------------------------------------------------------------------AT----------------------------------------------------GGCCTGCTTCAACAAACTATCTCTA-TTTAACATACAATGCAT---GTGAACATGATATTGATTTCGAAG---ATCAAATGGTGATGGTTATCGGTTCTGGTGTTTATCGCATTGGAAGTTCCGTAGAATTTGATTGGTGCGCTGTTGGATGTTTAAGAGAATTAAGAAAGTTGGGTAAAAAAACTATTATGGTGAATTACAATCCTGAAACA------------------------------------------------------
>Prodiamesa  sp.
---------------------------------------------AGCTCTATGAAAAGTGTAGGTGAAGTAATGGCAATTGGAAGAAAGTTTGAAGAAGCTTTTCAGAAGGCATTAAGAATGGTTGATGAAAATGTAAATGGCTTCGATCCGAAYCTTAAGCCTGTAAAAGATGAAGAATTGACAACACCAACCGATAAAAGAATGTTTGTTCTTGCAGCAGCTTTGAAAGCTGGGTACACAATCGATAAACTTTATGACTTGACTAAAATTGACCGTTGGTTTTTGTCAAAAATGAAGAACATCATCAACGTCACATTGGAGCTAGAAAA----------------------ACT--T---AAT---TGCGTCG---------TCTCAGATTCACTTTTG-------------------------------------------------------TGGGAAGCGAAAAAGTTAGGATTTTCTGATAAGCAAATTGCGTCATTTATTA------------------------------------------------------------------AGGGGTC----------------------------------------------------------------------------------------AGAACTGGCAGTGAGAAAACAGCGTCGCGAATATGGAATTTTGCCTTTTGTAAAACAAATTGATACTGTTGCTGGTG------------------------------------------------------------A-------------------------------------------------------------------------------------------------------------------------------------------------------------------------------------------------------------------------------------------------------------------------------------------------------------------GT----------------------------------------------------GGCCTGCATCCACTAACTATTTGTA-TTTGACATACAATGCCA---ATACTCATGACATCGAATTCGATG---ATCAAATGGTGATGGTAATTGGAAGTGGTGTTTATCGAATTGGAAGCTCAGTCGAGTTTGATTGGTGTGCTGTTGGATGTCTAAGGGAACTGAGAAAGTTGGGCAAGAAGACAATCATGGTTAATTATAATCCAGAAACTGTATCAACCGATTATGACATGTGCGATAGATTGTACTTTGAAGAGATTTCTTT-
>Ablabesmyia  sp.
------------------TTCATCAGAGTCAGCAAAAACATCGGCAGTTCAATGAAAAGTGTCGGTGAAGTGATGGCCATCGGCAGAAAGTTTGAAGAAGCCTTCCAAAAAGCCCTCAGAATGGTGGACGAAAATGTGCTCGGTTTCGATCCAAACATCAAGGAAGTGGATGAAAAGGAATTGACAGAACCGACTGATAAGAGAATCTTTGTGGTTGCAGCTGCCTTGAAAAACGGATATTCAATTGATAAACTCTACGAGCTCACTAAAATTGACCGTTGGTTTTTGGAGAAAATGAAGAAAATTATCAACGTCACTTTGGAGTTGGAGAA----------------------ATT--GGACAAC---TATT------------TGCCTGACGATCTTTTG-------------------------------------------------------ATTGTTTCCAAGCAAATGGGATTCTCTGACAAGCAGATAGCTGGTTACATAA------------------------------------------------------------------AAAGTTC----------------------------------------------------------------------------------------TGAACTGGCTGTGAGRAAACAACGAAGAGAAAGCAGAATTTTGCCGTTTGTTAAACAAATYGATACTGTGGCAGGTG------------------------------------------------------------A------------------------------------------------------------------------------------------------------------------------------------------------------------------------------------------------------------------------------------------------------GTTTTAGATAAATTTAACGGAAAATTCTTTAAATTACAAAAATTTAAATATTTTTAGGTGAAT----------------------------------------------------GGCCGGCCAGCACAAACTATCTGTA-TCTCACCTACAACGCAA---CCGAGCACGACATTCAATTCAAAG---ATCAAAAAGTGATGGTCATTGGTTCAGGAGTCTACAGAATCGGAAGTTCCGTGGAATTTGACTCGTGTGCCTGTGGATGTTTGCGTGAACTTCGGAATCTCGGCAAAAAGACAATCATGGTCAATTATAATCCTGAAACAGTGTCAACTGATTACGATATGAGYGATCGGTTGTATTTTGAGGAGATTTCATT-

>?Apsectrotanypus  sp.
------------------------------------------------TCTATGAAGAGCGTTGGTGAAGTTATGGCAATTGGGCGCAAATTTGAAGAAGCTTTTCAAAAAGCTTTACGTATGGTTGATGAAAATGTAAATGGTTTTGATCCAAATTTGAAAGAAGTGAATGAAAAAGAGTTAAGTAAGCCCACCGACAAACGTATGTTTGTTTTAGCTGCAGCTTTGAAAGCTGGCTATACTGTAGACAAACTTTACGATTTAACAAAAATTGATCGCTGGTTTTTGGAGAAAATGAAGAAAATTATTGATGTTACTGTGGAATTGGAAAA----------------------CTT--G---GAT---AATTCGT---------TACCAGATGATTTACTA-------------------------------------------------------CGAACAGCAAAAAAAATAGGATTTTCTGATAAACAAATAGCTAACTGCATAA------------------------------------------------------------------AAAGTTC----------------------------------------------------------------------------------------GGAATTGGCCATCAGAAAACAACGTAGAGAAAATAAGATTACACCATTTGTTAAACAAATTGATACTGTTGCAGGTA------------------------------------------------------------A--------TATATTTTAGAATGTAACAATCCCTCGCATACGTGCGATTCCTACTGAAGTGAGTTCACTTCAACGAGATTGATTTTTTTTAAATATTCACGACTGGTGTATTGAATCACCAATCATGAAAATTGGTCTATAAAGAGAAAAAAATAGCAGCATCGGTGATATGCCGGTCGCAAACTATTAAATAAAATTATATCATACTCAATTACTACGATACCAATTAAGTCAAACAATTCACAAAGTACGAAAGCTTAAATCTTTTTTAAATTATACTTAAATGTTTTTCTCATATTTTTAGGTGAGT----------------------------------------------------GGCCAGCAGGAACCAACTATCTTTA-TCTCACTTACAATGCTA---TGGAACATGATATTCATTTTAAGG---ATCAGAAAATTATGGTAATTGGCTCAGGCGTATATCGAATAGGAAGTTCAGTTGAATTTGATTGGTGTGCTTGTGGATGTTTAAGAGAACTGAGAAACTTAGGAAAAAAAACTATAATGGTAAATTACAATCCAGAAACTGTGTCAACTGATTATGACATGAGCGACCGATTATATTTCGAAGAAATTTCATT-
>Alotanypus venustus
AGATGGGACCTTTCAAAATTTATTCGTGTAAGTAAACATATTGGAAGTTCTATGAAAAGTGTTGGTGAAGTCATGGCAATTGGAAGAAAATTCGAAGAAGCTTTTCAAAAGGCTTTACGTATGGTCGATGAAAATGTCAATGGGTTTGATCCAAACATAAAAGAAGTCAATGAAAATGAATTACGTGAGCCCACTGATAAACGAATGTTTGTTTTAGCTGCAGCATTGAAGGCAGGCTATACAGTAGATAAGCTATATGATCTAACGAAAATTGATCGTTGGTTTTTGGAAAAAATGAAAAAAATCATTGATATTACTATGCAACTGGAAAA---------------------CATG------GAC---AATTCCT---------TGCCAGTCAGTTTACTT-------------------------------------------------------AAGACTGCAAAACAAATGGGATTTTCAGATAAACAAATTGCTGGTTACATAA------------------------------------------------------------------AAAGTTC----------------------------------------------------------------------------------------AGAATTAGCAATCAGAAAACAACGCAGAGAAAACAGAATTTTACCCTTTGTCAAACAAATTGATACAGTAGCTGGAG------------------------------------------------------------A-------------------------------------------------------------------------------------------------------------------------------------------------------------------------------------------------------------------------------------------------------------------------------------------------------------------AT----------------------------------------------------GGCCTGCGAGTACAAATTATCTGTA-TTTGACATATAATGGCC---TAGAACATGATATTTATTTTAAAG---ATCAAAAGATCATGGTTATTGGATCAGGTGTCTATAGAATTGGAAGTTCTGTAGAGTTTGATTGGTGTGCTTGTGGTTGCTTACGAGAATTAAGGAACATGGGCAAGAAAACTATAATGGTCAATTATAATCCAGAAACTGTTTCCACTGATTACGATATGAGCGATCGCTTGTATTTTGAAGAAATTTCTTT-
>Brundiniella  sp.
------------------------------------------------------AAAAGTGTTGGTGAAGTTATGGCAATTGGTCGTAAATTTGAGGAAGCTTTCCAGAAGGCTTTACGTATGGTTGATGAAAATGTAAATGGGTTTGATCCTAATTTAAAAGAAGTAAATGAAAATGAGTTAAGTGAGCCCACCGATAAACGTATGTTTGTTTTGGCTGCCGCCTTAAAAGCTGGTTATACAGTAGATAAACTTTATGATTTAACAAAAATCGACCGTTGGTTCTTGCAAAAAATGAAGAAAATAATTGATGTTACTGTTCAACTAGAAAG----------------------TTT--A---GAT---AATTCCT---------TACCTGACGATTTATTA-------------------------------------------------------CGAACAGCTAAACAAATGGGATTTTCCGACAAGCAGATAGCTAAYTCTATTA------------------------------------------------------------------AAAGCTC----------------------------------------------------------------------------------------AGAGTTGGCTATTCGAAAGCAGCGCAGAGAAAATAAGATTACACCGTTTGTTAAACAAATTGATACAGTGGCTGGTG------------------------------------------------------------A-------------------------------------------------------------------------------------------------------------------------------------------------------------------------------------------------------------------------------------------------------------------------------------------------------------------AT----------------------------------------------------GGCCAGCTAGTACTAATTACTTATA-TCTTACTTACAATGCGA---TGGAACACGACATTTCGTTTAAGG---ATCAAAAAATTATGGTAATTGGTTCTGGTGTTTATAGAATTGGAAGTTCAGTAGAGTTTGATTGGTGTGCTTGTGGATGTTTAAGAGAATTGAGAAACTTAGGGAAGAAAACTATAATGATCAATTACAATCCTGAAACAGTATCTACTGATTACGACATGAGTGATCGTCTCTATTTTGAAGAGATTTCATTT
>Conchapelopia  sp.
------------------TTCATTAGAGTCAGCAAGAATATTGGAAGTTCAATGAAGAGTGTTGGCGAAGTGATGGCCATCGGCAGAAGATTTGAAGAAGCTTTCCAAAAAGCATTGCGAATGGTTGATGAAAATGTGATGGGATTTGATCCAAATTTAAAAGAAGTCAACGAAAAAGAATTGACAGAACCAACTGATAAGAGAATTTTTGTTCTTGCTGCAGCTCTCAAGAATGGCTACTCAATCGACAAACTGTATGAGTTAACCAAAATTGATCGCTGGTTTTTGGCAAAAATGAAAAAAATTATCGATGTCACTTTGGAACTGGAAAA----------------------ATT--G---GAC---AATTCCT---------TGCCTGACGATCTGTTG-------------------------------------------------------AAAATTTCTAAACAAATGGGATTTTCGGATAAACAAATCGCTAGTTACATCA------------------------------------------------------------------AGAGTTC----------------------------------------------------------------------------------------TGAATTAGCTATCCGGAAACAACGCAAAGAAAGTAAAATTTTGCCGTTTGTAAAACAGATCGATACAGTTGCTGGTA------------------------------------------------------------A---------------------------GATCTTAATTGTGATTAGATATTAGTTGAAATTTAAATATTAAAGCCTTGGGTTAGAGTATCATGACTGTGGTTTATCCTCAGAGGGTAAATAGAGGACCCAATTATTGATTAAATTTTGAATATTTATCGGGATCTTGGTGCCCCTTAAAAGATTTCGGTCATTTTGGCTAATAAAGTATACCTCATTCCAGTATTTAAAATTTAATTGTTAGATTTTAAGCCTAATCGTATTAGTTACTTAAAATCTTTACTTAAATTCTTTTAATTTTTTAAGGTGAAT----------------------------------------------------GGCCAGCAAGTACAAATTATTTGTA-CCTCACTTACAATGCTT---CTGAACATGACATTCAATTTAAGG---ATCAAAAAGTTATGGTAATTGGATCTGGTGTATATCGAATTGGAAGTTCTGTGGAATTTGATTGGTGTGCCTGTGGATGCTTGCGAGAACTTAGAAATCTGGGCAAAAAAACCATAATGATCAATTATAATCCAGAAACAGTATCGACAGATTACGATATGAGTGACCGTTTATACTTTGAAGAAATCTCATT-
>Djalmabatista  sp.
------------TCGAAATTTACACGGGTCAGCAAACACATTGGCAGCTCAATGAAAAGTGTTGGCGAAGTAATGGCAATTGGACGTAAATTTGAAGAAGCATTCCAAAAAGCATTGAGAATGGTTGACGAAAATATTTTGGGYTTTGATCCAAATTTRAAAGAAGTGAATGAAGATGAATTGAMRCAACCGACAGATAAAAGAATGTTTGTATTAGCTGCTGCWTTGAAAGCCGGTTACACAGTTGATAARCTTTATGAACTCACRAAAATTGAYCGTTGGTTTTTAGAAAAGATGAAGAAAATCATTGACATTACAATTGAATTRGA-------------------------ATT--TTTCAAA---AATACAA---------TATCMAATAATTTGTTG-------------------------------------------------------AGARTTTCAAAACAAYTGGGATTCTCAGATAAACAAATCGCCAATTATATTC------------------------------------------------------------------AAAGTTC----------------------------------------------------------------------------------------TGAATTGGCCATCAGAAAACAGAGAAAAGAAAACAACATTTTACCGTTTGTCAAGCAAATTGATACWGTTGCAGGTG------------------------------------------------------------A-------------------------------------------------------------------------------------------------------------------------------------------------------------------------------------------------------------------------------------------------------------------------------------------------------------------AT----------------------------------------------------GGCCGGCAAGTACAAATTATCTCTA-TCTCACCTATAATGCTT---CAGAGAATGATTTGGAATTCAAGA---ATCAAATGGTGATGGTCATTGGYTCGGGCGTTTAYAGAATTGGCAGCTCTGTTGAATTTGATTGGTGTGCTTGTGGTTGTTTACGAGAACTTCGAAAATTGGGAAAGAAAACRATTATGGTTAATTACAATCCRGAAACTGTTTCAACCGATTATGATATGAGTGATCGACTTTATTTCGAGGAAATTTCATT-
>Fittkauimyia  sp.
------------------------------------------GGCAGTTCAATGAAGAGTGTTGGAGAAGTTATGGCTATCGGTCGTAAATTTGAAGAAGCATTCCAAAAAGCATTACGAATGGTTGATGAAAATGTAAATGGTTTTGATCCCAACTTGAAAGAAGTAAATGAAGAAGAACTGAGTATTCCAACTGATAAACGTATGTTTGTATTGGCAGCTGCCTTAAAAGCTGGATACACTATCGATAGATTGTATGAATTRACRAAAATTGATCGTTGGTTCTTGGAAAAAATGAAAAAAATTATTGATTTAACTACTGAATTGGAAAA---------------------TATTCA----AAT-----TCCAT---------TGCCAGAAGTRCTTTTG-------------------------------------------------------CAAGAAGCTAAGCAATTGGGATTTTCTGATAAACAAATTGCAAATTATACMA------------------------------------------------------------------AATGTTC----------------------------------------------------------------------------------------AGAATTAGTAATTCGCAAACAACGACGAGAAAATAAAATAACGCCATTCGTTAAACARATTGATACAGTTGCTGGTG------------------------------------------------------------A-------------------------------------------------------------------------------------------------------------------------------------------------------------------------------------------------------------------------------------------------------------------------------------------------------------------AT----------------------------------------------------GGCCTGCAAGCACCAATTACCTTTA-TCTRACTTATAATGCAT---CTACTCATGATATATCATTCAARG---AACAAAAAATAATGGTTATTGGATCTGGTGTTTATCGTATTGGAAGTTCTGTGGAATTTGATTGGTGYGCATGTGGATGTTTACGAGAATTGAGAAATTTGGGTAAAAAGACAATAATGGTGAACTATAATCCTGAAACTGTTTCAACAGACTATGACATGAGCGATCGTTTATATTTCGAGGAAATTTCATTT
>Larsia  sp. 1
AGGTGGGATTTGGCCAAATTTACTCGAGTAAGTAAGAAAATTGGCAGCTCAATGAAATCTGTAGGTGAAGTTATGGCAATTGGTCGTAAGTTTGAAGAGGCTTTTCAAAAAGCCCTTAGAATGGTGGATGAAAATGTTCTGGGTTTTGATCCAAATTTTAAAGAAGTAAATGAAGCGGAATTGACTGAACCAACTGATAAGAGAATTTTTGTTGTTGCTGCTGCCCTCAAAAATGGTTATACAATTGATAAATTGTATGAACTAACAAATATTGATCGCTGGTTTTTGGAAAAAATGAAAAATATTATCAATGTAACATTGCAATTGGAAAA----------------------ATT--T---GAT---AACTCAC---------TTCCAGATAATTTGTTG-------------------------------------------------------AAAAATGCCAAAGAAATTGGTTTCTCGGATAAACAAATTGCAGGGTACATAA------------------------------------------------------------------AAAGTTC----------------------------------------------------------------------------------------TGAATTAGCCATTCGAAAACAAAGAAAAGAAAGCAAAATTTTACCATTTGTGAAACAAATTGATACGGTTGCTGGTA------------------------------------------------------------A----------------------------------------------------------------------------------------------------------------------------------------------------------------------------------------------------------------------------------------------GTCATAAATTACTTGATTTGGTTTGGAATTAAATAAAAAATATTAAATTTGAATGTATTATTTAGGTGAGT----------------------------------------------------GGCCGGCTACTACCAACTATCTCTA-CACCACATATAACGGTA---GTGAACATGATATTGATTTCAAGG---AACAGAAAGTAATGGTGATTGGTTCAGGTGTTTATCGAATTGGCAGTTCTGTTGAATTCGATTGGTGTGCATGTGGATGTTTAAGAGAGTTGAGAAATCTTGGAAAAAAGACAATCATGGTTAATTACAATCCAGAAACAGTGTCAACTGATTACGATATGAGTGATCGCTTGTACTTTGAAGAAATTTC----
>Larsia  sp. 2
AGGTGGGATTTGGCTAAATTTACTCGAGTTAGCAAGAAAATCGGTAGTTCAATGAAATCTGTTGGAGAGGTGATGGCAATTGGTAGAAAATTTGAGGAAGCTTTTCAAAAAGCTCTCAGAATGGTCGATGAAAACGTGTTAGGATTCGATCCCAATTTCAAGGAAGTAAATGAAGCAGAATTGACAGAACCGACTGATAAGAGAATTTTTGTGGTCGCTGCAGCCCTTAAAAATGGTTATACGATTGATAAATTGTATGAGCTAACAAATATTGACCGTTGGTTTTTGGAAAAATTGAAAAATATTATCAATGTAACATTAGAATTGGAAAA----------------------ATT--G---GAT---AACTCTC---------TACCAGACAATTTGTTA-------------------------------------------------------AAAACTGCTAAAGAAATTGGTTTTTCCGACAAACAAATTGCAATGTGCATTA------------------------------------------------------------------AAAGCTC----------------------------------------------------------------------------------------TGAATTGGCCATTCGAAAACAAAGAAAAGAGAGTAAAATTCTGCCATTTGTTAAACAAATAGATACAGTTGCTGGTA------------------------------------------------------------A-----------------------------------------------------------------------------------------------------------------------------------------------------------------------------------------------------------------------GTCATAGAAAATATTTCATGATAATGTGACTAAGGAAACTTATCATTATTTGAAATAAACTTATTGTAACCCAATATATGTATTTTAGGTGAAT----------------------------------------------------GGCCTGCAAGTACCAACTATTTGTA-CACAACTTACAACGCTA---ATGAACATGATATAGATTTTAAAG---AACAAAAAATAATGGTTATTGGTTCCGGTGTGTATAGAATTGGAAGCTCTGTAGAATTCGATTGGTGTGCTTGTGGTTGCTTACGAGAATTGAGGAACCTAGGGAAGAAGACTATCATGGTTAACTACAATCCTGAAACCGTTTCCACAGATTTTGACATGAGCGATCGACTCTACTTTGAAGAGATTTCTTT-
>Nilotanypus  sp.
AGATGGGATCTTGCCAAATTCATCAGAGTTAGCAAGAATATTGGAAGTTCTATGAAAAGTGTCGGAGAAGTAATGGCAATTGGACGAAAATTCGAAGAAGCCTTCCAAAAAGCTCTTAGGATGGTGGATGAAAATGTTGTAGGTTTCGATCCCAATTACAAGGAAGTTAACGAGAAGGAGCTTACAGAACCAACGGATAAAAGAATTTTCGTTGTAGCAGCTGCATTAAAAGCTGGATATTCTGTTGATAAGCTATATGATTTGACAAAAATTGATCGTTGGTTTTTGCATAAAATGAAGAATATCATTGATGTTACATTAAAGCTGGAAAA----------------------ACT--A---GAC---AATTCCT---------TGCCTGACAGTTTACTA-------------------------------------------------------AAAATTTCAAAACAGTTGGGATTTTCCGACAAACAAATCGCAGGTTACATTA------------------------------------------------------------------AGAGTGC----------------------------------------------------------------------------------------AGAATTGTCTGTCAGAAAACAAAGAAGAGAAAGCAAAATTTTACCATTTGTTAAGCAAATCGATACTGTTGCTGGTA------------------------------------------------------------A-----------------------------------------------------------------------------------------------------------------------------------------------------------------------------------------------------------------------------------------------------TTTATTTATTTTTAATTTTTGAAGTTTTTATTTTAATATTTTTTTAATATTTTTATAGGGGAAT----------------------------------------------------GGCCAGCCGGTACAAATTACTTATA-CCTGACATATAATGCAT---CTGAACATGACCTTCACTTTAAGG---ATCAGAAAGTTATGGTCATTGGATCAGGAGTCTATCGAATTGGCAGCTCTGTAGAATTTGATTGGTGTGCGTGTGGATGCTTACGCGAACTTAGAAATTTGGGTAAAAAGACAATAATGATTAATTACAATCCTGAGACAGTTTCTACTGATTACGATATGAGCGATCGTTTGTATTTTGAAGAAATCTCTTTC
>Paramerina  sp.1
------------------------------------------GGTAGCTCTATGAAAAGTGTGGGAGAAGTAATGGCCATCGGAAGGAAATTTGAAGAAGCTTTCCAAAAGGCACTTAGGATGGTTGATGAAAATGTCCTGGGATTTGATCCAAATTTGAAAGAAGTTGATGAAAAAGAGTTGACTGAACCTACAGACAAACGAATTTTCGTAGTTGCAGCTGCTTTGAAAAAGGGATACTCAGTTGATAAGCTATATGAATTGACCAAAATTGATCGCTGGTTTTTGGAGAAAATGAAAAAGATTATCAATGTAACATTGCAACTGGAAAA----------------------TTT--G---GAC---AATTCTT---------TGCCTGATAGTTTATTG-------------------------------------------------------GCTCTTTCCAAACAACTGGGATTCTCTGATAAGCAAATTGCAGGATATGTAA------------------------------------------------------------------AAAGTTC----------------------------------------------------------------------------------------TGAATTGGCAATAAGGAAGCAACGCAGAGAAAGTAAAATATTACCGTTTGTGAAACAAATCGATACTGTTGCTGGTG------------------------------------------------------------A----------------------------------------------------------------------------------------------------------------------------------------------------------------------------------------------------------------------------------------------------GTAATGAATTGTTAAGACCTTGAATACATTTTAACCGTTTTTTCTTCTTTCGATTTTAGGTGAAT----------------------------------------------------GGCCTGCGAGTACCAATTACTTATA-TTTGACATATAATGCAT---CTGAACACGATATTCAGTTCAAAG---ACCAAAAAGTCATGGTTATCGGTTCTGGGGTATATCGAATTGGAAGTTCAGTGGAATTCGATTGGTGTGCTTGTGGATGTTTAAGAGAGCTTCGTAATTTGGGAAAGAAAACCATCATGGTTAATTACAATCCTGAAAC-------------------------------------------------------
>Paramerina  sp.2
CGATGGGACCTCTCCAAATTTATCAGGGTCAGTAAAAATATTGGCAGTTCTATGAAAAGTGTTGGTGAAGTAATGGCAATTGGAAGAAAATTTGAAGAAGCTTTCCAGAAAGCCCTTCGAATGGTTGACGAGAATGTTCTCGGATTTGATCCAAACTTAAAAAAAGTAGACGAGAGAGAGTTAAATGAACCAACAGATAAACGAATTTTTGTTGTAGCAGCAGCTTTGAAAAATGGATATTCAGTTGATGCATTGTACGAATTAACAAAAATTGATCGTTGGTTTTTGGAGAAAATGAAAAATATTATCAATGTTACGTTGGATTTGGAGAA------------------------GTTA---GAC---AATTTTT---------TGCCTGATAGTTTATTA-------------------------------------------------------ATTCTGTCTAAGAAACTAGGATTTTCTGACAAACAAATCGCTAGTTACATAA------------------------------------------------------------------AAAGTTC----------------------------------------------------------------------------------------CGAATTGGCCATCCGGAAACAGAGGAGAGAGAGTAAAATATTCCCATTTGTCAAACAAATTGATACTGTGGCTGGTA------------------------------------------------------------AGTGTGGAGAACTGGCACTATAATCGTAAAT------------------------AGTGTTTTATAGTTTTCCTGTAATGAGAAATTAAGAGTTGAAAAGA-AAACTAAATACTAAAAA---------------------------------------------------------------------------------------------------------------------------------------------------------ATATGTAAAATCTTTTTAT----------TAGGAGAAT----------------------------------------------------GGCCTGCAATCACGAATTACCTATA-TTTAACGTATAATGCAT---CCGAACACGACATTCAGTTCAAGG---ATCAAAAAGTTATGGTAATTGGTTCTGGAGTTTATCGTATTGGAAGTTCTGTGGAATTTGATTGGTGCGCTTGCGGCTGTTTAAGAGAGCTCCGGAATTTGGGTAAAAAAACCATCATGGTAAATTACAATCCTGAAACAGTTTCGACCGATTATGATATGAGTGATAGACTTTACTTTGAAGAAATTTCCTT-
>Paramerina  sp. 3
CGTTGGGATCTTTCCAAGTTCATTCGTGTGAGCAAAAATATTGGAAGCTCCATGAAAAGTGTGGGAGAAGTAATGGCAATTGGAAGGAAATTCGAAGAAGCTTTCCAAAAAGCTCTTCGAATGGTTGACGAAAATGTGCTAGGATTTGATCCCAATCTGAAAGAAGTTGACGAAAAAGAACTGACTGAACCAACWGATAAAAGAATWTTCGTAGTAGCGGCTGCTCTGAAAAATGGATATTCTGTTGATAAGTTGTATGAGTTGACTAAAATCGATCGCTGGTTTTTGGAAAAAATGAAGAAAATCATTTCTGTAACATTGGAATTGGAAAA----------------------ATT--G---AAT---AATTCTY---------TGCCTGATTCTTTGCTG-------------------------------------------------------GTCATTTCCAAACAACTTGGATTCTCGGACAAGCAAATTGCTGGATGCATTA------------------------------------------------------------------AGAGTTC----------------------------------------------------------------------------------------TGAACTGGCAATCCGAAAGCAGCGCAGAGAAAACAAAATTCTACCGTTTGTTAAACAAATTGATACCGTTGCCGGTT------------------------------------------------------------A-----------------------------------------------------------------------------------------------------------------------------------------------------------------------------------------------------------------------------------------------GTATTTTTAATTTTTAGCACAATTCAGCTACATYTGCTAATTAATGAAAAMCATTCAATTTTAGGAGAAT----------------------------------------------------GGCCTGCTAGTACCAACTACTTATA-TTTGACTTACAATGCRT---CTGAACATGACATTGATTTCAAAG---AYCAAAAAGTCATGGTAATCGGATCTGGGGTCTATCGCATTGGAAGTTCAGTTGAATTTGATTGGTGTGCTTGTGGTTGCTTGCGAGAGCTTCGYAATTTAGGAAAGAGGACAATAATGATCAATTATAACCCAGAAACSGTATCGACTGACTATGATATGAGCGATCGKCTATACTTTGAGGAAATTTCATT-
>Paramerina  sp. 4
------------------------------------------------------AAAAGCGTGGGTGAAGTAATGGCAATAGGAAGAAACTTTTGTGAGGCGTTTCAGAAAGCATTACGTATGGTGGACGAATCTGTTTTGGGATTTGATCCCAACATTAAGGAAGTCAATGAAAAGGAATTGACTGAACCCACCGATAAGAGAATTTTTGTGCTTGCAGCTGCTTTGAAAAATGGATATTCCATTGATAAATTGTACGAATTGACTAAAATTGACCGTTGGTTCTTAGCTAAAATGAAGAGAATTATCAACGTTACTTTGGAATTGGAAAA----------------------GCT--G---GAC---AATTCTT---------TGCCCGATAATTTGTTG-------------------------------------------------------ATACTTTCCAAACAAATGGGATTTTCTGATAAGCAAATCGCTGATTACATCA------------------------------------------------------------------AGAGCTC----------------------------------------------------------------------------------------TGAACTAGCTATTAGAAAACAGAGACGCGAAAGCAGGATCACGCCTTTTGTCAAACAAATTGATACAGTTGCTGGTG------------------------------------------------------------A-----------------------------------------------------------------------------------------------------------------------------------------------------------------------------------------------------------------------------------------------GTTGAAATTTTTTTCGTTTTTTTTTCATTGCAAAATCTAAATTGTGCTATTTTTAATTCTCCAGGTGAAT----------------------------------------------------GGCCGGCTAGTACAAACTATTTGTA-TCTGACTTACAATGCCA---CCGAGCACGACATTCATTTTAAAG---ATCAGAAAGTTATGGTGATTGGATCTGGCGTGTACCGAATCGGAAGCTCAGTTGAATTTGACTGGTGTGCATGTGGCTGTTTACGAGAACTTCGAAATCTAGGCAAAAAGACAATCATGGTAAATTACAATCCAGAAACAGTATCTACAGACTACGACATGAGYGATCGTTTGTACTTTGAGGAAATTTCGTTS
>Pentaneurini undet  sp.
------------GCTAAATTTACTCGAGTTAGTAAAAAAATCGGAAGTTCTATGAAAAGTGTTGGTGAAGTGATGGCAATTGGCAGAAAATTTGAAGAAGCTTTCCAAAAAGCTTTGAGAATGGTTGATGAAAATGTATTGGGATTTGATCCAAATTTAAAGGAGGTCAATGAAAAAGAGTTGACAGAACCAACGGATAAGAGAATTTTCGTTTTGGCAGCTGCTCTGAAACATGGCTACACAATCGACAAATTATATGATTTAACAAAAATTGATCGCTGGTTTTTGGAGAAGATGAAAAAAATTATTAATGTTACATTGGAATTGGAAAA----------------------ATT--G---GAC---AATTCTC---------TACCTGACGATTTATTG-------------------------------------------------------ATAATTTCGAAACAATTGGGATTCTCTGATAAACAAATTGCTGGATACATTA------------------------------------------------------------------AAAGTTC----------------------------------------------------------------------------------------TGAACTGGCAATCCGAAAGCAGCGAAAAGAAAGTAAAATTTTACCATTTGTGAAACAAATTGATACTGTTGCTGGTG------------------------------------------------------------A-----------------------------------------------------------GTACTAATTGAACTTTGATGTTTTAATTCTTTTCTGATAAAGAATCGAAATTATTGTAATTGAAAAATTTGTTTCCATCATTAGTTTACCTTTACGCCNNNNNNNNNNNNNNNNNNNNNNNNNNNNNNNNNNNTCTTCATGTATGATGAATAGAATTCTATCCATCATACACCAAAATTAAAACACGGCAGCGATTTGTGACATCATCTAAAAGTGATTCTTAAATTTTTATTTTAAATTTTAGGTGAAT----------------------------------------------------GGCCTGCAAGTACGAATTATTTGTA-CTTAACATACAATGCAT---CTGAACATGACATTCAATTTAAAG---ATCAAAAAGTGATGGTGATTGGATCAGGAGTGTACCGTATTGGAAGCTCAGTAGAATTTGATTGGTGTGCTTGTGGATGTTTGAGGGAACTTCGTAATTTGGGAAAGAAAACTATTATGGTTAATTATAATCCAGAAACTGTATCCACCGATTATGATATGAGCGATAGACTTTATTTTGAAGAAATTTCATT-
>Psectrotanypus  sp.
------------------TTTATACGTGTTAGCAAGCATATTGGAAGTTCTATGAAAAGTGTGGGTGAAGTAATGGCTATTGGTCGTAAATTTGAAGAAGCATTTCAGAAGGCTTTACGTATGGTTGATGAGAATGTCAACGGATTTGATCCGAATATAAAAGATGTTAATGAAAAAGAATTAAGTGAACCCACAGATAAACGTATGTTTGTTTTGGCTGCTGCATTAAAAGCTGGTTACTCCGTTGACAAATTGTATGATTTAACAAAAATCGATCGTTGGTTTTTGCATAAAATGAAAAAAATTATTGATGTTACAGTACAACTAGAAAG----------------------TTT--G---GAT---GATTCTT---------TGCCTGACGATATATTA-------------------------------------------------------CGGATCGCAAAACAATTGGGCTTTTCAGATAAACAAATAGCTAATTATATCA------------------------------------------------------------------AAAGTTC----------------------------------------------------------------------------------------AGAATTAGCTATTCGAAAACAACGAAGAGAAAGTAAGATAACTCCGTTTGTCAAACAAATTGATACAGTAGCAGGTG------------------------------------------------------------A-------------------------------------------------------------------------------------------------------------------------------------------------------------------------------------------------------------------------------------------------------------------------------------------------------------------AT----------------------------------------------------GGCCTGCAAGTACTAATTACTTATA-TCTTACATATAATGCTA---TGGAACATGATATTTCATTTAAGG---ATCAAAAAATTATGGTGATCGGTTCAGGTGTCTATCGTATTGGAAGTTCAGTAGAATTCGACTGGTGTGCATGTGGATGTTTAAGAGAATTGAGAAACTTAGGCAAAAAGACTATAATGATCAATTATAACCCAGAAACAGTATCTACTGATTATGACATGAGTGATCGTTTGTATTTCGAAGAAATATCCTT-
>Tanypus  sp.
------------------------------------------GGTAGCTCAATGAAAAGTGTTGGTGAAGTTATGGCCATCGGTCGGAAGTTTGAAGAAGCATTCCAGAAAGCCTTGCGTATGGTTGACGAGAATGTGCTGGGATTTGATCCAAACTTGAAAGAAGTGAATGAAGATGAATTGAAACAACCGACGGATAAGCGAATGTTTGTGTTGGCAGCTGCTTTGAAGGCCGGATATTCAGTGGACAAACTGTAYGATCTGACAAAAATCGACCGTTGGTTCCTCCATAAAATGAAGAAGATTATTGATGTGACTTTGGAACTAGAGAA----------------------CTT--G---CAA---GGTCCMA---------TCAGTGAAGAACTGCTA-------------------------------------------------------AAAATGTCGAAACAAATGGGATTCTCTGATAAGCAAATTGCCAGTTATGTCA------------------------------------------------------------------AGAGCTC----------------------------------------------------------------------------------------TGAACTAGCGATTCGTAAGCAACGTAAGGAGAGTAGAATATTCCCATTTGTTAAGCAAATTGATACTGTGGCAGGTA------------------------------------------------------------A-----------------------------------------------------------------------------------------------------------------------------------------------------------------------------------------------------------------------------------------------------GAGGATCATTGACGTTCCATTGGACAAATTACTGATTTTATTTTGTTTGTTATTTTAGGTGAAT----------------------------------------------------GGCCTGCAAGTACAAACTACTTATA-TCTCACCTACAATGCAA---TGGAACATGATATACAATTCAAAG---ATCAAATGACAATGGTGATTGGTTCTGGTGTTTATCGGATTGGTAGTTCTGTRGAGTTCGATTGGTGTGCCTGTGGCTGTTTACGTGAATTAAGGAAYTTGGG-------------------------------------------------------------------------------------------
>Zavrelimyia   sp. 1
---------CTTGCCAAATTTATTCGAGTTAGCAAAAATATCGGCAGCTCTATGAAAAGTGTTGGTGAAGTAATGGCTATTGGCAGAAAGTTCGAAGAAGCTTTTCAGAAAGCTTTGCGAATGGTAGACGAAAATGTTTTAGGTTTTGATCCAAATTTGAAAGAAGTCAACGAAATTGAATTGGCAGAACCAACAGATAAAAGAATTTTTGTTGTAGCAGCAGCTCTTAAAAATGGCTATAGTGTGGACAAACTTTACGAATTGACAAAAATTGATCGCTGGTTTTTGGAAAAAATGAAAAATATTATCAATGTTACTATGGAATTGGAGAA----------------------GTT--G---GAC---AATTCTC---------TGCCAGACAGTTTATTG-------------------------------------------------------ATCATCTCTAAACAGCTAGGATTCTCTGACAAGCAGATTGCGGGCTATATAA------------------------------------------------------------------AAAGTTC----------------------------------------------------------------------------------------GGAATTGGCAATTCGAAATCAAAGGAGAGAGCAAAAAATCACACCATTTGTAAAACAGATTGACACTGTCGCTGGTA------------------------------------------------------------A----------------------------------------------------------------------------------------------------------------------------------------------------------------------------------------------------------------------------------------------------GAGTTGTATTATAATAATAAGTGTTGAAGATAAAAAGTAATCGCTTAATTAATTTTTAGGTGAAT----------------------------------------------------GGCCAGCAAGTACAAATTATTTGTA-TTTTACATATAATGCAT---CTGAACACGATATTGACTTCAAAG---ATCAAAAAGTAATGGTCATTGGATCGGGAGTTTATCGAATTGGAAGTTCTGTAGAATTTGATTGGTGTGCTTGTGGTTGTCTACGAGAACTTCGAAACTTGGGAAAGAAAACGATTATGGTCAACTATAATCCTGAAACAGTGTCTACCGATTATGATATGAGTGATCGTCTGTACTTTGAAGAAATTTCGTT-
>Zavrelimyia  sp. 2
------------------TTCATTCGAGTTAGCAAAAATATAGGCAGYTCTATGAAAAGCGTGGGTGAAGTAATGGCAATAGGAAGAAACTTTTGTGAGGCGTTTCAGAAAGCATTACGTACGGTGGACGAATCTGTTTTGGGATTTGATCCCAACATTAAGGAAGTCAATGAAAAGGAATTGACTGAACCCACCGATAAGAGAATTTTTGTGCTTGCAGCTGCTTTGAAAAATGGATATTCCATTGATAAATTGTACGAATTGACTAAAATTGACCGTTGGTTCTTAGCTAAAATGAAGAGAATTATCAACGTTACTTTGGAATTGGAAAA----------------------GCT--G---GAC---AATTCTT---------TGCCCGATAATTTGTTG-------------------------------------------------------ATACTTTCCAAACAAATGGGATTTTCTGGTAAGCAAATCGCTGATTACATCA------------------------------------------------------------------AGAGCTC----------------------------------------------------------------------------------------TGAACTAGCTATTAGAAAACAGAGACRCGAAAGCAGGATCACGCCTTTTGTCAAACAAATTGATACAGTTGCTGGTG------------------------------------------------------------A-----------------------------------------------------------------------------------------------------------------------------------------------------------------------------------------------------------------------------------------------GTTGAAATTTTTTTCGTTTTTTTTTCATTGCAAAATCTARATTGTGCTATTTTTAATTCTCCAGGTGAAT----------------------------------------------------GGCCGGCTAGTACAAACTATTTGTA-TCTGACTTACAATGCCA---CCGAGCACGACATTCATTTTAAAG---ATCAGAAAGTTATGGTGATTGGATCTGGCGTGTACCGAATCGGGAGCTCAGTTGAATTTGACTGGTGTGCATGTGGCTGTTTACGAGAACTTCRAAATCTAGGCAAAAAGACAATCATGGTAAATTACAATCCAGAAACAGTATCTACAGACTACGACATGAGCGATCGTTTGTACTTTGAGGAAA--------
>Zavrelimyia  sp.3
CGTTGGGACCTGGCCAAGTTCACTCGAGTCAGTAAACACATTGGCAGCTCTATGAAAAGCGTTGGCGAAGTCATGGCAATTGGCAGAAAGTTCGAGGAAGCCTTCCAGAAAGCCCTCAGAATGGTGGACGAGAACGTTATCGGGTTTGATCCCAACTTGAAGCCCGTTAGCGACGCAGAACTGCAGACTCCAACCGATAAACGGATGTTTGTGGTAGCTGCAGCCCTCAAAGCTGGATACTCAGTGGACAAAGTCTACGAATTGACCAAAATTGACCGTTGGTTCCTGAGCAAAATGAAGAAAATCATCGATTTAACCGTCAAGTTAGAGCA---------------------------G---AAC---GGAGCGAGTTTTG---TGGAGAATGGAACTTTG-------------------------------------------------------CTCTATGCCAAACAGTTGGGATTCAGCGATAAGCAGATCGCTAAGTATATCA------------------------------------------------------------------AAAGCAC----------------------------------------------------------------------------------------GGAACTGGCTGTGCGGAAGCAGAGACGCGAGAACAAGGTGTTCCCGTTCGTGAAACAAATCGATACAGTAGCTGGAG------------------------------------------------------------A-------------------------------------------------------------------------------------------------------------------------------------------------------------------------------------------------------------------------------------------------------------------------------------------------------------------GT----------------------------------------------------GGCCAGCATCCACAAATTATCTCTA-TTTATCCTACAACGCCT---CCGAACATGACATCCAGTTCACGG---GAAATTACATTATGGTCATTGGTTCGGGAGTTTATCGAATCGGCAGCTCTGTGGAGTTTGATTGGTGCGCTTGTGGCAGCTTGAGGGAGCTCAGGAATCTGGGCAAGAAGACGATTATGGTCAATTATAATCCGGAAACTGTGAGCACCGACTACGACATGTGCGATCGTTTGTACTTCGAGGAAATCTCCTTA
>Telmatogeton  japonicus
------------------------------------------------------------------GAGGTGATGGCAATTGGAAGAAAATTTGAAGAGGCATTTCAAAAAGCACTGAGAATGGTTGACGAAAATGTGAATGGATTTGATCCGAATCTGAAGGCGGTGAAAGATGACGAATTAACGAGTCCAACTGATAAGAGGATGTTTGTTTTAGCAGCRGCCCTTAAAGCTGGTTACACAGTTGATAAAATCTATGATTTAACCAAAATCGATCGTTGGTTCTTGGAAAAGATGAAAAACATAATTAATGTTACGTTGAGTTTGGAAAA------------------TTTGACA--GGAAAAT-------------------TACCTACGCATTTATTG-------------------------------------------------------CAGACTGCAAAAAAAATGGGATTTTCTGATAAACAAATAGCAGAGCTAGTGA------------------------------------------------------------------AGAGTTC----------------------------------------------------------------------------------------AGAACTGGCAGTAAGAAAGCAGAGACGTGAGAAGAATATTCTGCCATTTGTAAAGCAAATTGATACCGTCGCTGGTG------------------------------------------------------------A-------------------------------------------------------------------------------------------------------------------------------------------------------------------------------------------------------------------------------------------------------------------------------------------------------------------AT----------------------------------------------------GGCCGGCATCCACAAATTATTTATA-TCTTACGTACAATGCTT---CGAGTCATGATGTGGAATTTGATG---AGAAATTCATTATGGTGATTGGATCTGGTGTTTATCGAATTGGAAGTTCAGTAGAATTTGATTGGTGCGCTTGTGGGTGCTTGCGAGAAYTGAGAAATCTGGGAAAGAAGACAATTATGGTGAATTATAATCCAGAAACG------------------------------------------------------
>Telmatogeton  mcswaini
------------------------------------------------------AAGAGTGTCGGTGAAGTAATGGCTATTGGTAGAAAATTTGAAGAAGCATTTCAAAAAGCACTTCGAATGGTTGATGAAAATGTAAATGGATTTGATCCAAATTTAAAAGTAGTTAAAGATGATGAATTAACGAGGCCAACAGATAAAAGGATGTTTGTTCTTGCAGCAGCATTAAAAGCTGGATATACAGTTGATAAAATTTATGATTTGACAAAAATTGACAGATGGTTTCTGGAAAAAATGAAAAATATTATTGATGTGACATTAGAACTAGAAAC----------------------ATT------AAG---TGGAAAAC--------TTCCAACATATTTACTA-------------------------------------------------------CAAACTGCTAAGAAAATGGGTTTTTCTGATAAACAAATTGCAGAACTTGTTA------------------------------------------------------------------AGAGTTC----------------------------------------------------------------------------------------AGAATTGGCTGTGAGAAAACAGAGAAGAGAAATGAACATTTTTCCATATGTAAAACAAATAGATACTGTTGCTGGTG------------------------------------------------------------A-------------------------------------------------------------------------------------------------------------------------------------------------------------------------------------------------------------------------------------------------------------------------------------------------------------------GT----------------------------------------------------GGCCAGCAGCAACCAATTATTTGTA-TCTTACATATAATGCTT---CAGCTCATGATGTTGAATTTGATG---AAAAATTTATAATGGTTATAGGATCAGGTGTTTATCGAATTGGAAGTTCAGTTGAATTTGATTGGTGTGCTTGTGGATGTTTACGTGAACTTCGTAAACTTGGAAAAAAAACAATTATGGTAAATTATAATCCAGAAACTGTTTCAACTGATTATGATATTTGYGATAGATTGTATTTTGAAGAAATTTCATT-
>Thalassomyia  frauenfeldi
CGTTGGGATCTTTCGAAATTCACACGCGTTAGCAAACACATTGGAAGTTCAATGAAAAGTGTAGGTGAGGTCATGGCCATAGGAAGAAAATTCGAGGAAGCATTTCAAAAGGCGCTACGTATGGTTGATGAAAATGTTAACGGTTTTGATCCAAACTTGAAGCCAGTTAAGGACGACGAACTAACTAGTCCAACTGATAAGAGAATGTTTGTACTAGCAGCAGCACTTAAAGCTGGTTAYACAGTTGATAAAATTTACGATCTAACAAAAATCGATCGATGGTTCTTGGAAAAAATGAAAAATATCATTGAAATAACACAAAAGCTTGAACA----------------------ACT------AAC---TGGCAAAT--------TACCGTCCAATTTACTA-------------------------------------------------------CATACTGCAAAACAATTGGGATTTTCTGATAAACAAATTGCTGATCTCATTA------------------------------------------------------------------AAAGTTC----------------------------------------------------------------------------------------GGAGCTAGCTGTACGAAAACAGCGTCGTGAAAAGAATATTATGCCATTTGTTAAGCAAATTGATACTGTTGCTGGAG------------------------------------------------------------A-------------------------------------------------------------------------------------------------------------------------------------------------------------------------------------------------------------------------------------------------------------------------------------------------------------------AT----------------------------------------------------GGCCAGCAAGTACAAATTATTTATA-CCTTACATATAATGCAT---CAACTCATGATGTTGAATTTGATA---ATGAATTCGTTATGGTTATTGGGTCGGGGGTGTATCGCATTGGTAGCTCTGTAGAATTTGATTGGTGTGCATGTGGATGCCTACGAGAACTTCGAAATCTTGGCAAGAAAACAATAATGGTAAATTATAATCCAGAAACTGTTTCCACTGACTACGACATTTGTGATAGATTATATTTTGAAGAAATATCATT-
>Forcipomyia brevipennis
------------------------------------------------------------------------------------------------------------------------------------------------------------------------------------------------------------------------------------------GGATACACAATCGATAAACTTTACGACCTCACTCATATCGATCGTTGGTTCCTTCAAAAAATGAAAAATATTGTCGACTTGAACACAATGCTGAAGAA----------------------ACT--CGGTAAT---GATT------------TATCCAACGAAATCTTG-------------------------------------------------------CTGGAGGCCAAAAAGATCGGTTTTTCTGATAAACAGATAGCAACGGCTATCA------------------------------------------------------------------AGAGCAC----------------------------------------------------------------------------------------TGAACTTGCAGTACGAAAATTGCGTGAAGAACAAAAACTGTTTCCTTACATCAAACAAATCGATACAGTCGCCGGCG------------------------------------------------------------A-------------------------------------------------------------------------------------------------------------------------------------------------------------------------------------------------------------------------------------------------------------------------------------------------------------------GT----------------------------------------------------GGCCAGCATCCACAAACAATCTTTA-CATGACATACAACGCAC---AAGAGAATGACATCAATTTCCCTG---GTGGACATACAATGGTCCTAGGCTCAGGCGTATACCGTATCGGCAGCTCTGTTGAGTTCGATTGTTGCGCTGTTGGATGCTTGAGAGAATTGAGAAATTTAGGGAAGAAAACAATCATGGTGAACTACAATCCTGAGACTGTTAGTACAGATT-----------------------------------------
>Atrichopogon (s.s.) minutus
------------------------------------------------------------------GAGGTTATGTCAATTGGTAGAAAATTTGAAGAAGCATTTCAAAAAGCTCTCCGAATGGTTGATGGTAATGTTCTTGGATTCGATCCAGATTTACAAAAAGTCAATGAGGAAGTTTTAAAACAACCAACTGATAAGAGAATGTTTGTTATAGCTGCTGCTCTCCAAGCTGGTTACACTGTTGATAAACTTTATGATTTAACTAAAATTGATAAATGGTTTCTTGAGAAAATGAAAAATATTGTGGATCTTAATACAAAAATGAAGAA-------------------------------AAT--AGGCAACAATC------TTCCACATGAAGTGTTA-------------------------------------------------------CTTGCAGCAAAGAAAATTGGTTTTTCAGATAAACAAATTGCTGCAGCAATAA------------------------------------------------------------------AAAGTAC----------------------------------------------------------------------------------------TGAGCTAGCTGTTCGTCAAAATCGTGAAGAGTTAAAAATTCTACCATTTATTAAACAAATTGATACTGTTGCTGGTG------------------------------------------------------------A-------------------------------------------------------------------------------------------------------------------------------------------------------------------------------------------------------------------------------------------------------------------------------------------------------------------AT----------------------------------------------------GGCCAGCAGCAACAAATTATTTGTA-TACCACATATAATGCAG---CAACACATGATATTGAATTTCCTG---GTGGTCATACAATGGTCATTGGATCTGGAGTATATCGTATTGGAAGTTCAGTAGAATTTGATTGGTGTGCAGTTGGATGTTTGAGAGAATTGAGAAATTTAAATAAAAAGACAATTATGGTAAATTATAATCCAGAAACT------------------------------------------------------
>Brachypogon (Isohelea)  sp.
------------------------------------------------------------------GAAGTTATGGCAATTGGTCGGAAATTTGAAGAGGCATTTCAAAAAGCACTAMGAATGGTCGATGGAAATGTCATGGGATTTGATCCTGATTTGATGCCTGTTGATGATGATGTCTTAAAGGAACCCACTGATAAACGAATGTTTGTCTTGGCAGCTTCACTTCAAGCTGAATATACGATCGATCGTTTGTATGACTTGACGAAAATTGACAAATGGTTCCTACAAAAGATGAAACAYATCATTGATTTTTATGGTTTGTTGAAGAG----------------------ATT--AGGGAATAATT---------------TGCCGACTGAGGTCCTG-------------------------------------------------------AGGGATGCCAAAAAAATTGGTTTCTCCGACAAACAGATCGCTTCAGCGATCA------------------------------------------------------------------AAAGTAC----------------------------------------------------------------------------------------CGAATTGGCTGTTCGAAATCAGCGTGAGGAGAGCGGTGTCACTCCAATTGTCAAACAAATCGATACWGTCGCTGGCG------------------------------------------------------------A-------------------------------------------------------------------------------------------------------------------------------------------------------------------------------------------------------------------------------------------------------------------------------------------------------------------AT----------------------------------------------------GGCCTGCTTCCACGAACTATCTCTA-CATGACTTACAATGGTA---CCATCCATGATATCGATTTTCCAG---GAKCTCACACGATGGTCATCGGATCCGGAGTCTATCGAATTGGAAGTTCAGTTGAATTCGATTGGTGTGCTGTCGGCTGTTTACGTGAGTTACGAAATCTCGGTCGAAAAACCATCATGGTCAATTACAATCCCGARACT------------------------------------------------------
>Culicoides leechi
------------------------------------------------------------------GAAGTAATGTCTATCGGTCGTAAGTTTGAGGAGGCGTTCCAGAAAGCTTTTCGCATGGTTGACGGCAACGTCAATGGATTTGATCCTGATTTGTATCCCGTTAATGACGACGTGTTGAAAGAACCAACCGACAAACGAATGTTCGTCCTTGCCGCAGCCCTTCAAGCTGGATATACAATCGATCGCTTGTATGACTTAACTAATTTTTATCGCTGGTTCCTTTAAATTTTNNNNNNNNNNNNNNNNNNNNNNNNNNNNNNNNNNNN---------------------------------------NNNNNNNNNNNNNNNNNNNNNNNNNNNNNNN-------------------------------------------------------NNNNNNNNNNNNNNNNNNNNNNNNNNNNNNNNNNNNNNNNNNNNNNNNNNNN------------------------------------------------------------------NNNNNNN----------------------------------------------------------------------------------------NNNNNNNNNNNNNNNNNNNNNNNNTGAGGAGAAAGGAGTCTTGCCATTCATCAAGCAAATCGATACTGTCGCTGGAG------------------------------------------------------------A-------------------------------------------------------------------------------------------------------------------------------------------------------------------------------------------------------------------------------------------------------------------------------------------------------------------GT----------------------------------------------------GGCCCGCGTCTACAAATTACCTGTA-TATGACCTACAACGCCA---GCTGTCACGATATCGATTTCCCAG---GAGGACATACAATCGTTATCGGTTCAGGCGTTTATCGAATCGGAAGTTCAGTGGAGTTTGATTGGTGTGCCGTAGGATGCTTGCGTGAGTTGCGAAATCTGGGCAAGAAGACAATTATGGTGAATTACAACCCGGAGACA------------------------------------------------------
>Dasyhelea  sp.
---------------------------------------ATCGGCAGCTCCATGAAGAGTGTCGGGGAAGTAATGTCAATTGGAAGAAGATTCGAGGAGGCGTTCCAGAAGGCGTTACGCATGGTTGATCAGGGCGTCCTCGGCTTCGATCCGGATTTACTCCCAGTTGATGATGAGGTACTGCGACAGCCTACAGATAAGAGAATGTTCGTCGTGGCGGCCGCGTTGCAAGCAGGCTACACTATTGATAAGCTGTACGAGCTGACGAAGATTGACCGCTGGTTCCTGCAAAAGATGAAGAACATAGTTGACTATAACACAAAGTTGAAGAA----------------------GCTGGG---AAA-------TAACT-------TACCTCGCGATGTCTTG-------------------------------------------------------CTGGAAGCTAAGAAGATTGGGTTCTCTGACACTCAGATCGCTACGGCAATAC------------------------------------------------------------------AAAGCAC----------------------------------------------------------------------------------------TGAGCTGGCCGTCCGGAATTTGCGGAAAGAGTTCTCTTTATTCCCGTATGTTTCCCAAATCGATACCGTCGCTGGCG------------------------------------------------------------A-------------------------------------------------------------------------------------------------------------------------------------------------------------------------------------------------------------------------------------------------------------------------------------------------------------------GT----------------------------------------------------GGCCTGCATCCACGAACTATCTGTA-CATGACCTACAACGCAA---GCGCCCATGACGTCGAGTTCAATG---GCAATCACATCATGGTGATTGGATCCGGTGTGTACCGCATTGGCAGCTCAGTCGAGTTTGACTGGTGCGCTGTTGGATGTCTCCGGGAACTGCGCAACCTCGGTAAAAAGACAATCATGGTCAACTACAACCCGGAGACGGTGAGCACGGATTATGACATGTGCGATCGCCTTTACTTCGAGGAGATCTCATT-
>Austrothaumalea  sp.
CGCTGGGATCTCGCCAAATTCGTGCGTGTCAGCAAAAACATCGGCAGCTCTATGAAGAGTGTTGGAGAGGTTATGGCCATYGGCAGAAAGTTTGAAGAAGCCTTCCAGAAAGCGTTGCGGATGGTTGATGAGAATGTGAGTGGATTCGACCCGTATCTGAAACAAATCACCGACGARGAACTGGCAGAGCCCACCGACAAGCGGATGTTTGTGCTGGCGGCGGCCCTCAAAGCTGGTTACACCATAGATAGGCTATACGACCTCACACGGATCGACCGTTGGTTCCTCAAGAAGATGCTCAACATCATCGAGTGCCAGACTAGCCTCGAGAG----------------------TCT--GGGCAACAATCTCGACA---------------AAGACGTGTTA-------------------------------------------------------TGGCGGGCCAAATGCTTGGGCTTCTCGGACATCCAGATAGCTAATTGTGTAA------------------------------------------------------------------AGAGCAC----------------------------------------------------------------------------------------TGAGTTAGCGGTCCGGCAAATGCGTGAGGAGCTCAGTGTGCTTCCGTTCGTGAAGCAAATCGACACAGTCGCGGGCG------------------------------------------------------------A-------------------------------------------------------------------------------------------------------------------------------------------------------------------------------------------------------------------------------------------------------------------------------------------------------------------GT----------------------------------------------------GGCCAGCCACCACCAATTATCTTTA-TCTAACTTACAACGCGG---CCACACACGACATCATCTTTGACT---TGCATAGCACGATGGTGATTGGGTCGGGCGTTTACCGCATCGGCAGCTCCGTGGAATTCGATTGGTGTGCGGTGGGATGTCTGCGCGAGCTGAAACGACTCGGCCACAAAACAATTATGGTGAACTATAATCCAGAGACGGTGAGCACCGACTACGACATGTGCGATCGTCTGTACTTTGAGGAGATTTCCTT-
