# Supplementary material for: Global Size Pattern in a Group of Important Ecological Indicators (Diptera, Chironomidae) Is driven by Latitudinal Temperature Gradients
Source: Insects. 2021 Dec 28;13(1):34. doi: 10.3390/insects13010034 (PMC8781536; doi:10.3390/insects13010034)
Supplement: Supplementary file 1 [file insects-13-00034-s001.zip › r code/File S4-c_coi_dna.fasta]

>Aphrotenia  tsitsikamae
TTTCTCATATTATTAGCCAAGAAAGAGGAAAAAAGGAAACATTCGGGGCTTTAGGTATAATTTATGCTATATTAGCTATTGGTCTTTTAGGTTTTATTGTTTGAGCTCATCATATATTTACAGTAGGAATAGATGTTGATACACGAGCCTATTTCACTTCTGCAACAATAATTATTGCTGTTCCAACAGGAATTAAAATTTTTAGATGACTTGCTACTCTTCATGGAACTCAAATAAACTATTCTCCATCTCTTTTATGAGCTTTAGGATTTGTTTTTCTATTTACAGTTGGGGGATTAACAGGTGTAATTTTAGCTAATTCATCAATTGATATTATTTTACATGATACATATTATGTTGTTGCTCATTTTCATTATGTATTATCAATAGGAGCCGTATTTGCTATTATAGCTGGTTTTGTTCATTGATATTCTTTATTTACAGGATTAACTATAAATGAAGAATGGTTAAAAAGACAATTTGGTATAATATTTTTAGGAGTAAATTTAACTTTTTTCCCTCAACATTTTCTTGGATTAGCAGGTATACCCCGCCGATATTCTGATTATCCAGACGCTTATATTTCCTGAAATATAATTTCTACTTTAGGTTCCACAATTTCTTTAGTTGGTATTTTATTTTTTATTTTTATTATCTGAGAAAGTATAATTTCTCAACGAACCCCCTTATACCCCCTTCAACTTAATTCTTCAATTGAATGATATCAA-
>Aphroteniella  sp. 1
TTTCTCATATTATTAGCCAAGAAAGAGGGAAAAAAGAAACTTTTGGGTCTTTAGGAATAATTTATGCTATATTATCAATTGGTTTACTAGGATTTATTGTTTGAGCTCATCATATATTTACTGTAGGAATAGATGTAGATACTCGAGCTTATTTTACATCTGCAACTATAATTATTGCTGTCCCAACAGGAATTAAAATTTTTAGTTGATTAGCAACTTTACATGGAACTCAAATAAGTTATTCTCCCTCCTTATTGTGAGCTTTAGGATTTGTATTTTTATTTACAGTAGGAGGATTAACTGGAGTTATTTTAGCCAATTCTTCAATTGATATTATTCTTCATGATACCTATTATGTAGTAGCCCATTTTCATTATGTATTATCAATAGGAGCAGTATTTGCTATTATAGCAGGATTTGTTCATTGATATACATTATTTACAGGATTAACTATAAATGAAGAATGATTAAAAAGTCAATTTGCTATAATATTTTTAGGAGTTAATTTAACTTTTTTCCCTCAACATTTCTTAGGATTAGCTGGAATACCTCGTCGTTACTCTGATTATCCAGATGCTTACACTTCATGAAATATAATTTCTACTTTAGGGTCAACTATTTCATTAATTGGAATTTTATTTTTTATTTATATTGTCTGAGAAAGTATAATTTCTCATCGTATACCTCTTTATCCTCTTCAACTTAATTCCTCTATTGAATGATTCCAA-
>Aphroteniella  sp. 2
TTTCTCATATTATTAGTCAAGAAAGAGGAAAAAAAGAAACATTTGGATCATTAGGAATAATTTATGCAATATTATCAATTGGCCTCTTAGGATTTATTGTATGAGCTCATCATATATTTACAGTTGGAATAGATGTTGATACCCGAGCTTATTTTACATCAGCCACAATAATTATTGCTGTTCCAACAGGAATTAAAATTTTTAGTTGATTAGCAACTCTTCACGGAACTCAAATAAATTATTCTCCTTCTCTATTATGAGCCTTAGGGTTTGTATTTCTATTTACAGTTGGAGGTTTAACAGGAGTAATTTTAGCTAATTCATCTATTGATATTATTCTACACGATACTTATTATGTAGTCGCCCATTTTCACTATGTTCTTTCTATAGGGGCAGTATTTGCTATTATAGCAGGATTTGTACATTGATATACGTTATTTACAGGAATAACTATAAATGAAGAATGACTAAAAAGTCAATTTACAATAATATTTATTGGGGTAAATTTAACTTTCTTTCCTCAACATTTTTTAGGTCTTGCAGGAATACCTCGACGATATTCTGATTATCCAGATGCTTATACTTCTTGAAATATAATTTCTACTTTAGGATCTACTATTTCATTAATTGGTATTTTATTTTTTATTTATATTATTTGAGAAAGTATAATTTCTCATCGAACCCCTCTTTATCCTCTTCAACTTAATTCTTCAATTGAATGATTTCAA-
>Aphroteniella  sp.
-----CATATTATTAGTCAAGAAAGAGGAAAAAAGGAAACATTTGGATCTTTAGGAATAATTTATGCTATACTTTCTATTGGACTATTAGGTTTTATTGTTTGAGCTCATCATATATTTACTGTTGGAATAGATGTAGATACTCGAGCTTATTTCACGTCTGCTACTATAATTATTGCAGTTCCTACAGGAATTAAAATTTTTAGATGATTAGCTACTCTTCATGGAACTCAAATAAATTATTCCCCTTCTTTATTATGAGCTTTAGGATTTGTATTTTTATTCACTGTAGGAGGATTAACAGGAGTTATTTTAGCAAATTCGTCTATTGACATTATTTTACATGATACATATTATGTAGTAGCTCATTTTCATTATGTACTTTCTATAGGAGCCGTATTTGCTATTATAGCAGGATTTGTTCATTGATACACATTATTTACAGGATTAACTATAAATGAAGAAATATTAAAAAGACAATTTACTATAATATTTCTTGGAGTTAATTTAACTTTTTTCCCTCAACATTTTTTAGGATTAGCAGGAATACCTCGTCGTTATTCAGATTATCCAGATGCTTACACCTCTTGAAATATAGTGTCTACTCTTGGATCTACTATTTCATTAGTTGGAATTTTATTTTTTATTTATATTATCTGAGAAAGAAT--------------------------------------------------------------
>Aphroteniinae gen ?
TTTCTCATATTATTAGTCAAGAAAGAGGTAAAAAAGAAACATTTGGTTCTTTAGGGATAATTTATGCTATACTAGCCATTGGATTATTAGGTTTTATTGTATGAGCTCATCATATATTTACAGTAGGAATAGATGTCGATACTCGAGCCTATTTTACTTCTGCCACAATAATTATTGCTGTACCCACAGGTATTAAAATTTTTAGTTGACTAGCTACTCTTCATGGAACTCAAATAAATTATTCCCCTTCACTTTTATGATCTTTAGGATTTGTATTTTTATTTACTGTTGGAGGTTTAACAGGAGTAATTTTAGCTAATTCTTCTTTAGATATTATTCTTCATGATACTTATTATGTAGTTGCCCATTTTCATTATGTATTATCTATAGGAGCTGTTTTTGCTATTATAGCTGGATTTGTTCATTGATACCCATTATTTACAGGATTAACAATAAATGAAGAATGGTTAAAAAGTCAATTTAGTATTATATTTCTAGGTGTAAATTTAACATTTTTTCCTCAACATTTTCTTGGATTAGCCGGAATACCTCGACGTTATTCAGACTATCCTGATGCTTATACTTCATGAAATATAGTTTCTACCTTAGGTTCTACTATCTCTTTAATTGGAATTTTATTTTTTATTTTTATTATTTGAGAAAGAATAATTTCTCAACGAACCCCTTTATATCCTCTTCAATTAAATTCTTCTATTGAATGATATCAA-
>Buchonomyia thienemanni
--TCTCATATTATTAGCCAAGAAAGAGGAAAAAAGGAAACTTTTGGTTCTTTAGGAATGATTTATGCTATATTAGCAATTGGTTTATTAGGATTTGTAGTTTGAGCTCATCATATATTTACAGTAGGAATAGATGTCGATACACGAGCATATTTTACTTCAGCTACTATAATTATTGCTGTTCCTACAGGAATTAAAATTTTTAGTTGACTAGCTACATTACACGGAACTCAACTTAATTATTCTCCATCAATTTTATGAGCTTTAGGATTCGTATTTTTATTCACAGTTGGAGGACTAACAGGAGTAATTTTAGCTAATTCTTCTATTGATATTGTTCTTCATGATACTTACTATGTAGTAGCTCATTTTCATTATGTTTTATCTATAGGAGCAGTATTTGCTATTATAGCAGGATTTGTACACTGATACCCCCTGTTTACAGGACTTTCAATAAACCAAGAATGATTAAAGGCCCAATTTTCTATTATATTTTTAGGTGTAAATTTAACATTCTTTCCTCAACATTTTTTAGGATTAGCAGGAATACCACGACGTTATTCAGATTATCCAGATGCCTATACTTCATGAAATATTGTTTCTACAATCGGGTCTACAATCTCTTTAGTAGGAATTTTATTTTTTCTTTTTATTATTTGAGAAAGTATAATTTCTCATCGTACTGTTCTTTACCCTACTCAACTAAATTCTTCAATTGAATGATATCAA-
>Afrozavrelia kribiensis
-----CATATTATTAGCCAAGAAAGAGGAAAAAAAGAAACTTTTGGAACTTTAGGAATGATTTATGCAATATTAGCTATTGGGTTTTTAGGTTTTATTGTTTGAGCTCACCATATATTTACTGTAGGAATAGATGTAGATACACGAGCTTATTTTACTTCAGCTACTATAATTATTGCGGTACCAACGGGAATTAAAATTTTTAGCTGAATAGCAACTTTACATGGAACACAAATTAATTATTCACCATCAATTTTATGAGCTTTAGGGTTTGTATTTTTATTTACAGTAGGAGGAATTACAGGTGTAATTTTAGCTAATTCTTCTATTGATGTTGTTCTTCATGATACTTATTATGTTGTTGCTCATTTTCATTACGTTCTTTCTATAGGAGCTGTTTTTGCTATTATAGCAGGATTTGTTCATTGATACCCCTTATTGACTGGGTTAACTTTAAAAGAAAATTGATTAAAATTACAATTTATTATTATATTTTTTGGAGTTAATTTAACTTTTTTTCCTCAACATTTTTTAGGATTAGCCGGCATACCCCGCCGTTATTCTGATTATCCAGATAGTTACACTTCATGAAATATTTTATCTTCTATTGGTTCAACAATTTCTATAATTGGTATTTTATTATTTTTATTTATTATTTGAGAAAGAATT-------------------------------------------------------------
>Apedilum subcinctum
-----CATATTATTAGTCAAGAAAGAGGAAAAAAGGAAACTTTTGGAACTTTAGGAATAATTTATGCTATATTAGCAATTGGTTTACTTGGATTTATTGTCTGAGCACACCATATATTTACTGTAGGAATAGATGTAGATACTCGAGCTTATTTTACATCAGCTACTATAATTATTGCTGTACCAACAGGAATTAAAATTTTTAGTTGATTAGCAACATTGCACGGAACACAAATTAATTATTCTCCTTCAATTTTATGGGCTTTAGGGTTTGTATTTTTATTTACTGTCGGGGGAATTACAGGAGTTATTTTATCGAATTCATCAATTGATGTAGTATTGCATGATACTTATTATGTTGTTGCTCATTTCCATTATGTTTTATCTATAGGAGCAGTATTTGCTATCATAGCAGGATTTGTCCACTGATATCCTCTATTTACAGGTTTAACTTTAAACGAAAAATGATTAAAGTCACAATTTGCTATTATGTTTTTCGGGGTAAATTTAACATTTTTCCCTCAACATTTTTTAGGGTTAGCCGGAATACCTCGACGGTACTCAGATTATCCTGATGCTTATACAACTTGAAATATTATTTCTACACTAGGATCAACAATTTCAATAATCGGAACTTTATTTTTCCTTTTTATTATTTGAGAAAGTTT--------------------------------------------------------------
>Axarus  sp.
-----CACATTATTAGTCAAGAAAGAGGAAAAAAGGAAACTTTTGGAACCCTAGGAATAATTTATGCTATACTTGCTATTGGTTTATTAGGATTTATTGTATGAGCACACCATATATTCACAGTAGGAATAGATGTTGATACTCGAGCATATTTTACCTCTGCTACTATAATTATTGCAGTTCCTACAGGAATTAAAATTTTTAGTTGAATAGCAACTCTACATGGAACCCAAATCAACTATTCACCATCAATTCTTTGATCTTTAGGATTTGTATTTTTATTCACTGTTGGGGGAATTACAGGAATTATTCTTTCTAATTCTTCAATTGATGTTGTTCTACATGATACTTATTATGTTGTTGCTCATTTTCATTATGTTCTATCAATAGGAGCTGTATTTGCAATTATAGCCGGATTCGTCCATTGATACCCATTATTAACAGGTTTAACTCTAAACGAACCCTGACTAAAATCACAATTTGGAATTATATTTTTTGGAGTAAATTTAACCTTTTTTCCTCAACATTTTTTAGGATTAGCCGGAATACCTCGACGATATTCTGATTATCCTGATGCTTATACTACTTGAAATATTATTTCAACTATTGGGTCAACAATCTCAATAATTGGAACATTATTTTTTATTTTTATTATTTGAGAAAGCTT--------------------------------------------------------------
>Beardius reissi  *
-----CATATTATTAGTCAAGAAAGAGGAAAAAAGGAAACTTTTGGAACTTTAGGAATAATTTATGCTATACTTGCAATTGGACTTTTAGGATTTATTGTATGAGCTCATCATATATTTACAGTTGGAATAGACGTTGATACCCGAGCTTATTTTACATCAGCTACAATAATTATTGCAGTACCTACAGGAATTAAAATTTTTAGTTGACTTGCTACACTTCATGGAACTCAAATTAATTACTCCCCTTCAATTCTTTGAGCTTTAGGATTTGTTTTCTTATTTACTGTTGGAGGAATTACTGGAGTAATTTTATCTAACTCTTCTATTGATGTAATTTTACATGATACTTATTATGTAGTTGCTCATTTCCACTATGTACTTTCAATAGGAGCTGTATTTGCAATTATGGCTGGTTTTGTTCATTGATATCCTCTATTGACAGGATTAACATTAAATGAAAAATGACTAAAATCTCAATTTTGTATCATATTTTTTGGAGTAAATTTAACATTTTTCCCTCAACATTTTCTGGGGTTAGCCGGTATACCTCGACGATATTCTGATTATCCAGATGCTTATACTTCTTGAAATATTATTTCTACTTTAGGATCAACAATTTCTATAATTGGAACATTAATATTTATTTTTATTTTATGAGAAAGTTT--------------------------------------------------------------
>Chironomus  sp.
-----CATATTATTAGCCAAGAAAGTGGAAAAAAGGAAACCTTTGGTACTTTAGGTATAATTTATGCTATACTAGCTATTGGTTTATTAGGATTTATTGTGTGAGCACATCACATGTTTACAGTAGGTATAGATGTTGATACTCGAGCTTATTTTACATCAGCTACAATAATTATTGCTGTTCCTACCGGTATTAAAATTTTTAGTTGAATAGCAACTCTCCATGGAACACAAATTAATTATTCTCCATCTATTCTTTGAGCTTTAGGGTTTGTATTTTTATTTACTGTTGGGGGTATTACAGGTGTAATCCTGGCTAATTCATCAATTGACGTAATTCTCCATGATACATATTATGTTGTTGCTCATTTTCATTATGTCCTTTCAATAGGGGCAGTATTTGCAATTATAGCAGGCTTTGTTCACTGATACCCATTATTTACAGGCTTAACTTTAAATGAAAATTGATTAAAGTCACAATTTGTTATTATATTTTTTGGAGTAAATTTAACATTTTTCCCACAACATTTTTTAGGACTTTCAGGCATGCCCCGACGATATTCAGATTACCCAGATGCATACACTGCTTGAAATATTATTTCAACTGTAGGATCTACAATTTCTATAATTGGTACTTTATTTTTCGTTTTTATTATTTGAGAAAGTTT--------------------------------------------------------------
>Cladotanytarsus   sp. 1
-----CACATTATTAGTCAAGAAAGAGGAAAAAAGGAAACTTTTGGAACATTAGGAATAATTTACGCTATGTTAGCTATTGGACTATTAGGATTTATTGTTTGAGCTCATCATATATTTACTGTAGGAATAGATGTTGATACTCGTGCTTACTTCACGTCTGCTACTATAGTAATTGCTGTGCCAACAGGAATTAAAATTTTCAGATGATTAGCAACTTTACATGGAACCCAAATTAATTATTCCCCATCAATTTTATGAGCTCTAGGGTTTGTATTTTTATTTACAGTAGGTGGAATTACAGGAGTAATTTTAGCTAATTCATCTATTGATGTAGTTCTACATGATACTTATTATGTTGTTGCCCATTTTCATTATGTACTTTCTATAGGAGCAGTATTTGCTATTATAGCTGGATTTGTTCACTGATACCCATTATTTACAGGACTTTCAATAAATGAAACTTGATTAAAATTACAATTTATTATTATATTTTTTGGAGTAAATTTAACGTTTTTTCCTCAACATTTTTTAGGATTAGCTGGTATGCCTCGACGATATTCTGATTATCCTGATGCATTTACAACATGAAACATTGTTTCAACAATTGGTTCAACTATTTCAATAATTGGAATTTTAATATTCTTATTTATTATTTGAGAAAGTTT--------------------------------------------------------------
>Cladotanytarsus  sp. 2
-----CATATTATTAGTCAAGAAAGAGGGAAAAAGGAAACCTTTGGAACTTTAGGAATAATTTATGCAATATTGGCAATTGGTTTATTAGGGTTTATTGTTTGAGCCCACCACATGTTTACTGTAGGAATAGACGTTGATACTCGAGCTTATTTTACTTCTGCAACTATAGTAATTGCCGTACCAACAGGAATCAAAATTTTTAGATGATTAGCCACTCTTCATGGAACACAAATTAATTACTCCCCCTCTATTTTATGAGCTTTAGGGTTTGTATTTTTATTTACTGTAGGAGGAATTACTGGAGTAATTCTAGCTAATTCATCTATTGATGTAGTATTGCACGATACTTATTATGTAGTAGCCCATTTTCATTATGTGCTTTCTATGGGAGCTGTATTTGCTATTATAGCAGGATTTGTTCATTGATACCCTTTATTTACAGGCCTATCTATAAATGAAAGTTGACTTAAACTTCAATTTATTATTATATTTTTTGGGGTAAATTTAACATTTTTTCCCCAACACTTTCTTGGATTAGCAGGAATACCCCGGCGATATTCCGATTATCCAGATGCTTTTACAACTTGAAATATTGTGTCTACTATTGGGTCAACTATTTCAATAATTGGAATTTTAATATTCTTATTTATCATTTGAGAAAGCTT--------------------------------------------------------------
>Conochironomus  sp.
-----CATATTATTAGTCAAGAAAGTGGAAAAAAGGAAACTTTTGGAACTTTAGGAATAATTTATGCTATATTAGCTATTGGATTATTAGGTTTTATTGTTTGAGCTCATCATATGTTTACTGTGGGGATAGATGTTGATACTCGAGCTTATTTTACTTCAGCAACAATAATTATTGCTGTACCAACAGGAATTAAAATTTTCAGTTGACTAGCTACTCTTCATGGAACTCAAATTAACTATTCTCCGTCTATTTTATGAGCTTTAGGATTTGTGTTTCTCTTCACAGTAGGAGGAATTACAGGAGTAATTCTATCTAATTCTTCTATTGATGTAATCTTACACGATACTTATTATGTTGTTGCCCATTTACATTATGTTTTATCAATAGGAGCTGTATTTGCTATTATAGCAGGATTCGTCCACTGATACCCACTATTAACTGGTTTAACATTAAATGAAAAATGATTAAAGTCTCAATTTGCTATAATGTTTTTTGGGGTTAATTTAACTTTCTTCCCACAACATTTCTTAGGATTAGCAGGTATACCTCGACGATATTCAGATTACCCAGATGCTTATACAGCTTGAAATATTATTTCTTCGATCGGTTCAATAATTTCTGTAGTAGGAACATTATTTTTCATTTTTATTATTTGAGAAAGTTT--------------------------------------------------------------
>Cryptochironomus  sp.
-----CACATTATTAGTCAAGAAAGAGGAAAAAAGGAAACTTTCGGAACCTTAGGAATAATTTATGCTATACTAGCCATTGGTCTTTTAGGATTTATTGTTTGAGCTCATCACATATTTACTGTAGGAATAGACGTTGATACTCGTGCTTATTTCACTTCTGCAACTATAATTATTGCCGTTCCAACAGGAATTAAGATTTTTAGTTGAATAGCAACATTACATGGAACCCAAATTAACTATTCTCCTTCTATTCTTTGAGCTTTAGGGTTTGTATTCTTATTCACTGTAGGAGGTATTACAGGAGTAATTTTAGCTAATTCATCTATTGATGTAATTTTACATGACACATACTATGTTGTCGCCCATTTTCACTATGTTCTTTCTATAGGAGCAGTATTTGCAATTATAGCAGGATTTGTTCACTGATACCCCCTTTTAACTGGACTAACTTTAAATGAAGCATGATTAAAATCTCAATTTGCCATAATATTCTTTGGAGTTAATCTTACCTTCTTCCCCCAACATTTTCTCGGATTGGCCGGAATACCTCGACGTTACTCTGACTATCCTGATGCTTATACTTCGTGAAACATTATTTCTACAATTGGATCTACAATCTCAATAATTGGAACATTATTTTTTATTTTTATTATTTGAGAAAGTTT--------------------------------------------------------------
>Cryptotendipes  sp.
-----CACATTATTAGACAAGAAAGCGGGAAAAAGGAAACCTTTGGTACTTTAGGGATAATTTATGCAATACTTGCTATTGGCCTTTTAGGGTTTATTGTATGAGCGCATCACATGTTTACTGTTGGAATAGATGTTGATACTCGAGCATACTTTACATCAGCTACTATAATTATTGCAGTGCCAACAGGAATTAAAATTTTTAGTTGAATAGCAACCCTCCATGGAACTCAAATTAACTATTCCCCTTCTATTTTATGAGCCTTAGGATTCGTATTTTTATTTACAGTAGGAGGAATTACAGGAGTAATTTTAGCTAATTCTTCAATTGACGTAATCCTTCATGATACTTACTACGTAGTTGCTCATTTCCACTATGTACTATCTATAGGAGCAGTATTCGCTATTATGGCAGGATTTGTTCATTGATACCCTTTACTTACAGGGTTAACTTTAAATGAAGGATGATTAAAATCACAATTTGCTATTATATTTTTTGGAGTTAATTTAACATTTTTTCCACAACATTTCTTAGGATTAGCTGGAATACCTCGACGTTATTCAGACTATCCTGACGCCTATACATCATGAAACATTATCTCGACAATTGGGTCAACAATCTCAATAATTGGTACTTTATTTTTTATTTTTATTATTTGAGAAAGATT--------------------------------------------------------------
>Dicrotendipes peringueyanus
-----CACATTATTAGTCAAGAAAGAGGGAAAAAGGAAACATTTGGTACATTAGGGATAATTTATGCCATACTTGCAATTGGTTTATTAGGGTTTATTGTATGAGCACATCACATATTTACAGTAGGAATAGATGTTGATACCCGAGCTTATTTCACTTCTGCAACAATAATTATTGCTGTACCAACAGGAATTAAAATTTTTAGCTGAATAGCAACTTTACATGGAACCCAAATAAACTATTCACCATCTATTCTTTGAGCTTTAGGATTTGTATTTTTATTTACTGTAGGAGGAATTACAGGAGTAATTCTAGCTAATTCTTCACTTGATGTTATTTTACATGACACTTATTATGTAGTAGCCCATTTTCATTATGTTTTATCTATAGGAGCTGTATTTGCAATTATAGCAGGATTTGTACATTGATACCCTTTATTAACAGGATTAACTTTAAATGAAGCATGATTAAAATCACAATTTGGAATAATATTTTTTGGAGTAAATTTAACATTTTTCCCACAACATTTTTTAGGATTAGCGGGAATACCTCGACGATATTCAGATTATCCCGACGCTTATACTTCTTGAAATATTATCTCTACTATTGGATCAACAGTTTCAATAATTGCAACTTTATTTTTTATTTTTATTATTTGAGAAAGTTT--------------------------------------------------------------
>Dicrotendipes  sp.1
-----CATATTATTAGTCAAGAAAGAGGAAAAAAGGAAACCTTTGGAACTTTGGGAATAATTTATGCTATATTAGCTATTGGATTACTTGGATTCATTGTTTGAGCTCATCATATATTTACAGTAGGAATAGACGTAGATACACGAGCCTACTTTACTTCAGCAACAATAATTATTGCAGTACCAACAGGAATTAAAATTTTTAGTTGAATAGCAACTCTTCATGGCACCCAAATTAATTACTCCCCATCTATTTTATGGGCACTAGGATTTGTATTTTTATTCACAGTAGGTGGAATCACGGGTGTTGTATTAGCAAATTCATCAATTGATGTAATTTTACATGATACATATTATGTAGTTGCTCATTTTCACTATGTCCTATCTATAGGAGCTGTATTCGCAATTATAGCAGGATTCGTTCATTGATACCCTCTTTTAACAGGATTAACACTAAATGAAAACTGATTAAAATCACAATTTGCTATAATATTTTTCGGAGTAAATCTAACTTTTTTCCCACAACACTTTTTAGGCTTAGCAGGAATACCTCGACGTTATTCTGATTATCCAGATGCTTATACTTCATGAAATATCATTTCAACAATTGGCTCAACTATTTCAATAATTGCAACATTATTCTTCATTTTCATTATTTGAGAAAGTTT--------------------------------------------------------------
>Dicrotendipes  sp.3
-----CATATTATTAGTCAAGAAAGAGGAAAAAAGGAAACATTTGGAACTCTTGGTATAATTTATGCTATACTTGCTATTGGATTATTAGGATTTATTGTTTGAGCACATCACATATTTACGGTAGGTATAGATGTAGATACTCGAGCTTACTTTACTTCTGCAACTATAATTATTGCCGTTCCCACAGGAATTAAAATTTTTAGTTGAATGGCTACACTACACGGAACCCAAATAAATTATTCACCATCAATCTTATGAGCTCTAGGATTTGTATTTTTATTTACTGTAGGTGGTATTACTGGAGTAGTTCTTGCTAATTCATCAATTGATGTAATTTTACATGACACTTATTATGTAGTAGCTCACTTTCACTATGTCTTATCTATAGGAGCAGTATTTGCTATTATAGCCGGATTTGTTCACTGATACCCTCTTCTTACAGGATTAACTCTAAACGAAAACTGATTAAAGTCACAATTTGGTATAATATTTTTTGGAGTAAATCTAACGTTTTTTCCTCAACATTTTCTTGGATTAGCAGGAATACCTCGGCGATATTCAGATTATCCAGATGCTTATACTTCTTGAAATATTATTTCAACAATTGGATCTACTATTTCTATAATCGCTACTTTATTTTTTATCTTTATTATTTGAGAAAGTTT--------------------------------------------------------------
>Endochironomus  sp.1
-----CATATTATTAGTCAAGAAAGAGGAAAAAAGGAAACTTTTGGTACCTTAGGAATAATTTATGCTATACTTGCCATTGGACTTTTAGGATTTATTGTTTGAGCTCACCATATATTTACGGTAGGAATAGACGTAGATACCCGAGCCTATTTTACCTCAGCAACAATAGTAATTGCTGTACCTACAGGAATTAAAATTTTTAGTTGACTTGCTACTTTACATGGAACCCAAATTAATTATTCTCCTTCTATTCTTTGAGCTCTTGGATTTGTATTCTTATTTACGGTTGGAGGAATTACAGGAGTAATTTTAGCAAATTCTTCACTTGATGTTATTCTTCATGATACTTATTATGTAGTTGCTCATTTTCACTATGTTCTTTCTATAGGAGCAGTATTTGCAATTATAGCAGGATTTGTTCATTGATATCCTCTTTTAACTGGATTATCAATAAATGAAAATTGATTAAAAACACAATTTGCTATTATATTTTTTGGAGTAAATTTAACATTTTTTCCTCAACATTTTTTAGGATTAGCAGGAATACCACGACGATACTCAGATTATCCTGATGCTTATACTACATGAAATATTATTTCTAGAATTGGATCAACTATTTCTATACTAGGAATTTTATTTTTTATTTTTATTATTTGAGAAAGTAT--------------------------------------------------------------
>Endochironomus  sp.2
-----CATATTATTAGTCAAGAAAGAGGAAAAAAGGAAACTTTTGGAACATTAGGAATAATTTATGCTATACTTGCTATTGGTTTATTAGGATTTATTGTATGAGCTCACCATATATTTACTGTAGGAATAGATGTTGATACTCGAGCTTACTTTACTTCTGCCACAATAATTATTGCAGTACCAACAGGTATTAAAATTTTTAGTTGATTAGCAACTTTACATGGAACTCAAATCAATTATTCTCCCTCTATTCTATGAGCTTTAGGGTTCGTATTTTTATTCACAGTAGGAGGAATTACTGGAGTTATTTTAGCAAATTCATCAATTGATGTTATTCTTCATGATACTTACTATGTAGTAGCCCATTTTCATTATGTATTATCTATAGGAGCAGTATTTGCTATTATAGCCGGATTTATCCATTGATATCCTTTATTAACTGGACTATCTTTAAACGAAACATGATTAAAAACACAATTTGCTATTATATTTTTTGGAGTTAATCTTACTTTTTTCCCTCAACATTTTTTAGGATTAGCTGGAATACCACGACGATACTCAGACTATCCAGATGCTTATACTTCATGAAATATTATTTCTACATTAGGATCAACAATCTCAATAATTGGAACTTTATTTTTTATTTTTATTATTTGAGAAAGTAT--------------------------------------------------------------
>Endotribelos  sp.
-----CACATTATTAGACAAGAAAGTGGAAAAAAGGAAACCTTTGGAACATTAGGAATAATTTATGCCATGTTAGCTATCGGACTATTAGGATTTATTGTTTGAGCACACCACATATTCACAGTAGGTATAGACGTAGACACTCGGGCATATTTTACTTCAGCCACTATAATTATTGCAGTTCCCACTGGAATTAAAATTTTTAGTTGATTAGCCACTCTTCACGGAACTCAAATTAACTACTCTCCTTCAATTTTATGAGCTCTAGGATTTGTATTTTTATTTACTGTAGGAGGAATTACAGGAGTAATTTTAGCTAATTCTTCAATTGATGTAATTCTTCATGATACTTATTATGTAGTAGCTCATTTTCATTATGTTTTATCAATAGGAGCTGTTTTTGCAATTATAGCAGGATTTGTTCACTGATACCCCTTACTGACAGGATTATCTTTAAATGACACTTGATTAAAAACTCAATTCGCCGTAATATTTTTTGGAGTTAATTTAACATTTTTTCCTCAACATTTTTTAGGCTTAGCAGGAATACCACGACGATACTCAGATTATCCAGATGCCTATACATCATGAAATATTATCTCAACATTAGGATCAACAATTTCAATAATTGGTACACTTATATTTATTTTTATTATCTGAGAAAGAAT--------------------------------------------------------------
>Glyptotendipes  sp.
-----CATATTATTAGACAAGAAAGTGGAAAAAAGGAAACATTTGGAACTCTTGGAATAATTTATGCTATGCTAGCCATTGGCCTTTTAGGATTTATTGTTTGGGCCCACCACATGTTTACTGTAGGAATAGATGTTGATACACGAGCATATTTTACATCTGCTACAATAATTATTGCTGTTCCAACTGGAATTAAAATTTTTAGCTGAATGGCAACCCTCCACGGAACACAAATTAACTATTCTCCTTCAATTTTATGGGCCCTAGGATTTGTATTTTTATTTACTGTCGGGGGAATTACAGGAGTTATTTTAGCTAATTCCTCAATTGATGTAATCCTTCATGATACATATTATGTTGTAGCCCACTTCCATTATGTCTTATCAATAGGGGCCGTATTCGCAATTATAGCCGGATTTGTTCATTGATATCCACTTTTAACGGGACTAACATTAAATGAAAATTGACTAAAAACTCAATTTGGAATTATATTTTTTGGTGTTAATTTAACATTTTTTCCACAACATTTCCTGGGTTTAGCCGGGATACCTCGACGATATTCAGACTATCCAGACGCATACACTGCCTGAAACATCATCTCAACTATTGGATCAACAATTTCAATAATTGGAACTTTATTTTTTATCTTTATCATTTGAGAAAGTTT--------------------------------------------------------------
>Harnischia   sp.
-----CATATTATTAGTCAAGAAAGAGGAAAAAAGGAAACTTTTGGTACTTTAGGAATAATTTATGCTATATTAGCAATTGGTCTTCTAGGATTTATCGTTTGGGCTCATCATATATTTACTGTAGGAATAGACGTTGATACTCGAGCTTATTTTACTTCTGCAACTATAATTATTGCGGTTCCAACCGGAATTAAAATTTTTAGCTGAATAGCAACATTACACGGAACCCAAATTAATTACTCACCCTCTATTCTTTGAGCTTTAGGGTTTGTATTTTTATTTACTGTTGGAGGAATTACAGGAGTAATTTTAGCTAATTCTTCTATTGATGTAATTTTACACGATACTTATTATGTTGTTGCTCATTTCCACTATGTACTTTCTATAGGGGCAGTATTTGCCATTATGGCAGGATTTGTTCACTGATACCCATTACTTACAGGTTTAACATTAAATGAACCATGATTAAAATCTCAGTTTGCTATTATATTTTTTGGGGTAAATTTAACATTTTTCCCACAACATTTTTTAGGTCTTGCAGGTATACCACGACGGTACTCTGACTATCCAGATGCCTATACTTCATGAAATATTATTTCTACAATCGGCTCAACAATTTCTATAATTGGAACTTTATTTTTTATTTTTATTATTTGAGAAAGTTT--------------------------------------------------------------
>Harrisius  sp.1
-----CATATTATTAGTCAAGAAAGAGGAAAAAAAGAAACATTCGGAACATTAGGAATAATTTATGCTATATTAGCAATTGGATTATTAGGATTTATTGTATGAGCTCATCATATATTTACAGTAGGAATAGATGTAGATACACGAGCATATTTTACCTCTGCAACTATAATTATTGCTGTTCCTACAGGAATCAAAATTTTTAGATGATTAGCAACTCTTCATGGAACACAAATTAATTATTCTCCATCAATCCTTTGATCTTTAGGATTTGTTTTTTTATTCACTGTCGGAGGAATCACAGGAGTTATTTTAGCTAATTCATCAATTGATATTATTTTACATGATACATATTATGTTGTAGCTCATTTTCACTATGTTTTATCTATAGGAGCAGTATTTGCAATTATAGCAGGATTTATTCACTGATATCCTTTATTAACAGGATTAAGTTTAAATGAAAAATTATTAAAATCTCAATTCTCTATTATATTCTTAGGTGTAAATTTAACTTTTTTTCCCCAACATTTCTTAGGATTAGCAGGAATACCCCGACGATATTCTGATTATCCTGATGCTTACACATCATGAAATATTATCTCTTCCATTGGTTCAACAATTTCTATAATTGGAACTTTAATATTCATTTTTATTATCTGAGAAAGTTT--------------------------------------------------------------
>Harrisius  sp.2
-----CATATTATTAGTCAAGAAAGAGGAAAAAAAGAAACTTTTGGTACATTAGGAATAATCTATGCCATACTTTCAATTGGCCTATTAGGATTTATTGTTTGAGCTCACCATATATTTACTGTAGGAATAGATGTCGATACCCGAGCATATTTTACTTCAGCAACAATAATTATTGCAGTCCCTACAGGAATTAAAATTTTTAGATGATTAGCAACTCTCCATGGAACTCAAATTAATTATTCTCCATCTATACTTTGAGCATTAGGGTTTGTATTTTTATTTACTGTTGGAGGTATCACAGGAGTAATTTTAGCAAATTCTTCTCTTGATATTATCTTACATGACACTTATTATGTTGTCGCTCACTTTCATTATGTTTTATCCATAGGAGCAGTATTTGCAATTATTGCAGGATTTATTCACTGATACCCATTACTCACAGGATTAACTTTAAATAACTTATTATTAAAATCTCAATTTATTATTATATTTTTAGGGGTAAATTTAACATTTTTTCCTCAACATTTTTTAGGACTAGCTGGAATACCTCGCCGATATTCAGATTTTCCAGATGCTTATACTTCTTGAAATGTAATTTCATCTTTAGGCTCCTCTATTTCTATAATCGGAGCACTTTTATTTATTTTCATTATTTGAGAAAGTTT--------------------------------------------------------------
>Imparipecten  sp. 2
-----CATATTATTAGCCAAGAAAGAGGAAAAAAAGAAACTTTTGGTACTTTAGGAATAATTTATGCTATATTAGCTATTGGTCTTCTTGGTTTTATTGTTTGAGCTCATCACATATTTACTGTAGGTATAGATGTAGATACCCGAGCTTACTTTACTTCAGCAACTATAATTATTGCAGTACCTACAGGAATTAAAATTTTTAGTTGACTTGCTACCTTACATGGAACACAAATTAACTATTCCCCATCAATTTTATGAGCTTTAGGGTTTGTATTTTTATTTACTGTAGGAGGTATTACTGGAGTTATTCTAGCTAACTCCTCAATTGACATTATTCTTCATGATACCTATTATGTTGTAGCTCATTTTCATTATGTTTTATCTATAGGAGCTGTTTTTGCCATTATAGCAGGATTTGTTCATTGATACCCATTACTTACAGGCCTCTCATTAAATGAAAATTGATTAAAAACACAATTTTCAATTATATTTTTCGGTGTAAATTTAACATTTTTTCCTCAACATTTTCTAGGACTATCAGGTATACCTCGACGTTATTCAGATTACCCTGATGCTTATACTTCTTGAAACATTATTTCTACAATTGGATCTACAATTTCAATAATTGGAACTTTATTTTTTATTTTTATTATTTGAGAAAGACT--------------------------------------------------------------
>Imparipecten pictipes
-----CATATTATTAGTCAAGAAAGAGGAAAAAAGGAAACCTTCGGAACCTTAGGAATAATTTATGCAATACTTGCTATTGGTCTTTTAGGTTTCATTGTTTGAGCCCACCATATATTTACTGTGGGAATAGACGTAGATACTCGTGCTTATTTTACATCAGCAACAATAATTATTGCTGTACCCACAGGAATTAAAATTTTTAGATGATTAGCAACACTTCATGGAACCCAAATTAACTACTCCCCTTCAATCTTATGAGCTCTTGGATTTGTATTTTTATTTACTGTTGGAGGAATTACAGGAGTAATCCTAGCTAATTCATCAATTGATATTATTTTACATGACACTTATTATGTTGTTGCTCATTTTCACTATGTTCTTTCAATAGGAGCAGTTTTTGCAATCATGGCTGGGTTTGTTCACTGATATCCCTTATTAACTGGTTTAACTTTAAATGAAAACTGATTAAAATCCCAATTTGCTATTATATTTTTTGGGGTAAATTTAACATTTTTTCCTCAACATTTTTTAGGATTAGCTGGGATACCTCGTCGTTACTCAGACTATCCTGATGCTTACACTGCATGAAATATTATTTCTACTATTGGTTCTACAGTATCAATAATTGGAACTTTATTTTTTATTTTTATTATTTGAGAAAGTTT--------------------------------------------------------------
>Kiefferulus barbatitarsis
-----CACATTATTAGTCAAGAAAGAGGAAAAAAGGAAACTTTTGGAACTCTAGGAATAATTTATGCAATATTAGCCATTGGTCTATTAGGATTTATTGTATGAGCCCATCACATATTTACTGTAGGAATAGACGTTGACACTCGAGCTTACTTCACATCTGCAACAATGATTATTGCTGTTCCTACCGGAATTAAAATTTTTAGTTGAATAGCAACATTACACGGAACCCAAATTAATTATTCACCATCTATTTTATGAGCCTTAGGGTTTGTATTCTTATTTACTGTAGGAGGAATTACTGGAGTTATTCTTTCTAATTCATCTATTGATGTTATTTTACATGATACTTACTATGTAGTAGCTCATTTCCATTATGTTCTTTCTATAGGAGCTGTATTTGCTATTATAGCAGGATTTGTTCACTGATACCCTTTATTAACAGGTTTAACATTAAATGAAAACTGATTAAAATCTCAATTTGCAATAATATTTTTTGGAGTAAATTTAACTTTCTTTCCTCAACATTTTCTTGGACTAGCCGGAATGCCTCGACGATACTCTGACTATCCTGATGCTTACACTGCTTGAAATATTATTTCTACAATTGGATCAACAATTTCTATAATTGGTACTTTATTCTTTATTTTTATTATCTGAGAAAGTTT--------------------------------------------------------------
>Kiefferulus calligaster
-----CATATTATTAGTCAAGAAAGAGGAAAGAAGGAAACCTTTGGAACTCTAGGAATAATTTATGCTATATTAGCAATTGGTTTATTAGGGTTTATTGTATGAGCACATCACATGTTTACTGTCGGAATAGACGTAGATACACGAGCTTACTTTACTTCTGCAACAATGATTATTGCTGTTCCAACAGGAATTAAAATTTTTAGTTGAATGGCAACTCTCCACGGAACCCAAATTAATTACTCACCTTCAATTTTATGAGCTTTAGGGTTTGTATTTTTATTCACTGTAGGGGGGATTACGGGAGTTATCCTCTCTAATTCTTCAATTGATGTTATTCTTCACGACACATATTATGTTGTTGCTCATTTTCATTATGTCCTTTCTATAGGAGCTGTATTTGCTATTATAGCAGGCTTTGTTCACTGATACCCTCTCCTTACTGGACTAACTTTAAATGAAAATTGACTAAAATCTCAATTTGCCATTATATTTTTCGGTGTTAATCTAACCTTTTTCCCTCAACATTTTTTAGGACTAGCTGGTATGCCTCGACGATACTCAGACTATCCCGACGCTTATACTGCATGAAATATTATTTCTACTATTGGGTCTACTATTTCTATAATTGGAACTTTATTTTTTATTTTTATTATTTGAGAAAGCTT--------------------------------------------------------------
>Lauterborniella agrayloides
-----CATATTATTAGTCAAGAAAGAGGGAAAAAAGAAACATTTGGTACTTTGGGAATAATTTATGCAATACTTGCTATTGGATTATTAGGATTTATTGTTTGAGCCCATCACATATTTACAGTAGGAATAGATGTTGACACACGAGCTTATTTTACTTCAGCTACTATAATTATTGCCGTACCTACAGGAATTAAAATTTTTAGTTGATTAGCAACACTTCATGGAACACAAATTAACTATTCTCCATCTATTTTATGAGCATTAGGATTTGTCTTTTTATTCACTGTAGGAGGAATTACCGGAGTAATTTTATCAAATTCATCTATTGATGTTATTTTACATGATACTTATTATGTAGTTGCCCATTTTCATTATGTTTTATCAATAGGAGCTGTTTTTGCTATTATAGCAGGATTTGTTCACTGATACCCCTTACTTACAGGATTAACATTAAATGAAAAATGATTAAAATCTCAATTTGCAATAATATTTTTTGGAGTCAATTTAACATTTTTTCCACAACATTTTTTAGGGCTAGCAGGTATACCTCGACGTTATTCTGATTATCCTGATGCATACACTTCTTGAAATATTATCTCTACATTAGGGTCAACTATTTCAATAATTGGAACTTTCTTTTTCCTTTTTATTATTTGAGAAAGATT--------------------------------------------------------------
>Micropsectra  sp.
-----CATATTATCAGACAAGAAAGAGGGAAAAAAGAAACATTTGGAACTCTAGGAATAATTTATGCAATATTAGCAATTGGCCTATTAGGGTTCATTGTATGAGCCCACCATATATTTACAGTAGGTATAGACGTTGATACTCGTGCTTACTTCACTTCTGCAACTATAATTATTGCGGTACCTACGGGAATTAAAATTTTTAGTTGATTAGCTACTTTACATGGAACACAAATTAACTATTCTCCATCAATATTATGAGCTTTAGGGTTTGTATTTTTATTTACAGTAGGGGGAATTACTGGAGTTATCCTAGCTAATTCTTCTATTGATGTAATTCTTCATGATACTTACTATGTAGTAGCCCACTTTCATTATGTATTATCAATAGGAGCAGTATTTGCTATTATAGCTGGATTTGTTCACTGATTCCCATTATTAACAGGTCTAATAATAAATGAAAAATGATTAAAAACGCAGTTTGTTATTATATTTATTGGAGTAAATTTAACATTTTTTCCTCAACACTTTTTAGGATTAGCCGGAATACCTCGACGTTATTCAGACTACCCAGATGCTTACACAACATGAAATATTGTATCTACAATTGGATCTACAATCTCAATAATTGGTATTTTAATATTTTTATTTATTATTTGAGAAAGATT--------------------------------------------------------------
>Microtendipes  sp.
--------------AGACAAGAAAGAGGGAAAAAAGAAACTTTTGGAACCTTAGGAATAATTTATGCTATATTAGCAATTGGATTATTAGGATTTATTGTTTGAGCTCACCATATATTTACAGTTGGAATAGATGTTGATACTCGAGCCTATTTTACATCTGCAACTATAATTATTGCAGTTCCTACAGGAATTAAAATTTTTAGTTGATTAGCTACATTACATGGAACACAAATTAATTATTCACCATCAATTTTATGAGCTTTGGGATTTGTATTTCTATTTACAGTAGGAGGAATCACCGGAATTATTTTATCAAATTCTTCAATTGATGTAGTATTACACGATACTTATTATGTTGTTGCTCATTTCCACTATGTTCTTTCAATAGGAGCTGTATTTGCAATTATAGCAGGATTTGTTCATTGATATCCATTATTCACAGGATTAACATTAAATGAAAAATGACTTAAATCTCAATTTGCAATAATATTTTTTGGAGTAAATTTAACTTTTTTCCCACAACATTTTTTAGGATTAGCTGGTATACCACGTCGTTATTCAGATTATCCTGATGCTTATACTTCATGAAATATTATTTCAACCTTAGGATCAACTATTTCAATAATTGGTACTTTATTTTTTATTTTTATTATTTGAGAAAGATTA-------------------------------------------------------------
>Nandeva  sp.1
-----CATATTATTTCACAAGAAAGAGGAAAAAAAGAAACATTTGGAACATTAGGGATAATTTATGCCATACTTGCAATTGGATTATTAGGTTTTATTGTATGAGCTCATCATATATTTACAGTAGGAATAGATGTTGATACTCGTGCTTATTTTACATCTGCTACAATAATTATTGCAGTTCCTACTGGAATTAAAATTTTTAGATGATTAGCTACTCTTCATGGCACACAAATTAACTACTCCCCATCCATTTTATGAGCTTTAGGATTTGTATTTTTATTTACAATTGGAGGAATTACAGGAGTAATTCTTGCTAATTCTTCCTTAGATATTATTCTTCACGATACTTATTATGTTGTCGCTCATTTTCATTATGTATTATCTATGGGAGCTGTATTTGCAATTATAGCAGGATTTGTTCATTGATACACATTATTCACAGGATTCTCCATAAATGAAATATGATTAAAAACACAATTTTTTATTATATTTATAGGAGTTAATTTAACATTTTTCCCCCAACATTTTTTAGGATTAGCCGGAATACCCCGCCGATACTCTGATTATCCCGATGCTTATACATCTTGAAACATTATTTCAACACTCGGATCAACAATTTCAATAATCGGAATTTTAATATTTATTTTTATTATTTGAGAAAGCAT--------------------------------------------------------------
>Nandeva  sp.
--TCTCATATTATTAGCCAAGAAAGAGGAAAAAAAGAAACATTTGGCACTTTAGGAATAATTTATGCCATATTAGCAATTGGTCTATTAGGATTTATTGTTTGAGCTCATCATATATTTACAGTAGGAATAGACGTTGATACACGAGCATATTTTACATCAGCAACTATAATTATTGCTGTACCGACAGGAATTAAAATTTTTAGTTGACTAGCTACTCTTCATGGCACACAAATTTCTTATTCCCCATCAATTCTATGAGCATTAGGTTTTGTATTCTTATTTACTATTGGAGGAATCACCGGAGTTATTCTCGCAAATTCATCTATTGATATTGTTCTCCATGATACATACTACGTAGTTGCTCATTTTCACTACGTTCTTTCTATAGGAGCTGTCTTTGCAATTATAGCAGGGTTTGTTCACTGATATACTTTATTTACCGGATTTTCAATAAATGAAAAATGACTAAAATCTCAATTTTCAATTATATTTCTAGGAGTAAATTTAACATTTTTTCCCCAACACTTCCTAGGTTTAGCCGGCATACCTCGCCGTTATTCAGATTACCCAGATGCATATACATCTTGAAATATTTTATCAACTCTTGGATCAACAATTTCAATAATTGGAATTCTTATATTTCTTTTCATTATTTGAGAAAGAATAATTATTCATACTAATCAAATTCAATCTAATCAATTTAACACTTCTATTGAATGATTTCAA-
>Neostempellina  sp.
-----CATATTATTAGTCAAGAAAGAGGAAAAAAGGAAACTTTTGGAACCTTAGGAATAATTTACGCAATATTAGCTATTGGTCTTCTTGGATTTATTGTTTGAGCTCATCACATATTTACTGTTGGAATAGATGTAGATACACGAGCTTATTTTACTTCAGCAACTATAATTATTGCTGTACCTACAGGAATTAAAATTTTTAGTTGATTAGCTACATTACACGGAACACAAATAAATAATTCCCCATCAATATTATGAGCATTAGGATTTGTATTTTTATTTACTGTTGGAGGAATTACAGGAGTGATTTTAGCTAATTCTTCAATTGATGTAATTCTTCATGATACTTATTATGTTGTAGCTCATTTTCATTATGTTTTATCAATAGGAGCTGTTTTTGCTATTATAGCAGGATTTATTCACTGATACCCATTATTTACAGGATTAAATTTAAATGAAAAATGATTAAAAAGTCAATTTTTAATTATATTTTTTGGAGTAAATTTAACATTTTTCCCTCAACATTTCTTAGGATTAGCTGGAATACCCCGACGTTATTCTGATTATCCTGATGCTTATACTTCATGAAATATTGTTTCTACTATTGGATCTTCAATTTCTTTAATTGGAATTATCTTTTTTATTTTAATTATTTGAGAAAGATTA-------------------------------------------------------------
>Nilothauma  sp.
-----CATATTATTAGTCAAGAAAGAGGAAAAAAGGAAACATTTGGAACATTAGGAATAATCTACGCAATACTAGCTATTGGTTTATTAGGATTTATTGTCTGAGCCCACCATATATTTACTGTGGGAATAGACATTGACACTCGTGCTTATTTTACCTCAGCAACAATAATCATTGCTGTTCCAACTGGAATTAAAATTTTTAGATGATTAGCCACTCTTCATGGCACACAAATTAATTACTCCCCCTCAATTTTATGAGCTCTTGGATTTATTTTCTTATTTACAATAGGAGGTATTACTGGAATTATCTTATCTAACTCTTCAATTGATATTATTCTTCATGATACTTATTATGTAGTTGCACATTTTCACTATGTTTTATCTATAGGAGCTGTTTTTGCTATTATAGCGGGATTTGTCCACTGATACCCATTATTTACTGGGCTATCTTTAAATGAATCATGATTGAAATCTCAATTTTTTATTATATTCTTTGGTGTAAACCTTACATTTTTTCCCCAACATTTTCTTGGGTTAGCTGGGATACCTCGACGTTACTCTGATTATCCAGACTCTTACATTTCTTGAAATATTATTTCAACTATGGGAGCATCAATCTCAATAATTGGAACACTATTTTTTATTTTTATTATTTGAGAAAGTTTA-------------------------------------------------------------
>Pagastiella  sp.
-----CATATTATTAGTCAAGAAAGAGGAAAAAAAGAAACATTTGGAACATTAGGAATAATTTATGCAATGTTATCAATTGGGCTTTTAGGTTTTATTGTATGAGCTCATCATATATTTACTGTAGGAATAGATGTTGATACTCGAGCTTATTTTACTTCCGCTACTATAATTATTGCTGTACCAACAGGAATCAAAATTTTTAGATGACTAGCAACTTTACATGGTACACAAATTAACTATTCTCCTTCTATCTTATGAGCTTTAGGATTTGTATTTTTATTTACAGTAGGAGGAATTACAGGAGTAATTTTAGCAAATTCATCTATTGATGTTATTCTTCATGATACTTATTATGTTGTAGCCCATTTTCATTATGTTTTATCCATAGGAGCAGTTTTTGCTATTATATCAGGATTTATTCATTGATACCCAATTTTAACAGGACTAATAATAAATGAAAAAATATTAAAATCTCAGTTTAGTATAATATTTTTAGGTGTAAATTTAACATTTTTCCCACAACATTTTTTAGGACTAGCAGGAATACCACGACGATATTCAGATTATCCTGACGCATATACTTCATGAAATATTATTTCAACAATTGGATCTACTATTTCAATAATTGCTATTTTATTTTTTATTTTTATTATTTGAGAAAGAATA-------------------------------------------------------------
>Paraborniella tonnoiri
-----CACATTATTAGTCAAGAAAGTGGAAAAAAAGAAACCTTTGGAACATTAGGAATAATTTATGCCATGCTTGCAATTGGCCTCTTAGGATTTATTGTATGAGCACATCATATATTTACAGTTGGTATAGACGTTGACACCCGCGCTTACTTTACCTCAGCAACTATAATTATTGCAGTTCCTACAGGAATCAAAATTTTTAGATGGCTAGCTACCCTACACGGTACACAAATTAATAACTCCCCATCCATTTTATGGGCTCTAGGTTTTGTTTTTTTATTTACAATCGGGGGTATCACAGGAATTATCCTTTCTAATTCTTCTATTGACGTAATTCTTCATGATACTTATTATGTAGTTGCTCATTTTCATTATGTCCTATCCATAGGAGCAGTTTTTGCCATTATGGCCGGATTTGTTCATTGATACCCTCTTTTCACAGGATTGTCTATAAATGATAATTGACTAAAATCTCAATTCTTAATTATATTCTTTGGAGTAAATTTAACATTTTTCCCCCAACATTTTCTAGGCCTAGCTGGAATACCCCGACGATACTCAGATTATCCCGATGCTTTTACATCTTGAAACATTATTTCTAGTCTAGGGTCAACTATTTCTATAATTGGTATTTTATTTTTTATTTTTATTATTTGAGAAAGTTTA-------------------------------------------------------------
>Parachironomus  sp. 1
-----CACATTATTAGTCAAGAAAGAGGGAAAAAAGAAACTTTCGGAACTCTTGGAATAATTTATGCTATATTAGCTATTGGTTTATTAGGTTTTATTGTTTGAGCTCACCATATGTTCACTGTAGGTATGGATGTAGATACACGAGCTTACTTTACCTCTGCTACAATAATTATTGCTGTTCCAACGGGGATTAAAATTTTTAGTTGAATAGCAACATTACATGGAACACAAATTAATTATTCTCCTTCAATTTTATGAGCTTTAGGGTTTGTATTTTTATTTACTGTAGGAGGAATTACAGGAGTAATTCTAGCTAACTCGTCTTTAGATGTTATTTTACATGATACTTATTATGTTGTAGCACATTTTCACTATGTTCTTTCAATAGGAGCGGTTTTTGCTATTATAGCTGGATTTGTACATTGATACCCTTTATTAACAGGATTGACTCTAAATGAAAATTGACTAAAATCTCAATTTACTATTATATTTTTTGGGGTAAATTTAACATTTTTCCCTCAACATTTCTTAGGATTGGCTGGAATACCACGACGATATTCTGACTATCCTGACGCATATACTTCATGAAACATTATTTCTACAATCGGATCAACAATCTCAATAATTGGGACATTATTTTTTATTTTTATTATTTGAGAAAGTTTA-------------------------------------------------------------
>Parachironomus  sp. 2
-----CATATTATTAGTCAAGAAAGAGGAAAAAAGGAAACTTTTGGTACTTTAGGAATAATCTATGCAATACTTGCTATTGGTCTATTAGGATTTATTGTATGAGCTCATCACATATTCACAGTAGGTATAGATGTTGACACTCGAGCTTATTTCACTTCAGCAACAATAATTATTGCAGTACCAACAGGAATTAAAATTTTTAGTTGAATAGCAACCCTTCATGGAACACAAATTAATTACTCACCTTCTATTTTATGAGCTTTAGGGTTTGTTTTCCTATTTACTGTTGGAGGTATTACAGGAGTTATTTTAGCTAATTCTTCCCTTGACGTAATTTTACATGATACCTATTATGTTGTTGCCCATTTCCACTATGTTCTTTCAATAGGAGCAGTATTTGCAATTATAGCAGGATTTGTTCACTGATACCCCCTTTTAACTGGTTTAACATTAAATGAAAATTGATTAAAGTCACAATTTGGAATTATATTTTTCGGTGTAAATTTAACTTTTTTCCCTCAACATTTTTTAGGATTAGCAGGAATACCCCGACGTTATTCTGACTATCCAGACGCCTATACTTCATGAAATATTATTTCTACAATCGGATCGACTATCTCAATAATTGGAACTTTATTTTTTATTTTTATTATTTGAGAAAGATTA-------------------------------------------------------------
>Paracladopelma   sp.
-----CATATTATTAGTCAAGAAAGAGGAAAAAAGGAAACTTTCGGTACTTTAGGAATAATTTATGCTATGTTAGCAATTGGACTATTAGGATTTATTGTATGAGCCCACCATATGTTTACTGTAGGTATAGATGTAGATACCCGGGCATATTTTACATCAGCTACTATAATTATTGCTGTCCCAACAGGAATTAAAATTTTTAGATGAATAGCTACATTACATGGAACCCAAATAAACTATTCACCATCTATTTTATGAGCCTTAGGATTCGTATTTTTATTTACTGTTGGAGGAATTACAGGAGTCATCTTAGCAAATTCATCAATTGATGTTATCCTTCATGATACTTATTATGTAGTAGCCCATTTTCATTATGTTTTATCAATAGGAGCAGTATTTGCAATCATGGCTGGATTCGTCCACTGATACCCTCTTTTAACAGGATTAACTTTAAATGAAAAATGATTAAAATCTCAATTTACAATAATATTTTTTGGTGTAAATTTAACATTTTTTCCTCAACATTTTTTAGGATTAGCAGGAATACCCCGACGATACTCAGATTATCCAGACGCTTACACATCTTGAAATATTATTTCAACTATTGGATCAACTATTTCAATAATTGGTACTTTATTTTTTATTTTTATTATCTGAGAAAGATTA-------------------------------------------------------------
>Paratanytarsus  sp. 1
-----CATATTATCAGTCAAGAAAGAGGAAAAAAAGAAACTTTCGGAAATTTAGGAATAATTTATGCTATATTAGCAATTGGACTTTTAGGCTTTATTGTATGAGCACATCATATATTTACTGTAGGTATAGATGTAGATACTCGAGCATATTTCACTTCTGCTACAATGATTATTGCAGTACCTACAGGAATTAAAATTTTTAGTTGATTAGCCACTCTTCATGGAACTCAAATTAATTACTCCCCCTCAATTTTATGAGCTTTAGGATTTGTATTCTTATTCACCGTGGGGGGAATTACAGGTGTAATTCTTGCTAATTCTTCAATTGATGTTATTCTTCATGATACTTATTATGTTGTTGCTCACTTCCATTATGTTCTTTCTATAGGAGCTGTCTTTGCTATTATAGCTGGATTTGTTCACTGATACCCTATTTTTACAGGATTTATAATAAACGAAAAATGATTAAAAATACAATTTATAATTATATTTTTTGGTGTAAATTTAACATTTTTTCCTCAACATTTTTTAGGTTTAGCAGGAATGCCTCGACGTTACTCTGATTATCCTGATGCTTATATTACTTGAAACATTATTTCCACAATTGGCTCAACTATCTCAATAATTGGGATTATTATATTTATTTTTATTATTTGAGAAAGAATA-------------------------------------------------------------
>Paratanytarsus  sp. 2
-----CATATCATTAGTCAAGAAAGTGGAAAAAAAGAAACATTTGGGACATTAGGAATAATTTATGCTATACTAGCTATTGGTTTATTAGGATTTATTGTCTGAGCACACCATATATTCACTGTTGGAATAGATGTAGATACTCGAGCTTATTTCACTTCAGCAACTATAATTATTGCTGTTCCTACAGGAATCAAAATTTTTAGATGATTGGCTACTTTACATGGAACACAAATTAATTATTCTCCTTCAATATTATGAGCTTTAGGGTTTGTATTTTTATTTACTGTAGGAGGTATTACAGGGGTAATTTTGGCTAATTCTTCTATTGATATTATTCTACACGACACTTATTATGTTGTAGCTCATTTTCATTATGTTTTATCTATAGGAGCAGTATTTGCAATTATAGCAGGATTTGTTCATTGATTTCCCTTATTAACTGGATTAATAATAAACGAAAAATGATTAAAAACACAATTTATAATAATATTTTTTGGAGTTAATTTAACATTTTTTCCCCAACATTTTCTAGGATTAGCAGGTATACCTCGTCGATATTCTGATTATCCAGATGCTTACACTACTTGAAATATTATTTCAACAATTGGATCTACTATTTCTATAATTGGAATCTTAATATTTTTATTTATTATTTGAGAAAGTTT--------------------------------------------------------------
>Paucispinigera approximata
-----CACATTATTAGTCAAGAAAGAGGGAAAAAAGAAACTTTTGGTACTTTAGGAATAATTTATGCTATACTAGCTATTGGTTTATTAGGATTTATTGTTTGAGCTCATCATATATTTACCGTAGGAATAGATGTTGATACCCGAGCTTACTTCACTTCTGCAACTATAATTATTGCTGTGCCTACAGGAATTAAAATTTTTAGTTGATTAGCTACCCTTCACGGAACCCAAATTAACTATTCCCCATCTATTTTATGAGCTTTAGGATTTGTATTTTTATTCACAGTAGGTGGAATTACAGGTGTAATTTTATCAAACTCTTCAATCGATGTAGTTCTTCATGATACTTATTATGTAGTTGCCCATTTTCACTATGTATTATCAATAGGAGCTGTATTTGCTATTATAGCAGGGTTTGTTCACTGATATCCTTTATTTACAGGCTTAACATTAAATGAAAAATGATTAAAATCTCAATTTGCTATAATATTTTTTGGGGTAAATTTAACATTTTTCCCACAACACTTTTTAGGCCTTGCTGGAATACCTCGACGATACTCTGATTATCCAGATGCCTATACTTCTTGAAATATTATTTCAACCCTAGGATCTACTATTTCTATAATTGGTACTTTATTCTTTTTATTTATTATTTGAGAAAGATT--------------------------------------------------------------
>Polypedilum  nubiferum
-----CATATTATTAGTCAAGAAAGAGGGAAAAAGGAAACATTTGGAACCTTAGGTATAATTTATGCTATATTAGCTATTGGTCTTTTAGGTTTTATTGTATGAGCTCATCATATATTTACAGTAGGAATAGACGTTGATACCCGAGCCTATTTTACTTCCGCCACTATAATTATTGCTGTTCCAACAGGTATTAAAATTTTTAGCTGACTAGCAACATTACATGGAACACAAATTAATTACTCCCCTTCTATACTCTGAGCTTTAGGTTTTGTATTTTTATTCACAGTAGGAGGAATTACAGGAGTAATCTTAGCAAATTCATCAATTGACATTATTCTACATGACACTTATTACGTAGTTGCTCATTTTCATTATGTTCTTTCTATAGGAGCGGTATTTGCCATTATAGCAGGATTCGTCCACTGATACCCTTTACTTACAGGACTATCTTTAAATGAAAACTGACTTAAAACCCAATTTTTAATTATATTTTTTGGAGTAAATTTAACATTTTTCCCACAACACTTCCTTGGACTAACCGGTATACCTCGACGATACTCTGATTATCCCGACGCCTATACTTCATGAAACATTATTTCTTCTATTGGTTCTACAATTTCTATAATTGGTACTCTATTCTTCATTTTTATTATCTGAGAAAGAAT--------------------------------------------------------------
>Polypedilum  vanderplankei
----------------------------AAAAAAAGAAACTTTTGGTACCTTAGGAATAATCTACGCTATACTAGCTATCGGACTATTAGGCTTTATTGTCTGGGCTCATCACATATTTACAGTAGGAATAGATGTAGATACCCGAGCTTACTTTACATCTGCAACAATAATTATTGCAGTACCAACTGGAATTAAAATTTTTAGTTGATTAGCAACCCTCCATGGCACACAAATCAATTATTCCCCTTCCATATTATGAGCTTTAGGGTTTGTATTCTTATTTACAGTAGGAGGTATTACTGGGGTAATTTTAGCTAATTCATCTATTGATATTATTCTTCATGATACCTATTATGTCGTAGCCCATTTTCATTATGTTCTCTCTATAGGAGCAGTATTTGCAATTATAGCAGGATTTGTTCATTGATATCCTTTATTAACGGGTCTTTCTTTAAACGAAAATTGATTAAAAACACAATTTGTCATTATATTCTTCGGTGTAAATTTAACATTTTTTCCACAACATTTTCTTGGATTAGCCGGAATACCTCGTCGATATTCTGATTATCCTGACGCTTATACTTCTTGAAACATTATTTCTTCTTTAGGATCAACAATTTCAATAATCGGTACTTTATTTTTCATTTTTATTATTTGAGAAAGAATA-------------------------------------------------------------
>Polypedilum (Pentapedilum)  sp.
-----CATATTATTAGTCAAGAAAGAGGAAAAAAGGAAACTTTTGGAACTTTAGGAATGATTTATGCCATGTTAGCTATTGGATTATTAGGATTTATTGTTTGAGCCCATCATATATTTACTGTAGGAATAGATGTAGATACCCGAGCATACTTTACTTCTGCTACCATAATTATTGCAGTTCCAACGGGAATTAAAATTTTTAGATGGTTAGCAACATTACATGGAACTCAAATTAACTATTCACCTTCTATGCTTTGAGCCTTAGGATTTGTATTTTTATTCACTGTAGGAGGAATCACTGGAGTAATTTTAGCTAATTCTTCTATTGATATTATTTTACATGATACTTATTATGTTGTTGCCCATTTTCACTATGTACTATCTATAGGAGCAGTATTTGCTATCATAGCTGGATTTGTTCACTGATATCCTTTATTGACTGGCCTTTCTTTAAATGAAAATTGACTAAAATCTCAATTTGCTATAATATTCTTTGGAGTAAATCTAACCTTTTTCCCTCAACATTTTTTAGGTTTAGCAGGTATACCTCGACGATATTCAGATTATCCTGATGCTTACACATCTTGAAATATTATTTCTTCTTTAGGTTCTTCAATTTCTATAATTGGGACTCTATTTTTTATTTTTATTATTTGAGAAAGTAT--------------------------------------------------------------
>Polypedilum (Uresipedilum)  sp.
-----CATATTATTAGTCAAGAAAGCGGAAAAAAAGAAACTTTTGGTACTCTAGGAATAATTTATGCTATATTAGCTATTGGATTATTAGGATTTATTGTATGAGCTCATCACATATTTACAGTAGGAATAGATGTAGATACACGAGCCTATTTTACCTCTGCTACAATAATTATTGCCGTTCCAACAGGAATTAAAATTTTTAGTTGATTAGCAACTCTTCATGGAACTCAAATTAACTACTCTCCTTCCTTATTATGAGCTCTAGGTTTTGTATTCTTATTTACCGTAGGAGGTATTACAGGAGTAATTTTAGCAAATTCTTCTATTGATATTATCTTACACGACACTTATTATGTTGTAGCACATTTTCATTATGTTCTTTCTATAGGAGCTGTCTTCGCAATTATAGCGGGATTTGTTCACTGATACCCTTTATTAACAGGATTAACTCTTAATGAAACTTGACTAAAATCACAATTTATTATTATATTTTTTGGAGTTAACCTAACATTTTTCCCCCAACATTTTCTAGGTCTAGCCGGGATACCCCGTCGTTATTCAGACTATCCTGATGCTTATACCTCATGAAATATTATATCAACTCTAGGTTCTACAATTTCTATAATTGGAACTTTATTTTTTATTTTTATTATTTGAGAAAGTAT--------------------------------------------------------------
>Polypedilum  'K5'
-----CATATTATTAGTCAAGAAAGAGGAAAAAAAGAAACTTTTGGAACTTTAGGTATAATTTATGCAATATTAGCAATTGGTCTTTTAGGATTTATTGTATGAGCCCATCATATATTTACAGTAGGAATAGACGTTGATACCCGAGCTTATTTTACATCAGCTACTATAATTATTGCTGTACCAACAGGAATTAAAATTTTTAGCTGACTTGCAACACTTCATGGAACACAAATAAATTATTCCCCTTCAATACTTTGAGCTTTAGGATTTGTATTCTTATTTACTGTTGGAGGAATTACAGGTGTTATTTTAGCTAATTCTTCTTTAGATATTATTCTTCATGATACTTATTATGTGGTTGCACATTTCCATTATGTTTTATCTATAGGGGCTGTATTTGCAATTATAGCGGGGTTTGTCCATTGATATCCTCTATTTTCAGGCTTAACTCTAAATGAAGCTTATCTTAAAACTCAATTTGCAATTATATTTTTTGGTGTTAATCTAACATTTTTTCCGCAACACTTCTTAGGTTTAGCAGGAATACCTCGACGTTATTCAGACTATCCAGATGCTTATACGTCTTGAAACGTAGTTTCGACATTAGGGTCTACAATTTCAATAATAGGAACATTATTTTTTATTTTTATTATTTGAGAAAGTAT--------------------------------------------------------------
>Polypedilum prasiogaster
-----CATATTATTAGACAAGAAAGAGGAAAAAAAGAAACTTTTGGAACATTAGGAATAATTTATGCAATATTAGCTATTGGCTTATTAGGATTTATTGTTTGAGCTCATCATATATTTACTGTAGGAATAGATGTTGATACACGAGCTTATTTTACTTCTGCTACAATAATTATTGCAGTACCTACAGGTATTAAAATTTTTAGTTGATTAGCAACATTACATGGAACTCAAATTAACTACTCTCCTTCTATACTTTGAGCTTTAGGGTTTGTATTTTTATTTACAGTAGGAGGAATTACTGGAGTAATTTTAGCTAATTCTTCTATTGATATTATTTTACATGATACTTACTATGTTGTTGCACATTTCCATTATGTTTTATCTATAGGAGCAGTATTTGCAATTATAGCTGGATTTGTTCATTGATATCCTTTATTAACAGGTCTATCTTTAAATGAAAATTGATTAAAATCTCAATTTGTTATTATATTTTTTGGAGTAAATCTAACATTTTTTCCTCAACATTTTTTAGGTCTTGCAGGAATACCTCGACGATATTCAGATTATCCTGACGCTTATACCTCTTGAAATATTATTTCTACTTTAGGATCTTCTATTTCTATAATTGGAACATTATTTTTTATTTTTATTATTTGAGAAAGTAT--------------------------------------------------------------
>Rheotanytarsus  sp.1
-----CACATTATTAGTCAAGAAAGAGGAAAAAAAGAAACTTTTGGAACTTTAGGAATAATTTATGCTATACTTGCTATTGGATTATTAGGTTTTATTGTCTGAGCTCATCACATGTTTACAGTTGGTATAGATGTTGATACTCGTGCTTACTTTACTTCTGCAACTATAATTATTGCTGTCCCAACTGGAATTAAAATTTTTAGTTGAATAGCAACTCTTCATGGAACCCAAATTAATTACTCTCCTTCAATTTTATGAGCACTAGGTTTCGTTTTTTTATTTACTGTAGGTGGAATCACTGGAGTAATCTTAGCAAACTCATCTATTGATGTAATTTTACATGATACGTATTATGTAGTTGCTCACTTTCATTATGTTCTTTCTATAGGAGCTGTATTTGCAATTATAGCTGGATTTGTTCATTGATACCCTTTATTTTCAGGATTAACTATAAATGAAACTTTATTAAAAATTCAATTTTTTATTATATTTATTGGTGTAAATTTAACTTTTTTTCCTCAACATTTTTTAGGGTTAGCCGGTATACCCCGGCGATATTCTGATTACCCCGATGCTTACACTTCTTGAAATATTGTTTCTTCAATTGGATCAACAATTTCCATAATTGGAATTCTTATATTTATTTTTATTATTTGAGAAAGCTT--------------------------------------------------------------
>Rheotanytarsus  sp. 2
-----CATATTATTAGTCAAGAAAGAGGAAAAAAAGAAACATTTGGAACCCTTGGAATAATTTATGCTATATTAGCAATTGGATTATTAGGATTTATTGTTTGAGCCCATCATATATTCACAGTTGGAATAGATGTTGATACTCGTGCATATTTTACTTCTGCTACAATAATTATTGCTGTTCCAACTGGAATTAAAATTTTCAGTTGAATAGCAACATTACATGGAACACAAATCAATTATTCTCCATCAATTCTATGAGCTTTAGGATTTGTTTTTTTATTCACTGTTGGTGGAATTACAGGAGTAATCTTAGCTAATTCTTCTATCGATGTAATTCTACATGACACCTATTATGTTGTAGCCCACTTTCATTATGTATTATCCATAGGAGCTGTATTTGCAATTATAGCAGGATTTGTACATTGATTTCCATTATTCACAGGATTAACAATAAATGAAACTTTATTAAAAACTCAATTCTTTATTATATTTATTGGAGTAAACTTAACATTTTTCCCTCAACATTTTCTTGGCTTAGCCGGAATACCTCGACGATATTCAGATTATCCTGACGCATACACGTCTTGAAATATTGTATCATCAATTGGATCAACAATTTCATTAATTGGGATTCTAATATTTTTTTTAATTATTTGAGAAAGTTT--------------------------------------------------------------
>Riethia  sp. 2
--TCTCATATTGTTAGTCAAGAAAGAGGAAAAAAGGAAACTTTTGGGACTTTAGGAATAATTTATGCTATGTTAGCAATTGGACTTTTAGGATTTATTGTTTGAGCACATCATATATTTACTGTTGGAATAGATGTTGATACACGAGCATATTTTACTTCTGCTACAATAATTATTGCTGTACCTACAGGAATTAAAATTTTTAGTTGATTAGCAACTCTTCATGGAACCCAAATCAACTATTCTCCGTCAATTCTTTGAGCTCTTGGGTTTATTTTTTTATTTACAGTTGGAGGAATTACTGGAGTTATTTTAGCTAACTCTTCAATTGATGTTATTTTACATGATACTTATTATGTAGTTGCTCATTTTCATTATGTTTTATCAATGGGAGCTGTATTTGCAATTATAGCAGGGTTTGTTCACTGATATCCTCTATTTTCTGGTTTAACAATAAATGAAAAATGATTAAAGGCTCAATTTTCAGTTATATTTTTAGGTGTAAATTTAACGTTTTTTCCTCAACATTTTTTAGGACTAGCAGGTATACCTCGACGTTACTCTGATTATCCTGATGCTTACACTTCATGAAATATTATCTCTACTTTAGGATCAACAATTTCTATAATCGGAATTTTAATATTTTTATTCATTATTTGAGAAAGATTTGTTATTCACCGAACACAAATTCATCCTTTACAATTTACATCTTCTATTGAATGATTTCAA-
>Riethia  sp. 3
-----CATATTGTTAGTCAAGAAAGAGGAAAAAAGGAAACTTTTGGTACTTTAGGAATAATTTATGCTATATTAGCTATTGGACTATTAGGATTTATTGTATGAGCTCATCATATATTTACTGTAGGAATAGACGTAGATACTCGGGCTTATTTTACTTCTGCAACTATAATTATTGCTGTACCAACAGGAATTAAAATTTTTAGTTGATTAGCAACATTACACGGAACACAAATTAATTACTCTCCTTCTATTTTATGAGCTTTAGGGTTTATTTTCTTATTTACTGTTGGAGGTATTACGGGAGTAATTTTAGCGAATTCTTCAATTGACGTAATTCTTCACGATACATATTATGTTGTTGCTCATTTCCATTATGTTCTTTCAATGGGAGCGGTATTTGCTATTATGGCAGGATTTGTTCATTGATTCCCCTTATTTACAGGTTTAACAATAAATGAAAAATGATTAAAGGCTCAATTTTCAGTTATATTCTTAGGTGTTAATTTAACTTTTTTCCCCCAACATTTCTTAGGATTAGCTGGAATACCTCGACGTTATTCTGATTACCCAGATGCTTACACTTCATGAAATATTATTTCTACATTAGGTTCAACAATTTCAATAATTGGAATTCTTATATTTTTATTTATTATTTGAGAAAGTTT--------------------------------------------------------------
>Riethia  sp. 4
-----CATATTGTTAGTCAAGAAAGAGGAAAAAAGGAAACTTTTGGTACTTTAGGAATAATTTATGCTATATTAGCTATTGGACTATTAGGATTTATTGTATGAGCTCATCATATATTTACTGTAGGAATAGACGTAGATACTCGGGCTTATTTTACTTCTGCAACTATAATTATTGCTGTACCAACAGGAATTAAAATTTTTAGTTGATTAGCAACATTACACGGAACACAAATTAATTACTCTCCTTCTATTTTATGAGCTTTAGGATTTATTTTCTTATTTACTGTTGGAGGTATTACGGGAGTAATTTTAGCGAATTCTTCAATTGACGTAATTCTTCACGATACATATTATGTTGTTGCTCATTTCCATTATGTTCTTTCAATGGGAGCGGTATTTGCTATTATGGCAGGATTTGTTCATTGATTCCCCTTATTTACAGGTTTAACAATAAATGAAAAATGATTAAAGGCTCAATTTTCAGTTATATTCTTAGGTGTTAATTTAACTTTCTTCCCCCAACATTTCTTAGGATTAGCTGGGATACCTCGACGTTATTCTGATTACCCAGATGCTTATACTTCATGAAATATTATTTCTACATTAGGTTCAACAATTTCAATAATTGGAATTCTTATATTTTTATTTATTATTTGAGAAAGTTT--------------------------------------------------------------
>Riethia stictoptera
-----CATATTGTTAGTCAAGAAAGAGGAAAAAAGGAAACTTTTGGAACCTTAGGGATAATTTATGCTATATTAGCAATTGGACTTTTAGGTTTTATTGTTTGAGCACATCATATATTTACTGTCGGAATAGATGTAGATACACGAGCATATTTTACTTCTGCTACAATAATTATTGCTGTACCTACAGGAATTAAAATTTTTAGCTGATTAGCAACTCTTCACGGAACTCAAATTAATTATTCTCCTTCTATTCTTTGAGCTCTTGGATTTATTTTTTTATTTACTGTTGGAGGAATTACTGGTGTTATTTTAGCTAATTCTTCAATTGATGTAATTTTACATGACACTTATTATGTAGTAGCTCATTTTCATTATGTTTTATCAATAGGAGCTGTATTCGCAATTATAGCTGGATTTGTTCATTGATTTCCTTTATTTACCGGTTTAACAATAAATGAAAAATGATTAAAGGCTCAATTTTCAGTTATATTTTTAGGAGTTAATTTAACTTTTTTTCCTCAACATTTTTTAGGATTAGCAGGAATGCCTCGACGTTACTCAGATTATCCTGATGCTTATACTTCATGAAATATTATTTCTACTTTAGGATCAACAATTTCTATAATTGGTATTTTAATATTCTTATTTATTATTTGAGAAAGATT--------------------------------------------------------------
>Shangomyia impectinata
-----CATATCATTAGTCAAGAAAGAGGAAAAAAAGAAACTTTTGGAACTTTAGGAATAATTTATGCAATATTAGCAATTGGATTATTAGGATTTATTGTATGAGCACATCATATATTTACTGTAGGAATAGATATTGATACCCGAGCATATTTTACTTCAGCTACAATAATTATTGCAATTCCTACAGGAATTAAAATTTTTAGATGAATAGCTACTCTTCATGGAACACAAATTAATTTTTCTCCATCAATTTTATGAGCATTAGGATTTGTTTTTTTATTCACAATTGGAGGATTAACTGGTGTAATTTTAGCTAATTCTTCTATTGATATTATTTTACATGATACTTATTATGTTGTAGCTCATTTTCATTATGTATTATCAATAGGTGCAGTATTTGCAATTATAAGAGGATTTGTTCATTGATTTCCTCTATTAACAGGAATTTCAATAAATGAAAAATGATTAAAATCACAATTTATCATTATATTTTTAGGAGTAAACATAACATTTTTTCCTCAACACTTTTTAGGTCTTAGAGGTATACCTCGCCGATATTCAGATTATCCAGATTCTTATACCTCATGAAATATTATTTCATCTTTAGGATCATCAATTTCTTTAGTAAGAATTTTATTTTTTTTATTTATTTTATGAGAAAGAAT--------------------------------------------------------------
>Skusella  sp. 1
-----CATATTATTAGTCAAGAAAGAGGAAAAAAAGAAACATTTGGAACACTAGGAATAATTTATGCTATATTAGCAATTGGACTATTAGGATTTATTGTATGAGCTCATCATATATTTACAGTAGGTATAGACGTTGATACTCGTGCTTATTTTACATCAGCAACAATAATTATTGCCGTTCCCACAGGAATTAAAATTTTTAGATGATTAGCAACTCTTCATGGATCTCAAATTAATTATTCTCCATCAATTTTATGAGCACTAGGATTTGTATTTTTATTTACAGTAGGAGGAATTACTGGAATTATTTTATCAAATTCATCTATTGATATTATTCTTCATGATACTTATTATGTAGTTGCTCATTTCCATTATGTTCTTTCAATAGGAGCTGTATTTGCAATTATAGCTGGTTTTGTTCATTGATACCCCCTTCTTACAGGATTAACTCTAAATGAAAAATGAGTAAAATCTCAATTTGCAATGATATTTTTTGGAGTTAATTTAACTTTTTTTCCTCAACATTTTTTAGGATTAGCAGGTATACCTCGACGCTACTCTGATTATCCTGATGCTTTTACAGCATGAAATATTATTTCTACACTTGGTTCTACAATTTCAATAGTAGGAACATTATTTTTTATTTTTATTATTTGAGAAAGATT--------------------------------------------------------------
>Skusella  sp. 2
-----CACATTATTAGTCAAGAAAGTGGAAAAAAGGAAACTTTTGGAACATTAGGAATAATTTATGCTATATTAGCTATTGGTTTATTAGGATTCATTGTATGAGCTCATCATATATTTACTGTAGGAATAGATGTTGATACTCGAGCTTACTTTACATCTGCAACTATAATTATTGCTGTACCAACAGGAATTAAAATTTTTAGTTGATTAGCTACTCTTCACGGTTCTCAAATTAATTATTCTCCTTCTATTTTATGAGCTTTAGGATTTGTATTTTTATTCACAGTAGGGGGTATTACAGGGGTAATTTTGTCTAATTCTTCTATTGATATTATTCTTCATGATACTTATTACGTAGTAGCACACTTTCACTATGTTTTATCTATAGGAGCTGTATTTGCTATTATAGCAGGTTTTGTTCACTGATACCCTTTATTAACAGGTTTAACTTTAAATGAAAAATGACTAAAATCTCAATTTGCAATAATATTTTTTGGAGTTAATCTAACATTTTTCCCTCAACATTTCTTAGGATTAGCTGGTATACCTCGTCGTTACTCAGACTACCCAGATGCATTTACATCTTGAAATATCATCTCAACATTAGGATCTACAATTTCTATAGTAGGAACATTATTTTTTATTTTCATTATTTGAGAAAGCTT--------------------------------------------------------------
>Stempellina  sp. 1
-----CATATTATTAGTCAAGAAAGAGGAAAAAAAGAAACTTTCGGAACTTTAGGAATAATTTATGCTATATTAGCAATTGGTTTACTAGGATTTATTGTTTGAGCTCATCATATATTTACTGTTGGAATAGATGTAGACACACGAGCTTATTTTACTTCCGCTACTATAATTATTGCAGTTCCTACAGGTATTAAAATTTTTAGATGACTAGCAACTTTACATGGAACTCAGATTAATTTTTCCCCTTCAATTTTATGAGCTTTAGGGTTTGTTTTTCTTTTTACAGTAGGAGGTATTACTGGTGTAATTCTTGCAAATTCTTCTATTGATGTAATCCTTCATGATACTTATTATGTTGTTGCCCATTTTCACTATGTTCTTTCAATAGGGGCTGTATTTGCAATTATAGCAGGATTTGTTCACTGATACACTCTTTTTACAGGATTAATTCTTAATGAAAAACTTTTAAAAACTCAATTTTTAATTATATTTTTTGGTGTTAATTTAACATTTTTCCCCCAACATTTTCTTGGCTTAGCTGGCATGCCTCGTCGATATTCTGATTATCCTGACGCTTACACAACTTGAAATATTATTTCAACTATTGGTTCAACAATTTCTATAATTAGAATTTTAATATTTTTATTTATTATTTGAGAAAGATT--------------------------------------------------------------
>Stempellina  sp. 2
-----CACATTATTAGACAAGAAAGAGGGAAAAAAGAAACATTCGGAACTTTAGGTATAATTTATGCTATATTAGCAATTGGATTATTAGGATTTATTGTTTGAGCACACCATATATTTACTGTTGGAATAGATGTTGATACACGAGCTTATTTTACTTCTGCTACTATAATTATTGCAGTACCTACGGGAATTAAAATTTTTAGTTGATTAGCAACTCTTCATGGAACACAAATTAACTTTTCTCCATCTATCTTATGAGCTTTAGGATTTGTATTCCTTTTTACAGTAGGGGGAATTACAGGAGTAATTTTAGCCAACTCTTCTATTGATGTAATTCTTCATGATACTTATTATGTAGTTGCCCATTTTCATTATGTTCTTTCCATAGGAGCTGTTTTTGCTATTATAGCTGGATTTGTACATTGATACCCCCTATTTACAGGCTTATCAATAAATAATAAATTATTAAAAACACAATTTTTAATTATATTTTTTGGAGTTAATTTAACATTTTTCCCTCAACATTTCTTAGGTTTAGCTGGAATACCGCGGCGATACTCTGATTATCCCGATGCTTACACAACCTGAAATATTATTTCTACAATTGGATCAACAATCTCTATAATTGGAATTTTAATATTTTTATATATTATTTGAGAAAGTTT--------------------------------------------------------------
>Stenochironomus  sp. 2
-----CATATTATTAGTCAAGAAAGAGGAAAAAAAGAAACTTTTGGAACTTTAGGAATAATTTATGCAATGCTAGCAATTGGATTATTAGGATTTATTGTTTGAGCCCATCATATATTTACCGTTGGGATAGACGTTGATACTCGAGCTTATTTCACATCTGCAACTATAATTATTGCTGTTCCCACAGGAATCAAAATTTTTAGTTGAATAACTACTTTCCATGGAACACAAATTAACTTTTCTCCTTCTACTCTATGATCCCTTGGATTCGTTTTTTTATTTACAGTAGGAGGAATTACAGGTATTATTTTATCAAATTCTTCAATTGATATTGTTTTACATGATACTTATTATGTGGTAGCCCACTTTCATTATGTTTTATCTATAGGAGCAGTATTTACAATTATAGCAGGGTTTATTCACTGATTCCCTTTATTAACAGGATTAACATTAAATAATAAATGACTAAAAACTCAATTCATAATCATATTTTTAGGAGTTAATTTAACTTTCTTTCCTCAACATTTTTTGGGTCTAAGAGGGATACCTCGCCGATATTCCGATTATCCGGACTCATTTACATCATGAAATATCATCTCAACATTAGGATCAACAATTTCTATAATTGGAACATTTTTTTTTTTATTTATTATTTGAGAAAGATT--------------------------------------------------------------
>Stenochironomus  sp. 3
-----CATATTATTAGTCAAGAAAGTGGGAAAAAGGAAACATTTGGAACTTTAGGTATAATTTACGCTATATTAGCAATTGGATTATTAGGATTTATTGTATGAGCGCATCATATATTTACAGTAGGAATAGACGTTGATACCCGAGCATACTTTACTTCAGCAACAATAATTATTGCAGTTCCAACGGGAATTAAAATTTTTAGATGAATAACAACAATTCACGGAACACAAATTAATTTTTCTCCTGCTACTTTATGATCATTAGGGTTTGTTTTCTTATTTACCGTAGGGGGAATTACTGGAATTATTTTATCAAATTCATCTATTGATATTATTTTACACGATACTTATTATGTTGTTGCTCATTTTCACTATGTTTTATCTATAGGTGCAGTATTTGCTATTATATCAGGATTTATTCACTGATTTCCTTTATTTACAGGATTAACTTTAAATAATAAATGACTAAAATCACAATTTTTTATTATATTTTTAGGAGTAAATATAACATTTTTTCCACAACATTTTCTGGGATTAAGAGGTATACCTCGACGATATTCTGATTACCCAGATACATTTACTTCATGAAATATTATTTCTACTTTAGGATCTACAATTTCAATAATTGGAACTCTTATATTTATTTTTATTATTTGAGAAGGATT--------------------------------------------------------------
>Stenochironomus  sp. 4
-----CACATTATTAGACAAGAAAGTGGAAAAAAAGAAACATTTGGAACTTTAGGAATAATTTATGCTATATTAGCTATTGGGTTATTAGGATTTATTGTCTGAGCACATCATATATTTACAGTTGGTATAGATGTTGATACTCGGGCTTATTTTACATCTGCTACTATAATTATTGCTGTCCCTACAGGAATTAAAATTTTTAGATGAATAACAACTTTTCATGGAACACAAATTAATTTTTCTCCTTCAACTTTATGATCTTTAGGATTTGTATTTTTATTTACAGTTGGAGGAATTACAGGAATTATTTTATCAAATTCTTCAATTGATATTATTTTACATGATACTTATTATGTTGTTGCTCACTTTCATTATGTTTTATCTATAGGAGCAGTATTTACTATTATAGCTGGATTTATTCATTGATTTCCACTTTTAACAGGATTATCTTTAAATAATAAATGATTAAAATCTCAATTTTTTATTATATTTTTAGGAGTAAATATAACGTTTTTTCCTCAACATTTTTTAGGTTTAAGAGGGATACCTCGACGATATTCTGATTATCCTGATTCTTTTACTTCTTGAAATATTATTTCAACACTAGGATCATCTATTTCTATAATTGGAACTTTTTTTTTTCTTTTTATTATTTGAGAAAGATT--------------------------------------------------------------
>Stenochironomus  sp. 5
-----CACATTATTAGACAAGAAAGTGGAAAAAAAGAAACATTTGGAACTTTAGGAATAATTTATGCTATATTAGCTATTGGATTATTAGGATTTATTGTCTGAGCACATCATATATTTACAGTTGGTATAGATGTTGATACTCGAGCTTATTTTACATCTGCTACTATAATTATTGCTGTTCCTACAGGAATTAAAATTTTTAGATGAATAACAACTTTTCATGGAACACAAATTAATTTTTCTCCTTCAACTTTATGATCTTTAGGATTTGTATTTTTATTTACAGTTGGGGGAATTACAGGAATTATTTTATCAAATTCTTCAATTGATATTATTTTACATGATACTTATTATGTTGTTGCTCACTTTCATTATGTTTTATCTATAGGGGCAGTATTTACTATTATAGCTGGATTTATTCATTGATTTCCACTTTTAACAGGATTATCTTTAAATAATAAATGATTAAAATCTCAATTTTTTATTATATTTTTAGGAGTAAATATAACATTTTTTCCTCAACATTTTTTAGGTTTAAGAGGAATACCTCGACGATACTCTGATTATCCCGATTCTTTTACTTCTTGAAATATTATTTCAACACTAGGATCATCTATTTCTATAATTGGAACTTTTTTTTTTCTTTTTATTATTTGAGAAAGATT--------------------------------------------------------------
>Stictochironomus  sp. 1
-----CATATTATTAGTCAAGAAAGTGGAAAAAAGGAAACATTTGGAACTTTAGGAATAATTTATGCTATACTAGCTATTGGTTTATTAGGATTTATTGTTTGAGCTCATCATATATTTACTGTGGGTATAGATGTAGATACTCGAGCTTATTTTACATCAGCTACAATAATTATTGCTGTTCCTACCGGAATTAAAATTTTCAGATGATTAGCTACTTTACATGGAACTCAAATTAATTATTCTCCTTCTATTCTTTGAGCTTTAGGTTTCGTATTTTTATTTACAGTGGGGGGAATTACAGGGGTAATTCTTTCTAACTCATCAATTGATGTTATTCTTCATGATACTTATTATGTTGTTGCTCATTTTCACTATGTTTTATCAATAGGAGCAGTGTTTGCAATTATAGCAGGATTTGTACATTGATATCCACTTTTAACAGGATTAACTTTAAATGAAACATGACTAAAATCACAATTTGCTATTATATTTTTAGGTGTTAATTTAACATTTTTTCCTCAACATTTTTTAGGTTTAGCAGGAATACCTCGACGATATTCTGATTATCCAGATGCTTATACTTCATGAAACATTATTTCTACTTTAGGGTCTACTATTTCTATAATCGGTGCATTATTTTTCATTTTCATTATTTGAGAAAGCTT--------------------------------------------------------------
>Stictochironomus  sp. 2
-----CACATTATTAGTCAAGAAAGTGGAAAAAAGGAAACATTTGGTACATTAGGTATAATTTATGCTATACTTGCAATTGGGCTATTAGGATTTATTGTTTGAGCTCATCATATATTTACTGTAGGTATAGACGTTGATACTCGAGCTTATTTTACTTCAGCTACAATAATTATTGCCGTTCCAACTGGAATCAAAATTTTTAGTTGACTAGCAACTCTTCATGGAACTCAAATTAACTACTCTCCTTCAATCTTATGAGCCTTAGGGTTTGTATTCTTATTTACAGTAGGGGGAATTACAGGAATTATTTTATCAAATTCTTCAATTGATGTTATTCTACATGATACTTATTATGTTGTTGCCCATTTTCATTATGTTTTATCTATAGGAGCTGTATTTGCAATTATAGCTGGTTTTGTTCACTGATACCCATTATTAACAGGTTTAACTTTAAATGAAGCCTGAGTTAAATCTCAATTTGCTATTATATTCTTAGGGGTAAACTTAACATTTTTCCCTCAACATTTTTTAGGTCTAGCGGGAATACCCCGACGATATTCAGATTACCCAGATGCTTATACTTCTTGAAATATTATTTCAACGTTAGGGTCTACTATTTCAATAATTGGAGCTCTTTTTTTTATTTTTATTATTTGAGAAAGTTT--------------------------------------------------------------
>Sublettea  sp.
-----CATATTATCAGCCAAGAAAGAGGAAAAAAAGAAACATTTGGAAATTTAGGAATAATTTATGCCATACTAGCTATTGGTTTATTAGGTTTTATTGTTTGAGCCCATCATATATTTACCGTTGGAATAGACGTTGATACACGAGCTTATTTTACTTCTGCAACAATAATTATTGCAGTGCCTACAGGTATTAAAATTTTTAGTTGATTAGCTACTTTACATGGGACTCAAATTAATTATTCACCCTCTATTTTATGATCTTTAGGATTTGTATTTTTATTTACTGTTGGGGGTATTACAGGAGTAATTCTTGCTAATTCTTCTATTGATGTTGTTCTTCATGATACTTATTATGTTGTTGCTCATTTTCACTATGTATTATCTATGGGAGCTGTTTTTGCTATTATAGCAGGATTTGTACACTGATACCCCTTATTAACAGGTTTAATAATAAATGAAAAATGATTAAAAACACAATTTATTATTATATTTATTGGAGTAAATTTAACTTTTTTCCCACAACATTTTTTAGGATTAGCAGGTATACCTCGACGCTATTCCGATTACCCTGATGCTTACTCTTCATGAAACATTATTTCCACAATTGGCTCTACAATTTCTATAATTAGAATTTTATTTTTTTTGTTTATTATTTGAGAAAGTAT--------------------------------------------------------------
>Tanytarsus  sp.
-----CATATTATTAGACAAGAAAGAGGAAAAAAAGAAACTTTTGGAACTTTAGGAATAATTTATGCCATATTAGCTATTGGATTATTAGGGTTTATTGTATGAGCCCATCATATATTTACAGTCGGAATAGATGTAGATACTCGTGCTTATTTTACCTCCGCAACTATAGTAATTGCAGTTCCTACAGGAATTAAAATTTTTAGCTGATTAGCTACCCTTCATGGAACCCAAATTAACTACTCGCCTTCAATTTTATGAGCTTTAGGATTTGTATTTTTATTTACCGTAGGGGGGATTACAGGTGTAATTTTAGCTAATTCTTCTCTTGACATTGTACTTCATGATACTTATTATGTTGTAGCTCATTTTCATTATGTTCTTTCTATAGGAGCCGTCTTTGCTATTATAGCTGGATTTGTTCACTGATACCCTTTATTAACAGGATTAACAATAAATGAAATATGATTAAAAACTCAATTCTTAATTATATTTTTTGGAGTAAATTTAACATTTTTTCCTCAACATTTTTTAGGGTTAGCAGGAATACCTCGTCGATATTCTGATTACCCAGATGCTTATACAACTTGAAATATTATCTCAACCCTTGGGTCCACAATTTCAATAATTAGAATTTTAATATTTTTATTTATTATTTGAGAAAGTTT--------------------------------------------------------------
>Undet Chironomini  sp. 1
-----CATATTATTAGTCAAGAAAGTGGGAAAAAAGAAACTTTCGGAAATTTAGGAATAATTTATGCTATACTTGCAATTGGTTTACTAGGATTTATTGTCTGAGCTCACCATATATTTACAGTAGGAATAGATGTTGACACACGAGCTTATTTTACTTCAGCAACTATAATTATTGCCGTACCTACAGGAATTAAAATTTTTAGATGACTAGCTACTTTACATGGAACACAAATTAATAATTCACCTTCTATTTTATGAGCTTTAGGGTTTGTATTTTTATTTACAGTAGGAGGAATTACAGGAGTAATTCTTGCCAATTCATCAATTGATGTAATCCTTCATGATACTTATTATGTTGTTGCTCATTTTCATTACGTTCTTTCTATAGGAGCAGTATTTGCTATTATAGCAGGATTTGTACATTGATTCCCTCTTTTATCTGGTTTAACACTAAATGAAAATTGATTAAAAACACAATTTTTTATTATATTTTTTGGTGTTAATTTAACATTCTTCCCCCAACATTTTCTAGGATTAGCCGGGATACCTCGACGTTACTCAGATTATCCTGACGCATACACATCATGAAATATTATTTCATCTTTAGGTTCAACAATTTCTATAATTGGAATTTTATTTTTTATTTTTATTATCTGAGAAAGTTT--------------------------------------------------------------
>Xestochironomus  sp. nov
-----CACATTATTAGCCAAGAAAGAAGAAAAAAAGAAACATTTGGAACATTAGGCATAATTTACGCAATACTTGCAATTGGTTTACTTGGATTTATTGTTTGAGCACATCATATATTTACAGTAGGCATAGACGTAGACACCCGCGCATATTTTACCTCAGCTACAATAATTATTGCAGTACCCACAGGAATTAAAATTTTTAGATGAATAGCAACTTTACACGGAACACAAATTAACCATTCTCCGTCAATATTATGAGCATTAGGCTTTGTGTTTCTTTTCACAGTAGGAGGAATTACCGGAGTAATTTTAGCAAATTCTTCTATTGATGTTATTTTACATGATACTTATTACGTAGTTGCTCATTTTCATTATGTTTTATCGATAGGTGCTGTTTTTGCAATTATAGCTGGATTTGTTCATTGATACCCTATTTTAACCGGATTAACAATAAATGAAAAATGATTAAAAATACAATTTTCAATCATATTTTTAGGCGTAAACTTAACATTTTTCCCCCAACATTTTTTAGGATTAGCTGGAATACCTCGACGATATTCAGATTACCCTGATGCTTATACATCGTGAAACATTATTTCTACCCTCGGATCTTCAATTTCTATAATTGGCACTCTATTTTTTATTTTTATTATTTGAGAAAGAAT--------------------------------------------------------------
>Xiaomyia  sp.
-----CATATTATTAGTCAAGAAAGAGGAAAAAAAGAAACTTTTGGAACTTTGGGAATAATTTACGCTATACTAGCAATTGGATTACTTGGATTTGTAGTTTGAGCCCATCATATATTTACAGTTGGAATAGATGTAGATACTCGAGCTTATTTTACATCAGCAACAATAATTATTGCAGTACCTACAGGAATTAAAATTTTCAGTTGAATAGCAACTCTTCATGGAACTCAAATTAATTTTTCACCTTCTATTATATGAGCTTTAGGCTTTGTATTTTTATTTACAATTGGAGGACTTACAGGAGTTATTTTAGCTAATTCTTCTATTGATATTATTTTACATGATACTTACTATGTTGTAGCACACTTTCATTATGTATTATCTATAGGAGCAGTATTTGCTATTATAAGAGGATTTATCCACTGATACCCTTTATTATCAGGATTTAATTTTAACAAAAAATGACTTAAATCTCAATTTATTATAATATTCACAGGAGTAAATATCACTTTTTTCCCTCAACATTTTTTAGGCCTTAGAGGGATACCTCGTCGATACTCAGATTATCCAGATGCTTATACTTCATGAAATATTATTTCTTCTATTGGATCTATAATCTCTTTCATTAGAATTATTTACTTTTTATTTATTATTTGAGAAAGCAT--------------------------------------------------------------
>Xylochironomus kakadu
-----CATATTATTAGTCAAGAAAGAGGTAAAAAGGAAACTTTTGGAACATTAGGTATAATTTATGCAATATTAGCTATTGGATTATTAGGATTTATTGTATGAGCTCATCATATATTTACAGTAGGAATAGATGTTGATACACGAGCCTATTTTACATCAGCTACAATAATTATTGCTGTACCTACTGGAATTAAAATTTTTAGTTGATTAGCTACTTTACACGGAACTCAAATCAATTACTCCCCATCAATTTTATGAGCTTTAGGATTTGTATTTTTATTTACAGTAGGAGGAATTACGGGAATTATTCTATCTAATTCTTCTATTGACGTAATTCTTCATGATACTTATTATGTAGTTGCTCATTTCCATTATGTTCTTTCTATAGGAGCAGTATTTGCCATTATAGCTGGATTTGTTCACTGATACCCTCTACTAACAGGATTGTCATTAAATGAAACCTGACTAAAATCACATTTTTTAATTATATTTTTCGGTGTTAATTTAACTTTTTTTCCACAACATTTCTTAGGATTAGCTGGCATACCTCGTCGATATTCTGATTATCCTGATGCTTATACTTCCTGAAATGTTATCTCTTCATTAGGATCAACAATTTCTGCAATTGGAATTTTATTTTTTATTTTTATTATTTGAGAAAGAAT--------------------------------------------------------------
>Zavreliella  sp.
-----CATATTATTAGTCAAGAAAGTGGAAAAAAAGAAACTTTTGGAACTTTAGGAATAATTTATGCTATATTAGCTATTGGTTTATTAGGATTTATTGTTTGAGCTCATCATATATTTACAGTAGGAATAGATGTTGATACTCGAGCATATTTTACTTCAGCTACAATAGTAATTGCCGTTCCGACAGGAATTAAAATTTTTAGTTGATTAGCCACTCTTCACGGAACCCAAATTAATTATTCACCCTCTATTCTTTGAGCATTAGGGTTTGTATTTCTTTTTACTGTAGGAGGAATTACAGGAGTTATTTTATCTAATTCATCTATTGATGTAATTCTTCATGATACCTATTATGTAGTAGCTCACTTTCATTATGTTCTTTCTATAGGAGCTGTTTTTGCTATTATGGCAGGATTTGTCCACTGATACCCTTTATTAACTGGCCTGTCTTTAAATGAAAAATGATTAAAATCTCAATTTGCTATAATATTTTTTGGAGTTAATCTAACATTTTTTCCTCAACATTTTTTGGGATTAGCAGGTATGCCTCGACGTTATTCAGATTATCCTGATGCATATACTTCTTGAAATATTATTTCTACTTTAGGATCTACAATTTCAATAGTAGGGACTTTATTTTTTTTATTTATTATTTGAGAAAGTTT--------------------------------------------------------------
>Diamesa   sp.
--TCTCATATTATTAGTCAAGAAAGTGGAAAGAAGGAAACATTCGGAGCACTTGGAATAATCTACGCTATATTAGCTATTGGATTATTAGGATTTGTCGTTTGAGCTCATCATATATTTACAGTAGGAATAGACGTGGATACTCGAGCTTATTTTACATCTGCAACTATGATTATTGCGGTACCTACTGGTATTAAAATTTTTAGTTGATTAGCTACTCTTCACGGAACACAAATAAACTATTCTCCTTCTCTACTTTGAGCTTTAGGATTTGTATTTTTATTTACTGTAGGTGGATTAACTGGAGTAGTTTTAGCTAATTCTTCTATTGATATTGTTCTTCATGATACGTATTACGTTGTTGCTCATTTTCATTATGTACTTTCTATAGGAGCTGTATTTGCTATTATAGCAGGATTTGTCCATTGATACCCTCTATTTACAGGTTTAACCTTAAATGAAGAATGATTAAAGTCTCAATTTGTTATTATATTTTTAGGTGTAAATTTAACTTTTTTTCCGCAACATTTTTTAGGGTTAGCTGGAATACCTCGACGATACTCTGATTATCCAGATGCTTATACTTCTTGAAATGTAGTTTCTACAATTGGGTCTACTATTTCTTTATTTGGAATTTTATTTTTCTTATTTATTATTTGAGAAAGTATAATTTCTTATCGAATGCCACTTTATCCTATTCAATTAAATTCATCTATTGAATGATACCAA-
>Harrisonina petricola
-----CATATTATTAGTCAAGAAAGAGGAAAAAAGGAAACTTTTGGTTCTTTAGGAATAATTTATGCTATACTTGCTATTGGTCTTTTAGGGTTTGTTGTTTGAGCTCATCATATATTTACAGTTGGAATAGATGTAGATACCCGAGCCTACTTTACATCAGCCACTATAATTATTGCTGTACCAACAGGAATTAAAATTTTTAGTTGACTAGCTACTTTACATGGAACTCAATTAAATTATTCTCCTTCTCTTCTTTGAGCTTTAGGATTTGTATTTTTATTCACTGTGGGAGGATTAACAGGAGTTGTATTAGCTAATTCTTCAATCGATATTGTTCTTCATGATACATATTATGTAGTTGCTCATTTTCACTATGTTCTTTCTATAGGAGCAGTATTTGCTATTATAGCAGGATTTGTTCACTGATACCCCTTATTTACAGGACTAACTTTAAATGAAGAATGATTAAAATCTCAATTTACTATTATATTTTTAGGGGTAAATTTAACGTTTTTTCCTCAACACTTTCTTGGGCTTGCTGGGATACCTCGACGATATTCTGACTACCCAGACGCGTATACTTCTTGAAATGTTGTATCAACTATTGGTTCTACAATTTCTTTATTTGGAATTATTTTCTTTTTATTTATTATTTGAGAAAGTATAATTTCTCACCGATTACCTCTTTATCCCATTCAATTAAATTCTTCTATTGAATGATATCAA-
>Heptagyia annulipes
-----CATATTATTAGTCAAGAAAGAGGAAAAAAGGAAACTTTTGGATCTTTAGGAATAATTTATGCTATATTAGCTATTGGATTATTAGGTTTCGTAGTATGAGCTCACCATATATTTACTGTTGGAATAGATGTTGATACACGAGCTTATTTTACTTCTGCTACAATAATTATTGCCGTACCAACAGGTATTAAAATTTTTAGTTGATTAGCTACACTTCATGGAGCTCAATTAAATTATTCACCTTCTTTATTGTGAGCTTTAGGGTTTGTATTCTTATTTACAGTAGGAGGATTAACAGGAGTAGTTCTTGCAAATTCTTCTATTGATATTGTATTACACGATACTTACTATGTTGTTGCTCATTTCCATTATGTATTATCTATAGGAGCTGTATTTGCAATTATAGCAGGATTTGTACATTGATATCCTTTATTTACAGGATTAACTTTAAACGAAGAATGATTAAAGTCTCAATTTGCTATTATATTTTTAGGGGTAAATTTAACATTTTTCCCGCAACATTTTTTAGGATTAGCAGGAATACCTCGACGATATTCAGATTATCCCGATGCTTATACATCATGAAACGTAGTTTCTACTGTAGGATCAACAATTTCATTATTTGGAATTATTTTTTTCTTATTTATTATTTGAGAAAGTATA-------------------------------------------------------------
>Limaya  sp.
-----CATATTATTAGTCAAGAAAGAGGAAAAAAGGAAACATTTGGATCCTTAGGAATAATTTATGCTATACTTGCTATTGGTTTATTAGGATTTGTTGTTTGAGCTCATCATATATTTACAGTAGGAATAGACGTTGATACTCGAGCATATTTCACTTCAGCTACTATAATTATTGCTGTACCGACTGGAATTAAAATTTTTAGCTGACTTGCTACTTTACACGGAGCACAGTTAAATTATTCTCCTTCTTTACTTTGAGCTTTAGGATTTGTCTTTTTATTTACAGTAGGAGGATTAACAGGAGTTGTTCTTGCTAATTCTTCTATTGATATTGTTCTTCATGACACTTATTATGTAGTTGCTCATTTTCACTATGTCCTTTCAATAGGAGCTGTTTTTGCTATTATAGCAGGATTTGTTCACTGATACCCTTTATTTACGGGATTAACTTTAAATGAAGAATGATTAAAATCTCAATTTTCAATTATATTTTTAGGAGTAAATTTAACTTTTTTTCCTCAACATTTTTTAGGATTAGCTGGAATACCACGACGATATTCTGATTATCCTGATGCTTACACTTCATGAAATGTTGTTTCAACAATTGGTTCAACTATTTCTTTATTTGGAATTATCTTTTTTTTATTTATTATTTGAGAAAGAATA-------------------------------------------------------------
>Maoridiamesa stouti
------------------------------------------------CTTTAGGAATAATCTATGCTATACTTGCAATTGGATTATTAGGATTTGTAGTTTGAGCTCACCATATATTTACAGTAGGAATAGACGTTGATACTCGAGCTTATTTTACATCTGCTACTATAATTATTGCAGTACCAACAGGAATTAAAATTTTTAGTTGACTTGCAACACTTCATGGAACACAGTTAAATTACTCCCCTTCTCTAATTTGAGCTTTAGGATTTGTTTTTCTTTTCACGGTAGGAGGTCTTACAGGAGTTGTATTAGCTAATTCTTCTATTGATATTGTTCTTCATGATACATATTATGTTGTTGCTCATTTTCATTATGTTCTCTCTATAGGAGCTGTATTTGCTATTATGGCAGGTTTTGTCCACTGATACCCTCTTTTTACAGGATTAACTTTAAATGAAGAATGATTAAAGTCTCAATTTGCAATTATATTTTTAGGAGTAAATTTAACATTTTTTCCACAACATTTTTTAGGATTAGCAGGAATACCTCGACGATATTCAGATTACCCAGATGCTTACACTTCATGAAATGTAGTGTCTACAGTAGGATCAACTATTTCTTTATTTGGAATTATTTTCTTCTTATTTATTATTTGAGAAAGAAT--------------------------------------------------------------
>Mapucheptagyia brundini
-----CATATTATTAGCCAAGAAAGAGGAAAAAAAGAAACTTTCGGGTCTCTAGGGATAATTTATGCTATACTAGCAATTGGTCTTTTAGGTTTTGTTGTTTGAGCTCATCATATATTTACTGTAGGTATAGATGTTGATACCCGAGCTTATTTCACTTCGGCTACTATAATTATTGCTGTACCCACAGGAATTAAAATTTTCAGATGATTAGCAACACTACACGGTACCCAACTTACTTACTCTCCTTCACTTTTATGGGCCTTAGGATTTGTTTTTTTATTTACCGTAGGAGGTCTCACAGGGGTTATTTTAGCTAATTCTTCTATCGATATTGTTCTTCATGACACTTATTATGTAGTAGCCCATTTCCACTACGTTCTTTCTATAGGAGCCGTGTTCGCTATTATAGCTGGATTCATCCATTGGTACCCACTATTCTCAGGACTCACATTAAACGAAGAATGATTAAAGTCTCAATTTGTTATCATATTTTTAGGGGTTAATTTAACCTTTTTTCCTCAACATTTTTTAGGATTAGCAGGTATACCCCGACGATATTCTGATTACCCTGATGCTTACACATCTTGAAATGTAGTATCCACAATCGGATCTACCATCTCCTTATTCGGTATCATTTTCTTTTTATTTATTATCTGAGAAAGAAT--------------------------------------------------------------
>Paraheptagyia tonnoiri
--TCTCACATTATTAGCCAAGAAAGAGGAAAAAAGGAAACATTCGGATCTTTAGGAATAATTTATGCTATGCTTGCAATTGGTTTATTAGGATTCGTTGTATGAGCTCACCACATATTTACTGTTGGAATAGATGTAGATACTCGAGCTTATTTCACTTCTGCAACTATAATCATTGCAGTTCCTACGGGAATTAAAATTTTTAGATGATTAGCCACTTTACATGGAGCTCAACTAAACTATTCTCCTTCTCTTTTATGAGCATTAGGATTTGTTTTCTTATTCACCGTAGGGGGATTAACCGGAGTTGTTTTAGCTAATTCTTCTATTGATATTGTTCTTCATGACACTTACTATGTTGTAGCCCACTTCCATTATGTACTTTCTATAGGAGCTGTTTTTGCTATTATAGCAGGATTTGTTCACTGATACCCTCTTTTTACTGGCTTAACTCTTAATGAAGAATGATTAAAATCTCAATTTATAATTATATTTTTAGGAGTAAATTTAACCTTTTTCCCACAACATTTCTTAGGATTAGCAGGAATACCTCGGCGTTACTCAGATTATCCAGACGCTTATACTTCATGAAACGTAGTTTCTACAATTGGGTCAACAATTTCTTTATTTGGAATTATCTTTTTTCTTTTTATTATTTGAGAAAGAATGATCTCTTATCGTATGCCTCTCTACCCCATTCAATTAAATTCTTCTATTGAATGATACCAA-
>Anzacladius kiwi
-----CATATCATTAGACAAGAAAGAGGGAAAAAAGAGACATTCGGAGCTCTTGGTATAATTTATGCTATATTAGCTATTGGACTCTTAGGATTTATTGTTTGAGCTCATCATATATTTACAATTGGAATAGATGTAGATACACGGGCTTATTTTACTTCTGCTACAATAATTATTGCAGTACCAACTGGAATTAAAATTTTCAGTTGATTAGCTACCCTTCATGGAACTCCTTTAAATAATTCTTCATCATTACTTTGAGCTTTGGGGTTCGTATTTTTATTTACTGTTGGGGGTTTAACAGGAGTTATTTTAGCTAATTCTTCCCTAGATATCGTGTTACATGATACATACTACGTTGTAGCTCACTTTCACTATGTACTATCCATAGGAGCTGTTTTTGCTATTATGGCAGGATTTGTTCACTGATACCCATTATTTACAGGATTAACAATAAATGAAAAATGATTAAAATCCCAATTTTCAATTATATTTTTAGGGGTTAATCTAACATTTTTTCCCCAACATTTTTTAGGATTAGCAGGAATACCTCGTCGATACTCAGACTACCCCGATGCATATACATCTTGAAATATTATATCAACTGTAGGATCAACAATTTCATTGTTTGGAATTTTATTTTTTATTTTTATTATTTGAGAAAGAAT--------------------------------------------------------------
>Austrobrillia longipes
-----CATATTATTAGACAAGAAAGTGGAAAAAAAGAAACCTTTGGAACACTAGGAATAATTTATGCTATACTAGCAATTGGTTTATTAGGATTTATTGTATGAGCCCATCATATATTCACTATTGGCATAGATGTAGATACACGAGCTTATTTTACATCTGCAACTATAATCATTGCTGTTCCCACAGGGATTAAAATTTTTAGTTGATTAGCAACTCTTCATGGAACTCAACTTAATTATTCCCCTTCTATTTTATGAGCTATTGGTTTTGTTTTTCTATTTACAGTAGGGGGACTTACCGGTGTAATCTTAGCTAACTCTTCTATTGATATTGTTCTTCATGATACATATTATGTTGTTGCTCATTTTCATTATGTTTTATCTATAGGAGCTGTATTTGCTATTATAGCAGGATTTGTTCACTGATATCCTCTATTTACCGGACTATATATAAATAAAAAATGACTAATTTCTCAATTTATTACAATATTTTTAGGAGTAAACTTAACATTTTTTCCCCAACATTTTTTAGGGTTAGCAGGGATACCTCGTCGTTATTCTGATTATCCTGATGCTTATACTTCATGAAATATTTTGTCAACAATTGGATCATCAATTTCTTTATTTAGTATTATTTTTTTTATTTTTATTGTATGAGAAAGATT--------------------------------------------------------------
>Botryocladius freemani
-----CATATTATTAGTCAAGAAAGAGGAAAAAAAGAAACCTTTGGTTCTTTAGGAATAATCTATGCCATACTTGCTATTGGCCTATTAGGATTTATTGTTTGAGCTCATCATATATTTACTGTTGGGATAGATGTAGATACCCGGGCTTATTTTACTTCTGCTACAATAATTATTGCTGTGCCAACAGGTATTAAAATTTTTAGATGATTAGCTACCTTACATGGGACCCCCCTTAATAATTCTCCTTCTCTTTTATGAGCCTTAGGGTTTGTATTTTTGTTTACTGTTGGAGGGCTCACTGGCGTTATTCTAGCTAATTCTTCTATTGATATTGTTTTACATGACACTTATTATGTAGTTGCTCATTTTCACTATGTTCTATCTATGGGAGCAGTTTTTGCTATTATAGCAGGATTTGTCCACTGATACACTCTATTTACTGGTTTAATTATAAATGAAAAATGACTTAAATCTCAATTTTCAATCATATTTTTAGGAGTAAATTTAACATTTTTCCCTCAACATTTTCTTGGCCTTGCCGGGATACCCCGACGATACTCTGACTACCCTGACGCCTATACTTCATGAAATATCCTATCTACTGTTGGATCTACAATTTCTTTATTTGGTATTTTATTTTTTATTTTTATCATTTGAGAAAGAAT--------------------------------------------------------------
>Brillia  cf parva
--TCTCATATTATCAGCCAAGAGAGAGGAAAAAAAGAAACTTTTGGGGCTCTGGGAATAATTTATGCCATATTAGCAATTGGTTTATTAGGCTTTGTAGTCTGAGCCCATCACATATTTACAGTCGGAATAGATGTGGATACTCGGGCTTATTTTACCTCTGCAACAATAATTATTGCTGTGCCAACAGGAATTAAAATTTTTAGCTGATTAGCCACATTACACGGAGCCCAATTAAACTATTCACCAGCTCTTTTATGAGCTCTTGGATTTGTATTTTTATTCACAGTCGGAGGATTGACAGGAGTTATTTTAGCTAATTCTTCTATTGATATTGTACTTCATGATACTTATTATGTAGTGGCCCATTTTCACTATGTTCTTTCTATAGGAGCCGTTTTTGCTATTATAGCAGGATTCGTGCACTGATACCCACTATTTACAGGGTTAAATTTAAACGAAAAATGACTAAAATCTCAATTTACAATAATGTTTTTAGGTGTTAATTTAACCTTTTTTCCACAACACTTTTTAGGTTTAGCAGGAATACCTCGTCGATATTCAGATTACCCCGATGCATATACTTCATGAAATATTCTCTCAACAATCGGATCTACAATTTCTTTATTAGGAGTATTATTTTTTATCTTTATTATTTGAGAAAGATTCTCTTCTAATCATTTATCAATTAATACAGGTCAATTAAACTCCTCTATTGAATGATACCAA-
>Brillia  gp. sp. 1
-----CATATTATTAGTCAAGAAAGTGGAAAAAAGGAAACTTTTGGAGCTTTAGGAATAATTTATGCTATACTTGCAATTGGTTTATTAGGTTTTGTTGTATGAGCTCATCACATATTTACAGTTGGAATAGACGTAGATACACGGGCTTATTTTACATCTGCAACTATAATTATTGCTGTACCAACAGGAATTAAAATTTTTAGATGATTAGCTACTCTTCACGGAACTCAATTAAATTACTCTCCTGCATTATTATGAGCTTTAGGGTTTGTCTTTTTATTTACTGTAGGAGGATTAACTGGAGTAATTTTAGCTAATTCTTCTATTGATATTGTTCTTCATGATACTTATTATGTAGTTGCTCATTTCCATTATGTGCTATCAATAGGAGCTGTATTTGCTATTATAGCAGGATTTGTTCACTGATATCCTCTATTTACAGGTCTTAATTTAAACGAAAACTGATTAAAGTCTCAATTTTTAATGATATTCTTAGGAGTAAATTTAACTTTTTTTCCTCAACATTTTTTAGGGTTAGCAGGAATACCTCGTCGATATTCTGATTATCCAGATGCTTACACTTCATGAAACATTCTCTCTTCAATTGGATCAACAATTTCTTTATTAGGAGTTTTATTTTTTTTATTTATTATTTGAGAAAGTTT--------------------------------------------------------------
>Brillia  gp. sp. 2
-----CACATTATTAGACAAGAAAGAGGAAAAAAGGAAACCTTTGGTGCCTTAGGTATAATTTACGCCATACTTGCTATTGGTTTATTAGGTTTCGTAGTTTGAGCTCACCATATATTTACTGTAGGAATAGATGTTGATACACGAGCTTATTTTACTTCAGCAACTATAATTATTGCTGTACCTACTGGAATTAAAATTTTTAGATGATTAGCTACACTTCACGGCACTCAACTTAACTATTCTCCAGCTTTACTATGAGCTTTAGGGTTTGTCTTTTTATTTACCGTAGGGGGATTAACAGGAGTAATTTTAGCTAATTCTTCTATTGACATTGTTCTTCACGATACTTATTATGTAGTAGCCCATTTTCACTATGTTTTATCTATAGGGGCAGTATTTGCTATTATAGCAGGATTTGTACACTGATATCCTCTATTTTCAGGATTAAACTTAAATGAAAAATGATTAAAGTCTCAATTTTTAATAATATTCCTAGGAGTTAATTTAACCTTTTTTCCTCAACACTTTTTAGGTTTAGCAGGAATACCTCGTCGTTATTCTGATTATCCAGATGCTTACACATCTTGAAACATTTTATCATCTATTGGATCAACTATTTCCTTATTAGGAGTATTATTCTTTTTATTTATTATTTGAGAAAGATT--------------------------------------------------------------
>Cardiocladius  sp. 1
-----CACATCATTAGACAAGAAAGAGGAAAAAAAGAAACATTTGGGGCTTTAGGAATAATTTATGCCATACTAGCTATYGGCCTTTTAGGATTTGTCGTATGAGCTCATCATATATTTACTGTCGGCATAGATGTTGATWCCCGGGCYTACTTTACCTCAGCAACTATAATTATTGCAGTRCCTACCGGAATTAAAATTTTTAGATGACTRGCTACATTACATGGAACTCAAATAAATAATTCCCCYTCTTTACTTTGAGCTTTAGGATTTGTATTTTTATTCACCGTTGGGGGTTTAACCGGAGTAGTATTAGCAAATTCTTCTATTGACATTGTACTTCATGACACTTATTATGTTGTGGCACATTTTCATTATGTTCTTTCTATAGGAGCAGTATTCGCAATTATAGCTGGATTTGTCCACTGATACCCTTTATTTACTGGATTAATAATAAATGAAAAATGACTAAAATCCCAATTTGCAATTATGTTCTTAGGTGTAAATCTAACCTTTTTTCCCCAACACTTTTTAGGATTAGCAGGAATACCTCGTCGTTACTCTGATTACCCAGATGCTTACACATCGTGAAATATCATTTCTACTATTGGCTCAACAATTTCTTTATTTGGGATTTTATATTTCTTATTTATTATTTGAGACAGAAT--------------------------------------------------------------
>Clunio marinus
-----CATATTATTAGTCAAGAAAGAGGAAAAAAAGAAACTTTTGGAGCTTTAGGAATAATTTATGCTATATTAGCTATTGGATTATTAGGTTTCGTTGTTTGAGCTCATCATATATTTACAGTAGGTATAGATGTTGATACTCGTGCTTATTTTACTTCTGCAACAATAATTATTGCAGTTCCAACAGGCATTAAAATTTTTAGTTGATTAGCCACAATCCATGGTACTCAAATAAATAACTCTCCCTCTCTATTATGAACTTTAGGTTTTATTTTTTTATTTACAGTAGGAGGATTAACAGGAGTTATTTTAGCAAACTCCTCTATTGATATTATTTTACACGATACCTATTATGTTGTAGCTCATTTTCATTATGTATTATCAATGGGAGCAGTATTCGCTATTATAGCCGGATTTGTTCACTGATACCCTCTATTTTCAGGTCTAATAATAAATGATAATTGATTAAAATCCCAATTTTATATTATATTTTTAGGAGTAAATTTAACATTTTTTCCCCAACATTTTTTAGGATTAGCTGGAATACCCCGACGATACTCCGATTATCCTGATGCCTATAGTTCTTGAAACATTATTTCTACCTTAGGCTCTACTATCTCTTTATTAGGAATTATTATATTTTTAATAATTATATGAGAAAGAAT--------------------------------------------------------------
>Corynoneura  sp. 1
-----CATATTATTAGCCAAGAAAGAGGAAAAAAAGAAACCTTTGGAGCCCTAGGAATAATTTATGCTATATTAGCAATTGGTCTTTTAGGATTTATTGTTTGAGCTCACCACATATTTACTGTTGGAATAGATGTAGATACTCGTGCTTATTTTACTTCTGCTACTATAGTAATTGCAGTGCCCACAGGAATCAAAATTTTTAGTTGACTAGCTACACTTCATGGAACACAAATTAATAATTCACCTTCAATATTATGAGCACTAGGATTTGTATTTTTATTTACTGTAGGAGGATTAACTGGTGTGATTTTAGCTAACTCCTCAATTGATATTGTACTTCATGATACCTATTATGTTGTTGCTCATTTTCACTATGTTCTTTCTATAGGAGCGGTGTTTGCAATTATAGCAGGGTTTGTTCATTGATACTCATTATTCACAGGATTAATTTTAAATGAACAATGATTAAAATCTCAATTTTTCATTATATTCTTTGGAGTAAATTTAACATTTTTTCCTCAACACTTTTTAGGATTAGCCGGAATACCTCGACGATATTCAGACTACCCTGACGCTTTTACATCTTGAAACATTGTTTCATCTATCGGATCAACAATTTCTTTAGTAGGAATCCTTTATTTTATTTTTATTATCTGAGAAAGAAT--------------------------------------------------------------
>Corynoneura  sp.2
-----CATATTATTAGCCAAGAAAGAGGAAAAAAAGAAACATTTGGTGCTTTAGGAATAATTTACGCAATACTTGCAATTGGTTTATTAGGATTTATTGTTTGAGCTCATCATATATTTACAGTCGGAATAGACGTAGATACACGAGCTTATTTTACTTCAGCTACAATAGTAATTGCTGTACCTACAGGAATTAAAATTTTTAGATGACTAGCTACTTTACATGGAACTCAAATAAATAATTCTCCTTCTATACTTTGAGCATTAGGTTTTGTATTTTTATTTACTGTAGGAGGATTAACAGGTGTTATTTTAGCAAATTCTTCAATTGATATTGTACTTCATGATACTTATTATGTTGTTGCACATTTTCATTATGTTTTATCAATAGGAGCAGTATTTGCAATTATAGCAGGCTTTGTTCATTGATATACTTTATTTTCTGGTTTAATATTGAATGAACAATGACTAAAATCTCAATTTTTTATTATATTTTTTGGAGTAAATTTAACCTTTTTTCCCCAACATTTTTTAGGATTATCAGGAATACCTCGTCGTTATTCAGATTTTCCAGATGCTTTTACTTCTTGAAATATTATTTCATCAATTGGATCTACCATTTCATTAATAGGAATTTTATATTTTATTTTTATTATTTGAGAAAGTAT--------------------------------------------------------------
>Cricotopus  sp. 1
-----CATATTATTAGTCAAGAAAGAGGAAAAAAAGAAACCTTCGGTTCTTTAGGTATAATTTATGCTATATTAGCAATTGGGTTATTAGGATTTGTTGTTTGAGCACATCATATATTTACAGTAGGTATAGACGTAGATACACGAGCTTATTTTACTTCGGCAACAATAATTATTGCTGTTCCAACTGGAATTAAAATTTTTAGTTGACTTGCTACATTACATGGAACCCAATTAAATAATTCACCTTCTTTACTTTGAGCTCTTGGATTTGTTTTTTTATTTACAGTTGGTGGATTGACTGGTGTTGTTCTAGCAAATTCTTCTATTGATATTGTTTTACATGACACATATTATGTAGTAGCTCATTTTCATTATGTATTATCAATAGGCGCAGTATTTGCTATTATAGCTGGATTTGTCCACTGATACACATTATTTACAGGCTTAACTATAAACGAAAAATGATTAAAATCTCAATTTTCTATTATATTTTTAGGAGTTAATTTAACATTTTTCCCTCAACATTTTTTAGGATTAGCAGGTATGCCTCGACGATATTCTGATTATCCTGACGCATATACTTCATGAAATATCGTGTCAACAATTGGATCAACAATTTCTTTATTCGGAATTTTATTTTTTCTTTTTATTATTTGAGAAAGAAT--------------------------------------------------------------
>Cricotopus  sp 2
-----CACATTATTAGTCAAGAAAGAGGAAAGAAGGAAACATTTGGGTCTTTAGGAATAATCTATGCTATGCTAGCAATTGGTTTATTAGGATTTGTTGTTTGAGCTCACCATATATTTACAGTAGGTATGGATGTAGATACTCGAGCTTACTTTACTTCAGCAACTATAATTATTGCTGTTCCTACAGGAATTAAAATTTTTAGTTGACTAGCTACTCTACATGGAGCTCAATTAAATAATTCTCCATCCTTATTATGAGCTTTAGGATTTGTGTTCTTATTTACTGTAGGAGGTCTGACAGGTGTTGTTTTAGCTAATTCTTCAATTGATATTGTACTACATGACACTTATTATGTAGTTGCTCATTTTCATTACGTATTATCAATAGGAGCAGTATTTGCTATTATAGCTGGATTTGTACATTGATATCCTTTATTCACAGGATTAACTATAAATGAAAAATGATTAAAGTCTCAATTTGCTATTATATTCTTAGGAGTTAATTTAACATTTTTCCCTCAACATTTCTTAGGGTTAGCTGGAATACCTCGACGATATTCAGATTACCCTGACGCTTACACGTCCTGAAACATTGTATCAACTATTGGTTCAACTATTTCATTATTTGGTATTTTATTCTTCTTATTTATTATTTGAGAAAGTAT--------------------------------------------------------------
>Echinocladius martini
-----CACATTATTAGACAAGAAAGAGGAAAAAAAGAAACTTTTGGGGCTTTAGGAATAATCTATGCTATATTAGCTATTGGACTTTTAGGTTTTATTGTTTGAGCTCACCACATATTTACAGTTGGAATAGACGTTGACACACGAGCTTATTTTACGTCTGCAACTATAATTATTGCTGTACCAACCGGAATTAAAATTTTTAGATGATTAGCAACATTACATGGTACCCCATTAAATAATTCTCCTTCTTTACTATGAGCTTTAGGATTTGTTTTTTTATTTACAGTTGGTGGTTTAACAGGAGTAATTTTAGCAAATTCTTCTATTGATATTGTATTACACGATACCTATTATGTAGTTGCTCACTTTCACTATGTTTTATCAATAGGAGCCGTGTTTGCTATCATAGCTGGATTTGTCCACTGATATTCTCTATTTACTGGACTTTCAATAAATAAAACTTGATTAAAATCTCAATTTTCTATTATATTTTTAGGAGTAAATCTAACATTTTTTCCACAACACTTTTTAGGCTTAGCAGGTATACCTCGGCGATATTCAGATTATCCAGATTCCTATACATCTTGAAATATTATTTCTACTGTTGGTTCTACAATTTCATTAATTGGAATCTTATTTTTTATTTTTATTATTTGAGAAAGAAT--------------------------------------------------------------
>Elpiscladius capicola
-----CATATCATTAGTCAAGAAAGAGGAAAAAAAGAAACATTTGGTACATTAGGAATAATTTATGCTATATTAGCTATTGGATTACTAGGATTTATTGTTTGAGCTCATCATATATTTACAGTAGGTATAGATGTTGATACTCGAGCTTATTTTACATCAGCTACTATGATTATTGCAGTACCAACGGGTATTAAAATTTTTAGTTGATTAGCAACTCTTCATGGAACACAAATAAATTATTCTCCAGCCTTACTATGAGCTTTAGGGTTCGTATTTTTATTTACAGTAGGAGGACTAACAGGGGTAATTTTAGCTAATTCCTCTATTGATATTATTTTACATGATACCTATTATGTAGTAGCTCATTTTCACTATGTTCTTTCTATAGGAGCAGTATTTGCTATTATATCAGGATTTATTCACTGATACCCTTTATTCTCAGGATTAACAATAAACAAAAAATGACTAAAATCTCAATTTATTATTATATTTTTAGGTGTTAATTTAACATTTTTTCCTCAACATTTTCTAGGATTGGCAGGTATACCACGACGATACTCAGATTACCCAGACTCTTATATTTCATGAAATATTATTTCTTCATTAGGATCAACAATTTCTGTAATTGGAATTTTATTTTTTATTTTTATTATTTGAGAAAGAAT--------------------------------------------------------------
>Eretmoptera murphyi
-----CATATTATTAGACAAGAAAGAGGAAAAAAAGAAACTTTTGGGGCTTTAGGAATAATTTATGCTATATCAGCAATTGGATTTTTAGGCTTTATTGTCTGAGCACACCACATATTTACAGTGGGTATAGACGTAGACACCCGAGCCTACTTTACGTCAGCAACTATAATTATTGCTGTTCCAACAGGAATTAAAATTTTCAGCTGATTAGCTACCTTACATGGTACCCCTTTAAATAACTCTCCTTCATTAATATGAGCCTTAGGTTTTGTATTTTTATTCACCGTAGGTGGTCTAACAGGAGTAGTTCTAGCAAATTCTTCTCTAGATATCGTACTTCATGATACTTATTATGTTGTCGCTCATTTTCACTATGTTTTATCAATAGGAGCAGTATTTGCCATTATGGCAGGATTTGTACACTGATACCCCTTGTTTACAGGACTATCTATAAATGAAAAATGATTAAAATCACAATTCTTAATTATATTTTTAGGGGTTAATTTAACATTTTTCCCTCAACATTTTTTAGGGTTAGCAGGTATACCCCGACGATACTCAGATTATCCAGATGCCTATACTTCTTGAAATATTATATCTACAGTAGGGTCAACAATTTCTCTTTTTGGTATTTTATTTTTTATTTTTATTATTTGAGAAAGAAT--------------------------------------------------------------
>Eukiefferiella claripennis  gp.
-----CATATTATTAGTCAAGAAAGAGGAAAAAAGGAAACTTTTGGGGCCTTAGGAATAATCTATGCAATGTTAGCTATTGGTCTATTAGGTTTTGTTGTATGAGCTCATCATATATTTACAGTTGGAATAGATGTAGATACCCGAGCTTATTTTACCTCAGCTACTATAATTATTGCTGTGCCTACAGGAATCAAGATTTTTAGTTGATTGGCCACTTTACATGGAACTCAAATTAATAACTCTCCATCTATACTTTGAGCTTTAGGATTCGTTTTTTTATTTACAGTTGGAGGATTAACAGGAGTAATTTTAGCTAATTCATCTATTGACATTGTATTACATGACACTTACTACGTTGTAGCTCATTTTCACTATGTTCTTTCTATGGGAGCAGTATTTGCCATTATAGCGGGGTTCGTTCATTGATACCCCCTATTTTCAGGATTAACAATAAATGAAAAGTGACTAAAATCTCAATTTTTGATTATATTTTTTGGAGTTAATCTAACATTTTTCCCCCAACATTTTTTAGGATTAGCAGGAATACCTCGACGTTACTCAGATTATCCAGACGCCTACACTTCATGAAATATTTTGTCTTCGATTGGATCTACAATTTCTTTATTCGGGATTTTATTTTTTATTTTTATTATTTGAGAAAGAAT--------------------------------------------------------------
>Eukiefferiella insolida
-----CATATTATTAGTCAAGAAAGAGGAAAAAAGGAAACTTTTGGGGCTCTAGGAATAATTTATGCTATGTTAGCTATTGGACTTTTAGGATTCGTAGTTTGAGCTCATCATATATTTACTGTTGGTATAGACGTAGATACACGAGCTTATTTTACTTCTGCAACAATAATTATTGCTGTTCCAACAGGAATTAAAATTTTCAGATGATTAGCAACGCTTCATGGTACCCAAATTAATAATTCTCCATCAATATTATGAGCATTAGGATTTGTATTTTTATTTACTGTTGGGGGATTAACTGGTGTTGTTTTAGCTAATTCTTCTATTGACATTGTTCTTCATGATACTTATTATGTTGTAGCACATTTCCATTATGTACTTTCTATAGGAGCTGTATTTGCTATCATGGCAGGATTTGTACACTGATACCCCCTATTTTCAGGACTTTCAATAAATGAAAAATGATTAAAATCTCAATTTGTAATTATATTCTTAGGTGTAAATTTAACATTTTTTCCTCAGCATTTCTTAGGATTAGCAGGAATACCTCGACGATATTCTGATTATCCTGACGCTTATACTTCTTGAAATATTTTATCAACAATTGGATCTACTATCTCTTTATTTGGTATTTTATTTTTTATTTTTATTATTTGAGAAAGTAT--------------------------------------------------------------
>Ferringtonia  sp. 1
-----CATATTATTAGACAAGAAAGAGGAAAAAAAGAAACTTTTGGGGCTTTAGGAATAATTTACGCTATATTAGCTATTGGGCTATTGGGGTTTATTGTATGAGCACATCATATATTTACTGTTGGCATAGATGTAGATACACGAGCTTATTTTACGTCTGCTACAATAATTATTGCTGTTCCTACCGGAATTAAAATTTTTAGATGATTAGCGACACTTCATGGAACCCCTATAAATAATTCACCATCTTTATTATGAGCTTTAGGATTTGTATTTTTATTTACAGTAGGAGGTTTAACAGGAGTAATTTTAGCTAACTCATCTATTGATATTGTTCTTCATGATACTTATTATGTAGTAGCTCATTTTCACTATGTTCTTTCAATAGGAGCAGTATTTGCTATTATAGCAGGATTTGTTCATTGATATACCTTATTTACAGGTCTAACAATAAATGAAAAATGATTAAAATCTCAATTTGCAGTAATATTCCTAGGTGTAAATTTAACATTTTTCCCACAACATTTTTTAGGATTAGCTGGTATACCTCGACGATACTCAGATTATCCTGACGCTTACACTTCTTGAAATATTATTTCAACTGTAGGTTCAACTATTTCTCTATTTGGTATTTTATTTTTTATTTTTATTATCTGAGAAAGAAT--------------------------------------------------------------
>Ferringtonia  sp. 2
-----CATATTATCAGCCAAGAAAGAGGAAAAAAAGAAACTTTTGGGGCATTAGGAATAATCTATGCCATATTAGCTATTGGTCTTTTAGGGTTTATTGTTTGGGCTCACCATATATTCACAGTAGGAATAGATGTAGATACCCGAGCTTACTTCACTTCTGCAACAATAATTATTGCTGTCCCAACAGGAATTAAAATTTTCAGTTGATTAGCCACTCTTCACGGAACCCCTCTTAATAACTCTCCTTCATTACTTTGAGCTTTAGGGTTTGTTTTTTTATTCACTGTTGGGGGACTTACCGGAGTTATTTTAGCTAACTCCTCTCTTGACATTGTTCTTCATGACACCTATTATGTTGTAGCACATTTTCACTATGTTCTATCTATGGGAGCAGTATTTGCTATTATAGCGGGATTTGTTCATTGATACTCTCTTTTCACAGGATTAACTATAAACGAAAAATGACTAAAATCACAATTTGCCATTATATTTTTAGGGGTTAATTTAACATTTTTTCCACAACATTTTTTAGGGCTTGCCGGGATACCCCGACGCTACTCTGATTATCCTGATGCCTATACTACATGAAATATTATTTCAACAGTTGGGTCCACTATTTCTTTATTTGGAATCTTATTTTTTATTTTTATTATCTGAGAAAGTAT--------------------------------------------------------------
>gen n. nr Nanocladius
-----CATATTATTAGACAAGAAAGAGGAAAAAAGGAAACTTTTGGTGCATTAGGAATAATTTATGCTATATTAGCTATTGGTCTATTAGGGTTTGTAGTATGAGCTCATCATATATTTACTGTAGGAATAGATGTAGATACTCGTGCATATTTTACTTCAGCTACAATAATTATTGCTGTTCCTACAGGAATTAAAATTTTTAGCTGACTAGCTACTCTTCACGGAACTCAAATAAATAACTCTCCATCTTTATTATGAGCTTTAGGATTTGTATTTTTATTTACAGTAGGAGGATTAACAGGAGTTGTATTAGCAAATTCTTCTATTGATATTGTTTTACATGATACTTATTATGTTGTAGCCCACTTTCATTATGTATTATCTATAGGAGCAGTATTTGCTATTATAGCTGGATTTGTTCACTGATACTCTCTATTTACAGGACTATCTATAAATGAACAATGATTAAAATCACAATTTTTAATTATATTTGTTGGAGTAAATTTAACATTCTTTCCACAACATTTCTTAGGATTAGCAGGTATGCCTCGACGATACTCTGATTATCCAGATGCTTATACAACATGAAATATTGTATCAACAGTTGGTTCAACAATTTCCTTATTTGGGATTTTATTTTTTTTATTTATTATTTGAGAAAGTAT--------------------------------------------------------------
>genus' Australia' sp. 1
-----CATATTATTAGTCAAGAAAGAGGAAAAAAGGAAACTTTTGGAGCTTTAGGAATAATTTATGCTATACTTGCTATTGGACTATTAGGATTTATTGTTTGAGCTCATCATATATTTACTGTAGGTATAGATGTAGACACTCGAGCCTATTTTACTTCAGCTACAATAATTATTGCTGTTCCTACAGGAATTAAAATTTTTAGATGACTTGCTACATTACACGGAACTTCTCTAAATAACTCACCCTCTCTATTATGATCTTTAGGATTTGTATTTTTATTTACGGTTGGAGGATTAACAGGGGTAATTCTTGCTAATTCATCAATTGATATTGTTCTTCATGATACTTATTATGTTGTTGCTCACTTTCACTATGTTCTTTCAATAGGAGCAGTTTTCGCTATTATGGCAGGATTCGTTCATTGATACCCTTTATTTACTGGACTTTCAATAAATGAAAAATGATTAAAATCTCAATTTACAATTATATTTTTAGGAGTAAATTTAACATTTTTCCCTCAACACTTTTTAGGTCTAGCAGGAATACCTCGTCGTTACTCTGATTACCCTGATGCCTACACTTCTTGAAATATCGTTTCAACTGTTGGATCAACAATTTCATTATTAGGAATTATCTTTTTCATTTTTATTATTTGAGAAAGAAT--------------------------------------------------------------
>genus' Australia' sp.
-----CATATTATTAGTCAAGAAAGAGGAAAAAAGGAAACTTTTGGAGCTTTAGGAATAATTTATGCTATACTTGCTATTGGACTATTAGGATTTATTGTTTGAGCTCATCATATATTTACTGTAGGTATAGATGTAGATACTCGAGCCTATTTTACTTCCGCTACAATAATTATTGCTGTTCCTACAGGAATTAAAATTTTTAGATGACTTGCTACATTACACGGAACTTCTCTAAATAACTCACCTTCTCTTTTATGATCTTTAGGATTTGTATTTTTATTTACTGTTGGAGGATTGACAGGAGTAATTCTTGCTAATTCTTCGATTGATATTGTTCTTCATGATACTTATTATGTTGTAGCTCATTTTCACTATGTTCTTTCTATAGGAGCAGTTTTCGCTATTATAGCAGGATTCGTTCATTGATACCCCTTATTTACTGGACTTTCAATAAATGAAAAATGATTAAAATCTCAATTTACAATTATATTTTTAGGGGTAAATTTAACATTTTTCCCTCAACACTTTTTAGGTCTAGCAGGAATGCCTCGTCGTTATTCTGATTACCCTGATGCCTACACTTCTTGAAATATCGTTTCAACCGTTGGATCAACAATTTCATTATTAGGAATTATCTTTTTCATTTTTATTATTTGAGAAAGAAT--------------------------------------------------------------
>Heleniella sp.
-----CACATTATTAGTCAAGAAAGAGGAAAAAAGGAAACTTTTGGTAGTTTAGGAATAATTTATGCAATACTAGCTATTGGGCTATTAGGCTTTGTAGTATGAGCCCACCACATATTTACTGTTGGAATGGATGTTGATACTCGAGCCTACTTTACTTCTGCTACAATAATTATTGCAGTACCAACTGGAATTAAAATTTTTAGATGATTAGCTACACTTCATGGAACTCAAATTAATAACTCCCCTTCATTATTATGAGCATTAGGATTTGTATTTTTATTTACTGTTGGAGGATTAACTGGAGTTGTTCTAGCTAACTCTTCTATTGATATTGTATTACATGATACTTATTACGTAGTAGCTCATTTTCATTACGTTTTATCAATAGGGGCTGTATTTGCAATTATGGCAGGATTTGTTCATTGATATCCTTTATTTACAGGATTAACAATAAATGAATTCTGATTAAAAACTCAATTTACTATTATATTCTTAGGGGTTAATCTAACATTTTTCCCTCAACATTTTCTTGGATTAGCTGGAATACCTCGTCGATACTCTGATTATCCTGATGCTTATACTTCTTGAAATATTATTTCTACTGTAGGATCAACAATTTCTTTATTTGGTATCTTATTTTTTATTTTCATCATTTGAGAAAGAAT--------------------------------------------------------------
>Hydrobaenus saetheri
-----CATATTATTAGTCAAGAAAGAGGAAAAAAGGAAACTTTCGGAGCTTTAGGGATAATTTACGCTATATTAGCTATTGGACTTTTAGGGTTTGTTGTTTGAGCTCATCATATATTTACAGTTGGAATAGATGTAGATACTCGAGCTTACTTTACTTCTGCTACTATAATTATTGCTGTGCCTACAGGTATTAAAATTTTTAGTTGATTAGCTACGCTTCATGGAACTCAATTAAATAATTCTCCTTCTTTATTATGAGCTTTAGGGTTTGTATTTTTATTTACAGTAGGGGGATTAACTGGAGTAATTTTAGCTAACTCTTCTATTGATATTATTCTTCACGATACTTATTATGTAGTTGCCCATTTTCATTATGTATTATCTATAGGAGCTGTATTTGCTATTATAGCAGGTTTTATCCATTGATACTCTTTATTTACTGGGCTAATTATAAATGAAACTTGATTAAAATCTCAATTTGCTATTATATTTTTAGGTGTTAATATGACATTTTTTCCTCAACATTTTTTAGGTTTAGCTGGAATGCCTCGTCGTTATTCAGATTATCCTGATGCTTATACTTCTTGAAATATTGTTTCTACAATTGGATCTACAATTTCTTTATTTGGAATTTTATTCTTTTTATTTATTATTTGAGAAAGTAT--------------------------------------------------------------
>Limnophyes  brachyarthra
-----CACATTATTAGCCAAGAAAGAGGAAAAAAGGAAACTTTTGGGGCTTTAGGAATAATTTATGCTATACTTGCTATTGGTCTTCTTGGATTTATTGTCTGAGCTCATCATATATTTACAGTGGGAATAGATGTTGATACCCGAGCCTATTTTACTTCTGCTACAATAATTATTGCAGTTCCAACAGGAATTAAAATTTTTAGTTGATTAGCTACTCTTCATGGGACCCCCTTAAATAATTCTCCTTCTTTACTTTGAGCATTAGGATTTGTATTTTTATTCACTGTAGGAGGATTAACAGGAGTAATTTTAGCAAACTCTTCTCTTGACATTGTACTTCATGATACTTATTATGTAGTAGCCCATTTTCATTATGTCTTATCGATGGGAGCTGTGTTTGCGATTATAGCAGGGTTTGTTCATTGATACCCTTTATTCACAGGACTAACAATAAATGAAAAATGATTAAAATCTCAATTTGCTATTATATTCTTAGGTGTAAATTTAACGTTTTTTCCCCAACATTTTTTAGGCCTAGCTGGTATACCTCGACGATATTCAGACTATCCTGATGCTTATACCTCTTGAAACATCGTATCAACAGTTGGATCAACTATTTCACTATTTGGAATCCTATTTTTTATTTTTATTATCTGAGAAAGCAT--------------------------------------------------------------
>Limnophyes  sp.
----------------------------------------CTTTGGAGCTTTAGGTATAATTTATGCCATATTAGCTATTGGACTATTAGGATTTATTGTTTGAGCTCATCACATATTTACTGTAGGAATAGATGTTGATACTCGAGCTTACTTTACTTCTGCAACAATGATTATTGCTGTTCCTACAGGAATTAAAATTTTTAGTTGATTAGCAACTTTACACGGAACTCCTTTAAATAACTCCCCTTCCTTATTATGAGCCTTAGGGTTTGTATTTTTATTCACAGTTGGAGGATTAACAGGAGTAATTTTAGCTAACTCTTCTTTAGATATTGTTCTACATGATACTTATTATGTGGTAGCTCACTTTCATTATGTCCTTTCAATAGGAGCAGTATTCGCAATTATAGCAGGATTTGTTCATTGATATCCTCTATTTACTGGATTAGTAATAAATGAAAAATGATTAAAATCCCAATTCGCAATTATATTTTTAGGGGTAAATTTAACATTTTTTCCTCAACATTTTTTAGGATTAGCCGGAATACCTCGACGATACTCAGACTACCCTGATGCATACACTTCCTGAAATATTATTTCAACAGTAGGGTCTACTATTTCTTTATTCGGAATTTTATTCTTCATTTTTATTATTTGAGAGAGTAT--------------------------------------------------------------
>Lopescladius  sp.
--------------------AAAAGAGGTAAAAAGGAAACTTTTGGTACATTGGGAATAATTTATGCAATATTAGCTATTGGGTTATTAGGTTTCATTGTTTGGGCTCATCATATATTTACTGTTGGAATAGATGTAGATACTCGTGCTTACTTTACATCCGCAACTATAATTATTGCTGTTCCTACAGGAATTAAAATTTTTAGTTGACTAGCTACTTTACACGGAACACAATTAAATTACTCTCCTTCATTACTTTGAACTTTAGGTTTTGTATTCTTATTTACTGTTGGAGGATTAACTGGGGTAATTCTGGCTAATTCCTCTTTAGATATTGTTCTTCATGACACATATTATGTTGTTGCTCATTTTCATTATGTTTTATCTATAGGAGCTGTTTTTGCTATTATAGCCGGCTTTATTCATTGATATCCACTATTTACAGGATTAACAATAAATAAAAATTGATTAAAATCCCAATTTATTGTTATATTTTTAGGAGTAAACTTAACTTTTTTCCCTCAACATTTTTTAGGATTAGCTGGTATACCTCGACGTTACTCTGATTATCCTGATGCTTACACTTCTTGAAATGTAATTTCTACATTAGGGTCTACTATTTCATTACTAGGAATTTTAATATTTTTATTTATTATTTGAGAAAGTTT--------------------------------------------------------------
>Mesosmittia  sp.
-----CATATTATTAGTCAAGAAAGTGGAAAAAAGGAAACTTTTGGGGCATTAGGAATAATTTATGCTATATTAGCAATTGGGTTATTAGGATTTATTGTATGGGCCCATCATATATTTACTGTTGGCATAGATGTAGACACCCGAGCATATTTCACCTCCGCCACTATAATTATTGCAGTACCAACTGGGATTAAAATTTTTAGTTGATTAGCCACTCTTCATGGAACTCCTTTAAATAATTCACCTTCTTTATTATGAGCTTTAGGATTTGTATTTCTATTTACTGTAGGAGGTTTAACTGGAGTGATTTTAGCTAATTCTTCTCTTGATATTGTCCTTCATGACACTTATTATGTAGTTGCTCATTTTCATTATGTCCTTTCAATGGGGGCTGTGTTTGCTATTATAGCAGGGTTTGTTCATTGATACCCTTTATTTACTGGATTAGTAATAAATGAAAAATGATTAAAATCTCAATTTGCTATTATATTTTTAGGTGTTAATTTAACATTTTTCCCTCAACACTTTTTAGGTCTCGCAGGAATACCTCGGCGTTATTCTGATTATCCTGATGCTTATACTTCTTGAAATATTGTTTCAACAGTAGGGTCTACTATTTCTTTATTTGGTATTTTATTTTTTATTTTTATTATCTGAGAAAGTAT--------------------------------------------------------------
>Nanocladius  sp.
-----CATATTATTAGTCAAGAAAGAGGGAAAAAAGAAACCTTCGGAGCATTAGGAATAATTTATGCAATATTAGCAATTGGTTTATTAGGATTTGTTGTCTGAGCTCATCATATATTTACAGTAGGAATAGATGTAGATACTCGAGCCTATTTTACTTCAGCTACTATAATTATTGCTGTGCCAACAGGAATTAAAATTTTTAGTTGATTAGCTACTTTACATGGAACACAACTTAACAACTCGCCTTCTTTATTATGAGCTTTAGGATTTGTGTTTTTATTTACTGTAGGAGGATTAACAGGAGTAGTTTTAGCTAATTCTTCTATTGATATTGTACTCCATGATACTTATTATGTAGTAGCTCACTTTCACTATGTTTTATCAATGGGAGCTGTTTTTGCTATTATAGCAGGATTTGTTCATTGATACTCATTATTTACAGGGCTTTCTATGAATGAACAATGATTAAAATCTCAATTTTTAATTATATTTGTAGGAGTAAATTTAACATTTTTTCCTCAACATTTTTTAGGCTTAGCTGGAATACCTCGACGATACTCTGACTATCCTGATGCTTATACTACTTGAAACATTATTTCAACTATCGGATCTACAATTTCTTTATTTGGGATTTTATTTTTTTTATTTATTATTTGAGAAAGAAT--------------------------------------------------------------
>Naonella  sp.
-----CATATTATTAGCCAAGAAAGTGGAAAAAAGGAAACTTTTGGGGCTTTAGGAATAATTTATGCTATACTAGCTATTGGGCTATTAGGATTTATTGTGTGAGCTCATCATATATTCACAGTAGGAATAGATGTTGATACCCGAGCTTACTTCACCTCAGCTACAATAATTATTGCTGTACCAACAGGTATTAAAATTTTTAGTTGATTAGCTACTCTTCACGGAACCCCTATAAATAACTCACCTTCTTTATTATGAGCATTAGGTTTCGTATTTTTATTTACAGTAGGAGGACTAACCGGGGTAATTCTTGCTAATTCATCTTTAGATATTGTCTTACATGATACTTATTATGTAGTTGCTCATTTTCATTATGTTCTTTCTATGGGAGCTGTTTTTGCTATTATGGCAGGATTTGTTCACTGATACACTTTATTCACAGGATTAATTATAAATGAAAAATGATTAAAATCTCAATTTGCTATTATATTCTTAGGTGTAAATTTAACATTTTTCCCTCAACATTTTTTAGGGTTAGCTGGAATGCCTCGACGTTACTCTGATTACCCCGATGCTTACACTTCATGAAATATTCTTTCTACTGTAGGATCAACTATTTCTCTTTTTGGTATTTTATTTTTTATTTTTATTATTTGAGAAAGTAT--------------------------------------------------------------
>Notocladius  sp.
-----CATATTATTAGTCAGGAAAGAGGAAAGAAAGAAACTTTTGGAGCTTTAGGAATAATCTATGCTATATTGGCAATTGGTTTATTAGGATTTGTAGTATGAGCACATCATATATTTACTGTAGGTATAGACGTGGACACTCGAGCTTATTTTACATCTGCTACAATAATTATTGCAGTACCAACCGGAATTAAAATTTTCAGTTGATTAGCAACTTTACACGGGACACAAATAAATAACTCCCCTTCAATATTATGAGCCCTAGGGTTTGTATTTTTATTTACAGTAGGAGGACTAACTGGGGTAGTACTAGCCAATTCTTCTATTGATATTGTCTTACATGATACTTATTATGTAGTTGCTCACTTTCATTATGTTCTGTCCATGGGGGCAGTATTTGCCATTATAGCTGGATTTGTACATTGATACCCTCTATTTACTGGACTAACTTTAAATGAAACTATATTAAAATCACAATTTTTTATAATATTCTTAGGAGTAAATTTAACATTTTTCCCCCAACATTTTTTAGGTCTTGCCGGGATACCCCGACGATACTCAGATTACCCAGACGTGTACACTTCATGAAATATTGTTTCTTCTATTGGATCTACAATCTCTTTTGTGGCTATTATATACTTTATTTTTATTATTTGAGACAGAAT--------------------------------------------------------------
>Orthocladius (Euorthocladius) luteipes
-----CATATTATTAGTCAAGAAAGAGGTAAAAAGGAAACTTTTGGAGCCCTTGGAATAATTTATGCTATATTAGCTATTGGATTATTAGGTTTTGTTGTATGAGCTCATCATATATTCACAGTAGGTATAGATGTAGATACTCGAGCTTATTTTACTTCAGCTACAATAATTATTGCTGTTCCTACGGGAATTAAAATTTTTAGTTGACTAGCTACTTTACATGGATCTCAATTAAATAACTCCCCTTCATTATTATGAGCTTTAGGTTTTGTATTTTTATTTACTGTAGGAGGATTAACAGGAGTAGTATTAGCTAATTCTTCTATTGATATTATTTTACATGATACTTATTATGTAGTTGCTCATTTCCACTATGTTCTTTCAATAGGAGCAGTATTCGCTATTATAGCAGGGTTCGTTCATTGATATCCTTTATTTACGGGATTATCAATAAATGAAAAATGATTAAAGTCTCAATTTAGAATTATATTTTTAGGTGTAAACTTAACATTCTTCCCTCAACATTTCTTAGGGTTAGCTGGTATACCTCGACGATATTCTGATTATCCTGATGCTTACACTTCTTGAAATATTGTTTCTACTGTAGGATCAACAATTTCTTTATTTGGTATCTTATTCTTTCTTTTTATTATTTGAGAAAGTAT--------------------------------------------------------------
>Parachaetocladius  sp.
-----CATATTATTAGACAGGAAAGAGGGAAAAAAGAAACTTTTGGTGCATTAGGAATAATTTATGCTATATTAGCAATTGGTTTACTAGGATTTGTTGTTTGAGCCCATCATATATTTACTGTAGGAATAGATGTGGATACTCGTGCTTACTTTACGTCTGCTACTATAATTATTGCAATTCCAACAGGAATTAAAATTTTTAGTTGATTAGCTACTTTACATGGAACTCAAATAAATAATTCTCCTTCTTTACTTTGAGCTTTAGGATTTGTTTTTTTATTCACAGTTGGAGGTTTAACAGGAGTAATTTTAGCTAACTCTTCTATTGATATTATTTTACATGATACTTATTATGTTGTTGCCCATTTTCATTATGTCCTATCAATAGGAGCAGTATTTGCAATTATAGCAGGATTTGTTCATTGATACCCTTTATTTACAGGTTTAACAATAAATGAAAAATGATTAAAATCTCAATTTTCTATTATATTTTTAGGTGTTAATTTGACATTTTTTCCACAACATTTTTTAGGATTAGCAGGCATACCTCGACGTTATTCAGATTACCCAGATGCCTATACTTCTTGAAATATTATTTCTACAGTAGGATCTACTATTTCATTATTTGGAATTTTATTTTTCTTATATATTATTTGAGAAAGAAT--------------------------------------------------------------
>Parakiefferiella  sp. 1
-----CACATTATTAGTCAAGAAAGAGGAAAAAAAGAAACTTTTGGAACATTAGGAATAATTTATGCTATATTAGCCATTGGACTATTAGGATTTGTTGTATGAGCCCACCACATATTTACAGTAGGTATAGATGTTGATACCCGGGCTTATTTTACATCAGCAACAATAATTATTGCAGTGCCTACAGGAATTAAAATTTTTAGATGACTAGCAACTCTTCATGGTACTCAATTAAGAAATTCCCCATCACTACTATGAACATTAGGGTTTTTATTTTTATTTACAGTAGGGGGCCTAACTGGGGTAATTCTAGCCAATTCTTCAGTAGACATTGTGCTTCATGATACCTATTATGTTGTTGCTCATTTTCACTACGTTTTATCAATAGGAGCTGTTTTTGCTATTATAGCAGGATTTATTCATTGATATTCATTATTTACTGGGTTAACTATAAATGAAAAATGATTAAAATCTCAATTTACAATTATATTTGTAGGAGTAAACTTAACTTTTTTTCCACAACATTTTTTAGGATTAGCTGGGATACCACGACGTTATTCTGATTATCCTGATGCATATATTTCATGAAATATTATTTCTACTATTGGATCAACTATTTCATTATTAGGAATTTTATTTTTTATTTTTATTATTTGAGAAAGAAT--------------------------------------------------------------
>Parakiefferiella  sp. 2
-----CATATTATTAGTCAAGAAAGAGGAAAAAAGGAAACATTTGGAGCTTTAGGAATAATTTATGCTATATTAGCTATTGGTTTATTAGGGTTTGTTGTATGAGCTCATCATATATTCACTGTTGGAATAGATGTAGATACACGGGCTTATTTTACTTCTGCAACTATAATTATTGCTGTTCCCACAGGAATCAAAATTTTTAGTTGATTAGCTACCCTTCATGGAACTCAATTGAATAATTCTCCATCATTATTATGATCTTTAGGATTTGTATTTTTATTTACAGTAGGAGGGTTAACAGGTGTAATTTTAGCTAATTCTTCTATTGATATTGTTCTTCATGATACTTATTATGTTGTTGCTCATTTTCATTATGTTCTTTCAATAGGAGCCGTATTTGCTATTATAGCAGGGTTTATTCATTGATATACTCTTTTCACTGGATTAACTATAAATGAAAAATGATTGAAATCTCAATTTATTATTATATTTTTAGGTGTAAATTTAACTTTTTTCCCCCAACATTTCTTAGGATTAGCTGGAATGCCTCGACGATATTCAGATTACCCGGATGCTTATATTTCATGAAATATTGTATCTACTATTGGATCAACTATTTCATTAATAGGAATTTTATTTTTTTTATTTATTATTTGAGAAAGAAT--------------------------------------------------------------
>Parakiefferiella   sp. 3
-----CATATTATTAGACAAGAAAGAGGAAAAAAGGAAACTTTTGGAAACTTAGGAATAATTTATGCTATGTTAGCTATTGGTCTATTAGGATTTATTGTTTGAGCCCATCATATATTTACAGTGGGAATAGATGTAGATACTCGAGCATATTTTACTTCAGCTACAATAATTATTGCCGTACCAACAGGAATTAAAATTTTTAGATGACTTGCAACTCTACATGGAACTCAATTAAACAACTCTCCTTCTCTATTATGAGCATTAGGGTTTGTTTTTTTATTTACTGTTGGAGGTTTAACTGGAGTAATTTTAGCTAATTCTTCTATTGATATTGTACTTCATGACACTTATTACGTTGTAGCCCATTTTCATTATGTTCTTTCCATAGGAGCAGTATTTGCAATTATAGCAGGATTTATCCATTGATATTCTTTATTTACAGGACTAACAATAAATGAAAAACTTTTGAAATCTCAATTTATTATTATATTTATTGGAGTAAATTTAACATTTTTTCCTCAACATTTCTTAGGATTAGCCGGAATACCTCGACGTTACTCAGACTATCCAGATTCTTATATTTCTTGAAATATTTTATCTACTATTGGTTCTACAATTTCTTTAATAGGAATTTTATTTTTTCTTTATATTATTTGAGAAAGTAT--------------------------------------------------------------
>Parametriocnemus  sp. 1
-----CATATTATTAGACAAGAAAGTGGAAAAAAGGAAACTTTTGGAGCCTTAGGAATAATTTATGCAATATTAGCAATTGGTTTATTAGGGTTTGTTGTATGAGCTCATCATATATTTACTGTAGGAATAGATGTGGATACCCGCGCATATTTTACATCAGCTACTATAATTATTGCAGTACCTACTGGAATTAAAATTTTTAGTTGATTGGCAACTTTACATGGAACTCAATTGAATAATTCTCCTTCTTTATTATGAGCATTAGGATTTGTATTTTTATTTACTGTAGGGGGTTTAACAGGAGTAATCCTTGCAAATTCTTCTATTGATATTGTTCTTCATGATACTTATTATGTTGTAGCTCACTTTCACTATGTATTATCAATAGGAGCTGTATTTGCTATTATAGCAGGATTTGTGCACTGATACTCATTATTTACAGGTCTAACAATAAATGAAAAATGATTAAAATCTCAATTTGCAATTATATTTTTAGGAGTCAATTTAACATTTTTTCCTCAACATTTTTTAGGATTAGCCGGGATACCTCGACGATACTCAGACTATCCTGACGCTTACACTTCTTGAAATATTATTTCAACTGTAGGATCAACAATTTCATTATTTGGGATTTTATTTTTCATTTTTATTATTTGAGAAAGAAT--------------------------------------------------------------
>Parametriocnemus   sp. 2
-----CATATTATTAGACAAGAAAGTGGAAAAAAAGAAACCTTTGGAGCATTAGGAATAATTTATGCTATGCTTGCAATTGGTTTATTAGGCTTTGTTGTATGAGCTCATCATATATTTACTGTAGGAATAGACGTAGACACACGAGCTTATTTTACATCTGCTACAATAATTATTGCAGTTCCTACAGGAATTAAAATTTTTAGATGATTAGCTACTATTCATGGAACTCAATTAAATAACTCCCCTTCTTTATTATGAGCATTAGGTTTTGTTTTCTTATTTACTGTAGGAGGATTAACAGGAGTAATTTTAGCTAATTCATCTATTGACATTGTCCTACATGATACTTACTATGTTGTTGCTCATTTTCACTATGTATTATCTATAGGAGCAGTATTTGCTATTATAGCAGGATTTGTACATTGATATTCATTATTTACAGGATTAACAATAAATGAAAAATGATTGAAATCTCAATTTGCAATAATATTTTTAGGGGTAAATTTAACCTTTTTTCCTCAACATTTTTTAGGATTAGCAGGAATACCACGACGATATTCTGATTACCCTGACGCATATACATCTTGAAATATTGTTTCAACTGTAGGATCAACAATTTCTTTATTTGGAATTTTATTTTTTATTTTCATTATCTGAGAAAGAAT--------------------------------------------------------------
>Parapsectrocladius acuminatus
-----CATATTATTAGACAAGAAAGTGGAAAAAAAGAAACTTTTGGAGCTTTAGGAATAATTTATGCAATACTAGCAATCGGACTTTTAGGTTTTGTTGTATGAGCCCATCATATATTTACAGTTGGAATAGATGTTGATACACGAGCTTATTTTACTTCTGCTACAATAATTATTGCAGTACCAACAGGAATTAAAATTTTTAGATGATTAGCAACTTTACATGGAACTCAATTAAAAAACTCCCCTTCTTTATTATGAGCTTTAGGATTTGTTTTTCTTTTTACTGTTGGGGGGCTAACTGGTGTAGTACTAGCAAATTCTTCTATTGATATTGTTCTACACGATACCTACTATGTAGTAGCTCATTTTCATTATGTTCTTTCTATAGGAGCAGTATTTGCTATTATAGCAGGATTTACTCATTGATATACATTATTTACAGGCCTTTCATTAAATGAAAAATGGTTAAAATCTCAATTTGGAATTATATTTTTAGGGGTTAATTTAACTTTTTTCCCTCAACATTTTTTAGGTTTAGCAGGAATACCTCGACGATACTCAGATTATCCTGATGCCTATACTTCATGAAATATTATTTCAACTATTGGATCAACTATCTCTTTATTTGGAATTTTATACTTTATTTTTATTATATGAGAAAGAAT--------------------------------------------------------------
>Paratrichocladius  sp.
-----CACATTATTAGTCAAGAAAGAGGAAAAAAAGAAACATTTGGTTCTTTAGGTATAATTTATGCTATATTAGCTATTGGATTACTAGGATTTGTAGTTTGAGCCCATCATATATTTACTGTAGGAATAGATGTAGATACCCGAGCTTATTTCACTTCAGCCACAATAATTATTGCTGTACCTACAGGAATTAAAATTTTTAGTTGATTAGCAACTTTACATGGAACTCAATTAAATAATTCTCCCTCTCTTCTCTGAGCCTTAGGGTTTGTTTTTTTATTTACTGTAGGGGGTTTAACAGGAGTAATTTTAGCCAATTCTTCTATTGATATTGTACTTCATGATACTTATTATGTTGTTGCTCATTTTCATTATGTTCTTTCAATAGGAGCTGTATTTGCTATTATAGCTGGATTTGTTCATTGATACTCTTTATTTACAGGATTAACAATAAATGAAAAATGATTAAAATCTCAATTTTCAATTATATTCTTGGGTGTAAATTTAACCTTTTTCCCCCAACATTTTTTAGGCCTAGCTGGAATGCCTCGTCGATATTCAGATTATCCAGATGCTTATACATCTTGAAATATTATTTCTACAATCGGTTCAACGATTTCTTTATTTGGAATTTTATTTTTTTTATTTATTATTTGAGAAAGAAT--------------------------------------------------------------
>Paulfreemania pictipennis
-----CATATCATTAGTCAAGAAAGAGGAAAAAAGGAAACTTTTGGAGCTTTAGGAATAATTTATGCCATGCTTGCCATTGGGTTGTTAGGGTTTATTGTTTGAGCCCATCACATATTTACAGTAGGAATAGATGTTGATACCCGAGCCTACTTCACATCTGCCACTATAATTATTGCCGTACCAACAGGTATCAAAATTTTTAGTTGACTTGCTACTCTTCACGGAACTCCTCTAAATAATTCACCTTCTTTATTATGAGCTTTAGGATTTGTTTTCCTTTTTACGGTTGGGGGGTTAACAGGAGTAATTTTAGCTAATTCTTCCATCGACATTGTTCTTCATGACACTTACTATGTAGTTGCTCATTTTCACTATGTTTTATCTATAGGGGCAGTCTTTGCTATTATGGCCGGATTTGTACACTGATACACTTTATTTACTGGTTTAATTATGAATGAAAAATGATTAAAGTCTCAATTTGCTATTATATTTTTAGGAGTAAATCTAACTTTCTTCCCTCAACATTTTTTAGGTTTAGCAGGGATACCTCGACGTTACTCAGACTATCCAGATGCCTATACTTCTTGAAATATTTTGTCTACTGTTGGCTCAACAATTTCTCTATTTGGGATTCTATTTTTTATTTTTATCATTTGAGAAAGCAT--------------------------------------------------------------
>Propsilocerus akamusi
-----CATATTATTAGTCAAGAAAGAGGGAAAAAAGAAACTTTTGGGGCTTTAGGAATAATTTATGCAATACTTGCTATTGGTCTTTTAGGTTTTATTGTTTGAGCTCACCATATATTTACAGTAGGTATAGATGTTGATACCCGTGCTTATTTTACATCTGCTACTATAATTATTGCAGTACCAACAGGAATTAAAATTTTTAGCTGATTAGCTACTTTACATGGTACACAGTTTAATCTTTCTCCGGCTTTATTATGGGCTCTAGGATTTGTCTTTCTATTTACTGTTGGAGGGCTCACAGGAGTAGTCTTGGCAAACTCTTCAATTGATATCATATTACATGACACTTATTATGTTGTTGCTCATTTTCATTATGTTCTTTCTATGGGAGCAGTATTTGCCATTATAGCTGGATTTATTCATTGATACACTCTTTTAACAGGGTTAATTTTAAATGATGAATGATTAAAGGCCCAATTTATTGTTATATTTATTGGGGTTAATTTAACTTTTTTCCCACAACATTTTTTAGGGTTAGCTGGGATACCTCGTCGTTATTCAGATTATCCAGATGCTTATACTTCTTGGAATGTAGTTTCAACTATTGGATCCACAATTTCTCTTTTTGGAACTCTTTTTTTTCTATTTATTATTTGAGAAAGAAT--------------------------------------------------------------
>Psectrocladius (Allopsectrocladius)  sp.
-----CATATTATTAGTCAAGAAAGAGGGAAAAAGGAAACTTTCGGAGCTTTAGGAATAATTTATGCTATATTAGCTATTGGTCTATTAGGTTTTGTTGTATGAGCTCATCATATATTTACTGTAGGTATAGACGTTGACACTCGAGCTTATTTTACTTCTGCTACTATAATTATTGCTGTTCCTACAGGAATTAAAATTTTTAGTTGGTTAGCAACTCTTCACGGAACACAACTTAATAATTCTCCATCTTTACTTTGAGCTTTAGGGTTTGTATTTTTATTTACTGTTGGAGGATTAACCGGAGTAGTTTTAGCTAATTCTTCTATTGATATTGTACTTCACGATACTTATTATGTTGTAGCCCATTTCCATTATGTACTTTCTATAGGAGCTGTATTTGCTATTATGGCAGGATTTGTTCATTGATACCCTTTATTTACTGGATTAGCTTTAAATGAAAAATGATTAAAGTCTCAATTTGCAATCATATTTTTAGGAGTAAATCTTACATTCTTCCCTCAACATTTCTTAGGATTAGCCGGGATACCTCGACGATACTCAGACTACCCAGATGCTTATACAACATGAAATATTGTATCAACAGTAGGTTCGACCATTTCATTATTTGGAATTTTATTTTTCTTATTTATCATTTGAGAAAGTAT--------------------------------------------------------------
>Psectrocladius (P.)  sp.
-----CATATTATTAGCCAAGAAAGAGGAAAGAAGGAAACTTTTGGAGCTTTAGGAATAATTTATGCAATGTTAGCTATTGGCCTATTAGGGTTCGTTGTATGAGCTCATCATATATTTACAGTTGGTATAGATGTAGACACTCGGGCTTATTTTACTTCAGCAACTATAATTATTGCCGTTCCCACAGGAATTAAAATTTTCAGTTGATTAGCAACATTACATGGAACCCAATTAAATAACTCGCCTTCTTTACTATGAGCATTAGGGTTTGTGTTTTTATTCACCGTAGGAGGTCTAACAGGAGTAGTATTAGCTAACTCCTCTATTGATATTGTTCTACACGATACTTATTATGTAGTAGCTCATTTCCATTATGTACTATCGATAGGAGCTGTCTTTGCTATTATAGCAGGCTTTGTTCACTGATACCCTCTATTTACAGGACTAACAATAAATGAAAGATGATTGAAATCTCAATTTGCAATTATATTCTTAGGGGTAAATTTAACCTTTTTCCCTCAACACTTCCTAGGTTTAGCAGGAATGCCTCGTCGTTATTCTGATTACCCAGATGCTTACACAACATGAAATATTGTTTCAACAGTAGGGTCCACTATCTCATTATTTGGGATTTTATTTTTTATCTTTATTATTTGAGAAAGAAT--------------------------------------------------------------
>Pseudosmittia  sp.
-----CATATTATTAGACAAGAAAGTGGTAAAAAGGAAACATTTGGTGCTTTAGGAATAATTTATGCTATATTATCAATTGGTTTATTAGGTTTTATTGTATGAGCCCATCATATATTTACAGTTGGAATAGATGTAGATACCCGAGCCTACTTTACTTCTGCAACTATAATTATTGCTGTTCCTACAGGTATTAAAATTTTTAGTTGATTAGCTACAATTCATGGAACCCCTTTAAATAATTCCCCTTCATTATTGTGAGCTCTTGGATTTGTTTTCTTATTTACAGTAGGAGGATTAACGGGGGTTATTCTTGCTAACTCTTCAATTGACATTGTATTACACGATACATACTATGTAGTAGCTCATTTTCATTATGTTCTTTCTATGGGGGCTGTATTTGCTATTATAGCAGGATTTGTACACTGATATACTTTATTTACAGGACTAACAATAAATGAAAAATGACTTAAATCCCAATTTAGAATCATATTCTTAGGAGTAAATTTAACGTTTTTCCCACAACATTTTTTAGGATTAGCTGGTATACCACGACGATACTCTGATTATCCTGATGCTTACACCTCATGAAATATTATATCAACTGTTGGTTCTACTATTTCTTTAATCGGAATTTTATTTTTTATTTTTATTATTTGAGAAAGAAT--------------------------------------------------------------
>Rheocricotopus  sp.
-----CATATTATTAGTCAAGAAAGAGGAAAAAAGGAAACTTTCGGATCTTTAGGAATAATTTATGCTATATTAGCAATTGGTTTATTAGGATTTGTTGTATGAGCACATCATATATTCACTGTTGGAATAGACGTTGATACTCGAGCATACTTTACTTCAGCTACTATAATTATTGCTGTACCAACAGGTATTAAAATTTTCAGTTGATTAGCAACCTTACATGGAGCCCAATTAAATAACTCCCCATCTTTATTATGGGCTTTAGGGTTTGTATTTTTATTTACAGTTGGGGGACTAACTGGAGTTATTTTAGCTAACTCCTCTATTGATATTGTACTACATGACACATATTATGTTGTTGCTCATTTCCATTATGTATTATCTATAGGAGCAGTATTTGCTATTATAGCAGGATTTGTTCACTGATACCCTTTATTCACAGGATTAACTATAAATGAAAAATGATTAAAGTCACAATTTTCAATTATATTTTTAGGAGTAAATTTAACATTTTTCCCACAACATTTCTTAGGATTAGCTGGAATACCTCGACGATATTCAGACTATCCCGATGCATATACTTCATGAAATATTGTTTCAACAGTAGGATCTACAATTTCTTTATTTGGTATTTTATTTTTCATTTTTATTATTTGAGAAAGTAT--------------------------------------------------------------
>Stictocladius  sp. 1
-----CATATTATTGCTCAAGAAAGAGGAAAAAAAGAAACCTTTGGTACTCTAGGTATAATTTATGCCATATTAGCTATTGGATTACTAGGATTTATTGTATGAGCCCACCACATATTTACTGTCGGGATAGATGTTGACACTCGAGCCTATTTTACCTCTGCAACTATAATTATTGCTGTACCAACAGGAATTAAAATTTTTAGATGATTAGCCACTCTTCACGGTACCCAATTAAATTATTCTCCTTCTTTACTATGAGCTTTAGGATTTGTATTTTTATTTACAGTCGGAGGTTTAACAGGAGTAATTCTAGCTAATTCTTCTATTGATATTGTTCTTCATGATACATATTATGTCGTAGCTCATTTTCATTACGTACTTTCTATAGGAGCAGTATTTGCAATTATAGCTGGATTTATCCATTGATACCCTTTATTTACTGGTATAGTAATAAATAAAAATTGATTAAAATCTCAATTTATTGTTATATTTTTAGGAGTAAATTTAACATTTTTTCCTCAACATTTTTTAGGTTTAGCTGGTATACCTCGCCGATACTCTGATTACCCTGATGTTTATACTTCCTGAAATATTATTTCCACATTAGGGTCTACAATTTCATTATTAGGAATTATTATATTTCTTTTTATTATCTGAGAAAGATT--------------------------------------------------------------
>Stictocladius pictus
-----CATATTATTGCCCAAGAAAGAGGAAAAAAAGAAACTTTTGGAACTTTAGGTATAATTTATGCTATACTAGCTATTGGTCTCTTAGGGTTTATTGTATGAGCTCATCACATATTTACAGTAGGGATAGACGTTGACACCCGGGCTTACTTTACCTCAGCCACAATAATTATTGCCGTCCCCACAGGTATCAAAATTTTTAGATGATTGGCTACTTTACATGGAACCCAATTAAATTATTCCCCCTCTCTACTATGAGCCTTAGGCTTCGTGTTTTTGTTCACAGTGGGGGGATTAACTGGAGTAATTTTAGCAAACTCTTCATTAGATATCGTTCTCCATGATACTTATTATGTTGTAGCCCACTTTCACTACGTTTTATCTATAGGAGCGGTATTTGCTATTATGGCAGGTTTTATTCACTGGTACCCCCTATTTACTGGCCTTATTATAAATAAAAAATGATTAAAATCTCAATTTATAGTAATATTCTTAGGAGTAAACCTAACCTTTTTCCCCCAACATTTCTTAGGATTAGCCGGGATACCCCGACGTTACTCCGACTACCCTGACGCTTACACCTCCTGGAATATTATCTCAACTATAGGGTCAACCATTTCTTTTTTTGGAATCCTATTTTTTTTACTTATTTTATGAGAAAGCTT--------------------------------------------------------------
>Synorthocladius  sp.
-----CATATTATTAGCCAAGAAAGTGGAAAAAAGGAAACTTTCGGGGCCTTAGGTATAATTTATGCTATGCTTGCTATTGGCTTATTAGGATTTGTTGTATGAGCACATCATATATTTACAGTGGGAATAGACGTGGATACCCGAGCCTATTTTACATCTGCCACTATAATTATTGCTGTTCCCACAGGAATTAAAATTTTTAGTTGACTTGCTACACTTCATGGAGCCCAATTAAATAATTCACCTTCTTTATTGTGAGCCTTAGGATTTGTATTCTTATTTACTGTAGGAGGATTAACAGGAGTTGTACTTGCTAATTCTTCTATTGATATTATTCTTCATGATACATATTATGTTGTTGCCCATTTCCATTATGTTCTTTCTATAGGAGCAGTATTTGCCATTATAGCAGGATTTGTTCACTGATACCCCCTATTTACTGGATTAACTATAAATGAAAAGTGATTAAAGTCTCAATTTAGAATTATATTCCTTGGGGTAAATTTAACATTTTTCCCACAACATTTCTTAGGGTTAGCCGGAATACCACGACGATACTCAGACTACCCAGACGCTTATACTTCATGAAATATTATTTCTACAGTAGGATCAACAATTTCATTGATTGGTATTTTATTCTTTCTTTTTATTATTTGAGAAAGTAT--------------------------------------------------------------
>Thalassosmittia  sp.
-----CATATTATTAGACAAGAGAGAGGAAAAAAAGAAACATTTGGTTCTTTAGGTATAATTTACGCAATACTAGCTATTGGATTACTTGGGTTTGTAGTTTGAGCTCACCATATATTTACAGTTGGGATAGATGTTGATACCCGAGCTTATTTTACTTCAGCTACAATAATTATTGCTGTACCCACAGGGATTAAAATTTTTAGTTGATTAGCAACTTTACATGGAGCACAATTAAATAATTCTCCCTCCTTACTTTGAGCTTTAGGCTTTGTATTTTTATTTACAGTTGGAGGGTTAACGGGAGTAATTCTCGCAAATTCTTCTATTGATATTGTATTACATGACACTTATTATGTAGTTGCCCATTTTCACTATGTATTATCTATAGGTGCAGTATTTGCAATTATAGCAGGATTTGTGCATTGATATTCATTATTTACAGGATTATCAATAAATGAAAAATGATTAAAATCTCAATTTGCTATTATATTTTTGGGGGTGAATTTAACATTTTTCCCTCAACACTTTTTAGGTTTAGCTGGAATACCTCGACGTTATTCAGATTATCCAGACGCTTATATTTCATGAAATGTTGTTTCTACTGTGGGATCAACAATTTCTTTACTTGGTATTTTATATTTCTTATTTATTATTTGAGAAAGAAT--------------------------------------------------------------
>Tonnoirocladius commensalis
-----CATATTATTAGCCAAGAAAGAGGAAAAAAAGAAACCTTTGGTTCTTTAGGAATAATCTATGCTATACTTGCTATTGGTTTACTAGGTTTCATTGTTTGAGCACACCATATATTTACAGTAGGAATAGACGTAGATACCCGAGCTTACTTTACTTCAGCTACAATAATTATTGCAGTACCTACGGGAATTAAAATTTTTAGTTGACTAGCTACATTACACGGAACCCCTATAAATAATTCACCCTCTCTTTTATGAGCCTTAGGGTTTGTATTTTTATTTACCGTTGGAGGATTAACAGGAGTTATTTTAGCTAATTCTTCTCTTGATATTGTTCTTCATGACACTTATTATGTAGTTGCCCATTTTCATTATGTACTTTCAATGGGAGCTGTATTTGCAATTATGGCAGGATTTGTTCATTGATACACTTTATTTACAGGATTAATCATAAATGAAAAATGATTAAAATCTCAATTTACAATTATATTTTTAGGAGTAAATTTAACATTTTTCCCACAACACTTTTTAGGGTTAGCTGGGATACCCCGACGATACTCTGATTATCCAGATGCTTACACTTCATGAAATATTGTATCTACAGTTGGGTCTACAATTTCTTTATTTGGAATTTTATTTTTTATTTTTATTATTTGAGAAAGAAT--------------------------------------------------------------
>Tvetenia  sp.
-----CATATTATTAGCCAAGAAAGAGGAAAAAAAGAAACATTCGGCGCATTAGGAATAATTTATGCAATATTAACAATTGGTCTTTTAGGGTTTGTTGTTTGAGCTCACCATATATTCACAGTCGGCATAGATGTTGACACACGAGCTTATTTTACTTCAGCCACAATAATTATTGCCGTACCAACAGGCATTAAAATTTTTAGATGATTAGCAACTTTACATGGAACTCAAATGAATAATTCTCCTTCTATACTATGAGCCTTAGGATTTGTATTTTTATTTACTGTCGGGGGACTAACTGGAGTCATTCTAGCAAATTCTTCTATTGATATTGTATTACATGATACTTACTACGTAGTAGCTCACTTTCACTATGTTTTATCTATAGGAGCAGTATTCGCAATTATAGCAGGATTTGTGCATTGATACCCTTTATTTTCCGGCCTATCAATAAATGAAAAATGATTAAAATCTCAATTTCTAATTATATTCTTAGGAGTCAATTTAACATTTTTTCCCCAACATTTTTTAGGATTAGCTGGAATACCTCGACGATACTCAGACTACCCCGACGCTTACACTTCTTGAAACATTGTTTCTACGATCGGATCTACAATTTCATTATTTGGAATTTTATTTTTTATTTTTATTATTTGAGAAAGAAT--------------------------------------------------------------
>Xylotopus par
-----CATATTATTAGTCAAGAAAGAGGAAAAAAGGAAACTTTTGGAGCTTTAGGAATAATTTATGCAATATTAGCTATTGGTTTATTAGGATTTGTTGTTTGAGCTCACCACATATTTACTGTCGGAATAGACGTAGATACTCGCGCTTATTTTACATCTGCTACTATAATTATTGCCGTACCTACGGGTATTAAAATTTTTAGATGATTGGCCACTCTTCACGGTACCCAAATTAATTACTCTCCAGCCTTATTATGAGCATTAGGATTTGTTTTTTTATTTACTGTTGGTGGTTTAACCGGGGTGGTTCTCGCTAACTCTTCTATTGATATTGTATTACACGATACTTACTATGTAGTAGCTCATTTTCATTATGTACTTTCAATAGGGGCGGTCTTTGCTATTATGGCAGGATTTGTCCACTGATTCCCTCTTTTTACCGGATTAAATTTAAATGAAAAATGATTAAAATCTCAATTTTTAATAATATTTTTAGGAGTAAATTTAACATTTTTTCCTCAACATTTTTTAGGATTAGCCGGGATGCCTCGTCGTTACTCTGACTACCCCGACGCTTATACTTCATGAAATATTGTATCTACAATCGGATCCACAATCTCTCTTTTAGGAGTTCTATTTTTTCTTTTTATTATTTGAGAAAGTTT--------------------------------------------------------------
>Undet Orthocladiinae FNQ2
-----CATATTATTAGTCAAGAAAGAGGGAAAAAGGAAACTTTTGGGGCTTTAGGTATAATTTATGCTATACTTTCTATTGGATTATTAGGATTTATTGTATGAGCCCACCATATATTTACAGTAGGAATAGATGTCGATACCCGAGCATATTTTACTTCAGCTACTATAATTATTGCGGTTCCTACAGGTATTAAAATTTTTAGTTGATTAGCAACACTTCACGGAACCCCCTTAAATAATTCAGCTTCTTTATTATGAGCTTTAGGATTTGTTTTTTTATTTACTGTAGGTGGATTAACGGGAGTAATTTTAGCTAATTCTTCTATTGATATTGTTCTTCACGACACGTATTATGTTGTTGCCCATTTTCATTATGTCCTATCTATGGGGGCTGTATTTGCTATTATAGCTGGGTTTGTACATTGATATTCTCTATTTACAGGACTAAGAATAAATGAAAAATGATTAAAGTCTCAATTTGCTATTATATTTTTAGGAGTAAATTTAACATTTTTCCCTCAACATTTTTTAGGACTAGCCGGGATACCCCGTCGTTATTCAGACTATCCAGATTCTTACACTTCATGAAATATTATTTCTACAGTAGGGTCTACAATTTCTTTATTTGGAATTTTATTTTTTATTTTTATTATTTGAGAAAGAAT--------------------------------------------------------------
>Afrochlus harrisoni
TTTCTCATATTATTAGTCAAGAAAGTGGAAAGAAGGAAACTTTTGGAGCTTTAGGAATAATTTATGCTATATTAGCTATTGGTTTATTAGGATTTGTTGTTTGAGCTCACCATATATTTACTGTTGGTATAGACGTAGATACTCGAGCCTATTTTACCTCAGCTACTATAATTATTGCTGTTCCTACAGGAATTAAAATTTTTAGTTGACTAGCTACTTTACATGGAACTCAATTATCTTACTCTCCTTCTTTATTATGGGCATTAGGATTTGTATTTTTATTTACAGTTGGAGGATTAACTGGAGTAGTCTTAGCAAATTCTTCTATTGATATCGTATTACATGATACTTATTATGTTGTTGCCCATTTTCATTATGTATTATCTATAGGAGCTGTTTTTGCTATTATAGCAGGATTTGTACATTGATACCCTTTATTTACAGGATTAACTTTAAACGAAGAATGATTAAAGGCTCAATTTGCTATTATATTTTTAGGAGTAAATTTAACATTTTTCCCTCAACATTTTTTAGGATTAGCTGGTATACCTCGTCGATATTCAGATTATCCTGATGCTTATACTTCATGAAATGTTGTTTCAACAATTGGGTCAACTATTTCATTATTAGGAATTTTATTTTTTTTATTTATTATTTGAGAAAGTATAATTTCTCAACGAACACCTGTTTATCCTCTTCAACTTAATTCTTCTATTGAATGATATCAA-
>Archaeochlus bicirratus
TTTCTCATATTATTAGTCAAGAAAGTGGAAAAAAGGAAACTTTCGGTGCTTTAGGAATAATTTATGCTATACTAGCTATTGGTTTATTAGGATTTGTAGTTTGAGCTCACCATATATTTACTGTAGGAATAGACGTAGATACTCGAGCTTATTTTACTTCAGCAACTATAATTATTGCTGTGCCAACGGGAATTAAAATTTTTAGTTGATTAGCTACCCTTCATGGAACTCAATTATCATATTCTCCTTCTCTTTTATGATCATTAGGATTTGTATTTTTATTCACAGTAGGAGGATTAACAGGTGTAGTATTAGCAAATTCTTCTATTGATATTGTATTACATGACACTTATTATGTTGTCGCTCATTTTCATTATGTTTTATCAATAGGAGCTGTATTTGCTATTATAGCTGGATTTGTCCATTGATACCCTTTATTTACAGGATTAACATTAAATGAAGAATGATTAAAGGCTCAATTTACTATTATATTCTTAGGGGTAAATTTAACTTTTTTCCCTCAACATTTTTTAGGATTAGCTGGTATACCTCGACGATATTCAGATTATCCTGATGCTTATACTTCATGAAATGTTGTATCTACAATCGGTTCAACTATTTCTTTATTGGGAATTTTATTCTTTTTATTTATTATTTGAGAAAGCATAATTTCTCAACGAACTCCTGTTTATCCTCTTCAACTTAATTCTTCTATTGAATGATATCAA-
>Archaeochlus  sp. 1
TTTCTCATATTATTAGTCAAGAAAGTGGAAAGAAGGAAACTTTCGGAGCCTTAGGAATGATTTATGCAATACTTGCTATTGGTTTATTAGGATTTGTAGTATGAGCCCATCATATATTTACAGTAGGAATAGACGTAGATACTCGAGCTTATTTTACATCAGCTACAATAATTATTGCTGTACCTACAGGAATTAAAATTTTTAGTTGATTAGCTACTCTTCATGGAACTCAGTTATCTTATTCACCTTCTTTATTATGAGCTTTAGGATTTGTATTCTTATTTACAGTAGGAGGATTAACTGGAGTAGTATTAGCTAATTCATCAATTGATATTGTTTTACACGATACTTATTATGTTGTTGCTCATTTCCATTATGTATTATCAATGGGAGCTGTATTTGCTATTATAGCAGGATTTGTTCACTGATATCCATTATTTACAGGTTTAACTTTAAATGAAGAATGATTAAAGGCACAATTCGCTATTATATTCTTAGGAGTAAATTTAACATTCTTTCCTCAACATTTCTTAGGATTAGCTGGAATACCTCGACGATACTCAGATTACCCTGATGCTTATACTTCATGAAATGTAGTATCAACTATTGGGTCAACCATTTCATTATTAGGAATTTTATTCTTCTTATTTATTATTTGAGAAAGTATAATTTCTCAACGAACTCCTGTTTATCCTCTTCAACTTAATTCTTCTATTGAATGATATCAA-
>Austrochlus  brundini
TTTCTCACATTATTAGCCAAGAAAGAGGAAAAAAGGAAACTTTTGGTGCTTTAGGGATAATTTATGCTATATTAGCAATTGGCTTATTAGGTTTTGTAGTTTGAGCTCACCATATATTTACAGTAGGAATAGATGTAGATACACGAGCTTATTTTACGTCAGCAACAATAATTATTGCCGTACCTACAGGAATTAAAATTTTTAGTTGATTGGCTACTCTTCATGGAACTCAACTCTCTTATTCTCCCTCTTTATTGTGAGCCTTAGGGTTTGTCTTTCTATTTACGGTAGGAGGTTTAACAGGAGTAGTTTTAGCTAATTCTTCTATTGATATTGTTCTTCATGATACATATTATGTAGTTGCTCATTTTCACTATGTTCTTTCTATAGGAGCAGTATTTGCTATTATAGCCGGGTTTATTCATTGATACCCCTTATTTACAGGATTAACATTAAATGAAGAATGATTAAAGGCTCAATTCACTATTATATTTCTAGGGGTAAATTTAACATTTTTTCCTCAACATTTCTTAGGTTTAGCTGGGATACCTCGACGTTATTCAGATTACCCAGATGCCTACACTTCTTGAAATATTGTCTCTACAGTAGGATCTACTATTTCTTTATTTGGAATTTTATTTTTTTTATTTATTATTTGAGAAAGCATAATTTCACAACGAACTCCTCTCTATCCCCTTCAATTAAATTCTTCTATTGAATGATACCAA-
>Austrochlus parabrundini
TTTCCCATATTATTAGTCAAGAAAGAGGAAAAAAGGAAACATTCGGAGCTTTAGGAATAATTTATGCAATATTAGCTATTGGTTTATTAGGTTTTGTTGTATGAGCTCATCACATATTTACAGTTGGTATAGATGTTGACACACGAGCATACTTTACATCAGCAACAATAATTATTGCTGTACCTACGGGAATTAAAATTTTTAGTTGACTAGCTACATTACATGGGACACAACTTTCTTATTCTCCCAGATTATTATGAGCATTAGGGTTTGTTTTTCTTTTTACTGTTGGAGGATTAACAGGAGTGGTATTAGCTAATTCTTCTATTGATATTGTTCTTCATGATACTTATTATGTAGTTGCTCATTTTCATTATGTTCTCTCTATAGGAGCAGTATTTGCTATTATAGCCGGTTTTATTCATTGATATCCATTATTCACCGGATTAACATTAAATGAAGAATGATTAAAGGCTCAATTTAGAATCATATTTTTAGGAGTAAATTTAACATTTTTTCCCCAACATTTTTTAGGATTAGCAGGTATACCACGACGTTATTCAGATTATCCAGATGCTTATACTTCTTGAAATGTTGTATCAACTATTGGATCTACTATTTCTCTATTCGGAATTTTATTTTTTCTTTTTATTATTTGAGAAANNNTAATTTCTCAACGAACTCCTTTATATCCACTTCAANNNNNNNCNTCGATTGAATGATATCAA-
>Boreochlus  sp.
TCTCCCATATTATTAGTCAAGAAAGAGGTAAAAAGGAAACTTTCGGGTCTCTAGGAATGATTTATGCAATATTAGCAATTGGATTATTAGGATTTGTTGTTTGAGCTCATCACATGTTTACTGTTGGAATGGACGTAGATACTCGAGCTTATTTTACTTCAGCTACTATAATTATTGCTGTTCCAACAGGAATTAAAATTTTTAGTTGATTAGCAACATTACATGGAACTCAATTAACTTATTCACCATCTTTATTATGAGCTTTAGGGTTTGTATTCTTATTTACTGTTGGAGGACTTACAGGAGTTATTTTAGCTAATTCTTCTTTAGATATTGTTTTACATGATACTTATTATGTAGTTGCTCATTTTCATTATGTTCTTTCTATAGGAGCAGTATTTGCTATTATAGCAGGATTTGTTCACTGATACCCTTTATTTACAGGATTAACATTAAATGAAGAATGATTAAAGGCTCAATTTGCTGTAATATTTTTAGGAGTTAATTTAACATTTTTCCCTCAACATTTCCTTGGATTAGCTGGAATACCTCGACGATATTCAGATTACCCAGATGCATATACTTCATGAAATGTCGTATCAACAATTGGGTCAACTATTTCTTTATTTGGAATTTTATTTTTCTTATATATTATTTGAGAAAGTATAATTTCTCATCGAACGCCACTTTACCCTCTTCAATTAAATTCATCTATTGAATGATATCAA-
>Genus Chile'
TTTCCCATATTATTAGCCAAGA-AGAGGGAAAAAGGAAACATTTGGGTCTTTAGGAATAATTTATGCCATATTAGCTATTGGTTTATTAGGATTTGTAGTTTGAGCCCACCATATATTTACTGTAGGTATAGATGTAGACACCCGAGCTTACTTTACTTCTGCAACAATGATTATTGCAGTACCAACTGGAATTAAAATTTTCAGATGATTAGCAACACTTCATGGAACTCAAATAACTTATTCACCTTCTTTACTATGAGCATTAGGTTTTGTTTTTTTATTTACAGTAGGGGGACTAACCGGAGTTATTTTAGCAAATTCTTCTATTGATATTGTACTTCATGATACTTATTATGTAGTAGCCCACTTCCATTATGTACTATCTATAGGGGCTGTATTTGCAATTATAGCAGGGTTTGTCCATTGATATCCACTTTTTACAGGGCTTACATTAAATGAAACTTGATTAAAAGCTCAATTTAGAATTATATTCTTAGGAGTAAATTTAACTTTTTTCCCTCAACATTTTTTAGGATTAGCAGGAATACCCCGACGTTACTCAGACTATCCAGATGCATATACTTCTTGAAATATTGTTTCTTCTGTAGGTTCAACAATTTCTTTGCTAGGAATTGTTTTCTTTTTATTCATTATTTGAGAAAGTATAATTTCTCAACGTACCCCCCTTTATCCAATCCAATTAAATTCTTCTATCGAATGATACCAAA
>Lasiodiamesa  sp.
TCTCTCATATTATTAGCCAAGAAAGTGGAAAAAAGGAAACATTTGGGGCTTTAGGAATAATTTATGCTATATTAGCTATTGGTTTATTAGGGTTTGTTGTTTGAGCTCATCATATATTTACAGTAGGAATAGACGTAGATACCCGAGCTTATTTTACATCTGCTACAATAATTATTGCGGTTCCTACGGGAATTAAAATTTTTAGTTGATTAGCAACTCTCCATGGAACTCAACTTACTTACTCCCCAGCTTTACTTTGAGCTTTAGGGTTTGTATTTTTATTTACAGTAGGGGGATTAACAGGAGTAATTTTAGCTAACTCTTCTCTTGATATTATTCTTCATGATACTTATTATGTAGTTGCCCATTTTCATTATGTTCTTTCTATAGGAGCTGTATTTGCTATTATAGGGGGCTTTGTTCATTGATACCCCTTATTTACAGGATTAACTTTAAATAATGAGTGATTAAAGGCTCAATTTGCTATTATATTCTTAGGAGTAAATTTAACATTCTTCCCTCAACATTTTCTTGGGTTAGCAGGGATACCTCGACGATATTCTGACTACCCAGATGCTTATATTTCTTGAAATATTGTTTCTACTCTAGGGTCTACTATTTCTTTAGTTGGGATTTTATTTTTTCTTTTTATTATTTGAGAAAGTATAATTACTCAACGTACTCCTATATTTCCCTTACACTTAAATTCTTCTATTGAATGATACCAA-
>Paraboreochlus minutissimus
TTTCTCATATTATTAGTCAAGAAAGAGGAAAAAAGGAAACTTTTGGAGCATTAGGAATAATTTATGCTATACTAGCTATTGGTTTATTAGGATTTGTTGTTTGAGCTCATCATATATTTACAGTAGGAATAGATGTTGATACTCGAGCCTATTTTACCTCCGCAACTATAATTATTGCAGTACCAACCGGAATTAAAATTTTTAGTTGATTAGCAACCCTTCATGGAGCACAACTATCTTATTCCCCTTCTTTATTATGAGCATTAGGATTTGTTTTTTTATTTACAGTTGGGGGTTTAACAGGAGTAGTTCTAGCTAATTCATCAATTGATATTGTTCTTCATGATACTTATTATGTTGTTGCTCATTTTCATTATGTTTTATCTATAGGAGCAGTATTTGCAATTATAGCTGGATTTGTCCATTGATACCCTCTATTCTCAGGTTTAACACTTAATGAAGAATGACTTAAGGCTCAATTCGCAGTAATATTCTTAGGGGTAAATTTAACATTTTTCCCCCAACACTTTTTAGGTTTAGCTGGAATACCTCGACGATATTCAGATTACCCAGATGCATACTCTTCATGAAATGTTGTTTCAACTATTGGATCTACTATCTCTTTATTTGGGATTTTATTTTTTCTTTATATCATTTGAGAAAGAATAATTTCACATCGAACTCCTCTATACCCACTACAATTAAATTCATCTATTGAATGATACCAA-
>Paraboreochlus  sp.
TTTCTCATATTATTAGTCAAGAAAGAGGAAAAAAGGAAACCTTTGGGTCTTTAGGAATAATTTATGCTATACTTGCTATTGGATTATTAGGATTCGTTGTTTGAGCACATCATATATTTACCGTAGGTATAGATGTCGACACTCGAGCTTATTTTACTTCAGCAACAATAATTATTGCTGTTCCTACAGGAATTAAAATTTTTAGATGATTAGCTACTCTTCATGGGACACAATTATCTTATTCTCCTTCTTTATTATGAGCTTTAGGGTTTGTATTTTTATTTACTGTAGGGGGATTAACAGGAGTAGTTCTTGCTAATTCATCTATTGATATTGTTCTTCATGATACTTATTATGTCGTTGCTCATTTTCATTATGTTTTATCAATAGGGGCTGTTTTTGCTATTATAGCTGGATTTGTTCACTGGTACCCTTTATTTTCAGGTTTAACCTTAAATGAAGAATGATTAAAGGCTCAATTTGCTATTATATTTTTAGGTGTAAATTTAACTTTTTTTCCTCAACATTTTTTAGGATTAGCTGGCATACCTCGACGATATTCTGATTACCCAGATGCTTACTCTTCATGAAATGTTGTATCTACCATTGGATCAACAATTTCCTTATTTGGTATTCTTTTCTTTCTTTACATTATTTGAGAAAGTATAATTTCTCACCGAACTCCTCTTTATCCTTTACAATTAAATTCTTCTATCGAATGATACCAA-
>Parochlus spinosus
--TCTCATATTATTAGTCAAGAAAGAGGAAAGAAGGAAACATTTGGTTCTTTAGGAATAATTTACGCTATGTTAGCTATTGGACTTTTAGGATTTGTTGTTTGAGCTCATCACATATTTACAGTAGGTATAGACGTAGATACTCGAGCTTATTTTACTTCTGCAACAATAATTATTGCTGTTCCAACTGGAATTAAGATTTTTAGTTGAATAGCAACTCTTCATGGAGCTCAACTTACTTATTCACCATCTTTATTGTGAGCTTTAGGATTTGTATTTTTATTTACTGTAGGGGGATTAACTGGAGTAATTTTAGCTAATTCTTCAATTGACATTGTTCTTCATGATACATATTATGTAGTAGCACATTTTCATTATGTTTTATCAATAGGAGCTGTTTTTGCTATTATAGCAGGATTTGTGCATTGATATCCCCTATTTACAGGACTTACTTTAAATGAAGAATGATTAAAGGCTCAATTTAGCATCATGTTTTTAGGTGTAAATTTAACATTTTTTCCACAACATTTTCTTGGATTAGCAGGAATACCTCGTCGTTATTCTGATTATCCAGATGCCTATACTTCTTGAAATGTAGTTTCAACTGTTGGATCAACAATTTCATTGTTTGGAATTTTATTTTTTTTATTTATTGTATGAGAAAGTATAATTTCTCAACGTACACCTCTTTATCCTCTTCAATTAAATTCATCTATTGAATGATACCAAA
>Parochlus aotearoae
--TCTCATATTATTAGACAAGAAAGAGGGAAAAAGGAAACATTTGGATCTTTAGGAATAATTTATGCTATACTAGCAATTGGGCTTTTAGGATTTGTTGTTTGAGCTCACCACATATTTACTGTAGGTATAGACGTAGACACTCGAGCTTATTTTACTTCTGCAACAATAATTATTGCCGTTCCAACCGGAATTAAAATTTTCAGTTGAATAGCAACCCTTCATGGAGCACAACTCACATATTCCCCATCTCTTTTGTGGGCCTTAGGGTTTGTTTTTTTATTCACTGTAGGGGGATTAACGGGAGTAATTTTAGCTAATTCTTCTCTTGACATTGTTTTACATGATACTTATTATGTAGTCGCTCATTTTCACTATGTCTTATCAATAGGGGCCGTATTTGCTATTATAGCCGGATTTGTCCACTGATACCCTTTATTTACAGGACTTACGTTAAATGAAGAATGATTAAAGGCTCAATTTAGTATTATATTTTTAGGAGTAAATTTAACATTTTTCCCTCAACACTTTCTTGGATTAGCCGGGATACCTCGACGATATTCTGATTACCCAGATGCCTATACTTCTTGAAACGTAGTTTCAACTGTAGGGTCTACAATTTCTTTATTTGGTATTTTATTTTTTTTATTCATTATTTGAGAAAGCATAATTTCTCAACGAACTCCTTTATACCCTCTTCAACTTAATTCATCTATTGAATGATACCAA-
>Parochlus bassianus
TTTCTCATATTATCAGCCAAGAAAGAGGGAAAAAGGAAACATTTGGTTCATTGGGGATAATTTATGCAATATTAGCAATTGGGCTTTTAGGTTTTGTAGTTTGAGCCCACCACATATTTACGGTAGGAATAGATGTTGATACACGAGCTTATTTCACTTCGGCGACTATAATTATTGCTGTTCCAACGGGAATTAAAATTTTTAGCTGAATAGCTACTCTTCACGGAGCCCAATTAACTTATTCGCCGTCTTTATTGTGGGCTTTAGGGTTTGTTTTTTTATTCACAGTCGGGGGATTAACAGGGGTAATTTTAGCCAATTCTTCTATTGATATTGTTTTACATGATACTTACTATGTTGTTGCCCATTTTCATTACGTTCTTTCCATGGGAGCTGTATTCGCAATTATAGCAGGTTTTGTTCACTGATACCCTCTTTTTACGGGACTCACTTTAAATGAAGAATGACTAAAGGCCCAATTTAGAATTATATTTTTAGGTGTAAATTTAACATTTTTTCCACAACACTTTCTCGGGTTGGCCGGCATACCCCGACGTTATTCAGATTATCCAGATGCCTATACCTCATGAAATGTTGTATCAACTTTAGGGTCTACAATTTCTTTATTTGGAATTCTATTCTTCTTATTTATTGTTTGAGAAAGAATAATTTCACAACGTACCCCTCTTTACCCTCTTCAACTTAATTCGTCAATTGAGTGATTCCAA-
>Parochlus kiefferi
TTTCACATATTATTAGCCAAGAAAGAGGAAAGAAGGAAACTTTCGGTTCATTAGGGATAATTTATGCCATATTAGCTATTGGGCTTTTAGGGTTTGTCGTTTGAGCTCATCACATATTTACAGTAGGTATAGATGTTGATACACGAGCTTACTTTACATCTGCAACTATAATTATTGCCGTACCGACAGGTATTAAAATTTTTAGTTGAATAGCAACTCTCCATGGAGCACAATTAACGTATTCCCCATCCTTATTGTGAGCACTAGGGTTTGTCTTTTTATTCACGGTTGGAGGTTTAACTGGAGTTATTTTAGCTAATTCTTCTATTGATATTGTTCTTCACGATACTTATTATGTAGTCGCTCATTTTCACTATGTTCTTTCTATGGGGGCGGTCTTTGCTATTATAGCAGGATTTGTTCACTGATACCCCCTATTTACAGGACTTACATTAAACGAAGAGTGGTTAAAGGCTCAATTCAGAATTATGTTTTTAGGGGTTAATTTAACATTCTTCCCTCAACATTTTCTAGGTTTAGCGGGTATACCCCGACGTTATTCAGATTACCCAGATGCTTATACTTCATGAAATGTGGTATCAACGGTAGGGTCAACTATTTCACTATTCGGAATTTTGTTTTTTCTATTTATTGTGTGAGAAAGTATAATTTCACAACGAACTCCTCTATATCCCCTTCAATTAAATTCATCTATTGAATGATATCAA-
>Parochlus steinenii
TTTCCCACATTATTAGCCAAGAAAGAGGGAAAAAGGAAACATTTGGTTCTTTAGGAATAATTTATGCAATACTAGCAATTGGTTTATTGGGATTTGTAGTGTGAGCCCATCACATGTTTACCGTGGGTATAGATGTGGATACTCGAGCCTATTTTACTTCAGCAACTATAATTATTGCGGTACCTACAGGAATTAAAATTTTCAGTTGAATGGCTACCTTACACGGAGCTCAACTTACTTATTCCCCATCTCTTCTATGAGCCCTAGGGTTTGTATTTTTATTCACTGTTGGGGGACTTACCGGAGTAATTTTAGCTAATTCTTCTTTAGATATTGTTTTACATGACACTTATTACGTTGTAGCTCATTTTCACTATGTTTTGTCGATGGGGGCGGTGTTTGCTATTATAGCAGGATTCGTTCATTGATACCCTCTTTTTACTGGACTAACCCTTAACGAAGAGTGGTTAAAGGCTCAATTTAGCATTATATTTTTAGGAGTAAATTTAACATTTTTTCCTCAACATTTTTTAGGTTTAGCGGGGATACCCCGACGTTACTCAGACTACCCAGATGCCTATACTTCATGAAACGTAGTATCAACGGTAGGCTCTACAATTTCATTATTTGGGATTTTATTTTTTTTATTTATTGTATGAGAAAGAATAATTTCACAACGAACCCCCCTCTATCCTTTACAATTAAATTCCTCAATTGAATGATACCAA-
>Parochlus trogonocerus
TCTCCCACATTATTAGCCAAGAAAGAGGCAAAAAGGAAACTTTCGGGTCATTRGGGATGATTTACGCGATACTAGCTATTGGATTRCTTGGATTTGTTGTTTGAGCTCACCACATGTTCACAGTAGGAATAGATGTGGATACGCGCGCTTACTTTACTTCCGCTACTATAATTATTGCTGTTCCAACAGGAATCAAGATTTTTAGCTGAATGGCAACTCTTCACGGAGCCCAATTAACATATTCYCCCTCCCTRCTCTGAGCCCTTGGGTTCGTGTTTCTATTTACAGTCGGYGGATTAACCGGAGTMATTCTTGCTAATTCTTCACTTGACATTGTTCTACATGACACTTATTATGTTGTAGCCCACTTCCACTACGTCCTTTCAATRGGGGCCGTATTCGCTATTATAGCAGGATTCGTTCACTGATACCCTCTTTTCACGGGATTAACCCTAAATGAAGAGTGRCTGAAGGCTCAATTTGCCATTATATTCCTKGGGGTGAATCTAACGTTCTTCCCCCAACATTTCCTGGGCCTTGCCGGTATACCGCGACGATACTCAGACTACCCRGATGCCTATACATCTTGAAACGTTGTTTCAACAGTAGGATCAACAATTTCYCTGTTTGGAATTTTATTTTTCCTTTTTATTGTTTGAGAAAGAATGATTTCRCAACGCACTCCCCTGTTTCCCCTTCAACTTAACTCATCTATTGAATGGTACCAA-
>Parochlus  sp.
TCTCGCACATTATTAGCCAAGAAAGAGGAAAAAAGGAAACCTTTGGTTCTCTTGGAATAATTTATGCAATATTAGCTATTGGTCTTTTAGGATTTGTAGTTTGAGCTCATCACATATTTACAGTTGGTATAGACGTGGACACTCGGGCTTACTTTACCTCTGCTACTATAATTATTGCTGTTCCGACAGGTATTAAAATTTTTAGTTGAATGGCCACCTTACATGGGGCCCAACTTACTTACTCCCCATCTCTTTTATGGGCCCTGGGATTTGTATTTTTATTTACTGTGGGAGGCCTTACAGGGGTAATCCTAGCTAACTCTTCTATTGACATTGTTTTACACGATACTTATTATGTCGTGGCTCATTTTCATTATGTTCTCTCTATGGGGGCGGTATTCGCCATTATAGCAGGTTTTGTTCACTGATACCCTTTATTCACCGGGTTAACACTTAATGAAGAATGATTAAAGGCTCAATTTAGCATTATATTTTTAGGTGTTAATTTAACATTCTTTCCTCAACATTTTCTTGGTCTTGCCGGAATACCACGACGATATTCTGATTATCCCGATGCTTACACCTCATGAAACGTTGTTTCAACTGTAGGCTCAACTATTTCATTATTTGGGATTTTATTTTTTCTATTTATTGTTTGAGAAAGTATAATTTCACAACGAACCCCTCTTTATCCTCTTCAACTTAATTCATCTATTGAATGGTTTCAA-
>Podochlus conjunctus
TTTCTCATATTATTAGTCAAGAAAGAGGAAAAAAGGAAACTTTTGGATCATTAGGAATAATTTATGCCATATTAGCAATTGGCCTTTTAGGTTTTGTTGTATGAGCTCATCATATATTTACAGTAGGAATGGATGTAGACACACGTGCTTATTTTACTTCCGCAACTATAATTATTGCTGTTCCAACAGGAATTAAAATTTTTAGCTGACTAGCAACTCTACACGGAACTCAACTTTCTTATTCTCCTTCTTTACTTTGGGCTTTAGGGTTTGTATTTCTTTTTACAGTTGGGGGATTAACAGGAGTAATTTTAGCAAATTCTTCAATCGATATTGTTCTACACGATACATACTATGTAGTAGCCCACTTTCATTATGTTCTTTCTATAGGAGCTGTCTTTGCTATTATGGCAGGATTTGTCCACTGATATCCCCTCTTCTCAGGGTTAACCTTAAATGAAGAATGATTAAAGGCCCAATTTTCTATTATATTTTTAGGGGTTAATTTAACCTTTTTTCCCCAACATTTTTTAGGATTAGCTGGGATACCCCGACGATACTCTGATTATCCAGACGCCTACACTTCTTGAAATGTAGTGTCTACTGTGGGATCTACAATCTCTTTGTTCGGAATTTTATTCTTCTTATTTATTATTTGAGAAAGTATAATTTCCCAACGAACCCCTCTTTATCCTCTTCAACTTAACTCTTCTATTGAATGATTCCAA-
>Podochlus tasmaniensis
TTTCTCATATTATTAGTCAAGAAAGAGGGAAAAAGGAAACATTTGGGTCTCTGGGAATAATCTACGCTATACTAGCAATTGGTTTGTTAGGATTTGTTGTCTGAGCCCACCATATATTTACAGTAGGAATAGATGTAGATACTCGTGCTTATTTTACTTCAGCTACAATAATTATTGCGGTTCCCACAGGAATCAAAATTTTTAGTTGATTAGCTACCTTACATGGAGCCCAGCTCACTTATTCTCCCTCTTTATTATGAGCCTTAGGATTTGTATTTTTATTTACTGTTGGGGGATTAACAGGAGTAATTTTAGCTAATTCTTCGATTGATATTGTTTTACATGATACATATTATGTAGTTGCTCATTTTCATTATGTTCTTTCTATGGGAGCTGTCTTTGCTATTATAGCAGGGTTTGTCCACTGATACCCCCTATTCTCTGGACTAACTTTAAATGAAGAATGATTAAAGGCTCAATTTTCTATTATATTTTTAGGAGTTAATTTAACTTTTTTCCCCCAACATTTTTTAGGATTAGCCGGGATACCTCGCCGATATTCTGATTATCCAGATGCCTATACTTCATGAAATGTTGTATCGACTGTGGGGTCTACAATTTCTTTATTTGGGATTTTATTTTTTTTATTTATTATTTGAGAAAGAATAATTTCTCAACGCACTCCCCTTTATCCATTACAATTAAATTCCTCAATTGAATGATTTCAA-
>Podonomopsis evansi
TCTCTCATATTATTAGCCAAGAAAGAGGAAAAAAGGAAACTTTTGGGTCTTTAGGAATAATTTATGCTATACTTGCAATTGGTTTATTAGGATTTGTTGTATGAGCCCACCATATATTTACGGTAGGAATAGATGTAGATACCCGAGCATATTTTACTTCTGCCACAATAATTATTGCTGTTCCTACAGGAATTAAAATTTTTAGCTGATTAGCAACTCTTCATGGAACTCAAATATCTTATTCACCCTCTTTATTGTGGGCTTTAGGATTTGTATTTTTATTTACAGTAGGAGGATTAACAGGAGTAATCTTAGCTAATTCTTCTATTGATATTGTTTTACATGATACTTACTATGTTGTTGCCCATTTTCATTATGTACTATCAATGGGAGCTGTTTTTGCGATTATAGCAGGATTTGTTCACTGGTATCCATTATTTACAGGACTTACTTTAAATGAAGAATGATTAAAGGCTCAATTTAGAATCATGTTTTTAGGTGTAAATTTAACATTTTTTCCACAACATTTTTTAGGATTAGCTGGTATACCTCGACGATACTCTGATTACCCAGACGCCTACACTTCATGAAATGTAGTCTCAACAGTAGGATCTACAATTTCATTATTTGGAATTTTATTCTTTTTATTTATTATTTGAGAAAGTATAATTTCACAACGAACTCCTCTTTATCCCCTTCAATTAAACTCATCTATTGAATGATATCAA-
>Podonomus decarthrus  gp
TTTCTCATATTATTAGTCAAGAAAGAGGTAAAAAGGAAACATTTGGTTCTTTAGGAATAATTTATGCTATACTAGCAATTGGACTATTAGGATTTGTTGTATGAGCTCATCACATATTTACAGTAGGTATAGATGTAGATACTCGAGCTTACTTTACCTCAGCAACTATAATTATTGCTGTACCAACTGGAATTAAAATTTTTAGTTGAATAGCTACACTTCACGGAACTCAGTTAACATATTCTCCATCCCTTCTTTGAGCTTTAGGATTTGTATTTTTATTTACAGTGGGAGGATTAACTGGAGTTATTTTAGCTAATTCTTCTATTGATATTGTTCTACATGACACATATTACGTAGTTGCTCATTTTCATTATGTTCTTTCTATAGGAGCAGTATTTGCTATTATAAGAGGATTTGTTCATTGATATCCCCTATTCACAGGATTAACACTAAATGAAACATGATTAAAGGCTCAATTTAGAATTATATTCTTAGGAGTAAATTTAACATTCTTTCCTCAACATTTTTTAGGATTAGCAGGAATACCACGACGATATTCAGACTATCCAGACGCCTATACTTCTTGAAACGTAGTCTCTACAGTAGGATCTACAATTTCTTTATTTGGGATCTTGTTTTTTTTATTTATTGTTTGAGAAAGTATGATTACACAACGTACACCACTTTACCCTCTTCAATTAAACTCATCAATTGAATGATACCAA-
>Podonomus orbicularus/fittkaui
TTTCTCACATTATTAGCCAAGAAAGAGGTAAAAAGGAAACATTTGGTTCTCTTGGAATAATTTATGCTATATTAGCAATTGGGTTATTAGGCTTTGTTGTATGAGCCCATCATATGTTCACCGTAGGTATAGATGTTGATACCCGAGCTTATTTTACATCTGCTACTATAATTATTGCTGTGCCAACTGGGATTAAAATTTTTAGTTGAATAGCAACCCTTCACGGTACACAATTAACTTATTCCCCCTCTTTACTATGAGCCTTAGGATTTGTTTTTTTATTTACAGTAGGAGGATTAACAGGAGTAATTTTAGCTAATTCTTCTATTGATATTGTACTTCACGATACTTATTATGTTGTAGCACACTTTCACTATGTATTATCTATAGGAGCTGTTTTTGCTATTATAAGAGGGTTTGTTCACTGATACCCTTTATTTACAGGTTTAACGTTAAATGAAACTTGATTAAAGGCTCAATTTAGTATTATGTTTTTAGGAGTAAATTTAACATTTTTTCCACAACATTTTTTAGGATTAGCCGGAATACCTCGACGATACTCCGATTACCCAGATGCCTATACTTCATGAAATGTTGTATCAACAGTCGGGTCTACAATTTCTTTATTTGGAATTTTGTTTTTTTTATTTATCGTGTGAGAAAGCATAATTACGCAACGAACACCTCTATACCCACTTCAATTAAATTCTTCTATTGAATGATACCAA-
>Trichotanypus posticalis
TTTCACATATTATTAGCCAAGAAAGAGGTAAAAAGGAAACTTTTGGAGCTTTAGGTATAATTTATGCAATATTAGCTATTGGTTTACTAGGGTTTGTAGTTTGAGCTCACCATATATTTACAGTAGGGATAGACGTTGATACTCGAGCATACTTTACCTCTGCAACAATAATTATTGCTGTTCCTACTGGGATTAAAATTTTTAGTTGATTAGCGACTCTTCATGGAACACAACTTTCTTATTCCCCATCATTATTATGAGCTTTAGGGTTTGTTTTTTTATTTACAGTAGGAGGATTAACTGGAGTAGTTTTAGCTAATTCTTCAATTGACATTGTTTTACACGATACTTATTATGTTGTAGCTCATTTTCATTATGTTTTATCAATAGGAGCAGTATTTGCTATTATAGCAGGATTTGTTCACTGATACCCATTATTTACAGGATTAACATTAAACGAAGAATGATTAAAGGCTCAATTTAGCATTATATTTTTAGGAGTAAATTTAACCTTTTTTCCACAACACTTTCTTGGGTTAGCAGGAATACCTCGACGTTATTCAGATTACCCAGATGCATATACATCTTGAAACGTAGTGTCAACCTTAGGGTCGACAATTTCATTATTTGGAATTCTATTCTTTTTATTTATTATTTGAGAAAGTATAATTTCTCAACGGACACCTCTTTTTCCCCTACAATTAAATTCATCAATTGAATGATACCAA-
>Zelandochlus latipalpis
TCTCACATATTATTAGCCAAGAAAGTGGAAAAAAGGAAACCTTCGGATCACTAGGAATGATTTACGCTATATTAGCTATTGGATTATTGGGGTTTGTTGTATGGGCTCATCATATATTTACAGTAGGAATAGATGTAGATACACGAGCTTATTTTACTTCTGCTACAATAATTATTGCTGTACCCACTGGAATTAAAATTTTTAGTTGAATAGCAACTCTTCACGGAGCACAACTAACCTTCTCTCCGTCTCTTCTATGAGCACTTGGGTTTGTCTTTTTATTCACAGTAGGGGGTTTAACAGGGGTAATTTTAGCTAATTCTTCTCTTGATATTGTTCTTCATGACACTTACTATGTAGTAGCCCATTTTCATTATGTATTATCAATGGGAGCTGTCTTCGCTATTATAGCAGGATTTGTTCATTGATATCCTCTTTTTACAGGATTAACATTAAATGAAGAATGATTAAAGGCTCAATTTAGTATTATATTTTTAGGAGTAAATTTAACATTCTTTCCACAACATTTTTTAGGGTTAGCTGGAATACCTCGACGATATTCAGATTATCCAGATGCATACACTTCATGAAATGTAGTTTCTACAGTAGGATCAACAATTTCTTTATTCGGGATTTTATTTTTTCTTTTTATTGTTTGAGAAAGTATAATTTCTCAACGAACTCCTCTATACCCCCTTCAATTAAATTCATCTATTGAATGATACCAA-
>Monodiamesa   sp.
-----CATATTATTAGTCAAGAAAGAGGGAAAAAGGAAACATTCGGGGCTTTAGGAATAATTTATGCAATATTAGCTATTGGTTTATTAGGTTTTGTTGTTTGAGCTCACCATATATTTACAGTAGGTATAGATGTTGATACTCGAGCCTATTTTACTTCAGCTACCATAATTATTGCTGTACCTACAGGAATTAAAATTTTTAGATGATTAGCTACTCTCCATGGAACACAATTAAATTACTCCCCTTCTCTTTTATGAGCTTTAGGATTTGTTTTTTTATTTACAGTTGGGGGACTAACAGGAGTTGTACTTGCTAATTCTTCTATTGACATTGTTCTTCACGACACATATTATGTAGTTGCCCATTTCCATTATGTTTTATCTATAGGAGCCGTATTTGCTATTATAGCAGGATTTGTCCACTGATATTCATTATTTACAGGATTAACAATAAATGAAGAATGATTAAAATCTCAATTTATAATTATATTTGTAGGAGTAAATTTAACATTTTTTCCCCAACATTTTCTTGGATTAGCAGGTATACCACGACGATACTCGGATTATCCAGATGCTTACACTTCATGAAATGTTATTTCTACCTTAGGATCATCAATTTCTTTAGTAGGGGTTTTATTTTTTCTTTTTATTATTTGAGAAAGTATA-------------------------------------------------------------
>Odontomesa  sp.
--TCACATATTATTAGTCAAGAAAGTGGGAAAAAGGAAACTTTTGGAGCTTTAGGAATAATTTATGCTATACTAGCAATTGGTTTATTAGGTTTTGTTGTATGAGCTCATCATATATTTACTGTAGGTATAGACGTAGATACTCGAGCTTATTTTACATCAGCTACAATAATTATTGCTGTTCCTACAGGAATTAAAATTTTTAGTTGATTAGCTACACTTCACGGAACACAATTAAATTATTCCCCTTCTTTATTATGAGCATTAGGATTTGTATTTTTATTTACTGTTGGTGGATTAACAGGTGTTATTTTAGCTAATTCTTCTTTAGATATTGTATTACATGATACTTATTATGTAGTAGCTCATTTTCATTATGTTTTATCTATGGGAGCTGTATTTGCTATTATAGCCGGATTTGTTCATTGATACTCTTTATTTACAGGATTAACTATAAATGAAGAGTGACTAAAATCTCAATTTATAATTATATTTTTAGGAGTAAATTTAACATTTTTTCCACAACATTTTCTCGGATTAGCTGGTATGCCTCGTCGATATTCTGACTATCCAGATGCCTATACTTCATGAAATGTTGTATCAACTTTAGGATCAACTATTTCTTTATTTGGAATTTTATTTTTTCTTTTTATTATTTGAGAAAGTATAGTATCTAACCGCATACCTCTCTATCCTGTTCAACTAAATTCATCAATTGAATGATATCAA-
>Prodiamesa  sp.
--TCCCATATTATTAGCCAAGAAAGTGGGAAAAAAGAAACTTTTGGGGCTTTAGGAATAATTTACGCTATACTAGCGATTGGTTTATTGGGGTTTATTGTTTGAGCTCATCATATATTTACAGTAGGAATAGATGTAGACACTCGAGCTTATTTCACTTCTGCTACTATAATTATTGCTGTGCCAACAGGAATTAAAATTTTCAGTTGACTAGCTACTCTTCATGGAACACAACTTAATTATTCTCCTTCTCTATTATGAGCTTTAGGGTTTGTATTTTTATTTACTGTAGGAGGATTAACTGGAGTAGTCTTAGCTAACTCTTCTTTAGATATTGTTCTTCATGATACTTATTATGTAGTAGCCCATTTTCATTATGTATTATCAATAGGAGCTGTATTTGCCATTATAGCAGGATTCGTTCATTGATACTCTTTATTTACAGGGTTAACAATAAATGAAGAATGATTAAAATCTCAATTTATAATTATATTCTTAGGAGTAAATTTAACATTTTTCCCTCAACACTTTCTTGGGCTTGCTGGGATGCCTCGTCGTTATTCAGATTACCCCGATGCATATACTTCATGAAATGTAGTATCAACTTTAGGATCAACTATTTCTTTATTTGGTATTTTATTTTTTCTTTTTATTATTTGAGAAAGTATGGTTGCTAATCGTATACCCCTTTACCCGGTTCAATTAAATTCATCAATTGAATGATACCAA-
>Ablabesmyia  sp.
-----CATATTATTAGTCAAGAAAGTGGTAAGAAGGAAACTTTTGGGGCATTAGGAATAATTTATGCTATACTAGCAATTGGGCTTCTCGGGTTCGTTGTATGAGCCCACCATATATTTACAGTAGGAATAAATGTTGATACACGAGCTTATTTTACCTCAGCAACAATAATTATTGCTGTACCTACAGGAATTAAAATTTTTAGATGATTAGCAACCTTACATGGAACTCAACTAACTTATTCCCCCGCTCTTTTATGGGCTCTTGGATTCGTTTTCTTATTTACAGTCGGAGGTTTAACTGGAGTAATTTTAGCTAACTCTTCAATTGACATTGTTTTACATGACACTTACTATGTGGTTGCTCATTTTCACTATGTTTTATCAATAGGGGCAGTATTTGCCATTATAGCTGGATTTATCCATTGATACCCTTTATTTACTGGGTTAACAATAAATGAAGTCTGATTAAAGGCTCAATTCATAATTATATTTTTAGGGGTAAATTTAACTTTCTTTCCCCAACATTTTTTAGGATTAGCGGGAATACCCCGTCGTTACTCAGATTACCCAGATGCTTATACATCATGAAATATTGTATCATCTATCGGGTCAACTATTTCTTTATTAGGCATTATATTTTTTTTATTTATTATATGAGAAAGTATT-------------------------------------------------------------
>Apsectrotanypus  sp.
-----CATATTATTAGTCAAGAAAGAGGAAAAAAGGAAACTTTCGGGGCCTTAGGGATAATTTACGCTATACTTGCTATTGGACTTTTAGGTTTTGTTGTATGAGCTCACCATATATTTACAGTTGGAATAAATGTTGATACACGAGCCTATTTTACCTCTGCTACAATAATTATTGCTGTACCCACAGGAATTAAAATTTTTAGTTGATTAGCAACTCTTCATGGAACACAATTAACCTATTCTCCATCATTATTATGAGCTTTAGGATTTGTATTTTTATTTACAGTGGGAGGATTAACAGGAGTTATTTTAGCTAATTCATCTATCGATATTATACTTCATGACACTTATTATGTTGTAGCCCACTTTCATTATGTTTTATCTATAGGAGCTGTTTTTGCCATTATAGCAGGATTTATTCACTGGTATCCTTTATTAACAGGATTAACAATAAATGAAAGTTGATTAAAGGCTCAATTTGCAATTATATTTTTAGGAGTAAATTTAACTTTTTTTCCACAACATTTCTTAGGATTAGCTGGAATACCTCGTCGTTACTCAGATTATCCCGATGCATATACTTCATGAAATATCGTGTCAACAGTAGGGTCAACTATTTCATTATTTGGTATTTTATTTTTTCTATTCATTATTTGAGAAAGTATT-------------------------------------------------------------
>?Apsectrotanypus  sp.
-----CACATTATTAGACAAGAAAGAGGAAAAAAGGAAACTTTTGGAGCTCTTGGAATAATTTATGCTATACTTGCTATTGGACTATTAGGATTCGTTGTTTGAGCTCATCATATATTTACAGTTGGTATAAATGTTGATACACGAGCTTATTTTACTTCAGCTACAATAATTATTGCTGTTCCCACAGGAATTAAAATTTTTAGTTGATTAGCAACTCTTCATGGAACACAACTGACTTATTCTCCATCATTATTATGAGCATTAGGGTTTGTATTTCTATTTACAGTCGGAGGATTAACAGGTGTTGTTTTAGCTAATTCATCTATTGATATTATATTACACGATACATATTATGTTGTTGCTCATTTTCACTATGTATTATCTATAGGAGCAGTATTTGCCATTATAGCAGGGTTTATTCACTGATACCCTTTATTAACAGGCTTAACAATAAATGAAAGTTGATTAAAGGCTCAATTTGCTATTATATTTTTAGGAGTAAATTTAACTTTTTTTCCTCAACATTTCTTAGGATTAGCTGGTATACCTCGCCGATATTCAGACTATCCAGATGCATATACATCATGAAACATTGTTTCAACTGTTGGATCAACTATTTCTTTATTTGGAATTTTATTTTTTTTATTTATTATTTGAGAAAGAAT--------------------------------------------------------------
>Alotanypus venustus
-----CATATTATTAGTCAAGAAAGAGGAAAAAAGGAAACTTTCGGAGCTTTAGGGATAATTTATGCTATATTAGCTATTGGTTTATTAGGATTTGTAGTTTGAGCTCACCATATATTTACAGTTGGAATAAATGTAGATACACGAGCTTATTTTACTTCAGCTACAATAATTATTGCTGTTCCAACAGGAATTAAAATTTTTAGTTGATTAGCTACCCTTCACGGAACTCAATTAACTTATTCACCTTCTATATTATGAGCTTTAGGATTTGTATTTTTATTCACAGTAGGAGGATTAACTGGAGTAATTTTAGCTAATTCATCTATTGATATTATATTACATGATACTTATTATGTTGTTGCTCATTTTCATTATGTTTTATCAATAGGAGCTGTTTTTGCTATTATAGCAGGATTTGTACACTGATATCCTCTATTAACAGGATTAACAATAAATGAAGAATGATTAAAGGCTCAATTTACTATTATATTTTTAGGGGTAAATTTAACTTTTTTTCCTCAACATTTTCTAGGTCTAGCTGGAATACCTCGACGATATTCAGATTATCCAGATGCTTATACTTCATGAAATGTTGTATCAACAGTGGGTTCTACTATCTCATTATTCGGAATTTTAGTTTTCCTTTTTATTATTTGAGAAAGTAT--------------------------------------------------------------
>Australopelopia prionoptera
-----CATATTATTAGCCAAGAAAGCGGAAAAAAGGAAACTTTTGGTGCTTTAGGAATAATTTATGCTATGTTAGCTATTGGTTTATTAGGTTTTGTTGTATGAGCTCATCATATATTTACTGTAGGAATAAATGTAGATACTCGTGCTTACTTTACTTCTGCAACAATAATTATTGCAGTTCCTACAGGAATTAAAATTTTTAGTTGATTAGCCACAATCCATGGAACTCAATTAACATATTCTCCTTCTCTTCTATGAGCATTAGGATTCGTATTTTTATTTACAGTAGGAGGTTTAACAGGAGTTATCCTTGCTAATTCATCACTTGATATTGTATTACACGATACATATTATGTTGTTGCTCATTTTCATTATGTTCTTTCTATGGGAGCTGTATTTGCTATTATAGGAGGATTTATTCATTGATATCCTCTATTAACTGGTTTAACAATAAATGAAGCTTGATTAAAGGCTCAATTTGCTATTATATTTTTAGGGGTAAATTTAACATTTTTCCCCCAACATTTTTTAGGTCTAGCAGGAATACCCCGACGATACTCAGATTATCCTGATGCTTATATTTCATGAAATATTGTTTCTTCTCTTGGGTCAACTATCTCATTATTAGGAATTTTATTTTTCTTATTCATTATATGAGAAAGTAT--------------------------------------------------------------
>Brundiniella  sp.
-----CATATTATTAGACAAGAAAGAGGAAAAAAGGAAACTTTTGGAGCTTTAGGAATAATTTATGCTATACTAGCTATTGGATTATTAGGATTTGTTGTATGAGCTCATCATATATTTACTGTAGGTATAAATGTAGATACTCGAGCATATTTTACATCTGCTACTATAATTATTGCCGTTCCAACAGGAATTAAAATTTTTAGTTGATTAGCAACACTTCATGGAACTCAACTTTCTTATTCGCCTTCTTTATTATGAGCTTTAGGATTTGTATTTTTATTTACTGTAGGAGGATTAACAGGAGTAGTATTGGCTAATTCTTCTATTGACATTATATTACACGATACTTATTATGTTGTAGCCCATTTTCATTATGTTCTTTCTATAGGAGCTGTATTTGCAATTATAGCAGGATTTGTTCATTGATACCCTCTTTTATCCGGTTTAACTATGAATGAAGAATGATTAAAGGCTCAATTTGTAATTATATTCTTAGGAGTAAATTTAACATTTTTTCCTCAACATTTCTTAGGATTAGCTGGAATACCTCGACGATATTCTGATTATCCAGATGCATATACATCTTGAAATATTGTATCTACAGTAGGGTCTACTATTTCTTTATTTGGAATTTTATTTTTTTTATTTATTATTTGAGAAAGTAT--------------------------------------------------------------
>Conchapelopia  sp.
-----CACATTATCAGACAAGAAAGAGGTAAAAAGGAAACATTTGGGGCTTTAGGAATAATTTATGCTATACTAGCAATTGGATTATTAGGATTTGTTGTATGAGCTCATCATATATTTACGGTAGGAATAAATGTAGATACTCGAGCTTATTTTACCTCAGCTACAATAATTATTGCCGTACCTACTGGTATTAAAATTTTTAGTTGATTAGCTACTATTCATGGAACGCAACTAACTTATTCACCTGCACTATTATGAGCTTTAGGTTTTGTTTTCTTATTTACAGTTGGAGGATTAACGGGAGTTGTTTTAGCTAATTCTTCAATTGATATTGTTCTTCATGATACTTATTATGTTGTTGCCCACTTTCACTATGTATTATCAATGGGAGCAGTATTTGCTATTATAGCGGGATTTGTACACTGATATCCATTATTAACAGGATTAACTATAAATGAAGCCTGATTAAAGGCTCAATTTGGAATTATATTTTTAGGAGTAAATTTAACATTTTTCCCTCAACATTTCTTAGGGTTAGCTGGTATACCTCGACGATATTCAGATTACCCAGATGCTTATACATCTTGAAATATTGTATCATCAGTAGGTTCAACTATTTCTTTATTTGGAATTTTATTTTTCTTATTTATTATATGAGAAAGTAT--------------------------------------------------------------
>Djalmabatista  sp.
-----CATATTATTAGTCAAGAAAGAGGAAAAAAGGAAACATTCGGTGCTTTAGGAATAATTTATGCTATATTAGCTATTGGTCTTTTAGGGTTTGTAGTATGAGCTCACCATATATTTACTGTTGGAATAAATGTTGATACTCGAGCTTATTTTACATCTGCTACTATAATTATTGCTGTTCCTACTGGAATTAAAATTTTTAGTTGATTAGCTACTTTACATGGAACTCAATTAACTTACTCACCTTCTTTATTATGAGCTTTAGGTTTTGTATTTTTATTTACCGTGGGAGGATTAACAGGAGTAATTTTAGCTAACTCTTCTATTGATATTATATTACACGATACTTATTATGTTGTCGCTCATTTTCACTATGTTTTATCAATAGGAGCAGTATTTGCTATTATAGCTGGTTTTGTTCACTGATATCCTTTATTAACAGGATTAACAATAAATGAAGAATGATTAAAGGCTCAATTTACAGTAATATTTTTAGGTGTAAATTTAACCTTTTTTCCTCAACATTTTTTAGGATTAGCCGGAATACCTCGACGATATTCAGATTATCCAGATGCTTATACTTCTTGAAATGTAGTTTCAACAGTAGGATCTACTATTTCATTATTTGGAATTTTATTTTTTCTATTTATCATTTGAGAAAGTAT--------------------------------------------------------------
>Fittkauimyia  sp.
-----CATATTATTAGTCAAGAAAGAGGAAAGAAGGAAACATTTGGAGCCCTAGGAATAATTTATGCTATACTAGCTATTGGTTTACTAGGATTTGTTGTATGAGCACATCATATGTTTACTGTTGGAATAAATGTAGATACTCGAGCATATTTTACATCAGCTACAATAATTATTGCTGTACCTACAGGAATTAAAATTTTTAGTTGATTAGCTACTCTTCATGGAACACAACTAAATTATACCCCTTCATTAATATGAGCATTAGGATTTGTATTTTTATTTACAGTTGGAGGTTTAACTGGGGTTATTTTAGCTAATTCATCTATTGATATTGTTCTTCATGATACTTATTATGTTGTTGCCCACTTTCATTATGTTTTATCTATGGGAGCTGTATTTGCTATTATAGCAGGATTTGTTCATTGATATCCTCTTTTAACTGGTTTAACAATAAATGATGAATGATTAAAAATTCAATTTGCCATTATATTCTTAGGAGTAAATTTAACCTTTTTTCCTCAACACTTTTTAGGACTAGCTGGTATACCTCGACGTTATTCAGATTACCCAGATGCATATACATCATGAAACATTATTTCAACAGTAGGTTCAACAATTTCTCTATTAGGAGTCTTATTTTTTTTATTTATTATTTGAGAAAGATT--------------------------------------------------------------
>Larsia  sp. 1
-----CATATTATTAGCCAAGAAAGAGGAAAAAAAGAAACTTTTGGGGCTTTAGGAATAATTTATGCAATATTAGCTATTGGTTTATTGGGTTTTGTTGTTTGAGCTCATCATATATTTACAGTAGGTATAAATGTTGATACGCGAGCTTATTTTACATCTGCAACAATAATTATTGCTGTGCCAACAGGAATTAAAATTTTTAGATGATTAGCCACTTTACATGGAACTCAAATAACATATTCCCCCTCTTTATTATGAGCTTTAGGTTTTGTATTTTTATTTACAGTAGGAGGACTAACGGGAGTAATTTTAGCTAATTCTTCTATTGACATTGTTCTTCACGACACATACTATGTAGTAGCTCATTTTCATTATGTATTATCTATAGGGGCTGTATTTGCTATTATAGCTGGATTTATTCACTGATACCCATTATTAACAGGATTAACAATAAATATTTCTTGATTAAAAAGACAATTTATAATTATATTTTTAGGAGTTAATTTAACTTTTTTTCCACAACATTTTTTAGGTTTAGCTGGGATACCTCGTCGATACTCAGACTATCCAGACGCCTATATTTCATGAAATATTGTTTCTTCTTTAGGTTCTACTATTTCTTTATTTGGAATTTTATTTTTTTTATTTATTATATGAGAAAGAAT--------------------------------------------------------------
>Larsia  sp. 2
-----CATATTATTAGTCAAGAAAGAGGAAAAAAAGAAACTTTTGGTGCTTTAGGAATAATTTATGCTATATTAGCAATTGGTTTACTAGGATTTGTTGTATGAGCACACCATATATTCACAGTAGGAATAAATGTAGATACACGAGCTTATTTTACTTCTGCAACAATAATTATTGCTGTTCCTACAGGAATTAAAATTTTTAGATGACTAGCTACACTTCATGGAACTCAAATAACATATTCTCCAGCTTTATTATGAGCCTTAGGATTTGTATTCTTATTTACAGTAGGAGGACTAACAGGAGTAATCTTAGCAAATTCTTCTATTGATATTGTACTCCATGATACTTATTATGTTGTTGCTCACTTTCACTATGTATTATCAATAGGAGCTGTATTTGCTATTATAGCAGGATTTATCCACTGATACCCTCTTTTGACTGGATTAACAATAAATACTTCTTGATTAAAAAGACAATTTATTATTATGTTTATAGGAGTAAATTTAACTTTTTTTCCTCAACATTTCTTAGGATTAGCTGGTATACCTCGACGATATTCAGATTATCCAGATGCTTATATTTCATGAAATATTATATCTTCTTTAGGTTCAACAATTTCTTTATTTGGAATTCTATTTTTTTTATTTATTATATGAGAAAGTAT--------------------------------------------------------------
>Nilotanypus  sp.
-----CATATTATTAGTCAAGAAAGAGGAAAAAAAGAAACCTTTGGTTCCCTTGGAATAATTTATGCTATATTAGCTATTGGTTTATTAGGTTTTGTAGTTTGGGCACATCATATATTTACAGTAGGAATAAATGTAGATACACGAGCTTATTTTACTTCTGCTACTATAATTATTGCAGTACCTACAGGTATTAAAATTTTTAGTTGATTAGCAACTATTCATGGTACACAATTAACTTATTCTCCGTCACTCCTATGAGTTTTAGGATTTGTTTTCTTATTTACAGTCGGGGGATTAACCGGAATTATTTTAGCAAATTCATCAATTGATATTGTTTTACATGACACTTATTATGTAGTAGCCCATTTTCATTATGTTTTATCTATAGGTGCTGTGTTTGCCATTATAGCCGGCTTTATTCATTGATACCCTTTATTTACAGGACTAACAATAAATAAATCATGATTAAAAATTCAATTTTTTATTATATTTTTAGGAGTTAATTTAACTTTTTTCCCTCAACATTTTTTAGGTTTAGCAGGAATACCCCGGCGTTATTCTGATTATCCAGATGCTTATACATCTTGAAATATTATTTCTTCTATAGGATCAATAATTTCTTTATTAAGAATTTTATATTTTTTATTTATTATATGAGAAAGAAT--------------------------------------------------------------
>Paramerina  sp.1
-----CACATTATTAGTCAAGAAAGTGGAAAAAAAGAAACTTTTGGTGCTTTAGGAATAATTTATGCTATATTAGCTATTGGTTTATTAGGCTTTGTCGTTTGAGCTCATCATATATTTACAGTAGGAATAAATGTAGATACACGAGCATATTTTACATCAGCAACAATAATCATTGCGGTGCCTACTGGAATTAAAATTTTTAGTTGATTAGCAACAATCCATGGAACTCAATTAACATATTCTCCGTCTTTATTATGAGCTTTAGGCTTTGTATTCTTATTTACAGTAGGAGGTTTGACCGGAGTAATCTTAGCTAATTCATCAATTGATATTATTCTCCATGATACTTACTATGTAGTTGCTCATTTTCATTATGTTTTATCTATAGGAGCAGTCTTTGCTATTATAGCAGGATTTATCCACTGATATCCTTTATTAACAGGCTTAACTATAAATGAATCCTGATTAAAATCTCAATTTACTATTATATTCTTAGGAGTTAATATAACTTTTTTTCCCCAACATTTTTTAGGTCTAGCCGGAATGCCCCGACGATATTCAGATTATCCAGATGCTTACACCTCTTGAAATATTGTTTCTTCTGTTGGATCAACAATTTCTTTGTTAGGAATCTTATATTTCCTATTTATTATATGAGAAAGTAT--------------------------------------------------------------
>Paramerina  sp.2
-----CACATTATTAGACAAGAAAGTGGTAAAAAAGAAACTTTTGGAGCTTTAGGAATAATTTATGCTATATTAGCTATTGGATTATTAGGATTTGTTGTTTGAGCTCATCACATATTTACTGTTGGAATAAATGTAGATACTCGAGCTTATTTTACTTCAGCTACTATAATTATTGCTGTTCCCACTGGAATTAAAATTTTTAGTTGACTAGCTACTATTCATGGAACTCAACTTACATGATCTCCATCTTTATTATGAGCTTTAGGATTTGTATTTTTATTTACTATAGGAGGTCTTACTGGAGTTGTTTTAGCTAATTCATCAATTGATATTGTACTTCATGATACTTATTATGTAGTTGCTCATTTTCACTATGTTTTATCTATAGGAGCAGTATTTGCTATTATAGCAGGATTTGTTCATTGATACCCATTACTTACAGGTTTAACAATAAATGAAAACTGATTAAAAGCTCAATTTGCTATTATATTTTTAGGAGTAAATTTAACATTTTTTCCCCAACATTTTCTTGGATTAGCTGGTATACCTCGGCGTTATTCTGACTACCCAGATGCATATACTTCATGAAATATTATTTCATCTATTGGATCTACAATTTCTTTATTAGGAATTATATTTTTTTTATTTATTATATGAGAAAGTAT--------------------------------------------------------------
>Paramerina  sp. 3
-----CACATTATTAGTCAAGAAAGAGGAAAAAAGGAAACATTTGGAGCTTTAGGTATAATTTATGCCATATTAGCCATTGGATTATTAGGATTTGTAGTATGAGCCCACCATATATTTACAGTAGGAATAAATGTAGATACACGAGCTTATTTTACTTCTGCAACTATAATTATTGCTGTTCCTACAGGAATTAAAATTTTTAGTTGATTAGCAACAATCCATGGAACTCAACTAACTTATTCTCCTTCATTATTATGAGCTTTAGGATTTGTATTTTTATTCACTGTTGGGGGATTAACTGGAGTTATTCTAGCTAATTCTTCTATTGATATTGTTTTACATGATACTTATTATGTAGTTGCTCATTTTCACTATGTTTTATCTATAGGAGCTGTATTTGCTATTATAGCTGGATTTGTGCATTGATACCCTTTATTTACAGGATTAACTATAAATGAAGCATGATTAAAGGCTCAATTTTCTATTATATTTTTAGGAGTAAATTTAACCTTTTTCCCCCAACATTTTTTAGGATTAGCTGGAATACCTCGACGTTATTCAGATTATCCTGATGCATATACTTCATGAAATATTATTTCATCTGTAGGATCAACAATTTCTTTATTAGGAATTATATTTTTCCTTTTTATTATATGAGAAAGCAT--------------------------------------------------------------
>Paramerina  sp. 4
-----CATATTATTAGACAAGAAAGAGGTAAAAAGGAAACATTTGGGGCTTTAGGAATAATTTATGCTATATTAGCCATTGGATTATTAGGTTTTGTAGTGTGAGCACACCATATATTTACCGTAGGAATAAATGTAGATACTCGAGCATATTTTACTTCTGCTACAATAATTATTGCTGTTCCAACAGGAATTAAAATTTTTAGTTGGTTAGCTACTCTTCATGGAACTCAGTTAACTTATTCCCCTTCTCTTTTATGAGCTTTAGGGTTTGTTTTTTTATTTACCGTAGGAGGATTAACAGGAGTTATTTTAGCTAATTCTTCAATTGATATTGTATTACACGATACTTATTATGTAGTTGCCCATTTTCATTATGTATTATCTATAGGAGCTGTATTTGCAATTATAGCAGGATTTATTCATTGATACCCACTACTTACTGGATTAACAATAAATGAAATATGATTAAAAATTCAATTTATTATTATATTTTTAGGTGTAAATTTAACTTTTTTCCCACAACATTTTTTAGGCCTTGCAGGAATACCCCGACGATACTCTGATTATCCAGATGCTTATACTTCTTGAAATATTGTATCTTCAGTAGGATCTACAATCTCTTTATTAGGAATTTTATTTTTTTTATTTATTATATGAGAAAGTAT--------------------------------------------------------------
>Pentaneura  sp.1
-----CACATTATTAGTCAAGAAAGAGGTAAAAAGGAAACTTTTGGAGCTTTAGGAATAATTTATGCTATATTAGCTATTGGATTATTAGGATTTGTTGTTTGAGCTCATCATATATTTACAGTCGGAATAAATGTTGATACTCGAGCTTACTTTACATCAGCTACTATAATTATTGCTGTACCGACAGGTATTAAAATTTTTAGTTGATTAGCTACTATTCATGGAACACAATTGACTTATTCTCCATCAATTTTATGAGCACTAGGGTTTGTATTCTTATTTACAGTAGGTGGATTAACTGGAGTAATTTTAGCTAATTCTTCTATTGATATTATTTTACATGATACATATTATGTAGTTGCACACTTTCATTATGTATTATCCATAGGAGCAGTATTTGCTATTATAGGAGGATTTATTCACTGATATCCATTATTAACAGGATTAACAATAAATGAAGCATGATTAAAGGCTCAATTTGGTATTATATTTTTAGGAGTAAATTTAACATTTTTTCCTCAACATTTTTTAGGATTAGCTGGTATACCACGACGATATTCAGATTATCCAGATGCTTATACTTCTTGAAATATTGTATCTTCATTAGGAAGAACAATTTCATTATTAGGAATTTTATTTTTCTTATTTATTATATGAGAAAGTAT--------------------------------------------------------------
>Pentaneura  sp. 2
-----CATATTATTAGTCAAGAAAGAGGAAAAAAAGAAACTTTTGGAGCACTAGGAATAATTTATGCAATATTAGCTATTGGTTTATTAGGTTTTGTTGTATGAGCACACCACATATTTACTGTTGGAATAAATGTAGATACTCGAGCTTATTTTACTTCAGCAACTATAATTATTGCAGTTCCTACAGGTATTAAAATTTTTAGTTGACTAGCTACTATTCATGGGACACAATTAACTTATTCTCCATCAATTTTATGAGCATTAGGATTTGTATTTTTATTTACAGTAGGAGGATTAACAGGAGTAATTTTAGCTAATTCTTCTATTGATATTGTTTTACATGATACTTATTATGTAGTTGCACATTTTCACTATGTTTTATCAATAGGAGCAGTATTTGCAATTATAGGAGGATTTATTCACTGATATCCTTTATTAACAGGATTAACAATAAATGAAGCATGATTAAAGGCCCAATTTGGTATCATATTTTTAGGAGTAAATTTAACATTTTTTCCTCAACATTTTTTAGGATTAGCTGGTATACCTCGACGGTATTCAGATTATCCAGATGCTTATACTTCTTGAAATATTGTTTCTTCATTAGGTAGAACTATCTCACTTTTAGGAATTTTATTTTTTCTATTTATTATATGAGAAAGTAT--------------------------------------------------------------
>Pentaneurini  genus A sp.
-----CACATTATTAGCCAAGAAAGAGGTAAAAAGGAAACTTTTGGAGCTTTAGGTATAATTTATGCTATATTAGCTATTGGACTATTAGGATTTGTTGTATGAGCTCACCACATATTTACAGTAGGAATAAACGTAGATACACGAGCTTACTTTACTTCAGCTACAATAATTATTGCTGTTCCTACTGGAATTAAAATTTTCAGATGATTAGCTACTATTCACGGAACACAACTAACTTACTCTCCTGCTTTATTATGAGCATTAGGATTTGTATTTTTATTCACTGTAGGAGGACTAACTGGAGTTGTTTTAGCTAATTCTTCAGTAGATATTGTTTTACACGATACTTACTATGTTGTAGCACACTTTCATTATGTCTTATCAATAGGAGCTGTGTTTGCTATTATAGCAGGATTTATTCATTGATACCCTTTATTAACTGGATTAACTATAAATGATATATGGTTAAAGGCTCAATTTGGTATTATATTTTTAGGTGTAAATTTAACATTTTTCCCTCAACATTTTTTAGGGTTGGCAGGAATACCTCGGCGATACTCTGATTATCCAGATGCTTACATTTCATGAAATATTGTTTCTTCTTTAGGGTCTACTATTTCTTTACTAGGAATTATTTTCTTTTTATTTATTATATGAGAAAGTAT--------------------------------------------------------------
>Pentaneurini undet  sp.
-----CATATTATTAGCCAAGAAAGAGGAAAAAAAGAAACTTTCGGAGCTTTAGGGATAATTTATGCTATATTAGCTATTGGTTTATTAGGATTTGTAGTCTGAGCACACCATATATTTACAGTAGGAATAAATGTAGATACTCGAGCTTATTTTACTTCAGCAACAATAATTATTGCAGTACCTACAGGAATTAAAATTTTCAGTTGACTAGCAACTATTCATGGAACTCAACTTACTTATTCTCCTTCTCTTTTATGAGCCTTAGGATTTGTATTTTTATTTACAGTAGGAGGATTGACAGGGGTTATTTTAGCTAATTCATCTATTGATATTGTATTGCATGATACATATTATGTTGTAGCTCATTTTCATTATGTATTATCAATAGGAGCCGTATTTGCAATTATAGCTGGATTTATCCAATGATATCCATTATTAACTGGGTTAACAATAAATGAAACTTGATTAAAGGCTCAATTTGGGATTATATTTTTGGGAGTAAATCTAACTTTTTTCCCCCAACATTTTTTAGGATTAGCAGGGATACCTCGACGATACTCAGACTACCCTGATGCTTATACATCATGAAATATTGTTTCTTCTGTGGGGTCAACAATCTCCTTATTAGGAATTTTATTTTTTTTATTTATTATATGAGAAAGTAT--------------------------------------------------------------
>Psectrotanypus  sp.
-----CATATTATTAGTCAAGAAAGAGGAAAAAAGGAAACTTTCGGGGCTTTAGGTATAATTTATGCAATACTTGCAATTGGTTTACTAGGATTTGTCGTTTGAGCTCATCATATATTTACTGTAGGTATAAATGTTGATACCCGGGCTTATTTTACTTCAGCTACTATAATTATTGCTGTTCCAACTGGAATTAAAATTTTTAGTTGACTAGCTACTCTTCATGGAACTCAATTAACCTATTCTCCTTCTTTATTGTGAGCCTTAGGGTTTGTGTTTCTTTTCACTGTAGGAGGTTTAACTGGCGTAGTATTAGCTAATTCTTCTATTGACATCATACTTCACGATACTTATTATGTAGTCGCTCATTTTCACTATGTACTATCAATAGGGGCAGTATTTGCAATTATAGCAGGATTTGTTCACTGATACCCCCTATTAACAGGATTAACAATAAATGAAGAATGATTAAAGGCTCAATTTACTATTATATTTTTAGGGGTAAACTTAACATTTTTTCCTCAACACTTTTTAGGATTAGCGGGGATACCACGACGATATTCAGATTATCCAGATGCTTATACTTCATGAAATATTATTTCAACTGTAGGATCAACAATTTCTTTATTCGGAATTTTATTTTTTCTATTTATTATTTGAGAAAGTAT--------------------------------------------------------------
>Tanypus  sp.
TTTCTCATATTATTAGCCAAGAAAGAGGGAAAAAGGAAACATTCGGGGCCTTAGGTATAATTTATGCAATATTAGCAATTGGTTTATTAGGATTTGTAGTTTGAGCACACCACATGTTTACAGTAGGAATAAATGTTGATACTCGAGCTTATTTTACATCGGCCACTATAATTATTGCTGTACCAACCGGTATTAAAATTTTTAGATGATTAGCTACCCTTCACGGAGCTCAATTAACCTATTCCCCCTCATTATTATGAGCACTAGGGTTTGTATTTTTATTTACCGTAGGAGGCTTGACCGGAGTAGTACTTGCCAACTCTTCAATTGATATTGTACTTCATGATACATACTACGTTGTAGCACACTTTCACTATGTCTTATCAATAGGGGCTGTATTTGCTATTATAGCGGGGTTTGTTCACTGATACCCTCTTTTAACAGGACTAACATTAAATGAAAGATGATTAAAGGCTCAATTTGGAATTATATTCCTGGGGGTAAATTTAACCTTCTTCCCACAACATTTTTTAGGGCTCGCGGGAATGCCTCGACGATATTCCGATTACCCAGATGCTTATACATCATGAAACGTTATCTCCACAGTAGGGTCAACAATCTCATTATTTGGAATTCTATTTTTCTTATTTATTATTTGAGAAAGTATGATTGCCCATCGAACCCCCCTTTACCCTCTTCAACTAAATTCTTCAATTGAATGATATCAA-
>Zavrelimyia   sp. 1
TTTCTCATATTATTAGTCAAGAAAGAGGAAAAAAGGAAACTTTTGGAGCATTAGGAATAATTTATGCAATATTAGCTATTGGTCTACTAGGATTTGTTGTATGAGCACACCACATATTTACAGTTGGTATAAATGTAGATACTCGGGCTTATTTTACCTCAGCAACAATAATTATTGCAGTACCAACTGGAATTAAAATTTTTAGTTGACTTGCTACTATTCATGGAACACAACTTACTTATTCTCCTTCTTTATTATGAGCTTTAGGATTTGTATTTTTATTTACTGTAGGAGGATTAACAGGAGTAGTTTTAGCTAACTCTTCAATCGATATTGTACTACACGACACTTATTATGTAGTTGCACATTTCCACTATGTATTATCAATAGGAGCAGTATTTGCTATTATAGCAGGGTTTGTTCACTGATATCCCTTATTGACAGGCTTAACAATAAATGAAGCTTGATTAAAGGCTCAATTTGCAATTATATTTTTAGGAGTAAATTTAACCTTCTTTCCTCAACATTTTTTAGGATTAGCAGGAATACCCCGACGATACTCTGATTATCCAGATGCTTATATTTCATGAAATATTGTTTCTTCAGTAGGATCAACTATTTCATTATTAGGAATTTTATTCTTCCTTTTTATTATATGAGAAAGAATAATTTCTCATCGAACTCCTCTATACCCTCTTCAATTAAATTCATCTATTGAATGATACCAA-
>Zavrelimyia  sp. 2
-----CATATTATTAGTCAAGAAAGAGGAAAAAAGGAAACTTTCGGAGCTCTAGGAATAATTTATGCTATATTAGCTATTGGATTATTAGGATTTGTTGTTTGAGCACATCATATATTTACAGTAGGAATAAATGTTGATACTCGAGCTTATTTTACATCTGCTACTATAATTATTGCTGTACCCACAGGAATTAAAATTTTTAGTTGACTAGCTACAATTCATGGAACTCAACTAACTTATTCTCCTTCATTATTATGAGCTTTAGGGTTTGTATTTTTATTTACAGTAGGAGGATTAACTGGAGTAGTACTAGCAAATTCTTCAATTGATATTGTACTTCATGATACTTACTATGTTGTTGCTCACTTCCACTATGTTCTATCAATAGGAGCTGTATTTGCTATTATAGCAGGCTTTGTCCATTGATACCCTTTATTAACAGGACTAACTATAAATGAAGCTTGATTAAAGGCTCAATTTGCTATTATATTTTTAGGAGTAAATTTAACATTCTTTCCTCAACATTTTTTAGGACTTGCTGGAATACCTCGACGATATTCAGATTATCCAGATGCTTATACTTCATGAAATATTGTATCTTCAGTAGGTTCTACTATTTCTTTACTAGGAATTATATTTTTTTTATTCATTATATGAGAAAGTATA-------------------------------------------------------------
>Zavrelimyia  sp.3
-----CATATTATTAGTCAAGAAAGAGGAAAAGAGGAAACTTTTGGTGCACTAGGAATAATTTATGCTATACTAGCTATTGGACTTTTAGGTTTTGTAGTATGAGCTCATCATATATTTACAGTAGGAATAAATGTTGATACTCGAGCATATTTTACATCAGCAACAATAATTATTGCTGTTCCAACTGGAATTAAAATTTTTAGTTGACTAGCAACTATTCATGGAACACAATTAACTTATTCTCCCTCTTTACTTTGAGCACTAGGATTTGTATTCCTTTTTACAGTTGGTGGATTAACAGGAGTTGTTTTAGCTAATTCATCAATTGATATTGTATTACATGATACTTATTATGTTGTAGCTCATTTCCATTACGTATTATCTATAGGAGCAGTATTTGCAATTATAGGAGGATTTATTCACTGATACCCTTTACTTACAGGATTAACAATAAATGAAGCATGATTAAAGGCCCAATTTGCTATTATATTTTTAGGAGTAAATTTAACTTTTTTTCCTCAACATTTCTTAGGTTTAGCAGGAATACCTCGACGATATTCAGATTATCCAGATGCTTATACATCTTGAAATATTGTATCATCTGTTGGTAGTACAATTTCATTATTAGGAATTATATTTTTCTTATTTATTATATGAGAAAGTATA-------------------------------------------------------------
>Telmatogeton  japonicus
--TCTCACATTATTAGACAAGAAAGAGGGAAAAAAGAAACCTTTGGTACTTTAGGAATAATTTATGCTATATTAGCAATTGGTTTATTAGGATTCGTTGTTTGAGCTCATCATATATTTACAGTAGGGATAGATGTTGATACACGAGCTTATTTTACATCTGCAACAATAATTATTGCTGTCCCTACAGGAATTAAAATTTTTAGTTGATTAGCAACTCTACATGGGGCACAATTAAATTATTCCCCATCGCTGTTATGAGCATTAGGATTCGTATTTTTATTTACAGTTGGAGGGCTAACAGGAGTAATTTTAGCAAATTCTTCAATTGATATTGTTCTTCATGATACTTATTATGTAGTCGCTCACTTCCATTATGTTCTTTCTATAGGGGCTGTATTTGCAATTATAGCAGGGTTTGTTCATTGATACCCTTTATTTACAGGACTAACTATAAATGAAAAATGACTTAAATCTCAATTTAGTATTATATTTTTAGGAGTAAACTTAACCTTTTTCCCTCAACATTTTTTAGGGTTAGCAGGGATACCTCGGCGTTACTCTGACTACCCAGATGCTTATACTTCATGAAATATTATTTCTACAATTGGGTCAACTATTTCATTATTTGGAATTTTATTTTTTATTTTTATTATTTGAGAAAGAATAACATCATATCGAATAACTATTTATCCAACTCAATTAAATTCATCTATTGAATGATATCAA-
>Telmatogeton  mcswaini
--TCTCATATTATTAGTCAAGAAAGAGGTAAAAAGGAAACTTTTGGAACTCTAGGAATGATCTATGCTATATTAGCTATTGGTTTACTAGGCTTTGTAGTTTGGGCTCATCACATATTTACCGTAGGAATAGATGTTGATACACGAGCTTACTTTACTTCAGCAACTATAATTATTGCCGTTCCTACCGGAATTAAAATTTTTAGCTGATTAGCTACTCTTCATGGGGCTCAATTAAATTATTCCCCTTCTCTTTTATGAGCCTTAGGATTTGTGTTCTTATTTACAGTAGGGGGTCTGACTGGGGTAATTCTTGCTAATTCTTCTATCGACATCGTATTACACGATACTTACTACGTAGTAGCTCATTTTCATTATGTTTTATCAATGGGAGCTGTATTTGCTATTATAGCAGGTTTTGTTCATTGATATCCTTTATTTACTGGATTAACAATAAATGAAAGTTGATTAAAATCACAATTTAGAATCATATTTTTAGGGGTAAATTTAACATTTTTCCCTCAACATTTCTTAGGGTTAGCTGGTATGCCTCGACGATACTCAGATTATCCAGATGCTTACACTTCATGAAATATTGTTTCTACAATTGGGTCAACAATTTCACTAGTAGGAATCTTATTTTTCATTTTCATTATTTGAGAAAGTATAACATCTTATCGAATAACTATTTTTCCCACACAATTAAATTCTTCTATTGAATGATATCAA-
>Thalassomyia  frauenfeldi
-------------------------------------------------------------------TATATTAGCTATTGGATTACTAGGATTTGTTGTATGAGCACATCACATATTTACTGTTGGAATAGACGTTGATACCCGAGCCTACTTTACCTCCGCTACAATAATTATTGCTGTGCCTACAGGTATTAAAATTTTCAGTTGATTAGCAACTCTTCATGGAACTCAACTTAACTATTCGCCATCTCTTTTATGAGCATTAGGTTTTGTATTTTTATTTACAGTAGGAGGACTTACAGGAGTAGTTCTTGCTAACTCCTCTATTGATATTGTATTACATGACACATATTATGTCGTTGCTCATTTCCATTATGTTTTATCTATGGGAGCTGTATTTGCAATTATAGCTGGTTTTGTACACTGATATCCTTTATTTACAGGGCTAACATTAAATGAAAAATGATTAAAATCTCAATTTTCTATTATATTTTTAGGGGTAAATTTAACTTTTTTCCCTCAACATTTTTTAGGATTAGCTGGAATACCTCGACGTTACTCAGATTACCCTGACGCCTATACTACTTGAAATATTATTTCAACAATTGGCTCTACTATCTCTTTATTTGGTATCTTATTCTTCATTTTTATTATTTGAGAAAGTATA-------------------------------------------------------------
>Forcipomyia brevipennis
-----CATATTATTAGCCAAGAAAGAGGAAAAAAGGAAACTTTTGGATCTCTAGGAATAATTTATGCTATATTAGCAATTGGTTTATTAGGGTTTATTGTATGAGCTCATCACATATTTACTGTAGGAATAGACGTTGATACTCGAGCTTATTTTACATCAGCAACAATAATTATTGCTGTTCCAACAGGAATTAAAATTTTTAGTTGATTAGCAACTCTTCATGGAACTCAATTAACTTTAAATTCATCATTACTATGAGCTATAGGATTTTTATTTTTATTTACAATTGGAGGATTAACTGGAGTAATTTTAGCTAATTCATCTATTGATATTATTCTTCATGATACATACTATGTAGTAGCACATTTTCATTATGTATTATCAATGGGAGCAGTATTCGCAATTATAGGAGGATTTATTCATTGATATCCTCTATTTACAGGACTTAATATAAACCCATTTTGATTAAAAATTCAATTTGCTATTATATTTTTAGGAGTAAATTTAACATTTTTCCCACAACATTTTTTAGGGTTAGCCGGAATACCTCGACGATATTCTGATTATCCAGATTCTTATATTTCTTGAAATATTTTATCTACACTAGGGTCAACAATCTCTTTAGTGGGAATTTTATTTTTTATATTTATTATTTGAGAAAGTAT--------------------------------------------------------------
>Atrichopogon (s.s.) minutus
--TCTCATATTATTAGTCAAGAAAGTGGGAAAAAGGAAACATTTGGTTCACTAGGAATAATTTATGCTATATTAGCTATTGGATTATTAGGTTTTATTGTATGAGCACATCATATATTTACTGTTGGAATAGACGTTGATACTCGAGCTTATTTTACATCAGCTACAATAATTATTGCTGTACCAACTGGAATTAAAATTTTTAGTTGATTAGCAACATTACATGGAGCTCAACTTTCTATAAACCCCTCTCTATTATGAGCTTTAGGATTCTTATTTTTATTTACTGTTGGAGGACTAACAGGTGTTATTTTAGCTAATTCATCGATTGATATTGTATTACATGACACTTACTACGTAGTAGCACATTTTCATTATGTTCTTTCTATAGGTGCTGTATTTGCTATTATGGCAGGATTTATTCACTGATACCCGCTATTTACAGGATTAAATTTAAACCCATTTTGATTAAAAATTCAATTTTCTATTATGTTTTTAGGAGTTAATTTAACATTTTTTCCTCAACATTTTTTAGGATTAGCAGGAATACCTCGGCGATATTCAGATTACCCAGACTCTTATATTACATGAAATATTTTATCTTCATTAGGGTCAACAATTTCTTTATTTGGAATTTTAATATTTATATTTATTATTTGAGAAAGTATGATTACTAATCAATCAATTATTTATCCTATTCATTTAAATTCATCTATTGAATGATATCAA-
>Brachypogon (Isohelea)  sp.
--TCTCATATTATTAGTCAAGAAAGAGGAAAAAAAGAAACATTCGGATCATTAGGAATAATTTATGCGATACTAGCAATTGGATTATTAGGATTTATTGTATGAGCCCATCATATATTTACTGTAGGAATAGACGTTGATACTCGCGCCTATTTTACATCTGCAACAATAATTATTGCTGTCCCAACGGGAATTAAAATTTTTAGTTGATTAGCAACATTACATGGAACTAACATAAGATATACCCCAGCAATATTGTGGGCATTAGGATTTGTATTCCTATTTACTATCGGAGGTTTAACAGGAGTAATCTTAGCTAACTCATCAATTGATATCGTTCTTCACGATACTTATTATGTAGTCGCTCATTTTCACTATGTCTTATCAATAGGGGCAGTATTTGCTATTATAGCAGGATTTGTTCATTGATACCCCCTATTCACTGGATTAAACATAAACCAATTCTGACTAAAAATTCAATTTTCAATAATATTTTTAGGAGTAAATTTAACTTTTTTCCCACAACATTTCTTAGGGCTAGCTGGAATGCCCCGACGATACTCAGATTACCCAGATTCTTATACAACATGAAACATCGTTTCTTCAATTGGCTCTACCATTTCTTTCTTAGGGACATTATTTTTCATATTTATTATTTGAGAAAGAATTCTATCAAATCAATCAATTATTTACCCAATCCAACTTAACTCTTCTATTGAATGATACCA--
>Culicoides leechi
--TCTCATATTATTAGCCAAGAAAGAGGTAAAAAAGAAACTTTTGGGTCCTTAGGTATAATTTATGCAATACTAGCTATTGGATTATTAGGATTTATTGTATGAGCCCACCATATATTTACAGTAGGAATAGACGTAGATACTCGAGCTTATTTTACTTCAGCAACCATAATTATTGCGGTTCCCACAGGAATTAAAATTTTTAGTTGACTAGCTACTCTTCACGGAACCCAAATAACCTTAAATCCATCTCTTTTATGATCATTAGGATTCGTATTCTTATTTACAGTAGGAGGATTAACTGGAGTAATTTTAGCTAATTCATCTATTGATATTGTTCTTCATGATACTTATTATGTTGTCGCCCATTTTCATTATGTTTTATCCATAGGAGCAGTCTTTGCTATTATAGCAGGATTTATTCACTGATACCCTTTATTTACAGGACTTAACCTAAACCCATTTTATCTAAAAATTCAATTTTCTATAATATTCTTAGGAGTAAATTTAACATTTTTTCCTCAACACTTTTTAGGACTAGCCGGCATACCCCGACGGTACTCTGATTACCCAGATTCGTATACAACATGAAATATTGTTTCTTCTATTGGCTCAACAATTTCATTTTTAGGAACATTATTTTTTATATTCATTATTTGAGAAAGTTTAATCTCTAATCGAACCACAATTTATCCAATTCACCTAAATTCTTCTATTGAATGATACCAA-
>Dasyhelea  sp.
-----CATATTATTAGTCAGGAAAGAGGTAAAAAAGAAACTTTTGGATCTCTAGGAATAATTTATGCTATATTAGCTATTGGTTTACTAGGATTTATTGTTTGAGCACACCATATATTTACAGTAGGAATAGATGTTGACACACGTGCTTATTTTACATCAGCAACAATAATTATTGCTGTACCTACAGGAATTAAAATTTTTAGCTGATTAGCAACTCTTCATGGAAGTCAACTAATTTTAAATCCATCACTTTTATGATCTCTTGGATTTGTTTTTTTATTCACTGTAGGAGGATTAACAGGTGTAATTTTAGCTAATTCATCAATTGATATTATTCTTCATGACACATATTATGTAGTTGCTCATTTTCATTATGTACTTTCCATAGGAGCTGTATTTGCTATTATAGCAGGATTTATTCATTGATATCCATTATTTACTGGTCTTAATATAAACCAATTTTTATTAAAAATTCAATTTTCTATTATATTTCTTGGAGTAAATTTAACTTTTTTCCCTCAACATTTTTTAGGACTTGCTGGTATACCCCGACGTTACTCCGATTATCCAGATTCTTATATTACATGAAATATTGTATCCTCAATTGGTTCAACAATTTCTTTAGTTGGTATTTTATTTTTTATATATATTATTTGGGAAAGAAT--------------------------------------------------------------
>Simuliidae indet
-----CATATTATTAGTCAAGAAAGCGGTAAAAAGGAAACATTCGGGTCATTAGGAATAATTTATGCTATGTTAGCTATTGGACTATTAGGGTTTATTGTATGAGCTCATCATATATTTACAGTAGGAATAGACGTCGATACTCGAGCTTACTTTACCTCAGCGACAATAATTATTGCCGTACCAACAGGAATTAAAATTTTCAGCTGACTTGCCACATTACATGGAACACAGTTAAACTACAGCCCAGCTTTAATCTGAGCTTTAGGGTTTGTTTTCTTATTTACAGTTGGGGGACTTACGGGAGTTGTTTTAGCAAACTCATCAATTGATATTGTATTACATGATACTTATTATGTAGTTGCTCATTTCCATTATGTCCTATCAATGGGGGCCGTATTTGCTATTATGGCAGGGTTTGTTCACTGATACCCCCTATTTACAGGATTAACCCTTAACCCAGAATGATTAAAGGCTCAATTTATAGTAATATTTATTGGAGTAAATTTAACATTCTTCCCACAACATTTCTTAGGATTAGCGGGAATGCCTCGGCGATACTCTGATTATCCTGATGCTTACACAGCATGAAATGTAGTGTCAACTATTGGATCAACTATTTCATTTATTGGAGTATTATTCTTCTTATTTATTATTTGAGAAAGCAT--------------------------------------------------------------
>Austrothaumalea  sp.
-----CACATTATTAGCCAAGAAAGAGGAAAAAAGGAAACTTTTGGATCTTTAGGAATAATTTATGCTATACTAGCTATTGGGTTACTTGGGTTCATCGTATGGGCCCACCACATATTCACAGTGGGGATAGATGTTGATACCCGAGCTTACTTTACTTCTGCCACTATAATTATTGCTGTACCCACAGGAATTAAAATTTTTAGATGATTAGCAACTTTACATGGCTCTCAATTAGTTTATTCCCCAGCTCTTCTGTGAGCTCTGGGATTTGTCTTTCTTTTTACAGTGGGGGGATTGACTGGGGTAGTTCTAGCTAACTCATCTATTGACATTGTGCTACACGACACTTATTATGTAGTCGCCCATTTTCATTATGTATTATCAATGGGAGCAGTATTCGCTATTATGGGGGGATTTGTACACTGATACCCGTTATTTACAGGTTTGTCAATAAACCCCTCATGACTAAAAGCCCAATTCACTATTATATTTCTAGGGGTAAATATAACATTTTTCCCACAACATTTTTTAGGCTTAGCTGGAATGCCTCGCCGCTACTCTGACTATCCAGATGCTTATACCACATGAAATATTGTGTCTTCTATTGGGTCTACTATCTCTTTTATTGGAATTTTAATATTTATTTTTATTATTTGAGAAAGAAT--------------------------------------------------------------
