# Supplementary material for: Global Size Pattern in a Group of Important Ecological Indicators (Diptera, Chironomidae) Is driven by Latitudinal Temperature Gradients
Source: Insects. 2021 Dec 28;13(1):34. doi: 10.3390/insects13010034 (PMC8781536; doi:10.3390/insects13010034)
Supplement: Supplementary file 1 [file insects-13-00034-s001.zip › r code/File S5-c_s18_dna.fasta]

>Aphrotenia  tsitsikamae
------------A------GTGACGAAAAATAACAATATAGAACTAGTT-AACTATGTTCTGTAATTGGAATGAGTTAATTATAAATCCTTTAACAAGGATCTAGTGGAGGGCAAGTCTGGTGCCAGCAGCCGCGGTAATTCCAGCTCCACTAGCGTATATTAAAATTGTTGCGGTT-AAAACGTTCGAAGTTGATTATTGTCCAGTAC--------GGG-TGTTGCA--CCATCA-----------AGTAAATGGT-TGC--AT-TACATTTCCGATT-ACTTG-GACT--------G-CTTATTGAGA---------------------------------------------------------------------------------------------------------------------------------------CTG-AACA--C--------------------TT-----AATG------------------AATAGC-ATT---TG--TTG-----------GCCTTTCACTAG-GTCTGAATGTTCTAT------TTAGTTCAGCTTAATATTACCTTGAACAAATTAAGGTGCTCA-AAGCAGGC----TCTATATGC-CTTGAATATTTTTGCATGGAATAATGGAAAAAGACCTCGGTCT---AA---------------------ACCTTTGTCCTTCGTTTTAACGGACGGGGATGCATAAGG----------------CTTTCTATTGGTTTGATA-TAGATCA-AGAGGTAATGATTAATAGAAGCGGTTGGGGGCAT-TAGTATTACGGCGCGAGAGGTGAAATTCTTAGACCGTCGTAAGACTAACTAAAGCGAAAGCATTTGCCAAGGATGTTTTCATTAATCAAGAACGAAAGTTAGAGGATCGAAGGCGATTAGATACCGCCCTAGTT--CTAACTGTAAACTATGACAGCCAGCAATTGGATGTCGCT-AC--TATTATGGCGCATTCAGTAGC-TTCCGGGAAACCA--AAGCTAGTTTCCGGGGGAAGTATGGTTGCAAAGTTGAAACTTAAAGGAATTGACGGAAAGGCACCACCA-GGAGTGGAGCCTGCGGC-TTAATTTGACTCAACACGGGAAAACTTAC----CAGGTCC-GAACTTAATAGGGTAAGAC-AGATTAATAGCTCTTT-CTCG-AAATTAAGGTT--AGTGGTGCAT-GG---------------------------------------------------------
>Aphrotenia  sp.
------------A------GTGACGAAAAATAACAATATAGAACTAGTT-AACTATGTTCTGTAATTGGAATGAGTTAATTATAAATCCTTTAACAAGGATCTAGTGGAGGGCAAGTCTGGTGCCAGCAGCCGCGGTAATTCCAGCTCCACTAGCGTATATTAAAATTGTTGCGGTT-AAAACGTTCGAAGTTGATTATTGTCCGGTAC--------GGG-TGTTGCA--CCATCA-----------AGTAAATGGT-TGC--AT-TACATTTCCGATT-ACTTG-GACT--------G-CTTGTTGAGA---------------------------------------------------------------------------------------------------------------------------------------CTG-AACA--C--------------------TT-----AATG------------------AATAGC-ATT---TG--TTG-----------GCCTTTAACTAG-GTCTGAATGTTCTAT------TTAGTTCAGCTTAATATTACCTTGAACAAATTAAGGTGCTCA-AAGCAGGC----TCTATATGC-CTTGAATATTTTTGCATGGAATAATGGAAAAAGACCTCGGTCT---AA----------------------ACCTTGTCTCTTCCGTTTTGCGGGGGATGTGC----------GAGG--------CTTTCTATTGGTTTGATA-TAGATCA-AGAGGTAATGATTAATAGAAGCAGTTGGGGGCAT-TAGTATTACGGCGCGAGAGGTGAAATTCTTAGACCGTCGTAAGACTAACTAAAGCGAAAGCATTTGCCAAGGATGTTTTCATTAATCAAGAACGAAAGTTAGAGGATCGAAGGCGATTAGATACCGCCCTAGTT--CTAACTGTAAACTATGACAGCCAGCAATTGGATGTCGCT-AC--TATTATGGCGCATTCAGTAGC-TTCCGGGAAACCA--AAGCTAGTTTCCGGGGGAAGTATGGTTGCAAAGTTGAAACTTAAAGGAATTGACGGAAAGGCACCACCA-GGAGTGGAGCCTGCGGC-TTAATTTGACTCAACACGGGAAAACTTAC----CAGGTCC-GAACTTAATAGGGTAAGAC-AGATTAATAGCTCTTT-CTCG-AAATTAAGGTT--AGTGGTGCAT-GGCCG------------------------------------------------------
>Aphroteniella  sp. 1
------------A------GTGACGAAAAATAACAATATAGAACTAGTT-AACTATGTTCTGTAATTGGAATGAGTTAATTATAAATCCTTTAATAAGGATCTAGTGGAGGGCAAGTCTGGTGCCAGCAGCCGCGGTAATTCCAGCTCCACTAGCGTATATTAAAATTGTTGCGGTT-AAAACGTTCGAAGTTGATTATTGTCCAGTAC--------GGG-TGTTGCA--CCATCA-----------AGTAAATGGT-TGC--AT-TACATTTCCGATT-ACTTG-GACT--------GCTGT-TTGAGA---------------------------------------------------------------------------------------------------------------------------------------CTG-AACA--C--------------------TT-----AATG------------------AATAGC-ATT---TG--TTG-----------GCCTTTCACTAG-GTCTGAATGTCCTAT------TTAGTTCAGCTTAATATTACCTTGAACAAATTAAGGTGCTCA-AAGCAGGC----TCTATATGC-CTTGAATATTTTTGCATGGAATAATGGAAAAAGACCTCGGTCTAAATC---------T-----------------------TTTGCATGCCATCCAGTATGGTGTGTG-TTAAAGA--------GTTTCTATTGGTTTGATA-TAGATCA-AGAGGTAATGATTAATAGAAGCAGTTGGGGGCAT-TAGTATTACGGCGCGAGAGGTGAAATTCTTAGACCGTCGTAAGACTAACTAAAGCGAAAGCATTTGCCAAGGATGTTTTCATTAATCAAGAACGAAAGTTAGAGGATCGAAGGCGATTAGATACCGCCCTAGTT--CTAACTGTAAACTATGACAGCCAGCAATTGGATGTCGCT-AC--TATTATGGCGCATTCAGTAGC-TTCCGGGAAACCA--AAGCTAGTTTCCGGGGGAAGTATGGTTGCAAAGTTGAAACTTAAAGGAATTGACGGAAAGGCACCACCA-GGAGTGGAGCCTGCGGC-TTAATTTGACTCAACACGGGAAAACTTAC----CAGGTCC-GAACTTAATAGGGTAAGAC-AGATTAATAGCTCTTT-CTCG-AAATTAAGGTT--AGTGGTGCAT-GGCCG------------------------------------------------------
>Aphroteniella  sp. 2
------GGAGGTA------GTGACGAAAAATAACAATATAGAACTAGTT-AACTATGTTCTGTAATTGGAATGAGTTAATTATAAATCCTTTAATAAGGATCTAGTGGAGGGCAAGTCTGGTGCCAGCAGCCGCGGTAATTCCAGCTCCACTAGCGTATATTAAAATTGTTGCGGTT-AAAACGTTCGAAGTTGATTATTGTCCGGTAC--------GGG-TGTTGCA--CCATCA-----------AGTAAATGGT-TGC--AT-TACATTTCCGATT-ACTTG-GACT--------T-GATTTTGAGA---------------------------------------------------------------------------------------------------------------------------------------CTG-AACA--C--------------------TT-----AATG------------------AATAGC-ATTCGTTG----------------GCCTTTCACTAG-GTCTGAATGTCCTAT------TTAGTTCAGCTTAATATTACCTTGAACAAATTAAGGTGCTCA-AAGCAGGC----TCTATATGC-CTTGAATATTTTTGCATGGAATAATGGAAAAAGACCTCGGTCTAAGTC---------T--------------TTTGCGTGTTGCTCGTTTGCGCGGGTTGCATGCGTATTTAAAGA--------GTTTCTATTGGTTTGATA-TAGATCA-AGAGGTAATGATTAATAGAAGCAG--------------------------------------------------------------------------------------------------------------------------------------------------------------------------------------------------------------------------------------------------------------------------------------------------------------------------------------------------------------------------------------------------------------------------------------------------------------------------------------------------
>Aphroteniella  sp.
------------A------GTGACGAAAAATAACAATATAGAACTAGTT-AACTATGTTCTGTAATTGGAATGAGTTAATTATAAATCCTTTAATAAGGATCTAGTGGAGGGCAAGTCTGGTGCCAGCAGCCGCGGTAATTCCAGCTCCACTAGCGTATATTAAAATTGTTGCGGTT-AAAACGTTCGAAGTTGATTATTGTCCAGTAC--------GGG-TGTTGCA--CCATCA-----------AGTAAATGGT-TGC--AT-TACATTTCCGATT-ACTTG-GACT--------T-GATTTTGAGA---------------------------------------------------------------------------------------------------------------------------------------CTG-AACA--C--------------------TT-----AATG------------------AATAGC-ATT---TG--TTG-----------GCCTTTCAGTAG-GTCTGAATGTCTTAT------TTAGTTCAGCTTAATATTACCTTGAACAAATTAAGGTGCTCA-AAGCAGGC----TCTATATGC-CTTGAATATTTTTGCATGGAATAATGGAAAAAGACCTCGGTCTAAGTC---------T-----------------------TTTGTGTGCACGCAAGTGTATGCGGTAAAAAAAGA--------GTTTCTATTGGTTTGATA-TAGATCA-AGAGGTAATGATTAATAGAAGCAGTTGGGGGCAT-TAGTATTACGGCGCGAGAGGTGAAATTCTTAGACCGTCGTAAGACTAACTAAAGCGAAAGCATTTGCCAAGGATGTTTTCATTAATCAAGAACGAAAGTTAGAGGATCGAAGGCGATTAGATACCGCCCTAGTT--CTAACTGTAAACTATGACAGCCAGCAATTGGATGTCGCT-AC--TATTATGGCGCATTCAGTAGC-TTCCGGGAAACCA--AAGCTAGTTTCCGGGGGAAGTATGGTTGCAAAGTTGAAACTTAAAGGAATTGACGGAAAGGCACCACCA-GGAGTGGAGCCTGCGGC-TTAATTTGACTCAACACGGGAAAACTTAC----CAGGTCCAGGACTTAATAGGGTAAGAC-AGATTAATAGCTCTTT-CTCG-AAATTAAGGTT--AGTGGTGCAT-GGCCG------------------------------------------------------
>Buchonomyia thienemanni
------GGAGGTA------GTGACGAAAAATAACAATATAGAACTAGTT-AACTATGTTCTGTAATTGGAATGAGTTAATTATAAATCCTTTAACGAGGATCTAGTGGAGGGCAAGTCTGGTGCCAGCAGCCGCGGTAATTCCAGCTCCACTAGCGTATATTAAAATTGTTGCGGTT-AAAACGTTCGAAGTTGATTATTGTCCAGTAC--------GGG-TGTTACA--CCATAA-----------AGTAAGTGGT-TGTA-AT-CA--TTTCCGATT-ACTTG-GACT--------A-TAT-----GA---------------------------------------------------------------------------------------------------------------------------------------CTG-AACA--T-------------------ATA-----AATG-------------------ATAGT-AT----GA----T-----------GCCTTTAAGTAG---GTTAATAC-TTAT------CAAGTTCAGCTTACTATTACCTTGAACAAATTAAGGTGCTCA-AAGCAGGC----TTTATATG--CTTGAATATTTTTGCATGGAATAATGGAAAAAGACCTCGGTCT---TA----TATATT------------------------------------------------------------------TTTTCTATTGGTTTGATA-CAGATCA-AGAGGTAATGATTAATAGAAGCAGTTGGGGGCAT-TAGTATTACGGCGCGAGAGGTGAAATTCTTAGACCGTCGTAAGACTAACTAAAGCGAAAGCATTTGCCAAGGATGTTTTCATTAATCAAGAACGAAAGTTAGAGGATCGAAGGCGATTAGATACCGCCCTAGTT--CTAACTGTAAACTATGACAGCCAGCAATTGGATGTCGCT-AC--TTTTATGGCGCATTCAGTAGC-TTCCGGGAAACCA--AAGCTAGTTTCCGGGGGAAGTATGGTTGCAAAGTTGAAACTTAAAGGAATTGACGGAAGGGCACCACCA-GGAGTGGAGCCTGCGGC-TTAATTTGACTCAACACGGGAAAACTTAC----CAGGTCC-GAACTTAATAGGGTAAGACGAGATTAATAGCTCTTT-CTCG-AAATTAAGGGT--AGTGGTGCAT-GGCCGTT----------------------------------------------------
>Afrozavrelia kribiensis
------GGAGGTA------GTGACGAAAAATAACAATATAGAACTAGTA-TACTATGTTCTGTAATTGGAATGAATCAAGTTTAAATCCTTTAGTGAGGATCAAGTGGAGGGCAAGTCTGGTGCCAGCAGCCGCGGTAATTCCAGCTCCACTAGCGTATGTTAAAATTGTTGCGGTT-AAAACGTTCGAAGTTGATTATTGTCCAGTAC--------GGG-TGTGACA--CCATCA-----------AG--AATGGT-TGTT-AT-CA--TTTCCGGCG-ACTCG-GACT--------A-TAT-----GA---------------------------------------------------------------------------------------------------------------------------------------CTG-AACA--C--------------------TA-----AATG------------------AATAGC-ATT---GA----T-----------GCCTTTCACTAG-G-CTAGGTGT-CTAT------TTAGTTCGGCTTA-TTTTACCTTGAACAAATTAAAGTGCTCA-AAGCAGGC----TCGATATG--CTTGAATAGTTTTGCATGGAATAATGGAAAAAGACCTCGGTCT---TA---------T----------------------------TCGTTGCGTGCCCTCGTGGTGCGTTAATGA--------TTTTCTATTGGTTTGATA-CGGATCA-AGAGGTAATGATTAATAGAAGCAGTTGGGGGCAT-TAGTATTACGGCGCGAGAGGTGAAATTCTTAGACCGTCGTAAGACTAACTAAAGCGAAAGCATTTGCCAAGGATGTTTTCATTAATCAAGAACGAAAGTTAGAGGATCGAAGGCGATTAGATACCGCCCTAGTT--CTAACTGTAAACGATGACAGCTAGCGATTGGGTGTCACT-A---CTTAATGGTGCACTCAGTAGCTTTCCGGGAAACTA--AAGCCAGTTTCCGGGGGAAGTATGGTTGCAAAGTTGAAACTTAAAGGAATTGACGGAAGATTACCTCCA-GGAATGGAATTTGCGGT-TTAATTTGACTCAACACGGGAAAGCTTAC----CAGGTCC-GAACTCAAGTGGGTATGAC-AATTTGACAGCGTTTT-CACG-AATTTGAGGGT--AGTGGTGCAT-GGCCG------------------------------------------------------
>Apedilum subcinctum
------GGAGGTA------GTGACGAAAAATAACAATATAGAACTAGTT-AACTATGTTCTGTAATTGGAATGAATCAAGTTTAAATCCTTTAATGAGGATCAAGTGGAGGGCAAGTCTGGTGCCAGCAGCCGCGGTAATTCCAGCTCCACTAGCGTATGTTAAAATTGTTGCGGTT-AAAACGTTCGAAGTTGATTATTGTCCAGTAC--------GGG-TGTAGTA--TCATCA-----------AATGTGTGAT-TGCT-AT-CAC-TTTTCGTTT-ACTTG-GACT--------A-TAT-----GA---------------------------------------------------------------------------------------------------------------------------------------CTG-AACA--C--------------------TA-----AATG------------------AATAGC-ATT---GA----T-----------GCCTTTCATTAG-G-CTAAATGT-CTAT------TTAGTTCGGCTTACTTTTACCTTGAACAAATTAAAGTGCTCA-AAGCAGGC----TCGATATG--CTTGAATAGTTTTGCATGGAATAATGGAAAAAGACCTCGGTCT---TG---------T------------------------------------TCGTTATATGAAAGTATAATGA--------TTTTCTATTGGTTTGATA-CAGATCA-AGAGGTAATGATTAATAGAAGCAGTCGGGGGCAT-TAGTATTACGGCGCGAGAGGTGAAATTCTTAGACCGTCGTACGACTAACTAAAGCGAAAGCATTTGCCAAGGATGTTTTCATTAATCAAGAACGAAAGTTAGAGGATCGAAAATGATTAGATACCATTGTAGTT--CTAACTGTAAACGATGACAGCTAGCGATTGGATGTCACT-A---CATAATGGTGCATTCAGTAGCTTTCCGGGAAACTA--AAGCTAGTTTCTGGGGGAAGTATGGTTGCAAAGTTGAAACTTAAAGGAATTGACGGAAGATTACCTCCA-GGAATGGAGCTTGCGGC-TTAATTTGACTCAACACGGGAAAACTTAC----CAGGTCC-GAACTCATGTGGGTATGAC-AATTTGACAGCGTTTT-CACG-AAAATGAGGGT--AGTGGTGCAT-GGCCGTTCTTAGTTCGTGGATGAT-----------------------------------
>Axarus  sp.
------GGAGGTA------GTGACGAAAAATAACAATATAGAACTAGTT-ATCTATGTTCTGTAATTGGAATGAATCAAGTTTAAATCCTTTAATGAGGATCAAGTGGAGGGCAAGTCTGGTGCCAGCAGCCGCGGTAATTCCAGCTCCACTAGCGTATGTTAAAATTGTTGCGGTT-AAAACGTTCGAAGTTGATTATTGTCCAGTGC--------GGG-TGTGACATGTCATAA------------TGAAATGAT-TGTC-AT-CAC-TTTCCGGTT-ACTTG-GACT--------A-TTT-----GA---------------------------------------------------------------------------------------------------------------------------------------CTG-AACA--C-------------------CTA-----AATG------------------AATAGC-ATT---GA----T-----------GTCTTTCACTAG-A-CTAGATGT-CTAT------TTAGTTCGGCTTACTTTTACCTTGAACAAATTAAAGTGCTCA-AAGCAGGC----TTTATATG--CTTGAATAGTTTTGCATGGAATAATGGAAAAAGACCTCGGTCT---TA---------T-----------------------TTATCATGTTGTATCCTCGCGGGTATGCTTGATGA--------TTTTCTATTGGTTTGATA-CAGATCA-AGAGGTAATGATTAATAGAAGCAGTTGGGGGCAT-TAGTATTACGGCGCGAGAGGTGAAATTCTTAGACCGTCGTAAGACTAACTAAAGCGAAAGCATTTGCCAAGGATGTTTTCATTAATCAAGAACGAAAGTTAGAGGATCGAAGGCGATTAGATACCGCCCTAGTT--CTAACTGTAAACGATGACAGCTAGCGATTGGGTGTCACT-A---CATAATGGTGCACTCAGTAGCTTTCCGGGAAACTA--AAGCTAGTTTCCGGGGGAAGTATGGTTGCAAAGTTGAAACTTAAAGGAATTGACGGAAGATTACCTCCA-GGAATGGAATTTGCGGC-TTAATTTGACTCAACACGGGAAAACTTAC----CAGGTCC-GAACTCAAGTGGGTATGACGAATTTGATAGCGTTTT-CACG-AATTTGAGGGT--AGTGGTGCAT-GG---------------------------------------------------------
>Beardius reissi  *
------GGAGGTA------GTGACGAAAAATAACAATATAGAACTAGTT-AACTATGTTCTGTAATTGGAATGAATCAAGTTTAAATCCTTTAATGAGGATCAAGTGGAGGGCAAGTCTGGTGCCAGCAGCCGCGGTAATTCCAGCTCCACTAGCGTATGTTAAAATTGTTGCGGTT-AAAACGTTCGAAGTTGATTATTGTCCAGTAC--------GGG-TGTAGCA--TCATCA-----------AATGTGTGAT-TGCT-AT-CAC-TTTTCGTTT-ACTTG-GACT--------A-TAT-----GA---------------------------------------------------------------------------------------------------------------------------------------CTG-AACA--C--------------------TA-----AATG------------------AATAGC-ATT---GA----T-----------GCCTTTCATTAG-G-CTAAATGT-CTAT------TTAGTTCGGCTTACTTTTACCTTGAACAAATTAAAGTGCTCA-AAGCAGGC----TCGATATG--CTTGAATAGTTTTGCATGGAATAATGGAAAAAGACCTCGGTCT---TA---------T------------------------------TTGCTGCATCATTTCGGTGGTGTAGTGA--------TTTTCTATTGGTTTGATA-CAGATCA-AGAGGTAATGATTAATAGAAGCAGTTGGGGGCAT-TAGTATTACGGCGCGAGAGGTGAAATTCTTAGACCGTCGTAAGACTAACTAAAGCGAAAGCATTTGCCAAGGATGTTTTCATTAATCAAGAACGAAAGTTAGAGGATCGAAAGTGATTAGATACCGCTCTAGTT--CTAACTGTAAACGATGACAGCTAGCGATTGGGTGTCACT-A---CATAATGGTGCACTCAGTAGCTTTCCGGGAAACTA--AAGCTAGTTTCCGGGGGAAGTATGGTTGCAAAGTTGAAACTTAAAGGAATTGACGGAAGATTACCTCCA-GGAATGGAGCTTGCGGC-TTAATTTGACTCAACACGGGAAAACTTAC----CAGGTCC-GAACTCAAGTGGGTATGAC-AATTTGACAGCGTTTT-CACG-AATTTGAGGGT--AGTGGTGCAT-GGCCGT-----------------------------------------------------
>Chironomus  sp.
------GGAGGTA------GTGACGAAAAATAACAATATAGAACTAGTT-AACTATGTTCTGTAATTGGAATGAATCAAGTTTAAATCCTTTAATGAGGATCAAGTGGAGGGCAAGTCTGGTGCCAGCAGCCGCGGTAATTCCAGCTCCACTAGCGTATGTTAAAATTGTTGCGGTT-AAAACGTTCGAAGTTGATTATTGTCCAGTTC--------GGG-TGTGACA--TCATCA------------ATAAATGAT-TGTC-AT-CAC-TTTCCGGTT-ACTTG-GACT--------A-TAT-----GA---------------------------------------------------------------------------------------------------------------------------------------CTG-AACA--C--------------------TA-----AATG------------------AATAGC-ATT---GA----T-----------GTCTTTCACTAG-A-CTAGATGT-CTAT------TTAGTTCGGCTTACTTTTACCTTGAACAAATTAAAGTGCTCA-AAGCAGGC----TTCATATG--CTTGAATAGTTTTGCATGGAATAATGGAAAAAGACCTCGGTCT---TA---------T------------------------------TTGTTGCGTGGGTTCGCTCGCGTAATGA--------TTTTCTATTGGTTTGATA-CAGATCA-AGAGGTAATGATTAATAGAAGCAGTTGGGGGCAT-TAGTATTACGGCGCGAGAGGTGAAATTCTTAGACCGTCGTAAGACTAACTAAAGCGAAAGCATTTGCCAAGGATGTTTTCATTAATCAAGAACGAAAGTTAGAGGATCGAAGGCGATTAGATACCGCCCTAGTT--CTAACTGTAAACGATGACAGCTAGCGATTGGGTGTCACT-A---CATAATGGTGCACTCAGTAGCTTTCCGGGAAACTA--AAGCTAGTTTCCGGGGGAAGTATGGTTGCAAAGTTGAAACTTAAAGGAATTGACGGAAGATTACCTCCA-GGAATGGAATTTGCGGC-TTAATTTGACTCAACACGGGAAAACTTAC----CAGGTCC-GAACTCAAGTGGGTATGAC-AATTTGATAGCGTTTT-CACG-AATTTGAGGGT--AGTGGTGCAT-GGCCGTTCTTAGTTCGTGGAT--------------------------------------
>Cladotanytarsus   sp. 1
------GGAGGTA------GTGACGAAAAATAACAATATAGAACTAGTA-AACTATGTTCTGTAATTGGAATGAATCAAGTTTAAATCCTTTAATGAGGATCAAGTGGAGGGCAAGTCTGGTGCCAGCAGCCGCGGTAATTCCAGCTCCACTAGCGTATGTTAAAATTGTTGCGGTT-AAAACGTTCGAAGTTGATCATTGTCCAGTAT--------GGG-TGTGACG--TTGCCA-------------TGTGCGAT-TGTC-AT-CGCTTTTCT-----ACTCG-GACT--------C-TAT-----GA---------------------------------------------------------------------------------------------------------------------------------------CTG-AACA--C--------------------TA-----AATG------------------AATAGC-AGT---GA----T-----------GCCTTTCACTAG-G-ATAGCTGT-CTAT------TTAGTTCGGCTTA-TTTTACCTTGAACAAATTAAAGTGCTCA-AAGCAGGC----TCGATATG--CTTGAATAGTTTTGCATGGAATAATGGAAAAAGACCTCGGTCT---TA---------T----------------------------GCTGCTGCGTGTCTTCGGATGCGTAGTGGA--------CTTTCTATTGGTTTGATA-CGGATCA-AGAGGTAATGATTAATAGAAGCAGTTGGGGGCATNTAGTATTGCGGCGCGAGAGGTGAAATTCTTAGACCGTCGCACGACTAACTAAAGCGAAAGCATTTGCCAAGGATGTTTTCATTAATCAAGAACGAAAGTTAGAGGATCGAAGGCGATTAGATACCGCCCTAGTT--CTAACTGTAAACGATGACAGCTAGCGATTGGGTGTCACT-A---TTATATGGTGTACTCAGTAGCTTTCCGGGAAACTA--AAGCCAGTTTCCGGGGGAAGTATGGTTGCAAAGTTGAAACTTAAAGGAATTGACGGAAGACTACCACAA-GCGCTGGAATTTGCGGT-TTAATTTGACTCAACACGGGAAAGCTTAC----CAGGTCA-GAACTCAAGTGGGTATGAC-AATTTGACAGCGTTTT-CACG-AATTTGAGGGT--AGTGGTGCAC------------------------------------------------------------
>Cladotanytarsus  sp. 2
------GGAGGTA------GTGACGAAAAATAACAATATAGAACTAGTA-AACTATGTTCTGTAATTGGAATGAATCAAGTTTAAATCCTTTAATGAGGATCAAGTGGAGGGCAAGTCTGGTGCCAGCAGCCGCGGTAATTCCAGCTCCACTAGCGTATGTTAAAATTGTTGCGGTT-AAAACGTTCGAAGTTGATCATTGTCCAGTAT--------GGG-TGTGACG--TTGCCA-------------TGTGCGAT-TGTC-AT-CGC-TTTT---TT-ACTCG-GACT--------C-TAT-----GA---------------------------------------------------------------------------------------------------------------------------------------CTG-AACA--C--------------------TA-----AATG------------------AATAGC-AGT---GA----T-----------GCCTTTCACTAG-G-ATAGCTGT-CTAT------TTAGTTCGGCTTA-TTTTACCTTGAACAAATTAAAGTGCTCA-AAGCAGGC----TCGATATG--CTTGAATAGTTTTGCATGGAATAATGGAAAAAGACCTCGGTCT---TA---------T------------------------GCTGCTGCGTGTCTTCGGATGCGTAG----TAGA--------CTTTCTATTGGTTTGATA-CGGATCA-AGAGGTAATGATTAATAGAAGCAGTTGGGGGCAT-TAGTATTGCGGCGCGAGAGGTGAAATTCTTAGACCGTCGCACGACTAACAAAAGCGAAAGCATTTGCCAAGGATGTTTTCATTAATCAAGAACGAAAGTTAGAGGATCGAAGGCGATTAGATACCGCCCTAGTT--CTAACTGTAAACGATGACAGCTAGCGATTGGGTGTCACT-A---TTATATGGTGTACTCAGTAGCTTTCCGGGAAACTA--AAGCCAGTTTCCGGGGGAAGTATGGTTGCAAAGTTGAAACTTAAAGGAATTGACGGAAGACTACCACAA-GAAATGGAATTTGCGGT-TTAATTTGACTCAACACGGGAAAGCTTAC----CAGGTCA-GAACTCAAGTGGGTATGAC-AATTTGACAGCGTTTT-CACG-AATTTGAGGGT--AGTGGTGCA-------------------------------------------------------------
>Conochironomus  sp.
------GGAGGTA------GTGACGAAAAATAACAATATAGAACTAGTT-AACTATGTTCTGTAATTGGAATGAATCAAGTTTAAATCCTTTAATGAGGATCAAGTGGAGGGCAAGTCTGGTGCCAGCAGCCGCGGTAATTCCAGCTCCACTAGCGTATGTTAAAATTGTTGCGGTT-AAAACGTTCGAAGTTGATCATTGTCCAGTAC--------GGG-TGTGACA--TCATAT------------ATATGTGAT-TGTC-AT-CAC-TTTCCGATT-ACTTG-GACT--------A-TAT-----GA---------------------------------------------------------------------------------------------------------------------------------------CTG-AACA--C--------------------TA-----AATG------------------AATAGC-ATT---GA----T-----------GCCTTTCATTAG-G-CTAAATGT-CTAT------TTAGTTCGGCTTACTTTTACCTTGAACAAATTAAAGTGCTCA-AAGCAGGC----TCGATATG--CTTGAATAGTTTTGCATGGAATAATGGAAAAAGACCTCGGTCT---TA---------T-----------------------------TTATTGCATTTTTTTTAAAAGTGTAATGA--------TTTTCTATTGGTTTGATA-CAGATCA-AGAGGTAATGATTAATAGAAGCAGTTGGGGGCAT-TAGTATTACGGCGCGAGAGGTGAAATTCTTAGACCGTCGTAAGACTAACTAAAGCGAAAGCATTTGCCAAGGATGTTTTCATTAATCAAGAACGAAAGTTAGAGGATCGAAGGCGATTAGATACCGCCCTAGTT--CTAACTGTAAACGATGACAGCTAGCGATTGGGTGTCACT-A---CATAATGGTGCACTCAGTAGCTTTCCGGGAAACTA--AAGCTAGTTTCCGGGGGAAGTATGGTTGCAAAGTTGAAACTTAAAGGAATTGACGGAAGATTACCTCCA-GGAATGGAGCTTGCGGC-TTAATTTGACTCAACACGGGAAAACTTAC----CAGGTCC-GAACTCAAGTGGGTATGAC-AATTTGACAGCGTTTT-CACG-AATTTGAGGGT--AGTGGTGCAT-GGCCG------------------------------------------------------
>Cryptochironomus  sp.
------GGAGGTA------GTGACGAAAAATAACAATATAGAACTAGTT-AACTATGTTCTGTAATTGGAATGAATCAAGTTTAAATCCTTTAATGAGGATCAAGTGGAGGGCAAGTCTGGTGCCAGCAGCCGCGGTAATTCCAGCTCCACTAGCGTATGTTAAAATTGTTGCGGTT-AAAACGTTCGAAGTTGATTATTGTCCAGTGC--------GGG-TGTGACA--TCATCA-----------AG-AAATGAT-TGTC-AT-CAC-TTTCCGGTT-ACTTG-GACT--------A-TAT-----GA---------------------------------------------------------------------------------------------------------------------------------------CTG-AACA--C--------------------TA-----AATG------------------AATAGC-ATT---GA----T-----------GTCTTTCACTAG-A-CTAGATGT-CTAT------TTAGTTCGGCTTACTTTTACCTTGAACAAATTAAAGTGCTCA-AAGCAGGC----TTCATATGC-CTTGAATAGTTTTGCATGGAATAATGGAAAAAGACCTCGGTCT---TA---------T-----------------------TTGTCGTTGTGTATGCGCAAGTGTATGCTCGATGA--------TTTTCTATTGGTTTGATA-CAGATCA-AGAGGTAATGATTAATAGAAGCAGTTGGGGGCAT-TAGTATTACGGCGCGAGAGGTGAAATTCTTAGACCGTCGTAAGACTAACTAAAGCGAAAGCATTTGCCAAGGATGTTTTCATTAATCAAGAACGAAAGTTAGAGGATCGAAGGCGATTAGATACCGCCCTAGTT--CTAACTGTAAACGATGACAGCTAGCGATTGGGTGTCACT-A---CATAATGGTGCACTCAGTAGCTTTCCGGGAAACTA--AAGCTAGTTTCCGGGGGAAGTATGGTTGCAAAGTTGAAACTTAAAGGAATTGACGGAAGATTACCTCCA-GGAATGGAATTTGCGGC-TTAATTTGACTCAACACGGGAAAACTTAC----CAGGTCC-GAACTCAAGTGGGTATGAC-AATTTGATAGCGTTTT-CACG-AATTTGAGGGT--AGTGGTGCAT-GGCCGTTCTTAG-----------------------------------------------
>Cryptotendipes  sp.
------GGAGGTA------GTGACGAAAAATAACAATATAGAACTAGTT-AACTATGTTCTGTAATTGGAATGAATCAAGTTTAAATCCTTTAATGAGGATCAAGTGGAGGGCAAGTCTGGTGCCAGCAGCCGCGGTAATTCCAGCTCCACTAGCGTATGTTAAAATTGTTGCGGTT-AAAACGTTCGAAGTTGATTATTGTCCAGTGC--------GGG-TGTGACA--TCATCA-----------AG-AAATGAT-TGTC-AT-CAC-TTTCCGGTT-ACTTG-GACT--------A-TAT-----GA---------------------------------------------------------------------------------------------------------------------------------------CTG-AACA--C--------------------TA-----AATG------------------AATAGC-ATT---GA----T-----------GTCTTTCACTAG-A-CTAGATGT-CTAT------TTAGTTCGGCTTACTTTTACCTTGAACAAATTAAAGTGCTCA-AAGCAGGC----TTCATATG--CTTGAATAGTTTTGCATGGAATAATGGAAAAAGACCTCGGTCT---TA---------T-------------------TTGCCGTGTCGTGTGCGTTCGCGCGCATGCGGCCGGTGA--------TTTTCTATTGGTTTGATA-CAGATCA-AGAGGTAATGATTAATAGAAGCAGTTGGGGGCAT-TAGTATTACGGCGCGAGAGGTGAAATTCTTAGACCGTCGTAAGACTAACTAAAGCGAAAGCATTTGCCAAGGATGTTTTCATTAATCAAGAACGAAAGTTAGAGGATCGAAGGCGATTAGATACCGCCCTAGTT--CTAACTGTAAACGATGACAGCTAGCGATTGGGTGTCACT-A---AATAATGGTGCACTCAGTAGCTTTCCGGGAAACTA--AAGCTAGTTTCCGGGGGAAGTATGGTTGCAAAGTTGAAACTTAAAGGAATTGACGGAAGATTACCTCCA-GGAATGGAATTTGCGGC-TTAATTTGACTCAACACGGGAAAACTTAC----CAGGTCC-GAACTCAAGTGGGTATGAC-AATTTGATAGCGTTTT-CACG-AATTTGAGGGT--AGTGGTGCAT-GGCCGTTCTTAG-----------------------------------------------
>Dicrotendipes peringueyanus
------GGAGGTA------GTGACGAAAAATAACAATATAGAACTAGTT-AATTATGTTCTGTAATTGGAATGAATCAAGTTTAAATCCTTTAATGAGGATCAAGTGGAGGGCAAGTCTGGTGCCAGCAGCCGCGGTAATTCCAGCTCCACTAGCGTATGTTAAAATTGTTGCGGTT-AAAACGTTCGAAGTTGATTATTGTCCAGTGC--------GGG-TGTGACA--TCATCA-----------AG-AAATGAT-TGTC-AT-CAC-TTTCCGGTT-ACTTG-GACT--------A-TTT-----GA---------------------------------------------------------------------------------------------------------------------------------------CTG-AACA--C--------------------TA-----AATG------------------AATAGC-ATT---GA----T-----------GTCTTTCACTAG-A-CTAGATGT-CTAT------TTAGTTCGGCTTACTTTTACCTTGAACAAATTAAAGTGCTCA-AAGCAGGC----TTCATATG--CTTGAATAGTTTTGCATGGAATAATGGAAAAAGACCTCGGTCT---TA---------T-----------------------TTATCGTTTTGGTATCGCAAGATGCTAATCGATGA--------TTTTCTATTGGTTTGATA-CAGATCA-AGAGGTAATGATTAATAGAAGCAGTTGGGGGCAT-TAGTATTACGGCGCGAGAGGTGAAATTCTTAGACCGTCGTAAGACTAACTAAAGCGAAAGCATTTGCCAAGGATGTTTTCATTAATCAAGAACGAAAGTTAGAGGATCGAAGGCGATTAGATACCGCCCTAGTT--CTAACTGTAAACGATGACAGCTAGCGATTGGGTGTCACT-A---CATAATGGTGCACTCAGTAGCTTTCCGGGAAACTA--AAGCTAGTTTCCGGGGGAAGTATGGTTGCAAAGTTGAAACTTAAAGGAATTGACGGAAGATTACCTCCA-GGAATGGAATTTGCGGC-TTAATTTGACTCAACACGGGAAAACTTAC----CAGGTCC--GACTCAAGTGGGTATGAC-AATTTGATAGCGTTTT-CACG-AATTTGAGGGT--AGTGGTGCA-------------------------------------------------------------
>Dicrotendipes  sp.1
------GGAGGTA------GTGACGAAAAATAACAATATAGAACTAGTT-AACTATGTTCTGTAATTGGAATGAATCAAGTTTAAATCCTTTAATGAGGATCAAGTGGAGGGCAAGTCTGGTGCCAGCAGCCGCGGTAATTCCAGCTCCACTAGCGTATGTTAAAATTGTTGCGGTT-AAAACGTTCGAAGTTGATTATTGTCCAGTTC--------GGG-TGTGACA--TCATAA------------ATATGTGAT-TGTC-AT-CAC-TTTCCGGTT-ACTTG-GACT--------A-TTT-----GA---------------------------------------------------------------------------------------------------------------------------------------CTG-AACA--C--------------------TA-----AATG------------------AATAGC-ATT---GA----T-----------GTCTTTCATTAG-A-CTAGATGT-CTAT------TTAGTTCGGCTTACTTTTACCTTGAACAAATTAAAGTGCTCA-AAGCAGGC----TTCATATG--CTTGAATAGTTTTGCATGGAATAATGGAAAAAGACCTCGGTCT---TA---------T-------------------TTGTCAACGGGGTCGTGCCTCGGTGCGGCCTTTCGACGA--------TTTTCTATTGGTTTGATA-CAGATCA-AGAGGTAATGATTAATAGAAGCAGTTGGGGGCAT-TAGTATTACGGCGCGAGAGGTGAAATTCTTAGACCGTCGTAAGACTAACTAAAGCGAAAGCATTTGCCAAGGATGTTTTCATTAATCAAGAACGAAAGTTAGAGGATCGAAGGCGATTAGATACCGCCCTAGTT--CTAACTGTAAACGATGACAGCTAGCGATTGGGTGTCACT-A---CATAATGGTGCACTCAGTAGCTTTCCGGGAAACTA--AAGCTAGTTTCCGGGGGAAGTATGGTTGCAAAGTTGAAACTTAAAGGAATTGACGGAAGATTACCTCCA-GGAATGGAATTTGCGGC-TTAATTTGACTCAACACGGGAAAACTTAC----CAGGTCC-GAACTCAAGTGGGTATGAC-AATTTGATAGCGTTTT-CACG-AATTTGAGGGT--AGTGGTGCAT-GGCCG------------------------------------------------------
>Dicrotendipes  sp.3
------GGAGGTA------GTGACGAAAAATAACAATATAGAACTAGTT-AACTATGTTCTGTAATTGGAATGAATCAAGTTTAAATCCTTTAATGAGGATCAAGTGGAGGGCAAGTCTGGTGCCAGCAGCCGCGGTAATTCCAGCTCCACTAGCGTATGTTAAAATTGTTGCGGTT-AAAACGTTCGAAGTTGATTATTGTCCAGAGC--------GGG-TGTGACA--TCATCA-----------AG-AAATGAT-TGTC-AT-CAC-TTTCCGGTT-TCTTG-GACT--------A-TTT-----GA---------------------------------------------------------------------------------------------------------------------------------------CTG-AACA--C--------------------TA-----AATG------------------AATAGC-ATT---GA----T-----------GTCTTTCACTAG-A-CTAGATGT-CTAT------TTAGTTCGGCTTACCTTTACCTTGAACAAATTAAAGTGCTCA-AAGCAGGC----TTCATATG--CTTGAATAGTTTTGCATGGAATAATGGAAAAAGACCTCGGTCT---TA---------T----------------------------TTGCCAGATGTGCTTCGGTATGTTTGGTGA--------TTTTCTATTGGTTTGATA-CAGATCA-AGAGGTAATGATTAATAGAAGCAGTTGGGGACAT-TAGTATTACGGCGCGAGAGGTGAAATTCTTAGACCGTCGTAAGACTAACTAAAGCGAAAGCATTTGTCAAGGATGTTTTCATTAATCAAGAACGAAAGTTAGAGGATCGAAGGCGATTAGATACCGCCCTAGTT--CTAACTGTAAACGATGACAGCTAGCGATTGGGTGTCACT-A---CATAATGGTGCACTCAGTAGCTTTCCGGGAAACTA--AAGCTAGTTTCCGGGGGAAGTATGGTTGCAAAGTTGAAACTTAAAGGAATTGACGGAAGATTACCTCCA-GGAATGGAATTTGCGGC-TTAATTTGACTCAACACGGGAAAACTTAC----CAGGTCC-GAACTCAAGTGGGTATGAC-AATTTGATAGCGTTTT-CACG-AATTTGAGGGT--AGTGGTGCAT-GGCCG------------------------------------------------------
>Endochironomus  sp.1
------GGAGGTA------GTGACGAAAAATAACAATATAGAACTAGTT-AACTATGTTCTGTAATTGGAATGAATCAAGTTTAAATCCTTTAATGAGGATCAAGTGGAGGGCAAGTCTGGTGCCAGCAGCCGCGGTAATTCCAGCTCCACTAGCGTATGTTAAAATTGTTGCGGTT-AAAACGTTCGAAGTTGATCATTGTCCAGTGC--------GGG-TGTGACA--TCATCA-----------AGTAAATGAT-TGTC-AT-CAC-TTTCCGCTT-ACTTG--ACT--------A-TAT-----GA---------------------------------------------------------------------------------------------------------------------------------------CTG-AACA--C--------------------TA-----AATG------------------AATAGC-ATT---GA----T-----------GTCTTTCACTAG-A-CTAGATGT-CTAT------TTAGTTCGGCTTACTTTTACCTTGAACAAATTAAAGTGCTCA-AAGCAGGC----TTCATATG--CTTGAATAGTTTTGCATGGAATAATGGAAAAAGACCTCGGTCT---TA---------T--------------------------TCATTGTGTGCACTTCGCGGTGTGCATAGTGA--------TTTTCTATTGGTTTGATA-CAGATCA-AGAGGTAATGATTAATAGAAGCAGTTGGGGGCAT-TAGTATTACGGCGCGAGAGGTGAAATTCTTAGACCGTCGTAAGACTAACTAAAGCGAAAGCATTTGCCAAGGATGTTTTCATTAATCAAGAACGAAAGTTAGAGGATCGAAGGCGATTAGATACCGCCCTAGTT--CTAACTGTAAACGATGACAGCTAGCGATTGGGTGTCACT-A---CAATATGGTGTACTCAGTAGCTTTCCGGGAAACTA--AAGCTAGTTTCCGGGGGAAGTATGGTTGCAAAGTTGAAACTTAAAGGAATTGACGGAAGATTACCTCCA-GGAATGGAGTTTGCGGC-TTAATTTGACTCAACACGGGAAAACTTAC----CAGGTCC-GAACTCAAGTGGGTATGAC-AATTTGATAGCGTTTT-CACG-AATTTGAGGGT--AGTGGTGCAT-GGCCGTTCTTAG-----------------------------------------------
>Endochironomus  sp.2
------GGAGGTA------GTGACGAAAAATAACAATATAGAACTAGTT-AACTATGTTCTGTAATTGGAATGAATCAAGTTTAAATCCTTTAATGAGGATCAAGTGGAGGGCAAGTCTGGTGCCAGCAGCCGCGGTAATTCCAGCTCCACTAGCGTATGTTAAAATTGTTGCGGTT-AAAACGTTCGAAGTTGATCATTGTCCAGTGC--------GGG-TGTGACA--TCATCA-----------AGT-AATGAT-TGTC-AT-CAC-TTTCCGGTT-ACTTG-GACT--------A-TAT-----GA---------------------------------------------------------------------------------------------------------------------------------------CTG-AACA--C--------------------TA-----AATG------------------AATAGC-GCT---GA----T-----------GTCTTTCACTAG-A-CTAGGCGT-CTAT------TTAGTTCGGCTTACTTTTACCTTGAACAAATTAAAGTGCTCA-AAGCAGGC----TCCATATG--CTTGAATAGTTTTGCATGGAATAATGGAAAAAGACCTCGGTCT---TA---------T------------------------------TCGCTGGGCGTGTTAAAGCGTCCAGTGA--------TTTTCTATTGGTTTGATA-CGGATCA-AGAGGTAATGATTAATAGAAGCAGTTGGGGGCAT-TAGTATTACGGCGCGAGAGGTGAAATTCTTAGACCGTCGTAAGACTAACTAAAGCGAAAGCATTTGCCAAGGATGTTTTCATTAATCAAGAACGAAAGTTAGAGGATCGAAGGCGATTAGATACCGCCCTAGTT--CTAACTGTAAACGATGACAGCTAGCGATTGGATGTCACT-A---CATAATGGTGCATTCAGTAGCTTTCCGGGAAACTA--AAGCTAGTTTCCGGGGGAAGTATGGTTGCAAAGTTGAAACTTAAAGGAATTGACGGAAGATTACCTCCA-GGAATGGAGTTTGCGGC-TTAATTTGACTCAACACGGGAAAACTTAC----CAGGTCC-GAACTCAAGTGGGTATGAC-AATTTGATAGCGTTTT-CACG-AATTTGAGGGT--AGTGGTGCAT-GGCCGTTCTTAG-----------------------------------------------
>Endotribelos  sp.
------GGAGGTA------GTGACGAAAAATAACAATATAGAACTAGTT-AACTATGTTCTGTAATTGGAATGAATCAAGTTTAAATCCTTTAATGAGGATCAAGTGGAGGGCAAGTCTGGTGCCAGCAGCCGCGGTAATTCCAGCTCCACTAGCGTATGTTAAAATTGTTGCGGTT-AAAACGTTCGAAGTTGATCATTGTCCAGTGC--------GGG-TGTGACA--TCATCA-----------AGTAAATGAT-TGTC-AT-CAC-TTTCCGGTT-ACTTG-GACT--------A-TAT-----GA---------------------------------------------------------------------------------------------------------------------------------------CTG-AACA--C--------------------TA-----AATG------------------AATAGC-GCT---GA----T-----------GTCTTTCACTAG-A-CTAGGCGT-CTAT------TTAGTTCGGCTTACTTTTACCTTGAACAAATTAAAGTGCTCA-AAGCAGGC----TCCATATG--CTTGAATAGTTTTGCATGGAATAATGGAAAAAGACCTCGGTCT---TA---------T-----------------------------------TCGCTCGTGCGGCAGCAATGTCGCGCGGTGATTTTCTATTGGTTTGATA-CGGATCA-AGAGGTAATGATTAATAGAAGCAGTTGGGGGCAT-TAGTATTACGGCGCGAGAGGTGAAATTCTTAGACCGTCGTAAGACTAACTAAAGCGAAAGCATTTGCCAAGGATGTTTTCATTAATCAAGAACGAAAGTTAGAGGATCGAAGGCGATTAGATACCGCCCTAGTT--CTAACTGTAAACGATGACAGCTAGCGATTGGGTGTCACT-A---CATAATGGTGCACTCAGTAGCTTTCCGGGAAACTA--AAGCTAGTTTCCGGGGGAAGTATGGTTGCAAAGTTGAAACTTAAAGGAATTGACGGAAGATTACCTCCA-GGAATGGAGTTTGCGGC-TTAATTTGACTCAACACGGGAAAACTTAC----CAGGTCC-GAACTCAAGTGGGTATGAC-AATTTGATAGCGTTTT-CACG-AATTTGAGGGT--AGTGGTGCAT-GGCCGTTCTTAG-----------------------------------------------
>Glyptotendipes  sp.
------GGAGGTA------GTGACGAAAAATAACAATATAGAACTAGTT-AACTATGTTCTGTAATTGGAATGAATCAAGTTTAAATCCTTTAATGAGGATCAAGTGGAGGGCAAGTCTGGTGCCAGCAGCCGCGGTAATTCCAGCTCCACTAGCGTATGTTAAAATTGTTGCGGTT-AAAACGTTCGAAGTTGATTATTGTCCAGTGC--------GGG-TGTGACA--TCATCA-----------AG-AAATGAT-TGTC-AT-CAC-TTTCCGGTT-ACTTG-GACT--------A-TTT-----GA---------------------------------------------------------------------------------------------------------------------------------------CTG-AACA--C--------------------TA-----AATG------------------AATAGC-ATT---GA----T-----------GTCTTTCACTAG-A-CTAGATGT-CTAT------TTAGTTCGGCTTACTTTTACCTTGAACAAATTAAAGTGCTCA-AAGCAGGC----TTCATATG--CTTGAATAGTTTTGCATGGAATAATGGAAAAAGACCTCGGTCT---TA---------T------------------------------TTGTTATGCGGGTTCGCTCGTATAATGA--------TTTTCTATTGGTTTGATA-CAGATCA-AGAGGTAATGATTAATAGAAGCAGTTGGGGGCAT-TAGTATTACGGCGCGAGAGGTGAAATTCTTAGACCGTCGTAAGACTAACTAAAGCGAAAGCATTTGCCAAGGATGTTTTCATTAATCAAGAACGAAAGTTAGAGGATCGAAGGCGATTAGATACCGCCCTAGTT--CTAACTGTAAACGATGACAGCTAGCGATTGGGTGTCACT-A---CATAATGGTGCACTCAGTAGCTTTCCGGGAAACTA--AAGCTAGTTTCCGGGGGAAGTATGGTTGCAAAGTTGAAACTTAAAGGAATTGACGGAAGATTACCTCCA-GGAATGGAATTTGCGGC-TTAATTTGACTCAACACGGGAAAACTTAC----CAGGTCC-GAACTCAAGTGGGTATGAC-AATTTGATAGCGTTTT-CACG-AATTTGAGGGT--AGTGGTGCAT------------------------------------------------------------
>Harnischia   sp.
------GGAGGTA------GTGACGAAAAATAACAATATAGAACTAGTT-AACTATGTTCTGTAATTGGAATGAATCAAGTTTAAATCCTTTAGTGAGGATCAAGTGGAGGGCAAGTCTGGTGCCAGCAGCCGCGGTAATTCCAGCTCCACTAGCGTATGTTAAAATTGTTGCGGTT-AAAACGTTCGAAGTTGATTATTGTCCAGTGC--------GGG-TGTGACA--TCATCA-----------AG-AAATGAT-TGTC-AT-CAC-TTTCCGGTT-ACTTG-GACT--------A-TAT-----GA---------------------------------------------------------------------------------------------------------------------------------------CTG-AACA--C--------------------TA-----AATG------------------AATAGC-ATT---GA----T-----------GTCTTTCACTAG-A-CTAGATGT-CTAT------TTAGTTCGGCTTACTTTTACCTTGAACAAATTAAAGTGCTCA-AAGCAGGC----TTCATATG--CTTGAATAGTTTTGCATGGAATAATGGAAAAAGACCTCGGTCT---TA---------T------------------------TTGTCGGGTGTGCACGCAAGTGTATGCTCGATGA--------TTTTCTATTGGTTTGATA-CAGATCA-AGAGGTAATGATTAATAGAAGCAGTTGGGGGCAT-TAGTATTACGGCGCGAGAGGTGAAATTCTTAGACCGTCGTAAGACTAACTAAAGCGAAAGCATTTGCCAAGGATGTTTTCATTAATCAAGAACGAAAGTTAGAGGATCGAAGGCGATTAGATACCGCCCTAGTT--CTAACTGTAAACGATGACAGCTAGCGATTGGGTGTCACT-A---CATAATGGTGCACTCAGTAGCTTTCCGGGAAACTA--AAGCTAGTTTCCGGGGGAAGTATGGTTGCAAAGTTGAAACTTAAAGGAATTGACGGAAGATTACCTCCA-GGAATGGAATTTGCGGC-TTAATTTGACTCAACACGGGAAAACTTAC----CAGGTCC-GAACTCAAGTGGGTATGAC-AATTTGATAGCGTTTT-CACG-AATTTGAGGGT--AGTGGTGCAT-GGCCG------------------------------------------------------
>Harrisius  sp.1
------GGAGGTA------GTGACGAAAAATAACAATATAGAACTTTTT-AATAATGTTCTGTAATTGGAATGAATCAAGTTTAAATCCTTTAGTAAGGATCAAGTGGAGGGCAAGTCTGGTGCCAGCAGCCGCGGTAATTCCAGCTCCACTAGCGTATGTTAAAATTGTTGCGGTT-AAAACGTTCGAAGTTGATCATTGTCCGGTGC--------GGG-TGTGACA--TCGTTA-----------AAT-AATGAT-TGTC-AT-CA--CTTCCGGTT-ACTTG-GACT--------A-TAT-----GA---------------------------------------------------------------------------------------------------------------------------------------CTG-AACA--C--------------------TA-----AATG------------------AATAGC-ATT---GA----T-----------GTCTTTTATTAG-A-CTAGATGT-CTAT------TTAGTTCGGCTTACTTTTACCTTGAACAAATTAAAGTGCTCA-AAGCAAGC-----TTCGATG--CTTGAATAGTTTTGCATGGAATAATGGAAAAAGACCTCGGTCT---TA---------T------------------------------TTGCCTTGGCACCTCGGTGCTCTGGTGA--------TTTTCTATTGGTTTGATA-CGGATCA-AGAGGTAATGATTAATAGAAGCAGTTGGGGGCAT-TAGTATTACGGCGCGAGAGGTGAAATTCTTAGACCGTCGTAAGACTAACTAAAGCGAAAGCATTTGCCAAGGATGTTTTCATTAATCAAGAACGAAAGTTAGAGGATCGAAGGCGATTAGATACCGCCCTAGTT--CTAACTGTAAACGATGACAGCTAGCAATTGGGTGTCACTAA---TATAATGGTGCACTCAGTAGCTTTCCGGGAAACTA--AAGCTAGTTTCCGGGGGAAGTATGGTTGCAAAGTTGAAACTTAAAGGAATTGACGGAAGATTACCTCCA-GGAATGGAATTTGCGGC-TTAATTTGACTCAACACGGGAAAACTTAC----CAGGTCC-GAACTCAAGTGGGTATGAC-AATTTGATAGCGTTTT-CACG-AATTTGAGGGT--AGTGGTGCAT-GGCCGTTCTTAG-----------------------------------------------
>Harrisius  sp.2
------GGAGGTA------GTGACGAAAAATAACAATATAGAACTAGTT-AACTATGTTCTGTAATTGGAATGAATCAAGTTTAAATCCTTTAATGAGGATCAAGTGGAGGGCAAGTCTGGTGCCAGCAGCCGCGGTAATTCCAGCTCCACTAGCGTATGTTAAAATTGTTGCGGTT-AAAACGTTCGAAGTTGATCATTGTTCAGTGC--------GGG-TGTGACA--TCATCA-----------AGTAAATGAT-TGTC-AT-CAC-TTTCCGGTT-ACTTG-AACT--------A-TAT-----GA---------------------------------------------------------------------------------------------------------------------------------------CTG-AACA--C--------------------TT-----AATG------------------AATAGC-ATT---GA----T-----------GTCTTTCACTAG-A-ATAGATGT-CTAT------TTAGTTCGGCTTACTTTTACCTTGAACAAATTAAAGTGCTCA-AAGCAGGC----TTCATATG--CTTGAATAGTTTTGCATGGAATAATGGAAAAAGACCTCGGTCT---TA---------T-----------------------------TCGTTGGTGCACCTCGTGTGTATTAATGA--------TTTTCTATTGGTTTGATA-CGGATCA-AGAGGTAATGATTAATAGAAGCAGTTGGGGGCAT-TAGTATTACGGCGCGAGAGGTGAAATTCTTAGACCGTCGTAAGACTAACTAAAGCGAAAGCATTTGCCAAGGATGTTTTCATTAATCAAGAACGAAAGTTAGAGGATCGAAGGCGATTAGATACCGCCCTAGTT--CTAACTGTAAACGATGACAGCTAGCAATTGGGTGTCACT-AA--TATAATGGTGCACTCAGTAGCTTTCCGGGAAACTA--AAGCTAGTTTCCGGGGGAAGTATGGTTGCAAAGTTGAAACTTAAAGGAATTGACGGAAGATTACCTCCA-GGAATGGAATTTGCGGC-TTAATTTGACTCAACACGGGAAAACTTAC----CAGGTCC-GAACTCAAGTGGGTATGAC-AATTTGATAGCGTTTT-CACG-AATTTGAGGGT--AGTGGTGCAT-GGCCGTTCTTAG-----------------------------------------------
>Imparipecten  sp. 2
------GGAGGTA------GTGACGAAAAATAACAATATAGAACTAGTC-AACTATGTTCTGTAATTGGAATGAATCAAGTTTAAATCCTTTAATGAGGATCAAGTGGAGGGCAAGTCTGGTGCCAGCAGCCGCGGTAATTCCAGCTCCACTAGCGTATGTTAAAATTGTTGCGGTT-AAAACGTTCGAAGTTGATTATTGTCCAGTGC--------GGG-TGTAACA--TCATCA-----------AGTAAATGAT-TGTT-AT-CAC-TTTCCGGTT-ACTTG-GACT--------A-TAT-----GA---------------------------------------------------------------------------------------------------------------------------------------CTG-AACA--C-------------------CTA-----AATG------------------AATAGC-ATT---GA----T-----------GTCTTTCATTAG-A-CTAGATGT-CTAT------TTAGTTCGGCTTACTTTTACCTTGAATAAATTAGAGTGCTCA-AAGCAGGC----TTTATATG--CTTGAATAATTTTGCATGGAATAATGGAAAAAGACCTCGGTCT---TA---------T-----------------------------TCATCTATGCGCATTTATGTGTATAGTGA--------TTTTCTATTGGTTTGATA-CGGATCA-AGAGGTAATGATTAATAGAAGCAGTTGGGGGCAT-TAGTATTACGGCGCGAGAGGTGAAATTCTTAGACCGTCGTAAGACTAACTAAAGCGAAAGCATTTGCCAAGGATGTTTTCATTAATCAAGAACGAAAGTTAGAGGATCGAAGGCGATTAGATACCGCCCTAGTT--CTAACTGTAAACGATGACAGCTAGCGATTGGGTGTCACT-A---CATAATGGTGCACTCAGTAGCTTTCCGGGAAACTA--AAGCTAGTTTCCGGGGGAAGTATGGTTGCAAAGTTGAAACTTAAAGGAATTGACGGAAGATTACCTCCA-GGAATGGAATTTGCGGC-TTAATTTGACTCAACACGGGAAAACTTAC----CAGGTCC-GAACTCAAGTGGGTATGAC-AATTTGATAGCGTTTT-CACG-AATTTGAGGGT--AGTGGTGCAT-GG---------------------------------------------------------
>Imparipecten pictipes
------GGAGGTA------GTGACGAAAAATAACAATATAGAACTAGTT-AACTATGTTCTGTAATTGGAATGAATCAAGTTTAAATCCTTTAATGAGGATCAAGTGGAGGGCAAGTCTGGTGCCAGCAGCCGCGGTAATTCCAGCTCCACTAGCGTATGTTAAAATTGTTGCGGTT-AAAACGTTCGAAGTTGATTATTGTCCAGTGC--------GGG-TGTGACA--TCATCA-----------AGTAAATGAT-TGTC-AT-CAC-TTTCCGGTT-ACTTG-GACT--------A-TAT-----GA---------------------------------------------------------------------------------------------------------------------------------------CTG-AACA--C--------------------TA-----AATG------------------AATAGC-ATT---GA----T-----------GTCTTTCATTAG-A-CTAGATGT-CTAT------TTAGTTCGGCTTACTTTTACCTTGAACAAATTAAAGTGCTCA-AAGCAGGC----TTCATATG--CTTGAATAGTTTTGCATGGAATAATGGAAAAAGACCTCGGTCT---TA---------T------------------------------TTGTTATGCGATTTCGGTTGTATAATGA--------TTTTCTATTGGTTTGATA-CGGATCA-AGAGGTAATGATTAATAGAAGCAGTTGGGGGCAT-TAGTATTACGGCGCGAGAGGTGAAATTCTTAGACCGTCGTAAGACTAACTAAAGCGAAAGCATTTGCCAAGGATGTTTTCATTAATCAAGAACGAAAGTTAGAGGATCGAAGGCGATTAGATACCGCCCTAGTT--CTAACTGTAAACGATGACAGCTAGCGATTGGGTGTCACT-A---CATAATGGTGCACTCAGTAGCTTTCCGGGAAACTA--AAGCTAGTTTCCGGGGGAAGTATGGTTGCAAAGTTGAAACTTAAAGGAATTGACGGAAGATTACCTCCA-GGAATGGAATTTGCGGC-TTAATTTGACTCAACACGGGAAAACTTAC----CAGGTCC-GAACTCAAGTGGGTATGAC-AATTTGATAGCGTTTT-CACG-AATTTGAGGGT--AGTGGTGCAT-GGCCGTTCTTAGA----------------------------------------------
>Kiefferulus barbatitarsis
------GGAGGTA------GTGACGAAAAATAACAATATAGAACTAGTT-AACTATGTTCTGTAATTGGAATGAATCAAGTTTAAATCCTTTAATGAGGATCAAGTGGAGGGCAAGTCTGGTGCCAGCAGCCGCGGTAATTCCAGCTCCACTAGCGTATGTTAAAATTGTTGCGGTT-AAAACGTTCGAAGTTGATTATTGTCCAGTGC--------GGG-TGTGACA--TCATCA-----------AG-AAATGAT-TGTC-AT-CAC-TTTCCGGTT-ACTTG-GACT--------A-TAT-----GA---------------------------------------------------------------------------------------------------------------------------------------CTG-AACACCC--------------------TA-----AATG------------------AATAGC-ATT---GA----T-----------GTCTTTTATTAG-A-CTAGATGT-CTAT------TTAGTTCGGCTTACTTTTACCTTGAACAAATTAAAGTGCTCA-AAGCAGGC----TTCATATG--CTTGAATAGTTTTGCATGGAATAATGGAAAAAGACCTCGGTCT---TA---------T---------------------TTGCATTNNNNNNNNNNNNNNNNNNNNNNTTATGTGA--------TTTTCTATTGGTTTGATA-CAGATCA-AGAGGTAATGATTAATAGAAGCAGTTGGGGGCAT-TAGTATTACGGCGCGAGAGGTGAAATTCTTAGACCGTCGTAAGACTAACTAAAGCGAAAGCATTTGCCAAGGATGTTTTCATTAATCAAGAACGAAAGTTAGAGGATCGAAGGCGATTAGATACCGCCCTAGTT--CTAACTGTAAACGATGACAGCTAGCGATTGGGTGTCACT-A---CATAATGGTGCACTCAGTAGCTTTTCGGGAAACTA--AAGCTAGTTTCCGGGGGAAGTATGGTTGCAAAGTTGAAACTTAAAGGAATTGACGGAAGATTACCTCCA-GGAATGGAATTTGCGGC-TTAATTTGACTCAACACGGGAAAACTTAC----CAGGTCC-GAACTCAAGTGGGTATGAC-AATTTGATAGCGTTTT-CACG-AATTTGAGGGT--AGTC------------------------------------------------------------------
>Kiefferulus calligaster
------GGAGGTA------GTGACGAAAAATAACAATATAGAACTAGTT-AACTATGTTCTGTAATTGGAATGAATCAAGTTTAAATCTTTTTATGAGGATCAAGTGGAGGGCAAGTCTGGTGCCAGCAGCCGCGGTAATTCCAGCTCCACTAGCGTATGTTAAAATTGTTGCGGTT-AAAACGTTCGAAGTTGATTATTGTCCAGTGC--------GGG-TGTGGCA--TCATCA-----------AG-AAATGAT-TGTC-AT-CAC-TTTCCGGTT-ACTTG-GACT--------A-TTT-----GA---------------------------------------------------------------------------------------------------------------------------------------CTG-AACA--C-------------------CTA-----AATG------------------AATAGC-ATT---GA----T-----------GTCTTTCACTAG-A-CTAGATGT-CTAT------TTAGTTCGGCTTACTTTTACCTTGAACAAATTAAAGTGCTCA-AAGCAGGC----TTCATTTG--CTTGAATAGTTTTGCATGGAATAATGGAAAAAGACCTCGGTCT---TA---------T----------------------TTGCTTTATATACACTATCCGGTGTATATTTAGTGA--------TTTTCTATTGGTTTGATA-CAGATCA-AGAGGTAATGATTAATAGAAGCAGTTGGGGGCAT-TAGTATTACGGCGCGAGAGGTGAAATTCTTAGACCGTCGTAAGACTAACTAAAGCGAAAGCATTTGCCAAGGATGTTTTCATTAATCAAGAACGAAAGTTAGAGGATCGAAGGCGATTAGATACCGCCCTAGTT--CTAACTGTAAACGATGACAGCTAGCGATTGGGTGTCACT-A---CATAATGGTGCACTCAGTAGCTTTCCGGGAAACTA--AAGCTAGTTTCCGGGGGAAGTATGGTTGCAAAGTTGAAACTTAAAGGAATTGACGGAAGATTACCTCCA-GGAATGGAATTTGCGGC-TTAATTTGACTCAACACGGGAAAACTTAC----CAGGTCC-GAACTCAAGTGGGTATGACGAATTTGATAGCGTTTT-CACG-AATTTGAGGGT--AGTGGTGCAT-GGCC-------------------------------------------------------
>Lauterborniella agrayloides
------GGAGGTA------GTGACGAAAAATAACAATATAGAACTAGTT-AACTATGTTCTGTAATTGGAATGAATCAAGTTTAAATCCTTTAATGAGGATCAAGTGGAGGGCAAGTCTGGTGCCAGCAGCCGCGGTAATTCCAGCTCCACTAGCGTATGTTAAAATTGTTGCGGTT-AAAACGTTCGAAGTTGATTATTGTCCAGTAC--------GGG-TCTAGCA--TCATCA-----------AATGTGTGAT-TGCT-AT-GACTTTTTCGTTT-ACTTG-GACT--------A-TAT-----GA---------------------------------------------------------------------------------------------------------------------------------------CTG-AACA--C--------------------TA-----AATG------------------AATAGC-ATT---GA----T-----------GCCTTTCATTAG-G-CTAAATGT-CTAT------TTAGTTTGGCTTACTTTTACCTTGAACAAATTAAAGTGCTCA-AAGCAGGC----TCGATATG--CTTGAATAGTTTTGCATGGAATAATGGAAAAAGACCTCGGTCT---TA---------T----------------TTGTTGTGTCGTATGCATTTTCGAATGTGTGCGGTGCAATGA--------TTTTCTATTGGTTTGATA-CAGATCA-AGAGGTAATGATTAATAGAAGCAGTTGGGGGCAT-TAGTATTACGGCGCGAGAGGTGAAATTCTTAGACCGTCGTAAGACTAACTAAAGCGAAAGCATTTGCCAAGGATGTTTTCATTAATCAAGAACGAAAGTTAGAGGATCGAAGGCGATTAGATACCGCCCTAGTT--CTAACTGTAAACGATGACAGCTAGCGATTGGGTGTCACT-A---CATAATGGTGCACTCAGTAGCTTTCCGGGAAACTA--AAGCTAGTTTCCGGGGGAAGTATGGTTGCAAAGTTGAAACTTAAAGGAATTGACGGAAGATTACCTCCA-GGAATGGAGCTTGCGGC-TTAATTTGACTCAACACGGGAAAACTTAC----CAGGTCC-GAACTCAAGTGGGTATGAC-AATTTGACAGCGTTTT-CACG-AATTTGAGGGT--AGTGGTC---------------------------------------------------------------
>Micropsectra  sp.
------GGAGGTA------GTGACGAAAAATAACAATATAGAACTAGTA-AACTATGTTCTGTAATTGGAATGAATCAAGTTTAAATCCTTTAATGAGGATCAAGTGGAGGGCAAGTCTGGTGCCAGCAGCCGCGGTAATTCCAGCTCCACTAGCGTATGTTAAAATTGTTGCGGTT-AAAACGTTCGAAGTTGATTTTTGTCCAGTAC--------GGG-TGTGACA--CTGTCT-----------AATGTATAGT-TGTC-AT-CGC-TTTC--GTT-ACTCG-GACT--------A-TAT-----GA---------------------------------------------------------------------------------------------------------------------------------------CTG-AACA--C--------------------TA-----AATG------------------AATAGC-AAT---GA----T-----------GCCTTTCACTAG-G-CTAGTTGT-CTAT------TTAGTTCGGCTTACTTTTACCTTGAACAAATTAAAGTGCTCA-AAGCAGGC----TCGATATG--CTTGAATAGTTTTGCATGGAATAATGGAAAAAGACCTCGGTCT---TA---------T----------------------------------GTTGTGGCGTTCGCGCGTCATGAC--------TTTTCTATTGGTTTGATA-CAGATCA-AGAGGTAATGATTAATAGAAGCAGTTGGGGGCAT-TAGTATTACGGCGCGAGAGGTGAAATTCTTAGACCGTCGTAAGACTAACTAAAGCGAAAGCATTTGCCAAGGATGTTTTCATTAATCAAGAACGAAAGTTAGAGGATCGAAGGCGATTAGATACCGCCCTAGTT--CTAACTGTAAACGATGACAGCTAGCAATTGGGTGTCACT-A---CTTAATGGTGCACTCAGTAGCTTTTCGGGAAACTA--AAGCTAGTTTCTGGGGGAAGTATGGTTGCAAAGTTGAAACTTAAAGGAATTGACGGAAGATTACCTCCA-GAAATGGAATTTGCGGT-TTAATTTGACTCAACACGGGAAAGCTTAC----CAGGTCC-GAACTCAAGTGGGTATGAC-AATTTGATAGCGTTTT-CACG-AATTTGAGGGT--AGTGGTGCAT-GGCCGG-----------------------------------------------------
>Microtendipes  sp.
--------------------------------------------------------------------------------------------------------------------------------------------------------------------------------------------------------GTCCAGTRC--------GGG-TGTAACA--TTGCCA-----------TATGTGTGAT-TGTT-AT-CAC-TTTTCGTTN-ACTTG-GACT--------A-TAT-----GA---------------------------------------------------------------------------------------------------------------------------------------CTG-AACS--C--------------------TT-----AATG------------------GATAGC-ATT---GA----T-----------GCCTTTCATTAG-G-MTAAATGT-CTAT------TTAGTTCRGCTTACTTTTACCTTGAACAAATTAAAGTGCTCA-AAGCAGGC----TCKATATG--CTTGAATAGTTTTGCATGGAATAATGGAAAAAGACCTCGGTCT---TA---------T------------------------------TTGTTGCATTGCTTCGGCGGTGTAATGA--------TTTTCTATTGGTTTGATA-CAGATCA-AGAGGTAATGATTAATAGAAGCAGTTGGGGGCAT-TAGTATTACGGCGCGAGAGGTGAAATTCTTAGACCGTCGTAAGACTAACTAAAGCGAAAGCATTTGCCAAGGATGTTTTCATTAATCAAGAACGAAAGTTAGAGGATCGAAGGCGATTAGATACCGCCCTAGTT--CTAACTGTAAACGATGACAGCTAGCRATTGRGTGTCACT-A---TATAAWGGTGCRCTCNGTAGCTTTCCGGGAAACTA--AAGCTAGTTTCCGGGGGAAGTATGGTTGCAAAGTTGAAACTTAAAGGAATTGACGGAAGATTACCTCCA-GGAATGGAGCGTGCG-------------------------------------------------------------------------------------------------------------------------------------------------------------------------
>Nandeva  sp.1
----------------------------------------------------------------------------------------------------------------------------------------------------------------------------------------------------------------------------------------------------------------------------------------------------------A--------------------------------------------------------------------------------------------------------------------------------------------------------------------------------------------------------------------------------------------------------------------------------------------------------------------------AAGCAGGC----TCGATATG--CTTGAATATTTTTGCATGGAATAATGGAAAAAGACCTCGGTCT---TA---------T-------------TTATTGGATTATTATATGCCGTTAAAAGTATATTTGATTCAATGA--------TTTTCTATTGGTTTGATA-CAGATCA-AGAGGTAATGATTAATAGAAGCAGTTGGGGGCAT-TAGTATTACGGCGCGAGAGGTGAAATTCTTAGACCGTCGTAAGACTAACAAAAGCGAAAGCATTTGCCAAGGATGTTTTCATTAATCAAGAACGAAAGTTAGAGGATCGAAGGCGATTAGATACCGCCCTAGTT--CTAACTGTAAACGATGACAGCTAGCAATTGGATGTCACT-A---CATAATGGTGCATTCAGTAGCTTTCCGGGAAACTA--AAGCTAGTTTCCGGGGGAAGTATGGTTGCAAAGTTGAAACTTAAAGGAATTGACGGAAGATTACCTCCA-GAAATGGAACTTGCGGT-TTAATTTGACTCAACACGGGAAAGCTTAC----CAGGTCC-GAACTCAAGTGGGTATGAC-AATTTGACAGCGTTTT-CACG-AATTTGAGGGT--AGTGGTGCAT-GGCCGTTCTTAGTTCGTGGATTGATTTGTCTGGA-------------------------
>Nilothauma  sp.
------GGAGGTA------GTGACGAAAAATAACAATATAGAACTAGTT-AACTATGTTCTGTAATTGGAATGAATCAAGTTTAAATCCTTTAATGAGGATCAAGTGGAGGGCAAGTCTGGTGCCAGCAGCCGCGGTAATTCCAGCTCCACTAGCGTATGTTAAAATTGTTGCGGTT-AAAACGTTCGAAGTTGATTATTGTCCAGTGC--------GGG-TGCGACA--TCATCA-----------AG-AAATGAT-TGTC-GT-CAC-TTTCCGGTT-ACTCG-GACT--------A-TAT-----GA---------------------------------------------------------------------------------------------------------------------------------------CTG-AACA--C--------------------TA-----AATG------------------AATAGC-ATT---GA----T-----------GTCTTTCACTAG-A-CTAGATGT-CTAT------TTAGTTCGGCTTACTTTTACCTTGAACAAATTAAAGTGCTCA-AAGCAGGC----TTCATATG--CTTGAATAGTTTTGCATGGAATAATGGAAAAAGACCTCGGTCT---TA---------T--------------------------TTGTCATGTGCGCTTCGCGGTGCATGTGATGA--------TTTTCTATTGGTTTGATA-CGGATCA-AGAGGTAATGATTAATAGAAGCAGTTGGGGGCAT-TAGTATTACGGCGCGAGAGGTGAAATTCTTAGACCGTCGTAAGACTAACTAAAGCGAAAGCATTTGCCAAGGATGTTTTCATTAATCAAGAACGAAAGTTAGAGGATCGAAGGCGATTAGATACCGCCCTAGTT--CTAACTGTAAACGATGACAGCTAGCGATTGGGTGTCACT-A---CATAATGGTGCACTCAGTAGCTTTCCGGGAAACTA--AAGCTAGTTTCCGGGGGAAGTATGGTTGCAAAGTTGAAACTTAAAGGAATTGACGGAAGATTACCTCCA-GGAATGGAATTTGCGGC-TTAATTTGACTCAACACGGGAAAACTTAC----CAGGTCC-GAACTCAAGTGGGTATGAC-AATTTGATAGCGTTTT-CACG-AATTTGAGGGT--AGTGGTGCAT-GGCCGG-----------------------------------------------------
>Paraborniella tonnoiri
------GGAGGTA------GTGACGAAAAATAACAATATAGAACTAGTT-AACTATGTTCTGTAATTGGAATGAATCAAGTTTAAATCCTTTAATGAGGATCAAGTGGAGGGCAAGTCTGGTGCCAGCAGCCGCGGTAATTCCAGCTCCACTAGCGTATGTTAAAATTGTTGCGGTT-AAAACGTTCGAAGTTGATCATTGTCCAGTAC--------GGG-TGTGACA--TCATCA-----------AGTAAATGAT-TGTC-AT-CAC-TTTCCGATT-GCTTG-GACT--------A-TAT-----GA---------------------------------------------------------------------------------------------------------------------------------------CTG-AACA--C--------------------TA-----AATG------------------AATAGC-ATT---GA----T-----------GCCTTTCATTAG-G-CTAAATGT-CTAT------TTAGTTCGGCTTACTTTTACCTTGAACAAATTAAAGTGCTCA-AAGCAGGC----TCGATATG--CTTGAATAGTTTTGCATGGAATAATGGAAAAAGACCTCGGTCT---TA---------T------------------------TTGTTGTTGCAATAATTTATTATTGTAGCAATGA--------TTTTCTATTGGTTTGATA-CAGATCA-AGAGGTAATGATTAATAGAAGCAGTTGGGGGCAT-TAGTATTACGGCGCGAGAGGTGAAATTCTTAGACCGTCGTAAGACTAACTAAAGCGAAAGCATTTGCCAAGGATGTTTTCATTAATCAAGAACGAAAGTTAGAGGATCGAAGGCGATTAGATACCGCCCTAGTT--CTAACTGTAAACGATGACAGCTAGCGATTGGGTGTCACT-A---CATAATGGTGCACTCAGTAGCTTTCCGGGAAACTA--AAGCTAGTTTCCGGGGGAAGTATGGTTGCAAAGTTGAAACTTAAAGGAATTGACGGAAGATTACCTCCA-GGAATGGAATATGCGGC-TTAATTTGACTCAACACGGGAAAACTTAC----CAGGTCC-GAACTCAAGTGGGTATGAC-AATTTGACAGCGTTTT-CACG-AATTTGAGGGT--AGTGGTGCAT-GGCCG------------------------------------------------------
>Parachironomus  sp. 1
------GGAGGTA------GTGACGAAAAATAACAATATAGAACTAGTT-AACTATGTTCTGTAATTGGAATGAATCAAGTTTAAATCCTTTAGTGAGGATCAAGTGGAGGGCAAGTCTGGTGCCAGCAGCCGCGGTAATTCCAGCTCCACTAGCGTATGTTAAAATTGTTGCGGTT-AAAACGTTCGAAGTTGATTATTGTCCAGTGC--------GGG-TGTGACA--TCATCA-----------AG-AAATGAT-TGTC-AT-CAC-TTTCCGGTT-ACTTG-GACT--------A-TAT-----GA---------------------------------------------------------------------------------------------------------------------------------------CTG-AACA--C--------------------TA-----AATG------------------AATAGC-ATT---GA----T-----------GTCTTTMACTAG-A-CTAGATGT-CTAT------TTAGTTCGGCTTACTTTTACCTTGAACAAATTAAAGTGCTCA-AAGCAGGC----TTCATATG--CTTGAATAGTTTTGCATGGAATAATGGAAAAAGACCTCGGTCT---TA---------T------------------------TTGTTGGTCGTCGCTTCGCGGTGACGTTCAGCGA--------TTTTCTATTGGTTTGATA-CAGATCA-AGAGGTAATGATTAATAGAAGCAGTTGGGGGCAT-TAGTATTACGGCGCGAGAGGTGAAATTCTTAGACCGTCGTAAGACTAACTAAAGCGAAAGCATTTGCCAAGGATGTTTTCATTAATCAAGAACGAAAGTTAGAGGATCGAAGGCGATTAGATACCGCCCTAGTT--CTAACTGTAAACGATGACAGCTAGCGATTGGGTGTCACT-A---CATAATGGTGCACTCAGTAGCTTTCCGGGAAACTA--AAGCTAGTTTCCGGGGGAAGTATGGTTGCAAAGTTGAAACTTAAAGGAATTGACGGAAGATTACCTCCA-GGAATGGAATTTGCGGC-TTAATTTGACTCAACACGGGAAAACTTAC----CAGGTCC-GAACTCAAGTGGGTATGAC-AATTTGATAGCGTTTT-CACG-AATTTGAGGGT--AGTGGTGCAT-GGCCGG-----------------------------------------------------
>Parachironomus  sp. 2
------GGAGGTA------GTGACGAAAAATAACAATATAGAACTAGTT-AACTATGTTCTGTAATTGGAATGAATCAAGTTTAAATCCTTTAGTGAGGATCAAGTGGAGGGCAAGTCTGGTGCCAGCAGCCGCGGTAATTCCAGCTCCACTAGCGTATGTTAAAATTGTTGCGGTT-AAAACGTTCGAAGTTGATTATTGTCCAGTGC--------GGG-TGTGACA--TCATCA-----------AG-AAATGAT-TGTC-AT-CAC-TTTCCGGTT-ACTTG-GACT--------A-TAT-----GA---------------------------------------------------------------------------------------------------------------------------------------CTG-AACA--C--------------------TA-----AATG------------------AATAGC-ATT---GA----T-----------GTCTTTCACTAG-A-CTAGATGT-CTAT------TTAGTTCGGCTTACTTTTACCTTGAACAAATTAAAGTGCTCA-AAGCAGGC----TTCATATG--CTTGAATAGTTTTGCATGGAATAATGGAAAAAGACCTCGGTCT---TA---------T----------------------------------TTGTCGGCGTTCGCGCGTCGGCGA--------TTTTCTATTGGTTTGATA-CAGATCA-AGAGGTAATGATTAATAGAAGCAGTTGGGGGCAT-TAGTATTACGGCGCGAGAGGTGAAATTCTTAGACCGTCGTAAGACTAACTAAAGCGAAAGCATTTGCCAAGGATGTTTTCATTAATCAAGAACGAAAGTTAGAGGATCGAAGGCGATTAGATACCGCCCTAGTT--CTAACTGTAAACGATGACAGCTAGCGATTGGGTGTCACT-A---CATAATGGTGCACTCAGTAGCTTTCCGGGAAACTA--AAGCTAGTTTCCGGGGGAAGTATGGTTGCAAAGTTGAAACTTAAAGGAATTGACGGAAGATTACCTCCA-GGAATGGAATTTGCGGC-TTAATTTGACTCAACACGGGAAAACTTAC----CAGGTCC-GAACTCAAGTGGGTATGAC-AATTTGATAGCGTTTT-CACG-AATTTGAGGGT--AGTGGTGCAT-GGCCG------------------------------------------------------
>Paracladopelma   sp.
------GGAGGTA------GTGACGAAAAATAACAATATAGAACTAGTT-AACTATGTTCTGTAATTGGAATGAATCAATTTTAAATCCTTTAATGAGGATCAAGTGGAGGGCAAGTCTGGTGCCAGCAGCCGCGGTAATTCCAGCTCCACTAGCGTATGTTAAAATTGTTGCGGTT-AAAACGTTCGAAGTTGATTATTGTCCAGTGC--------GGG-TGTGACA--TCATTA------------AAATATGAT-TGTC-AT-CAC-TTTCCGGTT-ACTTG-GACT--------A-TAT-----GA---------------------------------------------------------------------------------------------------------------------------------------CTG-AACA--C--------------------TA-----AATG------------------AATAGC-ATT---GA----T-----------GTCTTTTATTAG-A-CTAGATGT-CTAT------TTAGTTCGGCTTACTTTTACCTTGAACAAATTAAAGTGCTCA-AAGCAGGC----TATATATG--CTTGAATAGTTTTGCATGGAATAATGGAAAAAGACCTCGGTCT---TA---------T--------------------------TTGTTGTGCATATTGTAAAATGTGTACAATGA--------TTTTCTATTGGTTTGATA-CAGATCA-AGAGGTAATGATTAATAGAAGCAGTTGGGGGCAT-TAGTATTACGGCGCGAGAGGTGAAATTCTTAGACCGTCGTAAGACTAACTAAAGCGAAAGCATTTGCCAAGGATGTTTTCATTAATCAAGAACGAAAGTTAGAGGATCGAAGGCGATTAGATACCGCCCTAGTT--CTAACTGTAAACGATGACAGCTAGCGATTGGGTGTCACT-A---CATAATGGTGCACTCAGTAGCTTTCCGGGAAACTA--AAGCTAGTTTCCGGGGGAAGTATGGTTGCAAAGTTGAAACTTAAAGGAATTGACGGAAGATTACCTCCA-GGAATGGAATTTGCGGC-TTAATTTGACTCAACACGGGAAAACTTAC----CAGGTCC-GAACTCAAGTGGGTATGAC-AATTTGATAGCGTTTT-CACG-AATTTGAGGGT--AGTGGTGCAT-GGCCGTTCTTAG-----------------------------------------------
>Paratanytarsus  sp. 1
------GGAGGTA------GTGACGAAAAATAACAATATAGAACTAGTA-AACTATGTTCTGTAATTGGAATGAATCAAGTTTAAATCCTTTAATGAGGATCAAGTGGAGGGCAAGTCTGGTGCCAGCAGCCGCGGTAATTCCAGCTCCACTAGCGTATGTTAAAATTGTTGCGGTT-AAAACGTTCGAAGTTGATCATTGTCCAGTAC--------GGG-TGTGACA---CTGCA-----------TATAAGTAGT-TGTC-AT-CG--CTTTCGTTT-ACTCG-GACT--------A-TAT-----GA---------------------------------------------------------------------------------------------------------------------------------------CTG-AACA--C--------------------TA-----AATG------------------AATAGC-AAT---GA----T-----------GCCTTTCACTAG-G-CTAGTTGT-CTAT------TTAGTTCGGCTTACTTTTACCTTGAACAAATTAAAGTGCTCA-AAGCAGGC----TCGATATG--CTTGAATAGTTTTGCATGGAATAATGGAAAAAGACCTCGGTCT---TA---------T---------------------------------GTTGTGTGACTTTACGGTTGCATGAC-------TTTTCTATTGGTTTGATA-CAGATCA-AGAGGTAATGAATAATAGAAGCAGTTGGGGGCAT-TAGTATTACGGCGCGAGAGGTGAAATTCTTAGACCGTCGTAAGACTAACTAAAGCGAAAGCATTTGCCAAGGATGTTTTCATTAATCAAGAACGAAAGTTAGAGGATCGAAGGCGATTAGATACCGCCCTAGTT--CTAACTGTAAACGATGACAGCTAGCGATTGGGTGTCACT-A---CTTAATGGTGCACTCAGTAGCTTTCCGGGAAACTA--AAGCCAGTTTCCGGGGGAAGTATGGTTGCAAAGTTGAAACTTAAAGGAATTGACGGAAGATTACCTCCA-GAAATGGAATTTGCGGT-TTAATTTGACTCAACACGGGAAAGCTTAC----CAGGTCC-GAACTCAAGTGGGTATGAC-AATTTGATAGCGTTTT-CACG-AATTTGAGGGT--AGTGGTGCAT-GGCCGTTCTTAGTTCGTGGAT--------------------------------------
>Paratanytarsus  sp. 2
------GGAGGTA------GTGACGAAAAATAACAATATAGAACTAGTA-AACTATGTTCTGTAATTGGAATGAATCAAGTTTAAATCCTTTAATGAGGATCAAGTGGAGGGCAAGTCTGGTGCCAGCAGCCGCGGTAATTCCAGCTCCACTAGCGTATGTTAAAATTGTTGCGGTT-AAAACGTTCGAAGTTGATCATTGTCCAGTAT--------GGG-TGTGACA--CTGTCA-----------TATGTATAGT-TGTC-AT-CGC--TTTCATTT-ACTCG-GACT--------A-TAT-----GA---------------------------------------------------------------------------------------------------------------------------------------CTG-AACA--C--------------------TA-----AATG------------------AATAGC-AAT---GA----T-----------GTCTTTCACTAG-A-ATAGTTGT-CTAT------TTAGTTCGGCTTACTTTTACCTTGAACAAATTAAAGTGCTCA-AAGCAGGC----TCGATATG--CTTGAATAGTTTTGCATGGAATAATGGAAAAAGACCTCGGTCT---TA---------T-----------------------------------GTTGTAGCATTTATGTTGCGACA--------CTTTCTATTGGTTTGATA-CAGATCA-AGAGGTAATGATTAATAGAAGCAGTTGGGGGCAT-TAGTATTACGGCGCGAGAGGTGAAATTCTTAGACCGTCGTAAGACTAACTAAAGCGAAAGCATTTGCCAAGGATGTTTTCATTAATCAAGAACGAAAGTTAGAGGATCGAAGGCGATTAGATACCGCCCTAGTT--CTAACTGTAAACGATGACAGCTAGCGATTGGGTGTCACT-A---CTTAATGGTGCACTCAGTAGCTTTCCGGGAAACTA--AAGCCAGTTTCCGGGGGAAGTATGGTTGCAAAGTTGAAACTTAAAGGAATTGACGGAAGATTACCTCCA-GAAATGGAATTTGCGGT-TTAATTTGACTCAACACGGGAAAGCTTAC----CAGGTCC-GAACTCAAGTGGGTATGAC-AATTTGATAGCGTTTT-CAYG-AATTTGAGGGT--AGTGGTGCAT-GGCCGC-----------------------------------------------------
>Paucispinigera approximata
--------------------------------------------------------------------------------------------------------------------------------------------------------------------------------------------------------------------------------------------------------------------------------------------------------------------------------------------------------------------------------------------------------------------------------------------------------------------------------------------------------------------------------------------------------------------------------------------------------------------------------CTCA-AAGCAGGC----TCGATATG--CTTGAATAGTTTTGCATGGAATAATGGAAAAAGACCTCGGTCT---TA---------T------------------------------------TTGTTGCGCGCAAGCGTAATGA--------TTTTCTATTGGTTTGATA-CAGATCA-AGAGGTAATGATTAATAGAAGCAGTTGGGGGCAT-TAGTATTACGGCGCGAGAGGTGAAATTCTTAGACCGTCGTAAGACTAACTAAAGCGAAAGCATTTGCCAAGGATGTTTTCATTAATCAAGAACGAAAGTTAGAGGATCGAAGGCGATTAGATACCGCCCTAGTT--CTAACTGTAAACGATGACAGCTAGCGATTGGGTGTCACT-A---CATAATGGTGCACTCAGTAGCTTTCCGGGAAACTA--AAGCTAGTTTCCGGGGGAAGTATGGTTGCAAAGTTGAAACTTAAAGGAATTGACGGAAGATTACCTCCA-GGAATGGAGCTTGCGGC-TTAATTTGACTCAACACGGGAAAACTTAC----CAGGTCC-GAACTCAAGTGGGTATGAC-AATTTGACAGCGTTTT-CACG-AATTTGAGGGT--AGT-------------------------------------------------------------------
>Polypedilum  nubiferum
------GGAGGTA------GTGACGAAAAATAACAATATAGAACTAGTT-AACTATGTTCTGTAATTGGAATGAATCGAGTTTAAATCCTTCAATGAGGATCAAGTGGAGGGCAAGTCTGGTGCCAGCAGCCGCGGTAATTCCAGCTCCACTAGCGTATGTTAAAATTGTTGCGGTT-AAAACGTTCGAAGTTGATCATTGTCCAGTGC--------GGG-TGTGACA--TCATCA-----------AGTAAATGAT-TGTC-AT-CAC-TTTCCGTTTCACTTG-GACT--------A-TTT-----GA---------------------------------------------------------------------------------------------------------------------------------------CTG-AACA--C--------------------TT-----AATG------------------AATAGC-ACT---GA----T-----------GTCTTTCACTAG-A-CTAGGTGT-CTAT------TTAGTTCGGCTTACTTTTACCTTGAACAAATTAAAGTGCTCA-AAGCAGGC----TTCATATG--CTTGAATAGTTTTGCATGGAATAATGGAAAAAGACCTCGGTCT---TA---------T----------------------TTGTTGGCGTGCGCGTTCGCGCGTGTGCGTCAATGA--------TTTTCTATTGGTTTGATA-CGGATCA-AGAGGTAATGATTAATAGAAGCAGTTGGGGGCAT-TAGTATTACGGCGCGAGAGGTGAAATTCTTAGACCGTCGTAAGACTAACTAAAGCGAAAGCATTTGCCAAGGATGTTTTCATTAATCAAGAACGAAAGTTAGAGGATCGAAGGCGATTAGATACCGCCCTAGTT--CTAACTGTAAACGATGACAGCTAGCGATTGGGTGTCACT-A---CATAATGGTGCACTCAGTAGCTTTCCGGGAAACTA--AAGCTAGTTTCCGGGGGAAGTATGGTTGCAAAGTTGAAACTTAAAGGAATTGACGGAAGATTACCTCCA-GGAATGGAATTTGCGGC-TTAATTTGACTCAACACGGGAAAACTTAC----CAGGTCC-GAACTCAAGTGGGTATGAC-AATTTGATAGCGTTTT-CACG-AATTTGAGGGT--AGTGGTGCAT-GGCCGTTCTTAG-----------------------------------------------
>Polypedilum  vanderplankei
------GGAGGTA------GTGACGAAAAATAACAATATAGAACTAGTT-AACTATGTTCTGTAATTGGAATGAATCGAGTTTAAATCCTTCAATGAGGATCAAGTGGAGGGCAAGTCTGGTGCCAGCAGCCGCGGTAATTCCAGCTCCACTAGCGTATGTTAAAATTGTTGCGGTT-AAAACGTTCGAAGTTGATCATTGTCCAGTGC--------GGG-TGTGACA--TCATCA-----------AGTAAATGAT-TGTC-AT-CAC-TTTCCGGTT-ACTTG-GACT--------A-TAT-----GA---------------------------------------------------------------------------------------------------------------------------------------CTG-AACA--C--------------------TT-----AATG------------------AATAGC-GTT---GA----T-----------GTCTTTCATTAG-A-CTAGACGT-CTAT------TTAGTTCGGCTTACTTTTACCTTGAACAAATTAAAGTGCTCA-AAGCAGGC----TATATATG--CTTGAATAGTTTTGCATGGAATAATGGAAAAAGACCTCGGTCT---TA---------T-------------------------------TTGTATGTATATCATTTCGTGTGGTATATATATGATTTTCTATTGGTTTGATA-CAGATCA-AGAGGTAATGATTAATAGAAGCAGTTGGGGGCAT-TAGTATTACGGCGCGAGAGGTGAAATTCTTAGACCGTCGTAAGACTAACTAAAGCGAAAGCATTTGCCAAGGATGTTTTCATTAATCAAGAACGAAAGTTAGAGGATCGAAGGCGATTAGATACCGCCCTAGTT--CTAACTGTAAACGATGACAGCTAGCGATTGGATGTCACT-A---CATAATGGTGCATTCAGTAGCTTTCCGGGAAACTA--AAGCTAGTTTCCGGGGGAAGTATGGTTGCAAAGTTGAAACTTAAAGGAATTGACGGAAGATTACCTCCA-GGAATGGAATTTGCGGC-TTAATTTGACTCAACACGGGAAAACTTAC----CAGGTCC-GAACTCAAGTGGGTATGAC-AATTTGATAGCGTTTT-CACG-AATTTGAGGGT--AGTGGTGCAT-GGCCGTTCTTAGTTCGTGG----------------------------------------
>Polypedilum (Pentapedilum)  sp.
------GGAGGTA------GTGACGAAAAATAACAATATAGAACTAGTT-AACTATGTTCTGTAATTGGAATGAATCGAGTTTAAATCCTTCAATGAGGATCAAGTGGAGGGCAAGTCTGGTGCCAGCAGCCGCGGTAATTCCAGCTCCACTAGCGTATGTTAAAATTGTTGCGGTT-AAAACGTTCGAAGTTGATCATTGTCCAGTGC--------GGG-TGTGACA--TCGTCA-----------AGTAAACGAT-TGTC-AT-CAC-TTTCCGCTT-ACTCG-GACT--------A-TAT-----GA---------------------------------------------------------------------------------------------------------------------------------------CTG-AACA--C--------------------CT-----AATG------------------AATAGC-GTC---GA----T-----------GTCTTTCACTAG-A-CTAGGCGT-CTAT------TTAGTTCGGCTTACTTTTACCTTGAACAAATTAAAGTGCTCA-AAGCAGGC----TTCATATG--CTTGAATAGTTTTGCATGGAATAATGGAAAAAGACCTCGGTCT---CA---------T--------------------TCGCGCGTGCGCTCCGTTCTGCGGTGTGTGCGTTGTGA--------TTTTCTATTGGTTTGATA-CGGATCA-AGAGGTAATGATTAATAGAAGCAGTTGGGGGCAT-TAGTATTACGGCGCGAGAGGTGAAATTCTTAGACCGTCGTAAGACTAACTAAAGCGAAAGCATTTGCCAAGGATGTTTTCATTAATCAAGAACGAAAGTTAGAGGATCGAAGGCGATTAGATACCGCCCTAGTT--CTAACTGTAAACGATGACAGCTAGCGATTGGGTGTCACT-A---CATAATGGTGCACTCAGTAGCTTTCCGGGAAACTA--AAGCTAGTTTCCGGGGGAAGTATGGTTGCAAAGTTGAAACTTAAAGGAATTGACGGAAGATTACCTCCA-GGAATGGAATTTGCGGC-TTAATTTGACTCAACACGGGAAAACTTAC----CAGGTCC-GAACTCAAGTGGGTATGAC-AATTTGATAGCGTTTT-CACG-AATTTGAGGGT--AGTGGTGCAT-GGCCGTTCTTAGTTCGT------------------------------------------
>Polypedilum (Uresipedilum)  sp.
------GGAGGTA------GTGACGAAAAATAACAATATAGAACTAGTT-AACTATGTTCTGTAATTGGAATGAATCGAGTTTAAATCCTTCAATGAGGATCAAGTGGAGGGCAAGTCTGGTGCCAGCAGCCGCGGTAATTCCAGCTCCACTAGCGTATGTTAAAATTGTTGCGGTT-AAAACGTTCGAAGTTGATCATTGTCCAGTGC--------GGG-TGTGACA--GCATCA-----------AATAAGTGCT-TGTC-AT-CAC-TTTCCGGTT-ACTTG-GACT--------A-TAT-----GA---------------------------------------------------------------------------------------------------------------------------------------CTG-AACA--C--------------------CT-----AATG------------------GATAGC-GTC---GA----T-----------GTCTTTCACTAG-A-CTAGGCGT-CTAT------TTAGTTCGGCTTACTTTTACCTTGAACAAATTAAAGTGCTCA-AAGCAGGC----TTCAAATG--CTTGAATAGTTTTGCATGGAATAATGGAAAAAGACCTCGGTCT---TA---------T---------------------------------TCGCTGCAGTTTACGCTGTATGTGA--------TTTTCTATTGGTTTGATA-CGGATCA-AGAGGTAATGATTAATAGAAGCAGTTGGGGGCAT-TAGTATTTCGGCGCGAGAGGTGAAATTCTTAGACCGTCGAAAGACTAACTAAAGCGAAAGCATTTGCCAAGGATGTTTTCATTAATCAAGAACGAAAGTTAGAGGATCGAAGGCGATTAGATACCGCCCTAGTT--CTAACTGTAAACGATGACAGCTAGCGATTGGGTGTCACT-A---CATAATGGTGCACTCAGTAGCTTTCCGGGAAACTA--AAGCTAGTTTCCGGGGGAAGTATGGTTGCAAAGTTGAAACTTAAAGGAATTGACGGAAGATTACCTCCA-GGAATGGAATTTGCGGC-TTAATTTGACTCAACACGGGAAAACTTAC----CAGGTCC-GAACTCAAGTGGGTATGAC-AATTTGATAGCGTTTT-CACG-AATTTGAGGGT--AGTGGTGCAT-GGCCGTTCTTAG-----------------------------------------------
>Polypedilum  'K5'
------GGAGGTA------GTGACGAAAAATAACAATATAGAACTAGTT-ATCTATGTTCTGTAATTGGAATGAATCGAGTTTAAATCCTTCAATGAGGATCAAGTGGAGGGCAAGTCTGGTGCCAGCAGCCGCGGTAATTCCAGCTCCACTAGCGTATGTTAAAATTGTTGCGGTT-AAAACGTTCGAAGTTGATCATTGTCCAGTGC--------GGG-TGTGGCG--TCGTCA-----------AGTAAACGAT-TGCC-AT-CAC-TTTCCGGTT-ACTTG-GACT--------A-TAT-----GA---------------------------------------------------------------------------------------------------------------------------------------CTG-AACATCT---------------------------AATG------------------GATAGC-GCT---GA----T-----------GTCCTTCACTGG-G-CTAGGCGT-CTAT------TTAGTTCGGCTTACCTTTACCTTGAACAAATTAAAGTGCTTA-AAGCAGGC----TCCATATG--CTTGAATAGTTTTGCATGGAATAATGGAAAAAGACCTCGGTCT---TA---------T------------------------------TCGCTGTGTGCGCTCGCGTATGCAGTGA--------TTTTCTATTGGTTTGATA-CAGATCA-AGAGGTAATGATTAATAGAAGCAGTTGGGGGCAT-TAGTATTACGGCGCGAGAGGTGAAATTCTTAGACCGTCGTAAGACTAACTAAAGCGAAAGCATTTGCCAAGGATGTTTTCATTAATCAAGAACGAAAGTTAGAGGATCGAAGGCGATTAGATACCGCCCTAGTT--CTAACTGTAAACGATGACAGCTAGCGATTGGGTGTCACT-A---CATAATGGTGCACTCAGTAGCTTTCCGGGAAACTA--AAGCTAGTTTCCGGGGGAAGTATGGTTGCAAAGTTGAAACTTAAAGGAATTGACGGAAGATTACCTCCA-GGAATGGAATTTGCGGC-TTAATTTGACTCAACACGGGAAAACTTAC----CAGGTCC-GAACTCAAGTGGGTATGAC-AATTTGATAGCGTTTT-CACG-AATTTGAGGGT--AGTGGTGCAT-GGCCGT-----------------------------------------------------
>Polypedilum prasiogaster
------GGAGGTA------GTGACGAAAAATAACAATATAGAACTAGTT-AACTATGTTCTGTAATTGGAATGAATCGAGTTTAAATCCTTCAATGAGGATCAAGTGGAGGGCAAGTCTGGTGCCAGCAGCCGCGGTAATTCCAGCTCCACTAGCGTATGTTAAAATTGTTGCGGTT-AAAACGTTCGAAGTTGATCATTGTCCAGTGC--------GGG-TGTGACA--TCATCA-----------AGTAAATGAT-TGTC-AT-CAC-TTTCCGGTT-ACTTG-GACT--------A-TAT-----GA---------------------------------------------------------------------------------------------------------------------------------------CTG-AACA--C--------------------CT-----AATG------------------AATAGC-GCT---GA----T-----------GTCTTTCACTAG-A-CTAGGCGT-CTAT------TTAGTTCGGCTTACTTTTACCTTGAACAAATTAAAGTGCTCA-AAGCAGGC----TTCATATG--CTTGAATAGTTTTGCATGGAATAATGGAAAAAGACCTCGGTCT---TA---------T-------------------------------TCGCTGCGCGCTTCGGTGCGTATGTGA--------TTTTCTATTGGTTTGATA-CGGATCA-AGAGGTAATGATTAATAGAAGCAGTTGGGGGCAT-TAGTATTGCGGCGCGAGAGGTGAAATTCTTAGACCGTCGCAAGACTAACTAAAGCGAAAGCATTTGCCAAGGATGTTTTCATTAATCAAGAACGAAAGTTAGAGGATCGAAGGCGATTAGATACCGCCCTAGTT--CTAACTGTAAACGATGACAGCTAGCGATTGGGTGTCACT-A---CATAATGGTGCACTCAGTAGCTTTCCGGGAAACTA--AAGCTAGTTTCCGGGGGAAGTATGGTTGCAAAGTTGAAACTTAAAGGAATTGACGGAAGATTACCTCCA-GGAATGGAATTTGCGGC-TTAATTTGACTCAACACGGGAAAACTTAC----CAGGTCC-GAACTCAAGTGGGTATGAC-AATTTGATAGCGTTTT-CACG-AATTTGAGGGT--AGT-------------------------------------------------------------------
>Rheotanytarsus  sp.1
------GGAGGTA------GTGACGAAAAATAACAATATAGAACTAGTA-AACTATGTTCTGTAATTGGAATGAATCAAGTTTAAATCCTTTAGTGAGGATCAAGTGGAGGGCAAGTCTGGTGCCAGCAGCCGCGGTAATTCCAGCTCCACTAGCGTATGTTAAAATTGTTGCGGTT-AAAACGTTCGAAGTTGATCATTGTCCAGTAC--------GGG-GGTGACA--TTGCCA-----------AGTAAGCAAT-TGTC-AT-CG--CTTTCGTTT-ACTCG-GACT--------A-TAT-----GA---------------------------------------------------------------------------------------------------------------------------------------CCG-GACA--C--------------------TA-----AATG------------------AATAGC-AAT---GA----T-----------GCCTTTCACTAG-G-ATAGTAGT-CTAT------TTAGTTCGGCTTACTTTTACCTTGAACAAATTAAAGTGCTCA-AAGCAGGC----TCGATATG--CTTGAATAGTTTTGCATGGAATAATGGAAAAAGACCTCGGTAT---TA---------T---------------------------------GCTTGTGGCGTGCAAGCGTCACGGC--------TTTTTTATTGGTTTGATA-CAGATCA-AGAGGTAATGATTAATAGAAGCAGTTGGGGGCAT-TAGTATTGCGGCGCGAGAGGTGAAATTCTTAGACCGTCGCAAGACTAACTAAAGCGAAAGCATTTGCCAAGGATGTTTTCATTAATCAAGAACGAAAGTTAGAGGATCGAAGGCGATTAGATACCGCCCTAGTT--CTAACTGTAAACGATGACAGCTAGCGATTGGGTGTCACT-A---CTTAATGGTGCACTCAGTAGCTTTCCGGGAAACTA--AAGCCAGTTTCCGGGGGAAGTATGGTTGCAAAGTTGAAACTTAAAGGAATTGACGGAAGATTACCTCCA-GAAATGGAATTTGCGGT-TTAATTTGACTCAACACGGGAAAGCTTAC----CAGGTCC-GAACTCAAGTGGGTNNNC--AATTTGATAGCGTTTT-CACG-AATTTGAGGGT--AGTGGTGCA-------------------------------------------------------------
>Rheotanytarsus  sp. 2
------GGAGGTA------GTGACGAAAAATAACAATATAGAACTAGTA-AACTATGTTCTGTAATTGGAATGAATCAAGTTTAAATCCTTTAGTGAGGATCAAGTGGAGGGCAAGTCTGGTGCCAGCAGCCGCGGTAATTCCAGCTCCACTAGCGTATGTTAAAATTGTTGCGGTT-AAAACGTTCGAAGTTGATTGTTGTCCAGTAC--------GGG-TGTAACA--TCATCA-----------TATGTGTGAT-TGTT-AT-CAC-TTTTCGTTC-ACTTG-GACT--------A-TAT-----GA---------------------------------------------------------------------------------------------------------------------------------------CTG-AACA--C--------------------TA-----AATG------------------AATAGC-AGT---GA----T-----------GCCCTTCACTGG-G-CTAGCTGT-CTAT------TTAGTTCGGCTTACCTTTACCTTGAACAAATTAAAGTGCTCA-AAGCAGGC-----TCGTATG--CTTGAATAGTTTTGCATGGAATAATGGAAAAAGACCTCGGTCT---TA---------T--------------------------------GCTTAGCGGCGTGCAAGCGTCGCGGC--------TTTTCTATTGGTTTGATA-CAGATCA-AGAGGTAATGATTAATAGAAGCAGTTGGGGGCAT-TAGTATTGCGGCGCGAGAGGTGAAATTCTTAGACCGTCGCAAGACTAACTAAAGCGAAAGCATTTGCCAAGGATGTTTTCATTAATCAAGAACGAAAGTTAGAGGATCGAAGGCGATTAGATACCGCCCTAGTT--CTAACTGTAAACGATGACAGCTAGCGATTGGGTGTCACT-A---CTTAATGGTGCACTCAGTAGCTTTCCGGGAAACTA--AAGCCAGTTTCCGGGGGAAGTATGGTTGCAAAGTTGAAACTTAAAGGAATTGACGGAAGATTACCTCCA-GAAATGGAATTTGCGGT-TTAATTTGACTCAACACGGGAAAGCTTAC----CAGGTCC-GAACTCAAGTGGGTATGAC-AATTTGATAGCGTTTT-CACG-AATTTGA----------------------------------------------------------------------------
>Riethia  sp. 2
------GGAGGTA------GTGACGAAAAATAACAATATAGAACTAGTT-AACTATGTTCTGTAATTGGAATGAATCAAGTTTAAATCCTTTAATGAGGATCAAGTGGAGGGCAAGTCTGGTGCCAGCAGCCGCGGTAATTCCAGCTCCACTAGCGTATGTTAAAATTGTTGCGGTT-AAAACGTTCGAAGTTGATTATTGTCCAGTAC--------GGG-TGTGACA--TCGTCA-----------AGTAAACGAT-TGTC-AT-CA--CTTCCGGTC-ACTTG-GACT--------A-TAT-----GA---------------------------------------------------------------------------------------------------------------------------------------CTG-AACA--C--------------------TA-----AATG------------------AATAGC-ATT---GA----T-----------GCCTTTCATTAG-G-CTAGATGT-CTAT------TTAGTTCGGCTTACTTTTACCTTGAACAAATTAAAGTGCTCA-AAGCAGGC----TCGATATG--CTTGAATAGTTTTGCATGGAATAATGGAAAAAGACCTCGGTCT---TA---------T----------------------------TTGCCCACAGATGTATGTCTGGGCGGGTGA--------TTTTCTATTGGTTTGATA-CAGATCA-AGAGGTAATGATTAATAGAAGCAGTTGGGGGCAT-TAGTATTACGGCGCGAGAGGTGAAATTCTTAGACCGTCGTAAGACTAACTAAAGCGAAAGCATTTGCCAAGGATGTTTTCATTAATCAAGAACGAAAGTTAGAGGATCGAAGGCGATTAGATACCGCCCTAGTT--CTAACTGTAAACGATGACAGCTAGCAATTGGGTGTCACT-A---CTTAATGGTGCACTCAGTAGCTTTCCGGGAAACTA--AAGCCAGTTTCCGGGGGAAGTATGGTTGCAAAGTTGAAACTTAAAGGAATTGACGGAAGACTACCACAA-GTGATGGAATCTGCGGT-TTAATTTGACTCAACACGGGAAAGCTTAC----CAGGTCC-GAACTCAAGTGGGTATGAC-AATTTGACAGCGTTTT-CACG-AATTTGAGGGT--AGTGGTGCAT-GGCCG------------------------------------------------------
>Riethia  sp. 3
------GGAGGTA------GTGACGAAAAATAACAATATAGAACTAGTT-AACTATGTTCTGTAATTGGAATGAATCAAGTTTAAATCCTTTAATGAGGATCAAGTGGAGGGCAAGTCTGGTGCCAGCAGCCGCGGTAATTCCAGCTCCACTAGCGTATGTTAAAATTGTTGCGGTT-AAAACGTTCGAAGTTGATTGTTGTCCAGTAC--------GGG-TGTGACA--TYGTYA-----------AGTAAACGAT-TGTC-AT-CAC--TTCCGGTA-ACTCG-GACT--------A-TAT-----GA---------------------------------------------------------------------------------------------------------------------------------------CTG-AACA--C--------------------TA-----AATG------------------AATAGC-ATT---GA----T-----------GCCTTTCATTAG-G-CTAGATGT-CTAT------TTAGTTCGGCTTACTTTTACCTTGAACAAATTAAAGTGCTCA-AAGCAGGC----TCGATATG--CTTGAATAGTTTTGCATGGAATAATGGAAAAAGACCTCGGTCT---TA---------T------------------------TTGTCTGGTGCGTGCTCCGGCACGTGCTTGATGA--------TTTTCTATTGGTTTGATA-CAGATCA-AGAGGTAATGATTAATAGAAGCAGTTGGGGGCAT-TAGTATTACGGCGCGAGAGGTGAAATTCTTAGACCGTCGTAAGACTAACTAAAGCGAAAGCATTTGCCAAGGATGTTTTCATTAATCAAGAACGAAAGTTAGAGGATCGAAGGCGATTAGATACCGCCCTAGTT--CTAACTGTAAACGATGACAGCTAGCAATTGGGTGTCACT-A---CTTAATGGTGCACTCAGTAGCTTTCCGGGAAACTA--AAGCCAGTTTCCGGGGGAAGTATGGTTGCAAAGTTGAAACTTAAAGGAATTGACGGAAGACTACCACAA-GTGATGGAATCTGCGGT-TTAATTTGACTCAACACGGGAAAGCTTAC----CAGGTCC-GAACTCAAGTGGGTATGAC-AATTTGACAGCGTTTT-CACG-AATTTGAGGGT--AGTGGTGCAT-G----------------------------------------------------------
>Riethia  sp. 4
------GGAGGTA------GTGACGAAAAATAACAATATAGAACTAGTT-AACTATGTTCTGTAATTGGAATGAATCAAGTTTAAATCCTTTAATGAGGATCAAGTGGAGGGCAAGTCTGGTGCCAGCAGCCGCGGTAATTCCAGCTCCACTAGCGTATGTTAAAATTGTTGCGGTT-AAAACGTTCGAAGTTGATTGTTGTCCAGTAC--------GGG-TGTGACA--TCGTCA-----------AGTAAACGAT-TGTC-AT-CA--CTTCCGGTA-ACTCG-GACT--------A-TAT-----GA---------------------------------------------------------------------------------------------------------------------------------------CTG-AACA--C--------------------TA-----AATG------------------AATAGC-ATT---GA----T-----------GCCTTTCATTAG-G-CTAGATGT-CTAT------TTAGTTCGGCTTACTTTTACCTTGAACAAATTAAAGTGCTCA-AAGCAGGC----TCGATATG--CTTGAATAGTTTTGCATGGAATAATGGAAAAAGACCTCGGTCT---TA---------T------------------------TTGTCTGGTGCGTGCTCCGGCACGTGCTTGATGA--------TTTTCTATTGGTTTGATA-CAGATCA-AGAGGTAATGATTAATAGAAGCAGTTGGGGGCAT-TAGTATTACGGCGCGAGAGGTGAAATTCTTAGACCGTCGTAAGACTAACTAAAGCGAAAGCATTTGCCAAGGATGTTTTCATTAATCAAGAACGAAAGTTAGAGGATCGAAGGCGATTAGATACCGCCCTAGTT--CTAACTGTAAACGATGACAGCTAGCAATTGGGTGTCACT-A---CTTAATGGTGCACTCAGTAGCTTTCCGGGAAACTA--AAGCCAGTTTCCGGGGGAAGTATGGTTGCAAAGTTGAAACTTAAAGGAATTGACGGAAGACTACCACAA-GTGATGGAATCTGCGGT-TTAATTTGACTCAACACGGGAAAGCTTAC----CAGGTCC-GAACTCAAGTGGGTATGAC-AATTTGACAGCGTTTT-CACG--------------AAT-------------------------------------------------------------------
>Riethia stictoptera
------GGAGGTA------GTGACGAAAAATAACAATATAGAACTAGTT-AACTATGTTCTGTAATTGGAATGAATCAAGTTTAAATCCTTTAATGAGGATCAAGTGGAGGGCAAGTCTGGTGCCAGCAGCCGCGGTAATTCCAGCTCCACTAGCGTATGTTAAAATTGTTGCGGTT-AAAACGTTCGAAGTTGATTATTGTCCAGTAC--------GGG-TGTGACA--TCGTCA-----------AGTAAACGAT-TGTC-AT-CA--CTTCCGGTC-ACTTG-GACT--------A-TAT-----GA---------------------------------------------------------------------------------------------------------------------------------------CTG-AACA--C--------------------TA-----AATG------------------AATAGC-ATT---GA----T-----------GCCTTTCATTAG-G-CTAGATGT-CTAT------TTAGTTCGGCTTACTTTTACCTTGAACAAATTAAAGTGCTCA-AAGCAGGC----TCGATATG--CTTGAATAGTTTTGCATGGAATAATGGAAAAAGACCTCGGTCT---TA---------T---------------------------------TTGCCCCGCARTTTTGCGGTGGTGA--------TTTTCTATTGGTTTGATA-CAGATCA-AGAGGTAATGATTAATAGAAGCAGTTGGGGGCAT-TAGTATTACGGCGCGAGAGGTGAAATTCTTAGACCGTCGTAAGACTAACTAAAGCGAAAGCATTTGCCAAGGATGTTTTCATTAATCAAGAACGAAAGTTAGAGGATCGAAGGCGATTAGATACCGCCCTAGTT--CTAACTGTAAACGATGACAGCTAGCAATTGGGTGTCACT-A---CTTAATGGTGCACTCAGTAGCTTTCCGGGAAACTA--AAGCCAGTTTCCGGGGGAAGTATGGTTGCAAAGTTGAAACTTAAAGGAATTGACGGAAGACTACCACAA-GTGATGGAATCTGCGGT-TTAATTTGACTCAACACGGGAAAGCTTAC----CAGGTCC-GAACTCAAGTGGGTATGAC-AATTTGACAGCGTTTT-CACG-AATTTGAGGGT--AGTGGTGCAT-GGCCG------------------------------------------------------
>Shangomyia impectinata
------GGAGGTA------GTGACGAAAAATAACAATATAGAACTAGTT-AACTATGTTCTGTAAATGGAATGAATTGAATTTAAATCCTTCATTGAGGATCAAGTGGAGGGCAAGTCTGGTGCCAGCAGCCGCGGTAATTCCAGCTCCACTAGCGTATATTAAAATTGTTGCGGTT-AAAACGTTCGAAGTTGATTATTGTCCAGTAC--------GGG-TGTGGTA--TTGTCA-----------TTTGTACAAT-TGCC-AT-CAC-TTTCCGATG-ACTTG-GACT--------ACGAT-----GA---------------------------------------------------------------------------------------------------------------------------------------CTG-AACA--T-------------------CTA-----AATG------------------AATAGC-ATT---GA----T-----------GCCCTTTATTGGTG-CTAGATGT-CTAT------TTAGTTCGGCTTATTTTTACCTTGAACAAATTAGAGTGCTTA-AAGCAGGC---TTTTATATGC-CTTGAATATTTTTGCATGGAATAATGGAAAAAGATCTCGGTCT---TA---------T-------------------------TTTTATTGCATCCCTCGTGGGTGTACATAAAAA--------GTTTCTATTGGTTTGATA-AGGATCA-AGAGGTAATGATTAATAGAAGCAGTTGGGGGCAT-TAGTATTACGGCGCGAGAGGTGAAATTCTTAGACCGTCGTAAGACTAACTAAAGCGAAAGCATTTGCCAAGGATGTTTTCATTAATCAAGAACGAAAGTTAGAGGATCGAAGGCGATTAGATACCGCCCTAGTT--CTAACTGTAAACGATGACAGCTAGCGATTGGATGTCACT-AAT-TATAATGGTGCATTCAGTAGCTTTTCGGGAAACCA--AAGCAAGTTTCCGGGGGAAGTATGGTTGCAAAGCTGAAACTTAAAGGAATTGACGGAAGGTCACCACCA-GGAATGGAATTTGCGGC-TTAATTTGACTCAACACGGGACAACTTAC----CAGGTCC-GAACTCAATAGGGTATGAC-AGTTTGATAGCGCTTT-CTTG-AAATTGAGGGT--AGTGGTGC--------------------------------------------------------------
>Skusella  sp. 1
------GGAGGTA------GTGACGAAAAATAACAATATAGAACTAGTT-AACTATGTTCTGTAATTGGAATGAATCAAGTTTAAATCCTTTAATGAGGATCAAGTGGAGGGCAAGTCTGGTGCCAGCAGCCGCGGTAATTCCAGCTCCACTAGCGTATGTTAAAATTGTTGCGGTT-AAAACGTTCGAAGTTGATTATTGTCCAGTAC--------GGG-TGTGACA--TTATAT-----------ATACTATAAT-TGTC-AT-CAC-TTTCCGATT-ACTTG-GACT--------A-TAT-----GA---------------------------------------------------------------------------------------------------------------------------------------CTG-AACA--C-------------------TAA-----AATG------------------AATAGC-ATT---GA----C-----------GCCTTTCATTAG-G-CTAAATGT-CTAT------TTAGTTCGGCTTACTTTTACCTTGAACAAATTAAAGTGCTCA-AAGCAGGC----TCGATATG--CTTGAATAGTTTTGCATGGAATAATGGAAAAAGACCTCGGTCT---TA---------T------------TCGTTGGCGTGCGCGTGCATTCGCGTGTGTGCGTACGTTTCAATGA--------TTTTCTATTGGTTTGATA-CAGATCA-AGAGGTAATGATTAATAGAAGCAGTTGGGGGCAT-TAGTATTACGGCGCGAGAGGTGAAATTCTTAGACCGTCGTAAGACTAACTAAAGCGAAAGCATTTGCCAAGGATGTTTTCATTAATCAAGAACGAAAGTTAGAGGATCGAAGGCGATTAGATACCGCCCTAGTT--CTAACTGTAAACGATGACAGCTAGCGATTGGGTGTCACT-A---CATAATGGTGCACTCAGTAGCTTTCCGGGAAACTA--AAGCTAGTTTCCGGGGGAAGTATGGTTGCAAAGTTGAAACTTAAAGGAATTGACGGAAGATTACCTCCA-GGAATGGAGCTTGCGGC-TTAATTTGACTCAACACGGGAAAACTTAC----CAGGTCC-GAACTCAAGTGGGTATGAC-AATTTGACAGCGTTTT-CACG-AATTTGAGGGT--AGTGGTGCAT-GGCCG------------------------------------------------------
>Skusella  sp. 2
------GGAGGTA------GTGACGAAAAATAACAATATAGAACTAGTT-AACTATGTTCTGTAATTGGAATGAATCAAGTTTAAATCCTTTAATGAGGATCAAGTGGAGGGCAAGTCTGGTGCCAGCAGCCGCGGTAATTCCAGCTCCACTAGCGTATGTTAAAATTGTTGCGGTT-AAAACGTTCGAAGTTGATTATTGTCCAGTAC--------GGG-TGTGACA--TTATAT-----------ATACTATAAT-TGTC-AT-CAC-TTTCCGATT-ACTTG-GACT--------A-TAT-----GA---------------------------------------------------------------------------------------------------------------------------------------CTG-AACA--C-------------------TAA-----AATG------------------AATAGC-ATT---GA----C-----------GCCTTTCATTAG-G-CTAAATGT-CTAT------TTAGTTCGGCTTACTTTTACCTTGAACAAATTAAAGTGCTCA-AAGCAGGC----TCGATATG--CTTGAATAGTTTTGCATGGAATAATGGAAAAAGACCTCGGTCT---TA---------T-----------------------TTGTTAATTTGCCATTTTTAATGGTGAGTTAATGA--------TTTTCTATTGGTTTGATA-CAGATCA-AGAGGTAATGATTAATAGAAGCAGTTGGGGGCAT-TAGTATTACGGCGCGAGAGGTGAAATTCTTAGACCGTCGTAAGACTAACTAAAGCGAAAGCATTTGCCAAGGATGTTTTCATTAATCAAGAACGAAAGTTAGAGGATCGAAGGCGATTAGATACCGCCCTAGTT--CTAACTGTAAACGATGACAGCTAGCGATTGGGTGTCACT-A---CATAATGGTGCACTCAGTAGCTTTCCGGGAAACTA--AAGCTAGTTTCCGGGGGAAGTATGGTTGCAAAGTTGAAACTTAAAGGAATTGACGGAAGATTACCTCCA-GGAATGGAGCTTGCGGC-TTAATTTGACTCAACACGGGAAAACTTAC----CAGGTCC-GAACTCAAGTGGGTATGAC-AATTTGACAGCGTTTT-CACG-AATTTGAGGGT--AGTGGTGCAT-GGCCGTTCTTAGG----------------------------------------------
>Stempellina  sp. 1
--------------------------------------------------------------------------------------------------------------------------GCCAGCAGCCGCGGTAATTCCAGCTCCACTAGCGTATGTTAAAATTGTTGCGGTT-AAAACGTTCGAAGTTGATATTTGTCCAGTAC--------TAA-TGTGACA--CCATCA-------------TGTATGGT-TGTC-AT-CA--TTTTTGTTT-ACTTG-GACT--------A-TAT-----GA---------------------------------------------------------------------------------------------------------------------------------------CTG-AACA--C--------------------TA-----AATG------------------AATAGC-ATT---GA----T-----------GCCTTTCACTAG-G-CTAGATGT-CTAT------TTAGTTCGGCTTACTTTTACCTTGAACAAATTAAAGTGCTCA-AAGCAGGC----TCGATATG--CTTGAATAGTTTTGCATGGAATAATGGAAAAAGACCTCGGTCT---TA---------T-------------------------------GCCGGCGGGCATTTCGGTGTCCGTTGG--------TTTTCTATTGGTTTGATA-CAGATCA-AGAGGTAATGAATAATAGAAGCAGTCGGGGGCAT-TAGTATTACGGCGCGAGAGGTGAAATTCTTAGACCGTCGTAAGACTAACTAAAGCGAAAGCATTTGCCAAGGATGTTTTCATTAATCAAGAACGAAAGTTAGAGGATCGAAGGCGATTAGATACCGCCCTAGTT--CTAACTGTAAACGATGACAGCTAGCGATTGGGTGTCACT-A---CTTAATGGTGCACTCAGTAGCTTTCCGGTAAACTA--AAGCCAGTTTCCGGGGGAAGTATGGTTGCAAAGTTGAAACTTAAAGGAATTGACGGAAGATTACCTCCA-GAAATGGAGCTTGCGGT-TTAATTTGACTCAACACGGGAAAGCTTAC----CAGGTCC-GAACTCAAGTGGGTATGAC-AATTTGACAGCGTTTT-CACG-AATTTGAGGGT--AGTGGTGCAT-GGC--------------------------------------------------------
>Stempellina  sp. 2
------GGAGGTA------GTGACGAAAAATAACAATATAGAACTNATA-ATTTA-GTTCTGTAATTGGAATGAATCAAGTTTAAATCCTTTAGTGAGGATCAAGTGGAGGGCAAGTCTGGTGCCAGCAGCCGCGGTAATTCCAGCTCCACTAGCGTATGTTAAAATTGTTGCGGTT-AAAACGTTCGAAGTTGATATTTGTCCAGTAC--------TAA-TGTGACA--CCATCA-------------TGTATGGT-TGTC-AT-CA--TTTTTGTTT-ACTTG-GACT--------A-TAT-----GA---------------------------------------------------------------------------------------------------------------------------------------CTG-AACA--C--------------------TA-----AATG------------------AATAGC-ATT---GA----T-----------GCCTTTCACTAG-G-CTAGANGT-CTAT------TTAGTTCGGCTTACTTTTACCTTGAACAAATTAAAGTGCTCA-AAGCAGGC----TCGATATG--CTTGAATAGTTTTGCATGGAATAATGGAAAAAGACCTCGGTCT---TA---------T---------------------------------GCCGGCGGCATTTCGGTGTCGTTGG--------TTTTCTATTGGTTTGATA-CAGATCA-AGAGGTAATGAATAATAGAAGCAGTCGGGGGCAT-TAGTATTACGGCGCGAGAGGTGAAATTCTTAGACCGTCGTAAGACTAACTAAAGCGAAAGCATTTGCCAAGGATGTTTTCATTAATCAAGAACGAAAGTTAGAGGATCGAAGGCGATTAGATACCGCCCTAGTT--CTAACTGTAAACGATGACAGCTAGCGATTGGGTGTCACT-A---CTTAATGGTGCACTCAGTAGCTTTCCGGTAAACTA--AAGCCAGTTTCCGGGGGAAGTATGGTTGCAAAGTTGAAACTTAAAGGAATTGACGGAAGATTACCTCCA-GAAATGGAGCTTGCGGT-TTAATTTGACTCAACACGGGAAARCTTAC----CAGGTCC-GAACTCAAGTGGGTATGACAATTTGAACAGCGTTTT-CACG-AATTTGRGGGT--AGTGGTGCAT-GGCCG------------------------------------------------------
>Stenochironomus  sp. 2
------GGAGGTA------GTGACGAAAAATAACAATATAGAACTAGTA-TACTATGTTCTGTAATTGGAATGAATTAAGTTTAAATCCTTTAATGAGGATCAAGTGGAGGGCAAGTCTGGTGCCAGCAGCCGCGGTAATTCCAGCTCCACTAGCGTATGTTAAAATTGTTGCGGTT-AAAACGTTCGAAGTTGATTATTGTCCAGTGC--------GGG-TGTGACA--TCGGCA------------AAAGTTGAT-TGTC-AT-CAC-TTTCCGGTT-ACTTG-GACT--------A-TAT-----GA---------------------------------------------------------------------------------------------------------------------------------------CTG-AACA--T--------------------TT-----AATG------------------GATAGC-ATT---GA----T-----------GTCTTTTATTAG-A-CTAGATGT-CTAT------TTAGTTCGGCTTACTTTTACCTTGAACAAATTAAAGTGCTTA-AAGCAGGC----TTTATATG--CTTGAATAGTTTTGCATGGAATAATGGAAAAAGACCTCGGTCT---TA---------T--------------------------------------TCAATGGTGATGGCAACATTATTATTGATTTTCTATTGGTTTGATA-CGGATCA-AGAGGTAATGATTAATAGAAGCAGTTGGGGACAT-TAGTATTACGGCGCGAGAGGTGAAATTCTTAGACCGTCGTAAGACTAACTAAAGCGAAAGCATTTGTCAAGGATGTTTTCATTAATCAAGAACGAAAGTTAGAGGATCGAAGGCGATTAGATACCGCCCTAGTT--CTAACTGTAAACGATGACAGCTAGCAATTGGATGTCACTAA---TATAATGGTGCATTCAGTAGCTTTCCGGGAAACTA--AAGCTAGTTTCCGGGGGAAGTATGGTTGCAAAGTTGAAACTTAAAGGAATTGACGGAAGATTACCTCCA-GGAATGGAATTTGCGGC-TTAATTTGACTCAACACGGGAAAACTTAC----CAGGTCC-GAACTCAAGTGGGTATGAC-AATTTGATAGCGTTTT-CACG-AATTTGAGGGT--AGTGGTGCAT-GGCCGTTCTTAG-----------------------------------------------
>Stenochironomus  sp. 3
------GGAGGTA------GTGACGAAAAATAACAATATAGAACTAGTA-TACTATGTTCTGTAATTGGAATGAATTAAGTTTAAATCCTTTAATGAGGATCAAGTGGAGGGCAAGTCTGGTGCCAGCAGCCGCGGTAATTCCAGCTCCACTAGCGTATGTTAAAATTGTTGCGGTT-AAAACGTTCGAAGTTGATTATTGTCCAGTGC--------GGG-TGTGACA--TCATCA-----------AGTAAATGAT-TGTC-AT-CAC-TTTCCGGTT-ACTTG-GACT--------A-TAT-----GA---------------------------------------------------------------------------------------------------------------------------------------CTG-AACA--T--------------------TT-----AATG------------------GATAGC-ATT---GA----T-----------GTCTTTTATTAG-A-CTAGATGT-CTAT------TTAGTTTGGCTTACTTTTACCTTGAACAAATTAAAGTGCTTA-AAGCAGGC----TTTATATG--CTTGAATAGTTTTGCATGGAATAATGGAAAAAGACCTCGGTCT---TA---------T----------------------------TCAGTAGTGATGTACGCAAGTATATTATTA----TTGATTTTCTATTGGTTTGATA-AGGATCA-AGAGGTAATGATTAATAGAAGCAGTTGGGGACAT-TAGTATTACGGCGCGAGAGGTGAAATTCTTAGACCGTCGTAAGACTAACTAAAGCGAAAGCATTTGTCAAGGATGTTTTCATTAATCAAGAACGAAAGTTAGAGGATCGAAGGCGATTAGATACCGCCCTAGTT--CTAACTGTAAACGATGACAGCTAGCAATTGGATGTCACT-AA--TATAATGGTGCATTCAGTAGCTTTCCGGGAAACTA--AAGCTAGTTTCCGGGGGAAGTATGGTTGCAAAGTTGAAACTTAAAGGAATTGACGGAAGATTACCTCCA-GGAATGGAATTTGCGGC-TTAATTTGACTCAACACGGGAAAACTTAC----CAGGTCC-GAACTCAAGTGGGTATGAC-AATTTGATAGCGTTTT-CACG-AATTTGAGGGT--AGTGGTGCAT-GGCCGTTCTTAGTTC--------------------------------------------
>Stenochironomus  sp. 4
------GGAGGTA------GTGACGAAAAATAACAATATAGAAC--ATTATATTATGTTCTGTAATTGGAATGAATCAAGTTTAAATCCTTTAATGAGGATCAAGTGGAGGGCAAGTCTGGTGCCAGCAGCCGCGGTAATTCCAGCTCCACTAGCGTATGTTAAAATTGTTGCGGTT-AAAACGTTCGAAGTTGATTATTGTCCAGTGC--------GGG-TGTGACA--TCGTCA------------AAAGATGAT-TGTC-AT-CAC--TTCCGGTT-ACTTG-GACT--------A-TAT-----GA---------------------------------------------------------------------------------------------------------------------------------------CTG-AACA--C---------------------T-----AATG------------------GATAGC-ATT---GA----T-----------GTCTTTCATTAG-A-CTAGATGT-CTAT------TTAGTTCGGCTTACTTTTACCTTGAACAAATTAAAGTGCTTA-AAGCAGGC----TTTATATG--CTTGAATAGTTTTGCATGGAATAATGGAAAAAGACCTCGGTCT---TA---------T-----------------------------TCAATGGCGACTCTCGTGGTTGTTATTGA--------TTTTCTATTGGTTTGATA-AGGATCA-AGAGGTAATGATTAATAGAAGCAGTTGGGGACAT-TAGTATTACGGCGCGAGAGGTGAAATTCTTAGACCGTCGTAAGACTAACTAAAGCGAAAGCATTTGTCAAGGATGTTTTCATTAATCAAGAACGAAAGTTAGAGGATCGAAGGCGATTAGATACCGCCCTAGTT--CTAACTGTAAACGATGACAGCTAGCAATTGGATGTCACT-AA--TATAATGGTGCATTCAGTAGCTTTCCGGGAAACTA--AAGCCAGTTTCCGGGGGAAGTATGGTTGCAAAGTTGAAACTTAAAGGAATTGACGGAAGATTACCTCCA-GGAATGGAATTTGCGGC-TTAATTTGACTCAACACGGGAAAACTTAC----CAGGTCC-GAACTCAAGTGGGTATGAC-AATTTGATAGCGTTTT-CACG-AATTTGAGGGT--AGTGGTGCAT-GGCCGTTCTTAGTTCGTGGA---------------------------------------
>Stenochironomus  sp. 5
------GGAGGTA------GTGACGAAAAATAACAATATAGAAC--ATTATATTATGYTCTGTAATTGGAATGAATCAAGTTTAAATCCTTTAATGAGGATCAAGTGGAGGGCAAGTCTGGTGCCAGCAGCCGCGGTAATTCCAGCTCCACTAGCGTATGTTAAAATTGTTGCGGTT-AAAACGTTCGAAGTTGATTATTGTCCAGTGC--------GGG-TGTGACA--TCGTCA------------AAAGATGAT-TGTC-AT-CA--CTTCCGGTT-ACTTG-GACT--------A-TAT-----GA---------------------------------------------------------------------------------------------------------------------------------------CTG-AACA-----------------------CT-----AATG------------------GATAGC-ATT---GA----T-----------GTCTTTCATTAG-A-CTAGATGT-CTAT------TTAGTTCGGCTTACTTTTACCTTGAACAAATTAAAGTGCTTA-AAGCAGGC----TTTATATG--CTTGAATAGTTTTGCATGGAATAATGGAAAAAGACCTCGGTCT---TA---------T-----------------------------TCAATGGCGACTCTCGTGGTTGTTATTGA--------TTTTCTATTGGTTTGATA-AGGATCA-AGAGGTAATGATTAATAGAAGCAGTTGGGGACAT-TAGTATTACGGCGCGAGAGGTGAAATTCTTAGACCGTCGTAAGACTAACTAAAGCGAAAGCATTTGTCAAGGATGTTTTCATTAATCAAGAACGAAAGTTAGAGGATCGAAGGCGATTAGATACCGCCCTAGTT--CTAACTGTAAACGATGACAGCTAGCAATTGGATGTCACTAA---TATAATGGTGCATTCAGTAGCTTTCCGGGAAACTA--AAGCCAGTTTCCGGGGGAAGTATGGTTGCAAAGTTGAAACTTAAAGGAATTGACGGAAGATTACCTCCA-GGAATGGAATTTGCGGC-TTAATTTGACTCAACACGGGAAAACTTAC----CAGGTCC-GAACTCAAGTGGGTATGAC-AATTTGATAGCGTTTT-CACG-AATTTGAGGGT--AGTGGTGCAT-GGCCGTTCTTAGT----------------------------------------------
>Stictochironomus  sp. 1
------GGAGGTA------GTGACGAAAAATAACAATATAGAACTAGTT-AACTATGTTCTGTAATTGGAATGAATCAAGTTTAAATCCTTTAATGAGGATCAAGTGGAGGGCAAGTCTGGTGCCAGCAGCCGCGGTAATTCCAGCTCCACTAGCGTATGTTAAAATTGTTGCGGTT-AAAACGTTCGAAGTTGATCATTGTCCAGTGC--------GGG-TGTGACA--TTGTCA-----------AGAAGATGAT-TGTC-AT-CAC-TTTCCGGTT-ACTTG-GACT--------A-TAT-----GA---------------------------------------------------------------------------------------------------------------------------------------CTG-AACA--C--------------------TA-----AATG------------------AATAGC-ATT---GA----T-----------GTCTTTCACTAG-A-CTAGATGT-CTAT------TTAGTTCGGCTTACTTTTACCTTGAACAAATTAAAGTGCTCA-AAGCAGGC----TTTATATG--CTTGAATAGTTTTGCATGGAATAATGGAAAAAGACCTCGGTCT---TA---------T------------------------------TCGTAATGGCATTTCGGTGCTTGCGCGA--------TTTTCTATTGGTTTGATA-CGGATCA-AGAGGTAATGATTAATAGAAGCAGTTGGGGGCAT-TAGTATTACGGCGCGAGAGGTGAAATTCTTAGACCGTCGTAAGACTAACTAAAGCGAAAGCATTTGCCAAGGATGTTTTCATTAATCAAGAACGAAAGTTAGAGGATCGAAGGCGATTAGATACCGCCCTAGTT--CTAACTGTAAACGATGACAGCTAGCGATTGGGTGTCACT-A---CATAATGGTGCACTCAGTAGCTTTCCGGGAAACTA--AAGCTAGTTTCCGGGGGAAGTATGGTTGCAAAGTTGAAACTTAAAGGAATTGACGGAAGATTACCTCCA-GGAATGGAATTTGCGGC-TTAATTTGACTCAACACGGGAAAACTTAC----CAGGTCC-GAACTCAAGTGGGTATGAC-AATTTGATAGCGTTTT-CACG-AATTTGAGGGT--AGTGGTGCAT-GGCCG------------------------------------------------------
>Stictochironomus  sp. 2
------GGAGGTA------GTGACGAAAAATAACAATATAGAACTAGTT-AACTATGTTCTGTAATTGGAATGAATCAAGTTTAAATCCTTTAATGAGGATCAAGTGGAGGGCAAGTCTGGTGCCAGCAGCCGCGGTAATTCCAGCTCCACTAGCGTATGTTAAAATTGTTGCGGTT-AAAACGTTCGAAGTTGATCATTGTCCAGTGC--------GGG-TGTGACA--TCATCA-----------AGTAAATGAT-TGTC-AT-CAC-TTTCCGGTT-ACTTG-GACT--------A-TAT-----GA---------------------------------------------------------------------------------------------------------------------------------------CTG-AACA--C---------------------T-----AATG------------------AATAGC-ATT---GA----T-----------GTCTTTCACTAG-A-CTAGATGT-CTAT------TTAGTTCGGCTTACTTTTACCTTGAACAAATTAAAGTGCTCA-AAGCAGGC----TTTATATG--CTTGAATAGTTTTGCATGGAATAATGGAAAAAGACCTCGGTCT---TA---------T------------------TCGTGACAGATTAGCACTTTGCGGTGTTAATTTTGAACGA--------TTTTCTATTGGTTTGATA-CGGATCA-AGAGGTAATGATTAATAGAAGCAGTTGGGGGCAT-TAGTATTACGGCGCGAGAGGTGAAATTCTTAGACCGTCGTAAGACTAACTAAAGCGAAAGCATTTGCCAAGGATGTTTTCATTAATCAAGAACGAAAGTTAGAGGATCGAAGGCGATTAGATACCGCCCTAGTT--CTAACTGTAAACGATGACAGCTAGCGATTGGGTGTCACT-A---CATAATGGTGCACTCAGTAGCTTTCCGGGAAACTA--AAGCTAGTTTCCGGGGGAAGTATGGTTGCAAAGTTGAAACTTAAAGGAATTGACGGAAGATTACCTCCA-GGAATGGAATTTGCGGC-TTAATTTGACTCAACACGGGAAAACTTAC----CAGGTCC-GAACTCAAGTGGGTATGAC-AATTTGATAGCGTTTT-CACG-AATTTGAGGGT--AGTGGTGCAT-GGCCGTTCTTAG-----------------------------------------------
>Sublettea  sp.
------GGAGGTA------GTGACGAAAAATAACAATATAGAACTCTT--AAAGATGTTCTGTAATTGGAATGAATCAAGTTTAAATCCTTTAATGAGGATCAAGTGGAGGGCAAGTCTGGTGCCAGCAGCCGCGGTAATTCCAGCTCCACTAGCGTATGTTAAAATTGTTGCGGTT-AAAACGTTCGAAGTTGATCATTGTCCAGTAC--------GGG-TGTGACA--CTGTCA-----------TGTAAACAGT-CGTC-AT-CG--CTTTCGTTT-ACTCG-GACT--------A-TAT-----GA---------------------------------------------------------------------------------------------------------------------------------------CTG-AACA--C--------------------TA-----AATG------------------AATAGC-AAT---GA----T-----------GCCTTTCACTAG-G-CTAGTTGT-CTAT------TTAGTTCGGCTTACTTTTACCTTGAACAAATTAAAGTGCTCA-AAGCAGGC----TCAATATG--CTTGAATAGTTTTGCATGGAATAATGGAAAAAGACCTCGGTCT---TA---------T----------------------------------GCTGTGGTGCGCAAGTATCATGGC--------TTTTCTATTGGTTTGATA-CAGATCA-AGAGGTAATGATTAATAGAAGCAGTTGGGGGCAT-TAGTATTACGGCGCGAGAGGTGAAATTCTTAGACCGTCGTAAGACTAACTAAAGCGAAAGCATTTGCCAAGGATGTTTTCATTAATCAAGAACGAAAGTTAGAGGATCGAAGGCGATTAGATACCGCCCTAGTT--CTAACTGTAAACGATGACAGCTAGCGATTGGGTGTCACT-A---CTTAATGGTGCACTCAGTAGCTTTCCGGGAAACTA--AAGCCAGTTTCCGGGGGAAGTATGGTTGCAAAGTTGAAACTTAAAGGAATTGACGGAAGATTACCTCCA-GAAATGGAATTTGCGGT-TTAATTTGACTCAACACGGGAAAGCTTAC----CAGGTCC-GAACTCAAGTGGGTATGAC-AATTTGATAGCGTTTT-CACG-AATTTGAGGGT--AGTGGTGCAT-GG---------------------------------------------------------
>Tanytarsus  sp.
------GGAGGTA------GTGACGAAAAATAACAATATAGAACTAGTA-AACTATGTTCTGTAATTGGAATGAATCAAGTTTAAATCCTTTAGTGAGGATCAAGTGGAGGGCAAGTCTGGTGCCAGCAGCCGCGGTAATTCCAGCTCCACTAGCGTATGTTAAAATTGTTGCGGTT-AAAACGTTCGAAGTTGATCGTTGTCCAGTGC--------GGG-TGTGATA--TCGTTC------------ATAAACGAT-TGTC-AT-CGCTTT----GTT-ACTCG-GACT--------A-TAT-----GA---------------------------------------------------------------------------------------------------------------------------------------CTG-AACA--C--------------------TA-----AATG------------------AATAGC-AAT---GA----T-----------GCCTTTCACTAG-G-CTAGTTGT-CTAT------TTAGTTCGGCTTACTTTTACCTTGAACAAATTAAAGTGCTCA-AAGCAGGC----TCGATATG--CTTGAATAGTTTTGCATGGAATAATGGAAAAAGACCTCGGTCT---TA---TGCTGCT---------------------------------GCGTGTCTTCGCGGGCGCGCAGTGGA-------CTTTCTATTGGTTTGATA-CAGATCA-AGAGGTAATGATTAATAGAAGCAGTTGGGGGCAT-TAGTATTACGGCGCGAGAGGTGAAATTCTTAGACCGTCGTAAGACTAACTAAAGCGAAAGCATTTGCCAAGGATGTTTTCATTAATCAAGAACGAAAGTTAGAGGATCGAAGGCGATTAGATACCGCCCTAGTT--CTAACTGTAAACGATGACAGCTAGCAATTGGGTGTCACT-A---CATAATGGTGCACTCAGTAGCTTTCCGGGAAACTA--AAGCTAGTTTCCGGGGGAAGTATGGTTGCAAAGTTGAAACTTAAAGGAATTGACGGAAGATTACCACAA-GAAATGGAATTTGCGGT-TTAATTTGACTCAACACGGGGAAGCTTAC----CAGGTCA-GAACTCACGTAAGAATGAC-AATTTGACAGCGTTTT-CACG-ATTTTGAGGGT--AGTGGTGCAT-GGCCG------------------------------------------------------
>Undet Chironomini  sp. 1
------GGAGGTA------GTGACGAAAAATAACAATATAGAACTAGTT-AACTATGTTCTGTAATTGGAATGAATCAAGTTTAAATCCTTTAATGAGGATCAAGTGGAGGGCAAGTCTGGTGCCAGCAGCCGCGGTAATTCCAGCTCCACTAGCGTATGTTAAAATTGTTGCGGTT-AAAACGTTCGAAGTTGATTATTGTCCAGTGC--------GGG-TGTAACA--TCATCA-----------AGTAAATGAT-TGTT-AT-CAC-TTTCCGGTT-ACTTG-GACT--------A-TAT-----GA---------------------------------------------------------------------------------------------------------------------------------------CTG-AACA--C--------------------TA-----AATG------------------AATAGC-ATT---GA----T-----------GTCTTTCATTAG-A-CTAGATGT-CTAT------TTAGTTCGGCTTACTTTTACCTTGAACAAATTAAAGTGCTCA-AAGCAGGC----CTCATATG--CTTGAATAGTTTTGCATGGAATAATGGAAAAAGACCTCGGTCT---TA---------T--------------------------------TCGTTTGGCGTTTCGGCGTCAAATGA--------TTTTCTATTGGTTTGATA-CGGATCA-AGAGGTAATGATTAATAGAAGCAGTTGGGGGCAT-TAGTATTACGGCGCGAGAGGTGAAATTCTTAGACCGTCGTAAGACTAACTAAAGCGAAAGCATTTGCCAAGGATGTTTTCATTAATCAAGAACGAAAGTTAGAGGATCGAAGGCGATTAGATACCGCCCTAGTT--CTAACTGTAAACGATGACAGCTAGCGATTGGATGTCACT-A---CATAATGGTGCATTCAGTAGCTTTCCGGGAAACTA--AAGCTAGTTTCCGGGGGAAGTATGGTTGCAAAGTTGAAACTTAAAGGAATTGACGGAAGATTACCTCCA-GGAATGGAATTTGCGGC-TTAATTTGACTCAACACGGGAAAACTTAC----CAGGTCC-GAACTCAAGTGGGTATGAC-AATTTGATAGCGTTT--CACG-A----------------------------------------------------------------------------------
>Xestochironomus  sp. nov
-----TGGAGGTA------GTGACG-AAAATAACAATATAGAACTTTTT-AATAATGTTCTGTAATTGGAATGAATCAAGTTTAAATCCTTTAGTGAGGATCAAGTGGAGGGCAAGTCTGGTGCCAGCAGCCGCGGTAATTCCAGCTCCACTAGCGTATGTTAAAATTGTTGCGGTT-AAAACGTTCGAAGTTGATTATTGTTCAGTTC--------GGG-TGTGACA--TCAT-------------ATTAAATGAT-TGTC-AT-CA--CTTTCGATT-ACTTG-AACC----------TATT----GA---------------------------------------------------------------------------------------------------------------------------------------CTG-AACA--C--------------------TA-----AATG------------------AATAGC-ATT---GA----T-----------GTCTTTTACTAG-A-CTAGATGT-CTAT------TTAGTTCAGCTTA-TTTTACCTTGAACAAATTAAAGTGCTCA-AAGCAGGC----TTTATATG--CTTGAATAGTTTTGCATGGAATAATGGAAAAAGACCTCGGTCT---TA---------T-------------------------TTGCTGGCATATTTATTTATATGTGTTAGTGAA--------GTTTCTGTTGGTTTGATA-AAGATCA-AGAGGTAATGATTAATAGAAGCAGTTGGGGACAT-TAGTATTACGGCGCGAGAGGTGAAATTCTTAGACCGTCGTAAGACTAACTAAAGCGAAAGCATTTGTCAAGGATGTTTTCATTAATCAAGAACGAAAGTTAGAGGATCGAAGGCGATTAGATACCGCCCTAGTT--CTAACTGTAAACGATGACAGCTAGCAATTGGGTGTCACTAA---TATAATGGTGCACTCAGTAGCTTTCCGGGAAACTA--AAGCTAGTTTCCGGGGGAAGTATGGTTGCAAAGTTGAAACTTAAAGGAATTGACGGAAGATTACCTCCA-GGAATGGAATTTGCGGC-TTAATTTGACTCAACACGGGAAAACTTAC----CAGGTCC-GAACTCAAGTGGGTATGAC-AATTTGATAGCGTTTT-CACG-AATTTGAGGGT--AGTGGTGCAT-GGCCG------------------------------------------------------
>Xiaomyia  sp.
------GGAGGTA------GTGACGAAAAATAACAATATAGGACTAGTT-ATCTATGTTCTGTAATTGGAATGAATTGAGTTTAAATCCTTCAATGAGGATCCAGTGGAGGGCAAGTCTGGTGCCAGCAGCCGCGGTAATTCCAGCTCCACTAGCGTATATTAAAATTGTTGCGGTT-AAAACGTTCGAAGTTGATTATTGTCCAGTAC--------GGG-TGTGGCG--TTGTCA-----------TTTGTATAAC-TGCC-AT-CAC-TTTCCGATG-ACTCG-GACT--------ACTAT-----GA---------------------------------------------------------------------------------------------------------------------------------------CTG-AACA--C--------------------TA-----AATG------------------AATAGC-ATT---GA----T-----------GCCCTTAATTGGCG-CTAGATGT-CTAT------TTAGTTCGGCTTATTTTTACCTTGAACAAATTAGAGTGCTTA-AAGCAGGC---TTTTATATGC-CTTGAATATTTTTGCATGGAATAATGGAACAAGATCTCGGTCT---TA---------T------------------TTTCGTCCATCATCGTTCTCGGATGATGGTGGCGCGAAAA--------GTTTCTATTGGTTTGATA-AGGATCA-AGAGGTAATGATTAATAGAAGCAGTTGGGGGCAT-TAGTATTACGGCGCGAGAGGTGAAATTCTTAGACCGTCGTAAGACTAACTAAAGCGAAAGCATTTGCCAAGGATGTTTTCATTAATCAAGAACGAAAGTTAGAGGATCGAAGGCGATTAGATACCGCCCTAGTT--CTAACTGTAAACGATGACAGCTAGCGATTGGATGTCACT-AAT-TCTAATGGTGCATTCAGTAGCTTTTCGGGAAACCA--AAGCCAGTTTCCGGGGGAAGTATGGTTGCAAAGCTGAAACTTAAAGGAATTGACGGAAGGTCACCACCATGGAATGGAATTTGCGGC-TTAATTTGACTCAACACGGGACAACTTAC----CAGGTCC-GAACTCAATAGGGTATGAC-AGTTTGATAGCGCTTT-CTTG-AAATTGAGGGT--AGTGGTGCAT-GGCCGTTCTTAGTTCGTGG----------------------------------------
>Xylochironomus kakadu
------GGAGGTA------GTGACGAAAAATAACAATATAGAACTAGTT-AACTATGTTCTGTAATTGGAATGAATCAAGTTTAAATCCTTTAATGAGGATCAAGTGGAGGGCAAGTCTGGTGCCAGCAGCCGCGGTAATTCCAGCTCCACTAGCGTATGTTAAAATTGTTGCGGTT-AAAACGTTCGAAGTTGATCATTGTCCAGTTC--------GGG-TGTGACA--TCATCA-----------AGTAAATGAT-TGTC-AT-CAC-TTTCCGTTA-ACTTG-GACT--------A-TAT-----GA---------------------------------------------------------------------------------------------------------------------------------------CTG-AACA--C--------------------TA-----AATG------------------AATAGC-ATT---GA----T-----------GTCTTTCACTAG-A-CTAGATGT-CTAT------TTAGTTCGGCTTACTTTTACCTTGAACAAATTAGAGTGCTCA-AAGCAGGC----TTTATATG--CTTGAATAGTTTTGCATGGAATAATGGAAAAAGACCTCGGTCT---TA---------T----------------------TTGCCGTTATATGACTTTTCGGAGTTTTAGCGGTGA--------TTTTCTATTGGTTTGATA-CAGATCA-AGAGGTAATGATTAATAGAAGCAGTTGGGGGCAT-TAGTATTACGGCGCGAGAGGTGAAATTCTTAGACCGTCGTAAGACTAACTAAAGCGAAAGCATTTGCCAAGGATGTTTTCATTAATCAAGAACGAAAGTTAGAGGATCGAAGGCGATTAGATACCGCCCTAGTT--CTAACTGTAAACGATGACAGCTAGCGATTGGGTGTCACT-A---CATAATGGTGCACTCAGTAGCTTTCCGGGAAACTA--AAGCTAGTTTCCGGGGGAAGTATGGTTGCAAAGTTGAAACTTAAAGGAATTGACGGAAGATTACCTCCA-GGAATGGAATTTGCGGC-TTAATTTGACTCAACACGGGAAAACTTAC----CAGGTCC-GAACTCAAGTGGGTATGAC-AATTTGATAGCGTTTT-CACG-AATTTGAGGGT--AGTGGTGCAT-GGCCGG-----------------------------------------------------
>Zavreliella  sp.
------GGAGGTA------GTGACGAAAAATAACAATATAGAACTTCTT-TAGAATGTTCTGTAATTGGAATGAATCAAGTTTAAATCCTTTAATGAGGATCAAGTGGAGGGCAAGTCTGGTGCCAGCAGCCGCGGTAATTCCAGCTCCACTAGCGTATGTTAAAATTGTTGCGGTT-AAAACGTTCGAAGTTGATTATTGTCCAGTAC--------GGG-TGTGACA--TCATCA-----------AATGTGTGAT-TGTC-AT-CAC-TTTTCGTTT-ACTTG-GACT--------A-TAT-----GA---------------------------------------------------------------------------------------------------------------------------------------CTG-AACA--C--------------------TA-----AATG------------------AATAGC-ATT---GA----T-----------GCCTTTCATTAG-G-CTAAATGT-CTAT------TTAGTTCGGCTTACTTTTACCTTGAACAAATTAAAGTGCTCA-AAGCAGGC----TCGATATG--CTTGAATAGTTTTGCATGGAATAATGGAAAAAGACCTCGGTCT---TA---------T----------------------------TTGTTGCGTCGCATTCGTGTGGCGTAATGA--------TTTTCTATTGGTTTGATA-CAGATCA-AGAGGTAATGATTAATAGAAGCAGTTGGGGGCAT-TAGTATTACGGCGCGAGAGGTGAAATTCTTAGACCGTCGTAAGACTAACTAAAGCGAAAGCATTTGCCAAGGATGTTTTCATTAATCAAGAACGAAAGTTAGAGGATCGAAGGCGATTAGATACCGCCCTAGTT--CTAACTGTAAACGATGACAGCTAGCGATTGGGTGTCACT-A---CATAATGGTGCACTCAGTAGCTTTCCGGGAAACTA--AAGCTAGTTTCCGGGGGAAGTATGGTTGCAAAGTTGAAACTTAAAGGAATTGACGGAAGATTACCTCCA-GGAATGGAGCTTGCGGC-TTAATTTGACTCAACACGGGAAAACTTAC----CAG--CGTAAACTTTTTTGGGTATGAC-AATTTGACAGCGTTTT-CACG-AATAAAAGGGT--AGTGGTGCAT-GGCCG------------------------------------------------------
>Diamesa   sp.
------GGAGGTA------GTGACGAAAAATAACAATATAGAACTAGTT-AACTATGTTCTGTAATTGGAATGAGTTAATTATAAATCCTTTAACAAGGATCTAGTGGAGGGCAAGTCTGGTGCCAGCAGCCGCGGTAATTCCAGCTCCACTAGCGTATATTAAAATTGTTGCGGTT-AAAACGTTCGAAGTTGATTATTGTCCAGTAC--------GGG-TGCTGCA--CCATCA-----------AGT-TATGGT-TGCA-GT-CA--TTTCCGATT-ACTTG-GACT--------A-TAT-----GA---------------------------------------------------------------------------------------------------------------------------------------CTG-AACA--C------------------TATT-----AATG------------------AATAGCGA-----GA----C-----------GCCTTTAATTAG---GTTATCGT-CTAT------TTAGTTCAGCTTACTATTACCTTGAACAAATTAAGGTGCTCA-AAGCAGGC----TTTATATGC-CTTGAATATTTTTGCATGGAATAATGGAAAAAGACCTCGGTCT---TA---------T---------------------------------------------------ATATTTA--------GTTTCTATTGGTTTGATA-CAGATCA-AGAGGTAATGATTAATAGAAGCAGTTGGGGGCAT-TAGTATTACGGCGCGAGAGGTGAAATTCTTAGACCGTCGTAAGACTAACTAAAGCGAAAGCATTTGCCAAGGATGTTTTCATTAATCAAGAACGAAAGTTAGAGGATCGAAGGCGATTAGATACCGCCCTAGTT--CTAACTGTAAACTATGACAGCCAGCAATTGGATGTCGCT-AC--TATTATGGCGCATTCAGTAGC-TTCCGGGAAACCA--CAGCTAGTTTCCGGGGGAAGTATGGTTGCAAAGTTGAAACTTAAAGGAATTGACGGAAGAGCACCACAA-GGCGTGGATTTTGCGGC-TTAATTTGACTCAACACGGGAAAACTTAC----CAGGTCC-GAACTTAATAGGGTAAGAC-AGATTAATAGCTCTTT-CTCG-AAATTAAGGGT--AGTGGTGCAT-GGCCGTTCTTAGT----------------------------------------------
>Harrisonina petricola
------GGAGGTA------GTGACGAAAAATAACAATATAGAACTAGTT-AACTATGTTCTGTAATTGGAATGAGTTAATTATAAATCCTTTAACAAGGATCTAGTGGAGGGCAAGTCTGGTGCCAGCAGCCGCGGTAATTCCAGCTCCACTAGCGTATATTAAAATTGTTGCGGTT-AAAACGTTCGAAGTTGATTATTGTCCAGTAC--------GGG-TGTTACA--CCATCA-----------AGT-TATGGT-TGTA-GT-CA--TTTCCGATT-ACTTG-GACT--------A-TTT-----GA---------------------------------------------------------------------------------------------------------------------------------------CTG-AACA--C------------------TATT-----AATG------------------AATAGC-AT----GA----C-----------ACCTTTCACTAG---GTTAATGC-CTAT------TTAGTTCAGCTTACTATTACCTTGAACAAATTAAGGTGCTCA-AAGCAGGC----TATATACGC-CTTGAATATTTTTGCATGGAATAATGGAAAAAGACCTCGGTCT---TA---------T-----------------------------------------------------ATTTA--------GTTTCTATTGGTTTGATA-CAGATCA-AGAGGTAATGATTAATAGAAGCAGTTGGGGGCAT-TAGTATTACGGCGCGAGAGGTGAAATTCTTAGACCGTCGTAAGACTAACTAAAGCGAAAGCATTTGCCAAGGATGTTTTCATTAATCAAGAACGAAAGTTAGAGGATCGAAGGCGATTAGATACCGCCCTAGTT--CTAACTGTAAACTATGACAGCCAGCAATTGGATGTCGCT-AC--TATTATGGCGCATTCAGTAGC-TTCCGGGAAACCA--AAGCTAGTTTCCGGGGGAAGTATGGTTGCAAAGTTGAAACTTAAAGGAATTGACGGAAGGGCACCACCA-GGAGTGGAGCCTGCGGC-TTAATTTGACTCAACACGGGAAAACTTAC----CAGGTCC-GAACTTAATAGGGTAAGAC-AGATTAATAGCTCTTT-CTCG-AAATTAAGGGT--AGTGGTGCAT-GGCCGTTCTTA------------------------------------------------
>Heptagyia annulipes
------GGAGGTA------GTGACGAAAAATAACAATATAGAACTAGTT-AACTATGTTCTGTAATTGGAATGAGTTAATTATAAATCCTTTAACAAGGATCTAGTGGAGGGCAAGTCTGGTGCCAGCAGCCGCGGTAATTCCAGCTCCACTAGCGTATATTAAAATTGTTGCGGTT-AAAACGTTCGAAGTTGATTATTGTCCAGTAC--------GGG-TGTTACA--CCATCA-----------AGT-TATGGT-TGTA-AT-CA--TTTCCGATT-ACTTG-GACT--------A-TAT-----GA---------------------------------------------------------------------------------------------------------------------------------------CTG-AACA--C------------------TATT-----AATG------------------AATAGC-AT----GA----C-----------ACCTTTCACTAG---GTTAATGC-CTAT------TTAGTTCAGCTTACTATTACCTTGAACAAATTAAGGTGCTCA-AAGCAGGC----TATATACGC-CTTGAATATTTTTGCATGGAATAATGGAAAAAGACCTCGGTCT---TA---------T-----------------------------------------------------ATTTA--------GTTTCTATTGGTTTGATA-CAGATCA-AGAGGTAATGATTAATAGAAGCAGTTGGGGGCAT-TAGTATTACGGCGCGAGAGGTGAAATTCTTAGACCGTCGTAAGACTAACTAAAGCGAAAGCATTTGCCAAGGATGTTTTCATTAATCAAGAACGAAAGTTAGAGGATCGAAGGCGATTAGATACCGCCCTAGTT--CTAACTGTAAACTATGACAGCCAGCAATTGGATGTCGCT-AC--TATTATGGCGCATTCAGTAGC-TTCCGGGAAACCA--AAGCTAGTTTCCGGGGGAAGTATGGTTGCAAAGTTGAAACTTAAAGGAATTGACGGAAGGGCACCACCA-GGAGTGGAGCCTGCGGC-TTAATTTGACTCAACACGGGAAAACTTAC----CAGGTCC-GAACTTAATAGGGTAAGAC-AGATTAATAGCTCTTT-CTCG-AAATTAAGGGT--AGTGGTGCAT-GGCCGTTCT--------------------------------------------------
>Limaya  sp.
------GGAGGTA------GTGACGAAAAATAACAATATAGAACTAGTT-AACTATGTTCTGTAATTGGAATGAGTTAATTATAAATCCTTTAACAAGGATCCAGTGGAGGGCAAGTCTGGTGCCAGCAGCCGCGGTAATTCCAGCTCCACTAGCGTATATTAAAATTGTTGCGGTT-AAAACGTTCGAAGTTGATTATTGTCCAGTAC--------GGG-TGTTACA--CCATCA-----------AGT-TATGGT-TGTA-AT-CA--TTTCCGATT-ACTTG-GACT--------A-TAT-----GA---------------------------------------------------------------------------------------------------------------------------------------CTG-AACA--C------------------TATT-----AATG------------------AATAGC-AT----GA----C-----------ACCTTTCACTAG---GTTAATGC-CTAT------TTAGTTCAGCTTACTATTACCTTGAACAAATTAAGGTGCTCA-AAGCAGGC----TATATACGC-TATGAATATTTTTGCATGGAATAATGGAAAAAGACCTCGGTCT---TA---------T-----------------------------------------------------ATTTA--------GTTTCTATTGGTTTGATA-CAGATCA-AGAGGTAATGATTAATAGAAGCAGTTGGGGGCAT-TAGTATTACGGCGCGAGAGGTGAAATTCTTAGACCGTCGTAAGACTAACTAAAGCGAAAGCATTTGCCAAGGATGTTTTCATTAATCAAGAACGAAAGTTAGAGGATCGAAGGCGATTAGATACCGCCCTAGTT--CTAACTGTAAACAATGACAGCCAGCAATTGGATGTCGCT-AC--TATTATGGCGCATTCAGTAGC-TTCCGGGAAACCA--AAGCTAGTTTCCGGGGGAAGTATGGTTGCAAAGTTGAAACTTAAAGGAATTGACGGAAGGGCACCACCA-GGAGTGGAGCCTGCGGC-TTAATTTGACTCAACACGGGAAAACTTAC----CAGGTCC-GAACTTAATAGGGTAAGAC-AGATTAATAGCTCTTT-CTCG-AAATTAAGGGT--AGTGGTGCAT-GGCCGTTCTTAG-----------------------------------------------
>Maoridiamesa stouti
------GGAGGTA------GTGACGAAAAATAACAATATAGAACTAGTT-AACTATGTTCTGTAATTGGAATGAGTTAATTATAAATCCTTTAACAAGGATCTAGTGGAGGGCAAGTCTGGTGCCAGCAGCCGCGGTAATTCCAGCTCCACTAGCGTATATTAAAATTGTTGCGGTT-AAAACGTTCGAAGTTGATTATTGTCCAGTAC--------AGG-TGTTACA--CCATCA-----------AAT-TATGGT-TGTA-AT-CA--TTTCCGATT-ACTTG-GACT--------A-TAT-----GA---------------------------------------------------------------------------------------------------------------------------------------CTG-AACA--C--------------------TATT---AATG------------------AATAGNNNNNNNNNN------------------------------------------NN------NNNNNNNNNNNNNNNNNNNNNNNNNNNNNNNNNNNNNNNNNNNNNNNNNNN--------------NNNNNNNNNNNNNNNNNNNNNNNNNNNNNNNNNNNNNNNNNNN--------------NNNNNNNNNNNNNNNNNNNNNNNNNNNNNNNNNNNNNNNNNNNNNNNNNNNNNNNNNNN--------NNNNNNNNNNNNNNNNNNNNNNNNNNNNNNNNNNNNNNNNNNNNNNNNNNNNNNNNNNNNNNNNNNNNNNNNNNNNNNNNNNNNAAATTCTAAGACCGTCGTAAGTCTAATTAAAGCGAAAGCATTTGCCAAGGATGTTTTCATTAATCAAGAACGAAAGTTAGAGGATCGAAGGCGATTAGATACCGCCCTAGTT--CTAACTGTAAACAATGACAGCCAGCAATTGGATGTCGCT-AC--TATTATGGCGCATTCAGTAGC-TTCCGGGAAACCA--AAGCTAGTTTCCGGGGGAAGTATGGTTGCAAAGTTGAAACTTAAAGGAATTGACGGAAGGGCA-CACCA-GGATTGGAGCCTGCGGC-TTAATTTGACTCAACACGGGAAAACTTAC----CAGGTCC-GAACTTAATAGGGTAAGAC-AGATTAATAGCTCTTT-CTCG-AAATTAAGGGT--AGTGGTGCAT-GGCCGTCTTAGTCGTGAATAGTACTCCG-------------------------------
>Mapucheptagyia brundini
------GGAGGTA------GTGACGAAAAATAACAATATAGAACTAGTT-AACTATGTTCTGTAATTGGAATGAGTTAATTATAAATCCTTTAACAAGGATCTAGTGGAGGGCAAGTCTGGTGCCAGCAGCCGCGGTAATTCCAGCTCCACTAGCGTATATTAAAATTGTTGCGGTT-AAAACGTTCGAAGTTGATTATTGTCCAGTAC--------GGG-TGTGGCA--CCATCA-----------AGT-TATGGT-TGCC-AT-CA--TTTCCGATTTACTTG-GACT--------A-TAT-----GA---------------------------------------------------------------------------------------------------------------------------------------CTG-AACA--C------------------TATT-----AATG------------------AATAGC--GT---GA----C-----------ACCTTTAATTAG---GTTAACGT-CTAT------TTAGTTCAGCTTACTATTACCTTGAACAAATTAAGGTGCTCA-AAGCAGGC----TATATACGC-CTTGAATATTTTTGCATGGAATAATGGAAAAAGACCTCGGTCT---TA---------T---------------------------------------------------ATATTTA--------GTTTCTATTGGTTTGATA-CAGATCA-AGAGGTAATGATTAATAGAAGCAGTTGGGGGCAT-TAGTATTACGGCGCGAGAGGTGAAATTCTTAGACCGTCGTAAGACTAACTAAAGCGAAAGCATTTGCCAAGGATGTTTTCATTAATCAAGAACGAAAGTTAGAGGATCGAAGGCGATTAGATACCGCCCTAGTT--CTAACTGTAAACAATGACAGCCAGCAATTGGATGTCGCT-AC--TATTATGGCGCATTCAGTAGC-TTCCGGGAAACCA--AAGCTAGTTTCCGGGGGAAGTATGGTTGCAAAGTTGAAACTTAAAGGAATTGACGGAAGGGCACCACAACGGAGTGGAGCCTGCGGC-TTAATTTGACTCAACACGGGAAAACTTAC----CAGGTCC-GAACTTAATAGGGTAAGAC-AGATTAATAGCTCTTT-CTCG-AAATTAAGGGT--AGTGGTGCAT-GGCC-------------------------------------------------------
>Paraheptagyia tonnoiri
------GGAGGTA------GTGACGAAAAATAACAATATAGAACTAGTT-AACTATGTTCTGTAATTGGAATGAGTTAATTATAAATCCTTTAACAAGGATCAAGTGGAGGGCAAGTCTGGTGCCAGCAGCCGCGGTAATTCCAGCTCCACTAGCGTATATTAAAATTGTTGCGGTT-AAAACGTTCGAAGTTGATTATTGTCCAGTAC--------GGG-TGTTACA--CCATCA-----------AGT-TATGGT-TGTA-AT-CA--TTTCCGATT-ACTTG-GACT--------A-TAT-----GA---------------------------------------------------------------------------------------------------------------------------------------CTG-AACA--C------------------TATT-----AATG------------------AATAGC-AT----GA----C-----------ACCTTTCACTAG---GTTAATGC-CTAT------TTAGTTCAGCTTACTATTACCTTGAACAAATTAAGGTGCTCA-AAGCAGGC----TATATACGC-CTTGAATATTTTTGCATGGAATAATGGAAAAAGACCTCGGTCT---TA---------T-----------------------------------------------------ATTTA--------GTTTCTATTGGTTTGATA-CAGATCA-AGAGGTAATGATTAATAGAAGCAGTTGGGGGCAT-TAGTATTACGGCGCGAGAGGTGAAATTCTTAGACCGTCGTAAGACTAACTAAAGCGAAAGCATTTGCCAAGGATGTTTTCATTAATCAAGAACGAAAGTTAGAGGATCGAAGGCGATTAGATACCGCCCTAGTT--CTAACTGTAAACAATGACAGCCAGCAATTGGATGTCGCT-AC--TATTATGGCGCATTCAGTAGC-TTCCGGGAAACCA--AAGCTAGTTTCCGGGGGAAGTATGGTTGCAAAGTTGAAACTTAAAGGAATTGACGGAAGGGCACCACCA-GGAGTGGAGCCTGCGGC-TTAATTTGACTCAACACGGGAAAACTTAC----CAGGTCC-GAACTTAATAGGGTAAGAC-AGATTAATAGCTCTTT-CTCG-AAATTAAGGGT--AGTGGTGCAT-GGCCGTTCTTAGTTCG-------------------------------------------
>Austrobrillia longipes
----GGAGAGGTA------GTGACGAAAAATAACAATATAGAACTATT--ACATA-GTTCTGTAATTGGAATGAGCGAAGTTTAAATCCTTTAGTGAGGATCAAGTGGAGGGCAAGTCTGGTGCCAGCAGCCGCGGTAATTCCAGCTCCACTAGCGTATATTAAAATTGTTGCGGTT-AAAACGTTCGAAGTTGATTTTTGTCAGGTTC--------GGG-TGTGGCA--CCACCA------------ATAAGTGGC-TGCT-AT-CA--TTTCCGTCT-ACCTG--ACT--------A-TAT-----GA---------------------------------------------------------------------------------------------------------------------------------------CTG-GACA--C--------------------TT-----AATG------------------GATAGC-ATT---GA----T-----------GCCTTTCACTAG-G-CTAGATGT-CTAT------TTAGTCCGGCTTACTTTTACCTTGAACAAATTAAGGTGCTCA-AAGCAGGC----TCTATATGC-CTTGAATATTTTTGCATGGAATAATGGAACAAGACCTCGGTCT---TA---------T------------------------------AGGCGTCCGGCTTCACGGTCGGGCGTCG--------CTTTCTATTGGTTTGATA-CAGATCA-AGAGGTAATGATTAATAGAAGCAGTCGGGGGCAT-TAGTATTACGGCGCGAGAGGTGAAATTCTTAGACCGTCGTAAGACTAACTAAAGCGAAAGCATTTGCCAAGGATGTTTTCATTAATCAAGAACGAAAGTTAGAGGATCGAAGGCGATTAGATACCGCCCTAGTT--CTAACTGTAAACGATGACAGCTAGCAATTGGGCGTCACT-ACT-ATTAATGGTGCGTTCAGAGGC-TTCAGGGAAACTA--AAGCTAGTTTCCGGGGGAAGTATGGTTGCAAAGTTGAAACTTAAAGGAATTGACGGAGAGTTA-CACAA-GATTTGGGTGCTGCGGC-TTAATTTGACTCAACACGGGACAGCTTAC----CAGGTCA-GAACTTACGTATGTAGGAC-AGTTTGAGAGCGCTTT-CTCG-AATTTAAGGGT--AGTGGTGCAT-GGCCGTTCTTAGT----------------------------------------------
>Botryocladius freemani
-----GGGAGGTA------GTGACGAAAAATAACAATATAGAACTAATT-ATTTA-GTTCTGTAATTGGAATGAATCAAGTATAAATCCTTTAATGAGGATCCAGTGGAGGGCAAGTCTGGTGCCAGCAGCCGCGGTAATTCCAGCTCCACTAGCGTATATTAAAATTGTTGCGGTT-AAAACGTTCGAAGTTGATTATTGTTCAGTAC--------GGG-TGTAACG--CCATCA-----------AGTAAATGGC-TGTT-AT-CA--TTTCCGATT-ACTTG-AACT--------A-TAT-----GA---------------------------------------------------------------------------------------------------------------------------------------CTG-AACA--C--------------------TT-----AATG------------------AATAGC-ATC---GA----T-----------ACCTTTTATTAG-G-CTAGGTGT-CTAT------TTAGTTCGGCTTACTTTTACCTTGAACAAATTAAGGTGCTCA-AAGCAGGC-----TCTTATGC-CTTGAATATTTTTGCATGGAATAATGGAAAAAGACCTCGGTCT---TA---------T--------------------------------AGGTTACATGGGCAACTGTGTAGCCG--------CTTTCTATTGGTTTGATA-CAGATCA-AGAGGTAATGATTAATAGAAGCAGTTGGGGGCAT-TAGTATTGCGGCGCGAGAGGTGAAATTCTTAGACCGTCGCAAGACTAACTAAAGCGAAAGCATTTGCCAAGGATGTTTTCATTAATCAAGAACGAAAGTTAGAGGATCGAAGGCGATTAGATACCGCCCTAGTT--CTAACTGTAAACGATGACAGCTAGCAATTGGATGTCACT-ACT-TTTCATGGTGCATTCAGTAGCTTTCCGGGAAACCA--AAGCTAGTTTCCGGGGGAAGTATGGTTGCAAAGTTGAAACTTAAAGGAATTGACGGAAGTCCA-CACCATGGTTTGGAATTTGCGGC-TTAATTTGACTCAACACGGGAAAACTTAC----CAGGTCC-GAACTTAATAGGGTATGACGAACTTGATAGCGTTTT-CTTG-AAATTAAGGGT--AGTGGTGCATC-----------------------------------------------------------
>Brillia  cf parva
------GGAGGTA------GTGACGAAAAATAACAATATAGAACTAGTT-AACTATGTTCTGTAATTGGAATGAATCAAGTATAAATCCTTTAATGAGGATCAAGTGGAGGGCAAGTCTGGTGCCAGCAGCCGCGGTAATTCCAGCTCCACTAGCGTATATTAAAATTGTTGCGGTT-AAAACGTTCGAAGTTGATTGTTGTCCAGTAC--------GGG-TGTGGCA--CCGCTT-----------AGT--GCGGT-TGCT-AT-CA--TTTCCGATG-ACTTG-GACT--------A-TAT-----GA---------------------------------------------------------------------------------------------------------------------------------------CTG-AACA--C--------------------TA-----AATG------------------AATAGC-ATT---GA----T-----------GCCTTTAACTAG-G-ATAGATGT-CTAT------TTAGTTCGGCTTACTTTTACCTTGAACAAATTAAGGTGCTCA-AAGCAGGC-----TCTAATGC-CTTGAATATTTTTGCATGGAATAATGGAAAAGGACCTCGGTCT---TA---------T------------------------------AGATGCGTAGCAGCAATGTTGCGTGTCG--------CTTTCTATTGGTTTGATA-CAGATCA-AGAGGTAATGATTAATAGAAGCAGTCGGGGGCAT-TAGTATTACGGCGCGAGAGGTGAAATTCTTAGACCGTCGTAAGACTAACTAAAGCGAAAGCATTTGCCAAGGATGTTTTCATTAATCAAGAACGAAAGTTAGAGGATCGAAGGCGATTAGATACCGCCCTAGTT--CTAACTGTAAACGATGACAGCTAGCAATTGGATTTTACTTAA--TATTAAGGTGAATTCAGTAGC-TTCCGGGAAACCA--AAGCTAGTTTCCGGGGGAAGTATGGTTGCAAAGTTGAAACTTAAAGGAATTGACGGAAGGTCATCACTG-GAAGTGGAATTTGCGGC-TTAATTTGACTCAACACGGGAAAACTTAC----CAGGTCC-GAACTTAACAGGGTAAGAC-ATTTTGAGAGCGATTT-CTCG-AAGTTAAGGGT--AGTGGTGCAT-GGCCGTTCTTAG-----------------------------------------------
>Brillia  gp. sp. 1
------GGAGGTA------GTGACGAAAAATAACAATATAGAACTAGTT-AACTATGTTCTGTAATTGGAATGAATCAAGTATAAATCCTTTAATGAGGATCAAGTGGAGGGCAAGTCTGGTGCCAGCAGCCGCGGTAATTCCAGCTCCACTAGCGTATATTAAAATTGTTGCGGTT-AAAACGTTCGAAGTTGATTTTTGTCCAGTAC--------GGG-TGTGGCA--CCGTTT-----------AGT--GCGGT-TGCT-AT-CA--TTTCCGATG-ACTTG-GACT--------A-TAT-----GA---------------------------------------------------------------------------------------------------------------------------------------CTG-AACA--C--------------------TA-----AATG------------------AATAGC-GTT---GA----T-----------GCCTTTAATTAG-G-ATAGGCGT-CTAT------TTAGTTCGGCTTACTTTTACCTTGAACAAATTAAGGTGCTCA-AAGCAGGC-----TCTAATGC-CTTGAATATTTTTGCATGGAATAATGGAAAAGGACCTCGGTCT---TA---------T---------------------------------AGATGATATTTATATTG----TCGT--------TTTTCTATTGGTTTGATA-CAGATCA-AGAGGTAATGATTAATAGAAGCAGTCGGGGGCAT-TAGTATTACGGCGCGAGAGGTGAAATTCTTAGACCGTCGTAAGACTAACTAAAGCGAAAGCATTTGCCAAGGATGTTTTCATTAATCAAGAACGAAAGTTAGAGGATCGAAGGCGATTAGATACCGCCCTAGTT--CTAACTGTAAACAATGACAGCTAGCAATTGGATTTCGCT-AAT-ATTAATGGCGAATTCAGTAGCTTTCCGGGAAACCA--AAGCTAGTTTCCGGGGGAAGTATGGTTGCAAAGTTGAAACTTAAAGGAATTGACGGAAGGTCATCACCG-GATGTGGAATTTGCGGC-TTAATTTGACTCAACACGGGAAAACTTAC----CAGGTCC-GAACTTAACAGGGTAAGAC-ATTTTGAGAGCGATTT-CTCG-AAGTTAAGGGT--AGTGGTGCAT-GGCCGTTCTTAGTC---------------------------------------------
>Brillia  gp. sp. 2
------GGAGGTA------GTGACGAAAAATAACAATATAGAACTAGTT-AACTATGTTCTGTAATTGGAATGAATCAAGTATAAATCCTTTAATGAGGATCAAGTGGAGGGCAAGTCTGGTGCCAGCAGCCGCGGTAATTCCAGCTCCACTAGCGTATATTAAAATTGTTGCGGTT-AAAACGTTCGAAGTTGATTGTTGTCCAGTAC--------GGG-TGTGGCA--CCATTT-----------AGT--GTGGT-TGCT-AT-CA--TTTCCGATG-ACTTG-GACT--------A-TAT-----GA---------------------------------------------------------------------------------------------------------------------------------------CTG-AACA--C--------------------TA-----AATG------------------AATAGC-GTT---GA----T-----------GCCTTTAATTAG-G-ATAGGCGT-CTAT------TTAGTTCGGCTTACTTTTACCTTGAACAAATTAAGGTGCTCA-AAGCAGGC-----TCTAATGC-CTTGAATATTTTTGCATGGAATAATGGAAAAGGACCTCGGTCT---TA---------T---------------------------AGATGTAATGTATGCAAATATGTTATATCGT--------TTTTCTATTGGTTTGATA-CAGATCA-AGAGGTAATGATTAATAGAAGCAGTCGGGGGCAT-TAGTATTACGGCGCGAGAGGTGAAATTCTTAGACCGTCGTAAGACTAACTAAAGCGAAAGCATTTGCCAAGGATGTTTTCATTAATCAAGAACGAAAGTTAGAGGATCGAAGGCGATTAGATACCGCCCTAGTT--CTAACTGTAAACAATGACAGCTAGCAATTGGATTTCGCT-AAT-ATTAATGGCGAATTCAGTAGCTTTCCGGGAAACCA--AAGCTAGTTTCCGGGGGAAGTATGGTTGCAAAGTTGAAACTTAAAGGAATTGACGGAAGGTCATCACCG-GAAGTGGAATTTGCGGC-TTAATTTGACTCAACACGGGAAAACTTAC----CAGGTCC-GAACTTAACAGGGTAAGAC-ATTTTGAGAGCGATTT-CTCG-AAGTTAAGGGT--AGTGGTGCAT-GGCCGTTCTTAG-----------------------------------------------
>Cardiocladius  sp. 1
-----GGGAGGTA------GTGACGAAAAATAACAATATAGAACTAATT-ATTTA-GTTCTGTAATTGGAATGAATCAAGTATAAATCCTTTAATGAGGATCAAGTGGAGGGCAAGTCTGGTGCCAGCAGCCGCGGTAATTCCAGCTCCACTAGCGTATATTAAAATTGTTGCGGTT-AAAACGTTCGAAGTTGATTGTTGTTCAGCAC--------GGG-TGTGGCA--CCATCA-----------AGT--GTGGC-TGCC-AT-CA--TTTCCGGATTGCTCG-AACT--------A-TAT-----GA---------------------------------------------------------------------------------------------------------------------------------------CCG-GACA--C--------------------TT-----AATG------------------AATAGC-GCC---GA----T-----------GCCTTTCACTAG-G-CTAGACGT-CTAT------TTAGTTCGGCTTACTTTTACCTTGAACAAATTAAGGTGCTCA-AAGCAGGC-----TTTTATGC-CTTGAATATTTTTGCATGGAATAATGGAAAAAGACCTCGGTCT---TA---------T--------------------------------AGGCGTTGCATTCACGTGTGGCGTCG--------CTTTCTATTGGTTTGATA-CGGATCA-AGAGGTAATGATTAATAGAAGCAGTTGGGGGCAT-TAGTATTGCGGCGCGAGAGGTGAAATTCTTAGACCGTCGCAAGACTAACTAAAGCGAAAGCATTTGCCAAGGATGTTTTCATTAATCAAGAACGAAAGTTAGAGGATCGAAGGCGATTAGATACCGCCCTAGTT--CTAACTGTAAACGATGACAGCTAGCAATTGGATGTCACT-ACT-ATTCATGGTGCATTCAGTAGCTTTCCGGGAAACCA--AAGCTAGTTTCCGGGGGAAGTATGGTTGCAAAGTTGAAACTTAAAGGAATTGACGGAAGACCAC--CCAAAGAATGGAATTTGCGGC-TTAATTTGACTCAACACGGGAAAACTTAC----CAGGTCA-GAACTTAACAGGGTATGAC-ATCTTGAGAGCGTTTT-CATG-AAGTTAAGGGT--AGTGGTGCAT-GGCCGTTCTTAGTTCGTGGA---------------------------------------
>Clunio marinus
-----AGGAGGTA------GTGACGAAAAATAACAATATAGAACTGATT-ATTTA-GTTCTGTAATTGGAATGAGTCAAGTATAAATCCTTTAATGAGGATCCAGTGGAGGGCAAGTCTGGTGCCAGCAGCCGCGGTAATTCCAGCTCCACTAGCGTATATTAAAATTGTTGCGGTT-AAAACGTTCGAAGTTGATTATTGTTCAGCAC--------GGA-TGTAACG--CCATCA-----------AGTAAATGGC-TGTT-AT-CA--TTTTCGATT-GCTTG-AACT--------A-TAT-----GA---------------------------------------------------------------------------------------------------------------------------------------CTG-AACA--C--------------------TT-----AATG------------------AATAGC-GCT---GA----T-----------GCCTTTAATTAG-G-CTAGGCGT-CTAT------TTAGTTCGGCTTACTTTTACCTTGAACAAATTAAGGTGCTCA-AAGCAGGC-----TCTTATGC-CTTGAATATTTTTGCATGGAATAATGGAAAAAGACCTCGGTCT---TA---------T-----------------------------AGATTTGTATCTCTTTGAGATACTTATCG--------GTTTCTATTGGTTTGATA-CAGATCA-AGAGGTAATGATTAATAGAAGCAGTTGGGGGCAT-TAGTATTGCGGCGCGAGAGGTGAAATTCTTAGACCGTCGCAAGACTAACTAAAGCGAAAGCATTTGCCAAGGATGTTTTCATTAATCAAGAACGAAAGTTAGAGGATCGAAGGCGATTAGATACCGCCCTAGTT--CTAACTGTAAACGATGACAGCTAGCAATTGGATGTCACT-ACT-TTTCATGGTGCATTCAGTAGCTTTCCGGGAAACCA--AAGCTAGTTTCCGGGGGAAGTATGGTTGCAAAGTTGAAACTTAAAGGAATTGACGGAAGATCA-CACAATGACTTGGAATATGCGGC-TTAATTTGACTCAACACGGGAAAACTTAC----CAGGTCC-GAACTTGATAGGGTATGAC-AATTTGATAGCGTTTT-CATG-AAATTAAGGGT--AGTGG-----------------------------------------------------------------
>Corynoneura  sp. 1
------GGAGGTA------GTGACGAAAAATAACAATATAGAACTAGTT-AACTATGTTCTGTAATTGGAATGAATCAAGTATAAATCCTTTGTTGAGGATCAAGTGGAGGGCAAGTCTGGTGCCAGCAGCCGCGGTAATTCCAGCTCCACTAGCGTATATTAAAATTGTTGCGTTT-AAAACGTTCGAAGTTGATTATTGTTCAGTAC--------GGG-TGTGGTG--TCATAA-----------AGTACATGAC-TACC-AT-CA--TTTCCGATT-ACTTG-AACT--------A-TTT-----GA---------------------------------------------------------------------------------------------------------------------------------------CTG-AACA--C--------------------TA-----AATG------------------AATAGC-ACC---GA----T-----------GCCTTTCATTAG-G-CTAAGTGT-CTAT------TTAGTTCGGCTTAATTTTACCTTGAACAAATTAAGGTGCTCA-AAGCAGGC-----TCTTATGC-CTTGAATATTTTTGCATGGAATAATGGAAAAAGACCTCGGTCT---TA---------T--------------------------------TCGGCAATGTTGCAAAATGTTGTCGA--------TTTTCTGTTGGTTTGATACCAGATCA-AGAGGTAATGATTAATAGAAGCAGTTGGGGGCAT-TAGTATTGCAGCGCGAGAGGTGAAATTCTTAGACCGTTGCAAGACTAACTAAAGCGAAAGCATTTGCCAAGGATGTTTTCATTAATCAAGAACGAAAGTTAGAGGATCGAAGGCGATTAGATACCGCCCTAGTT--CTAACTGTAAACGATGACAGCTAGCGATTGGATGTCACT-ACT-TTTCATGGTGCATTCAGTAGCTCTTCGGGAAACCA--AAGCTAGTTTCCGGGGGAAGTATGGTTGCAAAGTTGAAACTTAAAGGAATTGACGGAAGATCATCACCG-GCAGTGGATGTTGCGGC-TTAATTTGACTCAACACGGGACAACTTAC----CAGGTCA-GAACTTAATAGGGTTTGAC-AGCTTGATAGCGCTTT-CATG-AAATTAAGGGT--AGTGGTGCAT-GGCCGTTCT--------------------------------------------------

>Cricotopus  sp. 1
-----GGGAGGTA------GTGACGAAAAATAACAATATAGAACTAATT-ATTTA-GTTCTGTAATTGGAATGAATCGAGTATAAATCCTTCAATGAGGATCAAGTGGAGGGCAAGTCTGGTGCCAGCAGCCGCGGTAATTCCAGCTCCACTAGCGTATGTTAAAATTGTTGCGGTT-AAAACGTTCGAAGTTCATTTTTGTTCAGCAC--------GAG-TGTGGCG--CCATCA-----------AGTAAATGGC-TGCT-AT-CA--CTTTCGATT-GCTTG-AACT--------A-CAT-----GA---------------------------------------------------------------------------------------------------------------------------------------CTG-AACA--C--------------------TT-----AATG------------------AATAGC-ACC---GA----T-----------GCCTTTCACTAG-G-CTAAGTGT-CTAT------TTAATTCGGCTTAATTTTACCTTGAACAAATTAAGGTGCTCA-AAGCAGGC-----TCTAATGC-CTTGAATATTTTTGCATGGAATAATGGAACAAGACCTCGGTTT---TA--------------------------------NNNNNNNNNNNNNNNNNNNNNNNNNNNNNNNNNNNN--------NNNNNNNNNNNNNNNNNN-NNNNNNNNNNNNNNNNNNNNNNNNNNNNNNNNNNNNNNNNNNNNNNNNNNNNNNNNNNNNNNNNNNNNNNNNNNNNNNNNNNNNNNNNNNNNNNNNNNNNNNNNATTTGCCAAGGATGTTTTCATTAATCAAGAACGAAAGTTAGAGGATCGAAGGCGATTAGATACCGCCCTAGTT--CTAACTGTAAACGATGACAGCTAGCAATTGGATGTCACT-ACT-TTATATGGTGCATTCAGTAGCTTTCAGGGAAACCA--AAGCTAGTTTCCGGGGGAAGTATGGTTGCAAAGTTGAAACTTAAAGGAATTGACGGAATTTGA-CACAA-GATTTGGAGTTTGCGGC-TTAATTTGACTCAACACGGGAAAACTTAC----CAGGTCC-GAACTTAATAGGGTACGAC-AGTTTGATAGCGCTTT-CGCT-AAATTAAGGGT--AGTGGTGCAT-GGCCG------------------------------------------------------
>Cricotopus  sp 2
-----GGGAGGTA------GTGACGAAAAATAACAATATAGAACTAATT-ATTTA-GTTCTGTAATTGGAATGAATCGAGTATAAATCCTTCAATGAGGATCAAGTGGAGGGCAAGTCTGGTGCCAGCAGCCGCGGTAATTCCAGCTCCACTAGCGTATGTTAAAATTGTTGCGGTT-AAAACGTTCGAAGTTCATTTTTGTTCAGCAC--------GAG-TGTGGCG--CCATCA-----------AGTAAATGGC-TGCC-AT-CAC--TTTCGATT-GCTTG-AACT--------A-CAT-----GA---------------------------------------------------------------------------------------------------------------------------------------CTG-AACA--C--------------------TT-----AATG------------------AATAGC-ACC---GA----T-----------GCCTTTCACTAG-G-CTAAGTGT-CTAT------TTAGTTCGGCTTAATTTTACCTTGAACAAATTAAGGTGCTCA-AAGCAGGC-----TCTAATGC-CTTGAATATTTTTGCATGGAATAATGGAAAAAGACCTCGGTCT---TA---------T------------------------------AGGTGCTGGCGCTTCGGTGTTAGTATCG--------CTTTCTATTGGTTTGATA-CAGATCA-AGAGGTAATGATTAATAGAAGCAGTCGGGGGCAT-TAGTATTGCGGCGCGAGAGGTGAAATTCTTAGACCGTCGCAAGACTAACTAAAGCGAAAGCATTTGCCAAGGATGTTTTCATTAATCAAGAACGAAAGTTAGAGGATCGAAGGCGATTAGATACCGCCCTAGTT--CTAACTGTAAACGATGACAGCTAGCAATTGGATGTCACT-ACT-TTATATGGTGCATTCAGTAGCTTTCAGGGAAACCA--AAGCTAGTTTCCGGGGGAAGTATGGTTGCAAAGTTGAAACTTAAAGGAATTGACGGAATTCGA-CACCA-GATTTGGAATTTGCGGC-TTAATTTGACTCAACACGGGAAAACTTAC----CAGGTCC-GAACTTAATAGGGTACGAC-AGTTTGATAGCGCTTT-CGCTAAAATTAAGGGT--AGTGGTGCAT-GG---------------------------------------------------------
>Echinocladius martini
------GGAGGTA------GTGACGAAAAATAACAATATAGAACTAATT-ATTTA-GTTCTGTAATTGGAATGAATCAAGTATAAATCCTTTAATGAGGATCAAGTGGAGGGCAAGTCTGGTGCCAGCAGCCGCGGTAATTCCAGCTCCACTAGCGTATATTAAAATTGTTGCGGTT-AAAACGTTCGAAGTTGATTTTTGTTCAGTAC--------GGG-TGTAGCG--CCATCA-----------AGTAAATGGC-TGCT-AT-CA--TTTCCGATT-ACTTG-AACT--------A-TAT-----GA---------------------------------------------------------------------------------------------------------------------------------------CTG-AACA--C--------------------TT-----AATG------------------AATAGC-ATC---GA----T-----------ACCTTTTATTAG-G-CTAGATGT-CTAT------TTAGTTCGGCTTACTTTTACCTTGAACAAATTAAGGTGCTCA-AAGCAGGC-----TCTTATGC-CTTGAATATTTTTGCATGGAATAATGGAAAAAGACCTCGGTCT---TA---------T------------------------------AGGCTGTGCGCGTTAAAACGTGCAGTCG--------CTTTCTATTGGTTTGAAA-CAGATCA-AGAGGTAATGATTAATAGAAGCAGTTGGGGGCAT-TGGTATTGCGGCGCGAGAGGTGAAATTCTTAGACCGTCGCAAGACTAACAAAAGCGAAAGCATTTGCCAAGGATGTTTTCATTAATCAAGAACGAAAGTTAGAGGATCGAAGGCGATTAGATACCGCCCTAGTT--CTAACTGTAAACTATGACAGCTAGCAATTGGATGTCACT-ACT-TTTCATGGTGCATTCAGTAGC-TTCCGGGAAACCATTAAGCTAGTTTCTGGGGGAAGTATGGTTGCAAAGTTGAAACTTAAAGGAATTGACGGAAGCCTA-CATCA-GGTTTGGAGTTTGCGGC-TTAATTTGACTCAACACGGGAAAACTTAC----CAGGTCC-GAACTTAATAGGGTATGAC-AACTTGATAGCGTTTT-CTTG-AAATTAAGGGT--AGTGGTGCATGGG---------------------------------------------------------
>Elpiscladius capicola
------GGAGGTA------GTGACGAAAAATAACAATATAGAACTAGTT-AACTATGTTCTGTAATTGGAATGAATCAAGTATAAATCCTTTAGTGAGGATCAAGTGGAGGGCAAGTCTGGTGCCAGCAGCCGCGGTAATTCCAGCTCCACTAGCGTATATTAAAATTGTTGCGGTT-AAAACGTTCGAAGTTGATTATTGTCCAGTAC--------GGG-TGAGGCA--CCGTCA-----------TGAAAACGGT-TGCC-AT-CA--TTTCCGCTG-ACTTG-GACT--------A-TAT-----GA---------------------------------------------------------------------------------------------------------------------------------------CTG-AACA--C--------------------TT-----GATG------------------AATAGC-GGT---GA----T-----------GCCTTTCACTAG-G-CTAGCCGT-CTAT------TTAGTTCGGCTTACTTTTACCTTGAACAAATTAAGGTGCTCA-AAGCAGGC----TCTATATGC-CTTGTATATTTTTGCATGGAATAATGGAAAAAGACCTCGGTCTGATTA-------------------------------------AGGTGTCCGCCGCTTGCGGCTGTGGCATCGA--------TTTTCTATTGGTTTGATA-CAGATCA-AGAGGTAATGATTAATAGAAGCAGTTGGGGGCAT-TAGTATTACGGCGCGAGAGGTGAAATTCTTAGACCGTCGTAAGACTAACAAAAGCGAAAGCATTTGCCAAGGATGTTTTCATTAATCAAGAACGAAAGTTAGAGGATCGAAGGCGATTAGATACCGCCCTAGTT--CTAACTGTAAACGATGACAGCTAGCAATTGGATGTCACTACTAAAAATATGGTGCATTCAGTAGCTTTTCGGGAAACTA--AAGCTAGTTTCTGGGGGAAGTATAGTTGCAAAGTTGAAACTTAAAGGAATTGACGGAAGAGCATCACCG-GAAGTGGATGTTGCGGC-TTAATTTGACTCAACACGGGGAAAC-TAC----CAGGTCC-GAACTTAATAGGG----------------------------------------------------------------------------------------------------------------
>Eretmoptera murphyi
------GGAGGTA------GTGACGAAAAATAACAATATAGAACTAATT-ATTTA-GTTCTGTAATTGGAATGAATCAAGTATAAATCCTTTAATGAGGATCCAGTGGAGGGCAAGTCTGGTGCCAGCAGCCGCGGTAATTCCAGCTCCACTAGCGTATATTAAAATTGTTGCGGTT-AAAACGTTCGAAGTTGATTATTGTTCAGTAC--------GGG-TGTAACG--CCATCA-----------AGTAAATGGC-TGTT-AT-CA--TTTCCGATT-ACTTG-AACT--------A-TAT-----GA---------------------------------------------------------------------------------------------------------------------------------------CTG-AACA--C--------------------TT-----AATG------------------AATAGC-ATC---GA----T-----------ACCTTTTATTAG-G-CTAGGTGT-CTAT------TTAGTTCGGCTTACTTTTACCTTGAACAAATTAAGGTGCTCA-AAGCAGGC-----TCTTATGC-CTTGAATATTTTTGCATGGAATAATGGAAAAAGACCTCGGTCT---TA---------T----------------------------------AGATGGTGTGCTTGCATGCTATCG--------CTTTCTATTGGTTTGATA-CAGATCA-AGAGGTAATGATTAATAGAAGCAGTTGGGGGCAT-TAGTATTGCGGCGCGAGAGGTGAAATTCTTAGACCGTCGCAAGACTAACTAAAGCGAAAGCATTTGCCAAGGATGTTTTCATTAATCAAGAACGAAAGTTAGAGGATCGAAGGCGATTAGATACCGCCCTAGTT--CTAACTGTAAACGATGACAGCTAGCAATTGGATGTCACT-ACT-TTTCATGGTGCATTCAGTAGCTTTCCGGGAAACCA--AAGCTAGTTTCCGGGGGAAGTATGGTTGCAAAGTTGAAACTTAAAGGAATTGACGGAAGTCCA-CACCATGGCTTGGATTTTGCGGC-TTAATTTGACTCAACACGGGAAAACTTAC----CAGGTCC-GAACTTGATAGGGTATGAC-AAATTGACAGCTTTTT-CTTG-AAATTAAGGGT--AGTGGTG---------------------------------------------------------------
>Eukiefferiella claripennis  gp.
------GGAGGTA------GTGACGAAAAATAACAATATAGAACCAATT-ATTTG-GTTCTGTAATTGGAATGAATCGAGTATAAATCCTTCAATGAGGATCCAGTGGAGGGCAAGTCTGGTGCCAGCAGCCGCGGTAATTCCAGCTCCACTAGCGTATATTAAAATTGTTGCGGTT-AAAACGTTCGAAGTTGATTGTTGTTCGGTCC--------GGG-CGGGGCG--CCATCA-----------AGT-TGTGGT-CGCT----CTCGTTTCCGCCG-ACTCG-AACT--------A-TAT-----GA---------------------------------------------------------------------------------------------------------------------------------------CCG-GGCA--C--------------------TT------ATG------------------GATAGC-ATC---GA----T-----------GCCTTTCACTAG-G-CTAGGTGT-CTCT------CTAGTCCGGCTTACTTTTACCTTGAACAAATTAAGGTGCTCA-AAGCAGGC-----TCTTATGC-CTTGAATATTTTTGCATGGAATAATGGAAAAAGACCTCGGTCT---TA---------T----------------------------------CGCGCTCGCTTCACGGCGAGAGCG--------CTTTCTATTGGTTTGAAA-CAGATCA-AGAGGTAATGATTAATAGAAGCAGTTGGGGGCAT-TAGTATTGCGGCGCGAGAGGTGAAATTCTTAGACCGTCGCAAGACTAACTAAAGCGAAAGCATTTGCCAAGGATGTTTTCATTAATCAAGAACGAAAGTTAGAGGATCGAAGGCGATTAGATACCGCCCTAGTT--CTAACTGTAAACGATGACAGCTAGCAATTGGATGTCGCT-ACT-TTTCATGGCGCATTCAGTAGCTTTCCGGGAAACCA--AAGCTAGTTTCCGGGGGAAGTATGGTTGCAAAGTTGAAACTTAAAGGAATTGACGGAAGATCA-CACCA-GATGTGGAATTTGCGGC-TTAATTTGACTCAACACGGGAAAACTTAC----CAGGTCC-GAACTTAATAGGGTATGAC-AACTTGAGAGCGTTTT-CTTG-AAATTAAGGGT--AGTGGTGCAT-GGCCGTTCTTAGTTCGTG-----------------------------------------
>Eukiefferiella insolida
------GGAGGTA------GTGACGAAAAATAACAATATAGAACCAATT-ATTTG-GTTCTGTAATTGGAATGAATCGAGTATAAATCCTTCAATGAGGATCCAGTGGAGGGCAAGTCTGGTGCCAGCAGCCGCGGTAATTCCAGCTCCACTAGCGTATATGAAAATTGTTGCGGTT-AAAACGTTCGAAGTTGATTGTTGTTCGGTCC--------GGG-CGGGGCG--CCATCA-----------AGT-TGTGGT-CGCT----CTCGTTTCCGCCG-ACTCG-AACT--------A-TAT-----GA---------------------------------------------------------------------------------------------------------------------------------------CCG-GGCA--C--------------------TT------ATG------------------GATAGC-ATC---GA----T-----------GCCTTTAACTAG-G-CTAGGTGT-CTCT------CTAGTCCGGCTTACTTTTACCTTGAACAAATTAAGGTGCTCA-AAGCAGGC-----TCTTATGC-CTTGAATATTTTTGCATGGAATAATGGAAAAAGACCTCGGTCT---TA---------T----------------------------------CGCGCTCGCTTCACGGCGAGAGCG--------CTTTCTATTGGTTTGAAA-CAGATCA-AGAGGTAATGATTAATAGAAGCAGTTGGGGGCAT-TAGTATTGCGGCGCGAGAGGTGAAATTCTTAGACCGTCGCAAGACTAACTAAAGCGAAAGCATTTGCCAAGGATGTTTTCATTAATCAAGAACGAAAGTTAGAGGATCGAAGGCGATTAGATACCGCCCTAGTT--CTAACTGTAAACGATGACAGCTAGCAGTTGGATGTCGCT-ACT-TTTCATGGCGCATTCAGTAGCTTTCCGGGAAACCA--AAGCTAGTTTCCGGGGGA--------------------------------------------------------------------------------------------------------------------------------------------------------------------------------------------------------------------------------------------
>Ferringtonia  sp. 2
------GGAGGTA------GTGACGAAAAATAACAATATAGAACTAATC-ATTTA-GTTCTGTAATTGGAATGAATCAAGTATAAATCCTTTAATGAGGATCCAGTGGAGGGCAAGTCTGGTGCCAGCAGCCGCGGTAATTCCAGCTCCACTAGCGTATATTAAAATTGTTGCGGTT-AAAACGTTCGAAGTTGATTATTGTTCAGTAC--------GGG-TGTAGCG--CCATCA-----------AGTAAATGGC-TGCT-AT-CA--TTTCCGATT-ACTTG-AACT--------A-TAT-----GA---------------------------------------------------------------------------------------------------------------------------------------CTG-AACA--C--------------------TT-----AATG------------------AATAGC-ATC---GA----T-----------ACCTTTAATTAG-G-CTAGGTGT-CTAT------TTAGTTCGGCTTACTTTTACCTTGAACAAATTAAGGTGCTCA-AAGCAGGC-----TCTTATGC-CTTGAATATTTTTGCATGGAATAATGGAAAAAGACCTCGGTCT---TA---------T------------------------------AGNCTGTGCGCGTTAAAACGTGCAGTCG--------CTTTCTATTGGTTTGATA-CAGATCA-AGAGGTAATGA---------------------------------------------------------------------------------------------------------------------------------------------------------------------------------------------------------------------------------------------------------------------------------------------------------------------------------------------------------------------------------------------------------------------------------------------------------------------------------------------------------------
>gen n. nr Nanocladius
--------------------------------------------------------------------------------------------------------------------------------------------------------------------------------------------------------------------------------------------------------------------------------------------------------------------------------------------------------------------------------------------------------------------------------------------------------------------------------------------------------------------------------------------------------------------------------------------------------------------------------------------------------------------------------------------------------------------------------------------------------------------------------------------TATTGGTTTGATA-CAGATCA-AGAGGTAATGATTAATAGAAGCAGTTGGGGGCAT-TAGTATTGCGGCGCGAGAGGTGAAATTCTTAGACCGTCGCAAGACTAACTAAAGCGAAAGCATTTGCCAAGGATGTTTTCATTAATCAAGAACGAAAGTTAGAGGATCGAAGGCGATTAGATACCGCCCTAGTT--CTAACTGTAAACGATGACAGCTAGCAATTGGATGTCACT-ACT-TTTCATGGTGCATTCAGTAGCTTTCCGGGAAACCA--AAGCTAGTTTCCGGGGGAAGTATGGTTGCAAAGTTGAAACTTAAAGGAATTGACGGAAGTTCA-TACCG-GATTTGGAATTTGCGGC-TTAATTTGACTCAACACGGGAAAACTTAC----CAGGTCA-GAACTTTTTTGTGTGTGAC-AGCTTGACAGCGCTTT-CACG-AAAAAAAGGGT--AGTGT-----------------------------------------------------------------
>genus' Australia' sp. 1
-----------------------------------------------------------------------------------------------------------------------------------------------------------------------------------------------------------------------------------------------------------------------AT-CAT-----------------GGGT------------------GA---------------------------------------------------------------------------------------------------------------------------------------CTG----------------------------------------------------------------------------T----------------------------------------------------------------------------------------------------------------------------------------------------GGTAT---CG----------------------------------------------------------------------------TTTTCTATTGGTTTGATA-CAGATCA-AGAGGTAATGATTAATAGAAGCAGTTGGGGGCAT-TAGTATTGCGGCGCGAGAGGTGAAATTCTTAGACCGTCGCAAGACTAACTAAAGCGAAAGCATTTGCCAAGGATGTTTTCATTAATCAAGAACGAAAGTTAGAGGATCGAAGGCGATTAGATACCGCCCTAGTT--CTAACTGTAAACGATGACAGCTAGCAATTGGATGTCACT-ACT-TTTCATGGTGCATTCAGTAGCTTTCCGGGAAACCA--AAGCTAGTTTCCGGGGGAAGTATGGTTGCAAAGTTGAAACTTAAAGGAATTGACGGAAGTTCA-CACCA-GGTTTGGAATTTGCGGC-TTAATTTGACTCAACACGGGAAAACTTAC----CAGGTCC-GAACTTAATAGGGTATGAC-AACTTGATAGCGTTTT-CTTG-AAATTAAGGGT--AGT-------------------------------------------------------------------
>genus' Australia' sp.
-----------------------------------------------------------------------------------------------------------------------------------------------------------------------------------------------------------------------------------------------------------------------AT-CAT-----------------GGGT------------------GA---------------------------------------------------------------------------------------------------------------------------------------CTG----------------------------------------------------------------------------T----------------------------------------------------------------------------------------------------------------------------------------------------GGTAT---CG----------------------------------------------------------------------------TTTTCTATTGGTTTGATA-CAGATCA-AGAGGTAATGATTAATAGAAGCAGTTGGGGGCAT-TAGTATTGCGGCGCGAGAGGTGAAATTCTTAGACCGTCGCAAGACTAACTAAAGCGAAAGCATTTGCCAAGGATGTTTTCATTAATCAAGAACGAAAGTTAGAGGATCGAAGGCGATTAGATACCGCCCTAGTT--CTAACTGTAAACGATGACAGCTAGCAATTGGATGTCACT-ACT-TTTCATGGTGCATTCAGTAGCTTTCCGGGAAACCA--AAGCTAGTTTCCGGGGGAAGTATGGTTGCAAAGTTGAAACTTAAAGGAATTGACGGAAGTTCA-CACCA-GGTTTGGAATTTGCGGC-TTAATTTGACTCAACACGGGAAAACTTAC----CAGGTCC-GAACTTAATAGGGTATGAC-AACTTGATAGCGTTTT-CTTG-AAATTAAGGGT--AGT-------------------------------------------------------------------
>Heleniella sp.
------AGGAGTA------GTGACGAAAAATAACAATATAGAACTAATT-ACTTA-GTTCTGTAATTGGAATGAATCAAGTATAAATCCTTTAATGAGGATCAAGTGGAGGGCAAGTCTGGTGCCAGCAGCCGCGGTAATTCCAGCTCCACTAGCGTATATTAAAATTGTTGCGGTT-AAAACGTTCGAAGTTGATTATTGTTCAGTAC--------GGG-TGTGACG--CCATCA-----------AGTAAATGGC-TGTC-AT-CA--TTTCCGATT-ACTTG-AACT--------A-TAT-----GA---------------------------------------------------------------------------------------------------------------------------------------CTG-AACA--C--------------------TT-----AATG------------------AATAGC-ACT---GA----T-----------GCCTTTCACTAG-G-CTAGGTGC-CTAT------TTAGTTCGGCTTACTTTTACCTTGAACAAATTAAGGTGCTCA-AAGCAGGC-----TCTTATGC-CTTGAATATTTTTGCATGGAATAATGGAAAAAGACCTCGGTCT---TA---------T--------------------------------AGATGTGGCGTTTGCGCGTCATATCG--------CTTTCTATTGGTTTGAAA-CAGATCA-AGAGGTAATGATTAATAGAAGCAGTTGGGGGCAT-TAGTATTGCAGCGCGAGAGGTGAAATTCTTAGACCGTCGCAAGACTAACTAAAGCGAAAGCATTTGCCAAGGATGTTTTCATTAATCAAGAACGAAAGTTAGAGGATCGAAGGCGATTAGATACCGCCCTAGTT--CTAACTGTAAACGATGACAGCTAGCAATTGGATGTCACT-ACT-TTTCATGGTGCATTCAGTAGCTTACCGGGAAACCA--AAGCTAGTTTCCGGGGGAAGTATGGTTGCAAAGTTGAAACTTAAAGGAATTGACGGAAGACCA-CACCATGACTTGGAATTTGCGGC-TTAATTTGACTCAACACGGGAAAGCTTAC----CAGGTCC-GAACTTGATAGGGTATGACAATTTTGACAGCGTTTT-CATG-AAATTAAAGGGTAAGTGGTGCA-------------------------------------------------------------
>Hydrobaenus saetheri
------GGAGGTA------GTGACGAAAAATAACAATATAGAACTAATT-ATTTA-GTTCTGTAATTGGAATGAATCAAGTATAAATCCTTTAATGAGGATCAAGTGGAGGGCAAGTCTGGTGCCAGCAGCCGCGGTAATTCCAGCTCCACTAGCGTATATTAAAATTGTTGCGGTT-AAAACGTTCGAAGTTGATTATTGTTCAGTAC--------GGG-TGTGGCG--CCATCA-----------AGTAAATGGC-TGCC-AT-CA--TTTCCGATT-ACTTG-AACT--------A-TAT-----GA---------------------------------------------------------------------------------------------------------------------------------------CTG-AACA--C--------------------TT-----AATG------------------AATAGC-ACT---GA----T-----------GCCTTTCACTAG-G-CTAGGTGT-CTAT------TTAGTTCGGCTTACTTTTACCTTGAACAAATTAAGGTGCTCA-AAGCAGGC-----TCTAATGC-CTTGAATATTTTTGCATGGAATAATGGAAAAAGACCTCGGTCT---TA---------T------------------------------AGATGCAGTGTCGCAAGATGCTGTATCG--------CTTTCTATTGGTTTGATA-CAGATCA-AGAGGTAATGATTAATAGAAGCAGTTGGGGGCAT-TAGTATTGCGGCGCGAGAGGTGAAATTCTTAGACCGTCGCAAGACTAACTAAAGCGAAAGCATTTGCCAAGGATGTTTTCATTAATCAAGAACGAAAGTTAGAGGATCGAAGGCGATTAGATACCGCCCTAGTT--CTAACTGTAAACGATGACAGCTAGCAATTGGATGTCACT-ACT-TTTCATGGTGCATTCAGTAGCTTTCCGGGAAACCA--AAGCTAGTTTCCGGGGGAAGTATGGTTGCAAAGTTGAAACTTAAAGGAATTGACGGAAGACCA-CACCATGGCGTGGAATTTGCGGC-TTAATTTGACTCAACACGGGAAAGCTTAC----CAGGTCC-GAACTTAATAGGGTATGAC-AATTTGATAGCGTTTTCTATGAAAATTAAGGGT--AGTGGTGCAT-GG---------------------------------------------------------
>Limnophyes  sp.
------GGAGGTA------GTGACGAAAAATAACAATATAGAACTAATC-ATTTA-GTTCTGTAATTGGAATGAATCAAGTATAAATCCTTTAATGAGGATCCAGTGGAGGGCAAGTCTGGTGCCAGCAGCCGCGGTAATTCCAGCTCCACTAGCGTATATTAAAATTGTTGCGGTT-AAAACGTTCGAAGTTGATTGTTGTTCAGCAC--------GGG-TGTGGCG--CCATCA-----------AGTAAATGGC-TGCC-AT-CA--TTTCCGGTT-GCTTG-AACT--------A-TAT-----GA---------------------------------------------------------------------------------------------------------------------------------------CTG-AACA--C--------------------TT-----AATG------------------AATAGC-ATT---GA----T-----------GCCTTTTACTAG-G-CTAGGTGT-CTAT------TTAGTTCGGCTTACTTTTACCTTGAACAAATTAAGGTGCTCA-AAGCAGGC-----TCTTATGC-CTTGAATATTTTTGCATGGAATAATGGAAAAAGACCTCGGTCT---TA---------T--------------------------------AGGTCGCATGGGCAACTGTGTGGCCG--------CTTTCTATTGGTTTGATA-CAGATCA-AGAGGTAATGATTAATAGAAGCAGTTGGGGGCAT-TAGTATTGCGGCGCGAGAGGTGAAATTCTTAGACCGTCGCAAGACTAACTAAAGCGAAAGCATTTGCCAAGGATGTTTTCATTAATCAAGAACGAAAGTTAGAGGATCGAAGGCGATTAGATACCGCCCTAGTT--CTAACTGTAAACGATGACAGCTAGCAATTGGATGTCACT-ACT-TTTCATGGTGCATTCAGTAGCTTTCCGGGAAACCA--AAGCTAGTTTCCGGGGGAAGTATGGTTGCAAAGTTGAAACTTAAAGGAATTGACGGAAATTCA-CACCATGGTTTGGATTTTGCGGC-TTAATTTGACTCAACACGGGAAAACTTAC----CAGGTCC-GAACTTAATAGGGTATGAC-AACTTGATAGCGTTTT-CTTG-AAATTAAGGGT--AGTGGTGCAT-GGCCG------------------------------------------------------
>Lopescladius  sp.
------GGAGGTA------GTGACGAAAAATAACAATATAGAACTAGTT-AACTATGTTCTGTAATTGGAATGAATCTATTCTAAACTCATATATGAGGATCAAGTGGAGGGCAAGTTCGGTGCCAGCAGCCGCGGTAATTCCGACTCCACTAGCGTATGTTAAAATTGTTGCGGTT-AAAACGTTCGAAGTTGATTTTTGTCCGGTTC--------GAG-CGCGGCA--CCATCA-----------AGT-AATGGT-TGCT-GT-CG--TTTTCGGTG-ACTTG-GACT--------A-TAT-----GA---------------------------------------------------------------------------------------------------------------------------------------CCG-GGCA--C--------------------TT-----AATG------------------AACGGC-GCT---GA----T-----------GCCTTTCATTAG-G-CTAGGCGT-CCGT------TTAGTCCGGCTTACTATTACCTTGAACAAATTAAGGTGCTCA-AAGCAGGC----TCTATATGC-CTTGAATATTTTTGCATGGAATAATGGAAAAAGACCTCGGTCT---TA---------T-------------------AGGTGATGTGTATGAAATATTGCACTTGCCG----------------CTTTCTATTGGTTTGATA-CAGATCA-AGAGGTAATGATTAATAGAAGCAGTCGGGGGCAT-TAGTATTACGGCGCGAGAGGTGAAATTCTTAGACCGTCGTACGACTAACTAAAGCGAAGGCATTTGTCAAGGATGTTTTCATTAATCAAGAACGAAAGTTTAAGGATCGAAGACGATTAGATACCGTCCTAGTT--TAAACAGTAAACGATGACAACTAGCAATTGGATGTCACT-ACT-ATTCATGGTGCATTCAGTAGCTTTCCGGGAAACTA--AAGTTAGTTTCCGGGGGAAGTATGGTTGCAAAGTTGAAACTTAAAGGAATTGACGGAAGTTTA-CACCA-GAAATGGAACCTGCGGC-TTAATTTGACTCAACACGGGACAACTTAC----CAGGTCA-GAACTTTATGGGGTTTGCC-AGCTTTATAGCGCTTG-CATA-AAATAAAGGGT--AGTGGTGCAT-GGCCGTTCTTAGTTCGTGGAATGATTTGTCTGGTTGATTCCGATAACG-----------
>Mesosmittia  sp.
------GGAGGTA------GTGACGAAAAATAACAATATAGAACTAATC-ATTTA-GTTCTGTAATTGGAATGAATCAAGTATAAATCCTTTAATGAGGATCCAGTGGAGGGCAAGTCTGGTGCCAGCAGCCGCGGTAATTCCAGCTCCACTAGCGTATATTAAAATTGTTGCGGTT-AAAACGTTCGAAGTTGATTGTTGTTCAGCAC--------GGG-TGTAGCG--CCATCA-----------AGTAAATGGC-TGCT-AT-CA--TTTCCGGTT-GCTTG-AACT--------A-TAT-----GA---------------------------------------------------------------------------------------------------------------------------------------CTG-AACA--C--------------------TT-----AATG------------------AATAGC-ATT---GA----T-----------GCCTTTTACTAG-G-CTAGGTGT-CTAT------TTAGTTCGGCTTACTTTTACCTTGAACAAATTAAGGTGCTCA-AAGCAGGC-----TCTTATGC-CTTGAATATTTTTGCATGGAATAATGGAAAAAGACCTCGGTCT---TA---------T--------------------------------AGGTCGTATGGGCAACTGTGCGGCCG--------CTTTCTATTGGTTTGATA-CAGATCA-AGAGGTAATGATTAATAGAAGCAGTCGGGGGCAT-TAGTATTGCGGCGCGAGAGGTGAAATTCTTAGACCGTCGCAAGACTAACTAAAGCGAAGGCATTTGCCAAGGATGTTTTCATTAATCAAGAACGAAAGTTAGAGGATCGAAGGCGATTAGATACCGCCCTAGTT--CTAACTGTAAACGATGACAGCTAGCAATTGGATGTCACT-ACT-TTTCATGGTGCATTCAGTAGCTTTCCGGGAAACCA--AAGCTAGTTTCCGGGGGAAGTATGGTTGCAAAGTTGAAACTTAAAGGAATTGACGGAAATTCA-CACCATGGTTTGGATTTTGCGGC-TTAATTTGACTCAACACGGGAAAACTTAC----CAGGTCC-GAACTTAATAGGGTATGAC-AACTTGATAGCGTTTT-CTTG-AAATTAAGGGT--AGTGGTGCAT-GGCCG------------------------------------------------------
>Nanocladius  sp.
------GGAGGTA------GTGACGAAAAATAACAATATAGAACTAATT-ATTTA-GTTCTGTAATTGGAATGAATCAAGTATAAATCCTTTAATGAGGATCAAGTGGAGGGCAAGTCTGGTGCCAGCAGCCGCGGTAATTCCAGCTCCACTAGCGTATATTAAAATTGTTGCGGTT-AAAACGTTCGAAGTTGATTGTTGTTCAGTAC--------GGG-TGTGGCG--CCATCA-----------AGTAAATGGC-TGCC-AT-CA--TTTCCGATT-ACTTG-AACT--------A-TAT-----GA---------------------------------------------------------------------------------------------------------------------------------------CTG-AACA--C--------------------TT-----AATG------------------AATAGC-ACC---GA----T-----------GCCTTTCACTAG-G-CTAAGTGT-CTAT------TTAGTTCGGCTTACTTTTACCTTGAACAAATTAAGGTGCTCA-AAGCAGGC-----TCTAATGC-CTTGAATATTTTTGCATGGAATAATGGAAAAAGACCTCGGTCT---TA---------T--------------------------------AGGTRGTTCTCGCAAGGGTTCTACCG--------GTTTCTATTGGTTTGATA-CAGATCA-AGAGGTAATGATTAATAGAAGCAGTTGGGGGCAT-TAGTATTGCGGCGCGAGAGGTGAAATTCTTAGACCGTCGCAAGACTAACTAAAGCGAAAGCATTTGCCAAGGATGTTTTCATTAATCAAGAACGAAAGTTAGAGGATCGAAGGCGATTAGATACCGCCCTAGTT--CTAACTGTAAACGATGACAGCTAGCAATTGGATGTCACT-ACT-TTTCATGGTGCATTCAGTAGCTTTCCGGGAAACCA--AAGCTAGTTTCCGGGGGAAGTATGGTTGCAAAGTTGAAACTTAAAGGAATTGACGGAGCTTCA-CACCA-GAAATGGAATTTGCGGC-TTAATTTGACTCAACACGGGGAAACTTAC----CAGGTCA-GAACTTTTTTGTGTATGAC-AGCTTGACAGCGCTTT-CATG-AAAAAAAGGGT--AGG-------------------------------------------------------------------
>Notocladius  sp.
---------------------------------------------------------------------------------------------------------TGGAGGGCAAGTCTGGTGCCAGCAGCCGCGGTAATTCCAGCTCCACTAGCGTATATTAAAATTGTTGCGTTTAAAAACGTTCGAAGTTGATTATTGTTCAGTAC--------GGG-TGTGGCG--TCATTA-----------AGTACATGAC-TGCC-AT-CA--TTTCCGATT-ACTTG-AACT--------A-TTT-----GA---------------------------------------------------------------------------------------------------------------------------------------CTG-AACA--C--------------------TA-----AATG------------------AATAGC-ACT---GA----T-----------GCCTTTCATTAG-G-CTAAGTGT-CTAT------TTAGTTCGGCTTAATTTTACCTTGAACAAATTAAGGTGCTCA-AAGCAGGC-----TCTTACGC-CTTGAATATTTTTGCATGGAATAATGGAAAAAGACCTCGGTCT---TA---------T--------------------------------TCGTTTGTGGTGAAAGCTGCAAGTGA--------TTTTCTGTTGGTTTAATA-CAGATCA-AGAGGTAATGACTAATAGAAGCAGTTGGGGGCAT-TAGTATTGCAGCGCGAGAGGTGAAATTCTTAGACCGTTGCAAGACTAACTAAAGCGAAAGCATTTGCCAAGGATGTTTTCATTAATCAAGAACGAAAGTTAGAGGATCGAAGGCGATTAGATACCGCCCTAGTT--CTAACTGTAAACGATGACAGCTAGCGATTGGATGTCACT-ACT-TTTCATGGTGCATTCAGTAGCTCTTCGGGAAACCA--AAGCTAGTTTCCGGGGGAAGTATGGTTGCAAAGTTGAAACTTAAAGGAATTGACGGAAGATCATCACCG-GCAGTGGATGTTGCGGC-TTAATTTGACTCAACACGGGAAAACTTAC----CAGGTCA-GAACTTAATAGGGTG--------------------------------------------------------------------------------------------------------------
>Orthocladius (Euorthocladius) luteipes
------GGAGGTA------GTGACGAAAAATAACAATATAGAACTAATT-ATTTA-GTTCTGTAATTGGAATGAATCGAGTATAAATCCTTCAATGAGGATCAAGTGGAGGGCAAGTCTGGTGCCAGCAGCCGCGGTAATTCCAGCTCCACTAGCGTATGTTAAAATTGTTGCGGTT-AAAACGTTCGAAGTTCATTTTTGTTCAGTAC--------GGG-TGTGACG--CCATCA-----------AGT-AATGGC-TGTC-AT-CA--TTTCCGATT-GCTTG-AACT--------A-CAT-----GA---------------------------------------------------------------------------------------------------------------------------------------CTG-AACA--C--------------------TT-----AATG------------------AATAGC-ACC---GA----T-----------GCCTTTCACTAG-G-CTAAGTGT-CTAT------TTAGTTCGGCTTACTTTTACCTTGAACAAATTAAGGTGCTCA-AAGCAGGC-----TCTAATGC-CTTGAATATTTTTGCATGGAATAATGGAAAAAGACCTCGGTCT---TA---------T--------------------------------AGGTGTAGCTCGCAAGAGTTATATCG--------CTTTCTATTGGTTTGATA-CAGATCA-AGAGGTAATGATTAATAGAAGCAGTCGGGGGCAT-TAGTATTGCGGCGCGAGAGGTGAAATTCTTAGACCGTCGCAAGACTAACTAAAGCGAAAGCATTTGCCAAGGATGTTTTCATTAATCAAGAACGAAAGTTAGAGGATCGAAGGCGATTAGATACCGCCCTAGTT--CTAACTGTAAACGATGACAGCTAGCAATTGGATGTCACT-ACT-TTATATGGTGCATTCAGTAGCTTTCAGGGAAACCA--AAGCTAGTTTCCGGGGGAAGTATGGTTGCAAAGTTGAAACTTAAAGGAATTGACGGAATTCGA-CACCA-GATTTGGAATTTGCGGC-TTAATTTGACTCAACACGGGAAAACTTAC----CAGGTCC-GAACTTAATAGGGTACGAC-AGTTTGATAGCGCTTT-CGCT-AAATTAAGGGT--AGTGGTGCAT-GGCCGTTCTTAG-----------------------------------------------
>Parachaetocladius  sp.
--------------------------AAAATAACAATATAGAACTAATT-AATTA-GTTCTGTAATTGGAATGAATCAAGTATAAATCCTTTAATGAGGATCAAGTGGAGGGCAAGTCTGGTGCCAGCAGCCGCGGTAATTCCAGCTCCACTAGCGTATATTAAAATTGTTGCGGTT-AAAACGTTCGAAGTTGATTATTGTTCAGTAC--------GGG-TGTGGCG--CCATCA-----------AGTAAATGGC-TGCC-AT-CA--TTTCCGATT-ACTTG-AACT--------A-TAT-----GA---------------------------------------------------------------------------------------------------------------------------------------CTG-AACA--C--------------------TT-----AATG------------------AATAGC-ACT---GA----T-----------GCCTTTCACTAG-G-CTAGGTGT-CTAT------TTAGTTCGGCTTACTTTTACCTTGAACAAATTAAGGTGCTCA-AAGCAGGC-----TCTTATGC-CTTGAATATTTTTGCATGGAATAATGGAAAAAGACCTCGGTCT---TA---------T------------------------------AGATGCGGTGTCGCAAGGCATCGTATCG--------CTTTCTATTGGTTTGATA-CAGATCA-AGAGGTAATGATTAATAGAAGCAGTTGGGGGCAT-TAGTATTGCGGCGCGAGAGGTGAAATTCTTAGACCGTCGCAAGACTAACTAAAGCGAAAGCATTTGCCAAGGATGTTTTCATTAATCAAGAACGAAAGTTAGAGGATCGAAGGCGATTAGATACCGCCCTAGTT--CTAACTGTAAACGATGACAGCTAGCAATTGGATGTCACT-ACT-TTTCATGGTGCATTCAGTAGCTTTCCGGGAAACCA--AAGCTAGTTTCCGGGGGAAGTATGGTTGCAAAGTTGAAACTTAAAGGAATTGACGGAAGATCA-CACCATGATGTGGACCTTGCGGC-TTAATTTGACTCAACACGGGAAAGCTTAC----CAGGTCC-GAACTTAATAGGGTATGAC-AATTTGATAGCGTTTT-CATG------------------------------------------------------------------------------------
>Parakiefferiella  sp. 1
------GGAGGTA------GTGACGAAAAATAACAATATAGAACTCTTT---TTGAGCTCTGTAATTGGAATGAATCGATTTTAAATCCTTCTATGAGGATCCAGTGGAGGGCAAGTCTAGTGCCAGCAGCCGCGGTAATTCTAGCTCCACTAGCGTATGTTAAAATTGTTGCGGTT-AAAACGTTCGAAGTTGATTTTTGTCTCTCAC--------AGATTGGGATT--CCGTCA------------GAAAACGGT-TTTT----CTCATGTCTGAAT-GATGG-GACT--------A-TAT-----GA---------------------------------------------------------------------------------------------------------------------------------------CTG-AACA--C--------------------TT-----AATG------------------AATAGC-GCT---GA----T-----------GCCTTTCATTAG-G-CTAGGCGT-CTAT------TTAGTTCGGCTTACCTTTACCTTGAACAAATTAAGGTGCTCA-AAGCAGGC-----TCTTATGC-CTTGAATAGTTTTGCATGGAATAATGGAACAAGACCTCGGTCT---TA---------T-----------------------------AGACTCGTTGCCTTCACGGGCGCTTGTCG--------CTTTCTGTTGGTTTGATA-CAGATCA-AGAGGTAATGATTAATAGAAGCAGTTGGGGGCAT-TGGTATTGCGGCGCGAGAGGTGAAATTCTTAGACCGTCGCAAGACTAACTAAAGCGAAAGCATTTGCCAAGGATGTTTTCATTAATCAAGAACGAAAGTTAGAGGATCGAAGGCGATTAGATACCGCCCTAGTT--CTAACTGTAAACGATGACAGCTAGCAATTGGATGTCACT-ACT-TTTCATGGTGCATTCAGTAGCTTTCCGGGAAACCA--AAGCTAGTTTCCGGGGGAAGTATGGTTGCAAAGTTGAAACTTAAAGGAATTGACGGAAGTTTATCACCG-GCAATGGACCCTGCGGC-TTAATTTGACTCAACACGGGAAAACTTAC----CAGGTCC-GAACTTAATAGGGTATGAC-AATTTGATAGCGTTTT-CATG-AAATTAAGGAT--AGTGGTGCAT-GGCC-------------------------------------------------------
>Parakiefferiella  sp. 2
------GGAGGTA------GTGACGAAAAATAACAATATAGAACTAATT-ATTTA-GTTCTGTAATTGGAATGAATCAAGTATAAATCCTTTAATGAGGATCAAGTGGAGGGCAAGTCTGGTGCCAGCAGCCGCGGTAATTCCAGCTCCACTAGCGTATATTAAAATTGTTGCGGTT-AAAACGTTCGAAGTTGATTATTGTTCAGTAC--------GGG-TGTAGCG--CCATCA-----------AGTAAATGGC-TGCT-AT-CA--TTTCCGATT-ATTTG-AACT--------A-TAT-----GA---------------------------------------------------------------------------------------------------------------------------------------CTG-AACA--C--------------------TT-----AATG------------------AATAGC-GCT---GA----T-----------ACCTTTCATTAG-G-CTAGGCGT-CTAT------TTAGTTCGGCTTACTTTTACCTTGAATAAATTAAGGTGCTCA-AAGCAGGC-----TCTTATGC-CTTGAATATTTTTGCATGGAATAATGGAAAAAGACCTCGGTCT---TA---------T------------------------------AGGCATCAGTTTGCAAGAATTGGTGTCG--------CTTTCTATTGGTTTGATA-CAGATCA-AGAGGTAATGATTAATAGAAGCAGTTGGGGGCAT-TGGTATTGCGGCGCGAGAGGTGAAATTCTTAGACCGTCGCAAGACTAACTAAAGCGAAAGCATTTGCCAAGGATGTTTTCATTAATCAAGAACGAAAGTTAGAGGATCGAAGGCGATTAGATACCGCCCTAGTT--CTAACTGTAAACGATGACAGCTAGCAATTGGATGTCACT-ACT-TTTCATGGTGCATTCAGTAGCTTTCCGGGAAACCA--AAGCTAGTTTCCGGGGGAAGTATGGTTGCAAAGTTGAAACTTAAAGGAATTGACGGAAGTTCA-CACCATGGCTTGGAATTTGCGGC-TTAATTTGACTCAACACGGGAAAACTTAC----CAGGTCC-GAACTTAATAGGGTATGAC-AATTTGATAGCGTTTT-CATG-AAATTAAGGAT--AGTGGTGCAT-GGCCG------------------------------------------------------
>Parakiefferiella   sp. 3
------GGAGGTA------GTGACGAAAAATAACAATATAGAACTAATT-ATTTA-GTTCTGTAATTGGAATGAATCAAGTATAAATCCTTTAATGAGGATCAAGTGGAGGGCAAGTCTGGTGCCAGCAGCCGCGGTAATTCCAGCTCCACTAGCGTATATTAAAATTGTTGCGGTT-AAAACGTTCGAAGTTGATTATTGTTCAGTAC--------GGG-TGTGGCG--CCATCA-----------AGTAAATGGC-TGCC-AT-CA--TTTCCGATT-ACTTG-AACT--------A-TAT-----GA---------------------------------------------------------------------------------------------------------------------------------------CTG-AACA--C--------------------TT-----AATG------------------AATAGC-GCT---GA----T-----------ACCTTTCACTAG-G-CTAGGCGT-CTAT------TTAGTTCGGCTTACTTTTACCTTGAATAAATTAAGGTGCTCA-AAGCAGGC-----TCTTATGC-CTTGAATATTTTTGCATGGAATAATGGAAAAAGACCTCGGTCT---TA---------T----------------------------AGGCGTTCAGCTCGCAAGGGTTGGGCGTCG--------CTTTCTATTGGTTTGATA-CAGATCA-AGAGGTAATGATTAATAGAAGCAGTTGGGGGCAT-TGGTATTGCGGCGCGAGAGGTGAAATTCTTAGACCGTCGCAAGACTAACTAAAGCGAAAGCATTTGCCAAGGATGTTTTCATTAATCAAGAACGAAAGTTAGAGGATCGAAGGCGATTAGATACCGCCCTAGTT--CTAACTGTAAACGATGACAGCTAGCAATTGGATGTCACT-ACT-TTTCATGGTGCATTCAGTAGCTTTCCGGGAAACCA--AAGCTAGTTTCCGGGGGAAGTATGGTTGCAAAGTTGAAACTTAAAGGAATTGACGGAAGTTCA-CACCATGGCTTGGAATTTGCGGC-TTAATTTGACTCAACACGGGAAAACTTAC----CAGGTCC-GAACTTAATAGGGTATGAC-AATTTGATAGCGTTTT-CATG-AAATTAAGGAT--AGTGGTGCAT-GGCCGTTC---------------------------------------------------
>Parametriocnemus  sp. 1
------GGAGGTA------GTGACGAAAAATAACAATATAGAACTAATT-ATTTA-GTTCTGTAATTGGAATGAATCAAGTATAAATCCTTTAATGAGGATCAAGTGGAGGGCAAGTCTGGTGCCAGCAGCCGCGGTAATTCCAGCTCCACTAGCGTATATTAAAATTGTTGCGGTT-AAAACGTTCGAAGTTGATTATTGTTCAGTAC--------GGG-TGTGACT--CCATCA-----------AGTAAATGGT-TGTC-AT-CA--TTTCCGATT-ACTCG-AACT--------A-TAT-----GA---------------------------------------------------------------------------------------------------------------------------------------CTG-AACA--C--------------------TT-----AATG------------------AATAGC-ATC---GA----T-----------GCCTTTCACTAG-G-CTAGGTGT-CTAT------TTAGTTCGGCTTACTTTTACCTTGAACAAATTAAGGTGCTCA-AAGCAGGC-----TCTTATGC-CTTGAATATTTTTGCATGGAATAATGGAAAAAGACCTCGGTCT---TA---------T--------------------------------TGACATATGCTTTACGGTGTATGTCG--------CTTTCTATTGGTTTGATA-CAGATCA-AGAGGTAATGATTAATAGAAGCAGTTGGGGGCAT-TAGTATTGCGGCGCGAGAGGTGAAATTCTTAGACCGTCGCAAGACTAACTAAAGCGAAAGCATTTGCCAAGGATGTTTTCATTAATCAAGAACGAAAGTTAGAGGATCGAAGGCGATTAGATACCGCCCTAGTT--CTAACTGTAAACGATGACAGCTAGCAATTGGATGTCACT-ACT-TTTCATGGTGCATTCAGTAGCTTTCCGGGAAACCA--AAGCTAGTTTCCGGGGGAAGTATGGTTGCAAAGTTGAAACTTAAAGGAATTGACGGAAGACCA-CACCATGGCGTGGAATTTGCGGC-TTAATTTGACTCAACACGGGAAAGCTTAC----CAGGTCC-GAACTTAATAGGGTGCGAC-AATTTGATAGCGTTTT-CGCG-AAATTAAGGGT--AGTGGTGCAT-GGCCGTTCTTAGTTCGT------------------------------------------
>Parametriocnemus   sp. 2
------GGAGGTA------GTGACGAAAAATAACAATATAGAACTAATT-ATTTA-GTTCTGTAATTGGAATGAATCAAGTATAAATCCTTTAATGAGGATCAAGTGGAGGGCAAGTCTGGTGCCAGCAGCCGCGGTAATTCCAGCTCCACTAGCGTATATTAAAATTGTTGCGGTT-AAAACGTTCGAAGTTGATTATTGTTCAGTAC--------GGG-TGTGACT--CCATCA-----------AGTAAATGGT-TGTC-AT-CA--TTTCCGATT-ACTCG-AACT--------A-TAT-----GA---------------------------------------------------------------------------------------------------------------------------------------CTG-AACA--C--------------------TT-----AATG------------------AATAGC-ATC---GA----T-----------GCCTTTCACTAG-G-CTAGGTGT-CTAT------TTAGTTCGGCTTACTTTTACCTTGAACAAATTAAGGTGCTCA-AAGCAGGC-----TCTTATGC-CTTGAATATTTTTGCATGGAATAATGGAAAAAGACCTCGGTCT---TA---------T--------------------------------TGATGTATGCTTCACGGTGTATGTCG--------CTTTCTATTGGTTTGATA-CAGATCA-AGAGGTAATGATTAATAGAAGCAGTTGGGGGCAT-TAGTATTGCGGCGCGAGAGGTGAAATTCTTAGACCGTCGCAAGACTAACTAAAGCGAAAGCATTTGCCAAGGATGTTTTCATTAATCAAGAACGAAAGTTAGAGGATCGAAGGCGATTAGATACCGCCCTAGTT--CTAACTGTAAACGATGACAGCTAGCAATTGGATGTCACT-ACT-TTTCATGGTGCATTCAGTAGCTTTCCGGGAAACCA--AAGCTAGTTTCCGGGGGAAGTATGGTTGCAAAGTTGAAACTTAAAGGAATTGACGGAAGACCA-CACCATGGCGTGGAATTTGCGGC-TTAATTTGACTCAACACGGGAAAGCTTAC----CAGGTCC-GAACTTAATAGGGTGCGAC-AATTTGATAGCGTTTT-CGCG-AAATTAAGGGT--AGTGGTGCAT-GGCCGTTCTTAGT----------------------------------------------
>Parapsectrocladius acuminatus
-----------------------------------------------TT-ATTTA-GTTCTGTAATTGGAATGAATCTAGTATAAATCCTTAAATGAGGATCAAGTGGAGGGCAAGTCTGGTGCCAGCAGCCGCGGTAATTCCAGCTCCACTAGCGTATATTAAAATTGTTGCGGTT-AAAACGTTCGAAGTTGATTATTGTTCAGTAC--------GGG-TGTGACG--CCATCA-----------AGTAAATGGC-TGTC-AT-CA--TTTCCGATT-ACTTG-AACT--------A-TAT-----GA---------------------------------------------------------------------------------------------------------------------------------------CTG-AACA--C--------------------TT-----AATG------------------AATAGC-ACC---GA----T-----------GCCTTTCACTAG-G-CTAAGTGT-CTAT------TTAGTTCGGCTTACTTTTACCTTGAACAAATTAAGGTGCTCA-AAGCAGGC-----TCTAATGC-CTTGAATATTTTTGCATGGAATAATGGAAAAAGACCTCGGTCT---TA---------T--------------------------------AGGCGTAATCTGCAAGGGTTGCGCCG--------CTTTCTATTGGTTTGATA-CAGATCA-AGAGGTAATGATTAATAGAAGCAGTCGGGGGCAT-TAGTATTGCGGCGCGAGAGGTGAAATTCTTAGACCGTCGCAAGACTAACTAAAGCGAAAGCATTTGCCAAGGATGTTTTCATTAATCAAGAACGAAAGTTAGAGGATCGAAGGCGATTAGATACCGCCCTAGTT--CTAACTGTAAACGATGACAGCTAGCAATTGGATGTCACT-ACT-TTTCATGGTGCATTCAGTAGCTTTCAGGGAAACCA--AAGCTAGTTTCCGGGGGAAGTATGGTTGCAAAGTTGAAACTTAAAGGAATTGACGGAAGTTTACTACAA-AAATTGGAATTTGCGGC-TTAATTTGACTCAACACGGGAAAACTTAC----CAGGTCC-GAACTTAATAGGG----------------------------------------------------------------------------------------------------------------
>Paratrichocladius  sp.
-------------------------AAAAATAACAATATAGAACTAATT-ATTTA-GTTCTGTAATTGGAATGAATCGAGTATAAATCCTTCAATGAGGATCAAGTGGAGGGCAAGTCTGGTGCCAGCAGCCGCGGTAATTCCAGCTCCACTAGCGTATGTTAAAATTGTTGCGGTT-AAAACGTTCGAAGTTCATTTTTGTTCAGCAC--------GAG-TGTGGCG--TCATCA-----------AGTAAATGAC-TGCT-AT-CA--CTTTCGATT-GCTTG-AACT--------A-CAT-----GA---------------------------------------------------------------------------------------------------------------------------------------CTG-AACA--C--------------------TT-----AATG------------------AATAGC-ACC---GA----T-----------GCCTTTCACTAG-G-CTAAGTGT-CTAT------TTAGTTCGGCTTAATTTTACCTTGAACAAATTAAGGTGCTCA-AAGCAGGC-----TCTAATGC-CTTGAATATTTTTGCATGGAATAATGGAAAAAGACCTCGGTCT---TA---------T-------------------------------------ATCGCATTAGCAATAATGTGA--------TTTTCTATTGGTTTGATA-CAGATCA-AGAGGTAATGATTAATAGAAGCAGTCGGGGGCAT-TAGTATTGCGGCGCGAGAGGTGAAATTCTTAGACCGTCGCAAGACTAACTAAAGCGAAAGCATTTGCCAAGGATGTTTTCATTAATCAAGAACGAAAGTTAGAGGATCGAAGGCGATTAGATACCGCCCTAGTT--CTAACTGTAAACGATGACAGCTAGCAATTGGATGTCACT-ACT-TTATATGGTGCATTCAGTAGCTTTCAGGGAAACCA--AAGCTAGTTTCCGGGGGAAGTATGGTTGCAAAGTTGAAACTTAAAGGAATTGACGGAATTTGA-CACAATGATTTGGAATTTGCGGC-TTAATTTGACTCAACACGGGAAAACTTAC----CAGGTCC-GAACTTAATAGGGTACGAC-AGTTTGATAGCGCTTT-CGCT-AAATT------------------------------------------------------------------------------
>Paulfreemania pictipennis
---------------------------------------------------------------------------------------------------------------------------------------------------------------------------------------------------------------------------------------------------------------------------------------------------------------------------------------------------------------------------------------------------------------------------------------------------------------------------------------------------------------------------------------------------------------------------------------------------------------------------------TCA-AAGCAGGC-----TCTTATGC-CTTGAATATTTTTGCATGGAATAATGGAAAAAGACCTCGGTCT---TA---------T--------------------------------AGGCGTTGCGGGCAACCGTAGCGTCG--------CTTTCTATTGGTTTGATA-CAGATCA-AGAGGTAATGATTAATAGAAGCAGTTGGGGGCAT-TAGTATTGCGGCGCGAGAGGTGAAATTCTTAGACCGTCGCAAGACTAACTAAAGCGAAAGCATTTGCCAAGGATGTTTTCATTAATCAAGAACGAAAGTTAGAGGATCGAAGGCGATTAGATACCGCCCTAGTT--CTAACTGTAAACGATGACAGCTAGCAATTGGATGTCACT-ACT-TTTCATGGTGCATTCAGTAGCTTTCCGGGAAACCA--AAGCTAGTTTCCGGGGGAAGTATGGTTGCAAAGTTGAAACTTAAAGGAATTGACGGAAGTTCA-CACCATGACTTGGAATTTGCGGC-TTAATTTGACTCAACACGGGAAAACTTAC----CAGGTCC-GAACTTAATAGGGTATGAC-AACTTGATAGCGTTTT-CTTG-AAATTAAGGGT--AGTGGTGCAT-GGCCGTTCTTAGTTCGTGGAATGATTTGTCTGGTTAATTCCGATAACGAACGAGACTC-
>Psectrocladius (Allopsectrocladius)  sp.
----------------------------------------GAACTAATT-ATTTA-GTTCTGTAATTGGAATGAATCAAGTATAAATCCTTTAATGAGGATCAAGTGGAGGGCAAGTCTGGTGCCAGCAGCCGCGGTAATTCCAGCTCCACTAGCGTATATTAAAATTGTTGCGGTT-AAAACGTTCGAAGTTGATTATTGTTCAGTAC--------GGG-TGTGGCG--CCATCA-----------AGTAAATGGC-TGCC-AT-CA--TTTCCGATT-ACTTG-AACT--------A-TAT-----GA---------------------------------------------------------------------------------------------------------------------------------------CTG-AACA--C--------------------TT-----AATG------------------AATAGC-ACC---GA----T-----------GCCTTTCACTAG-G-CTAAGTGT-CTAT------TTAGTTCGGCTTACTTTTACCTTGAACAAATTAAGGTGCTCA-AAGCAGGC-----TTTAATGC-CTTGAATATTTTTGCATGGAATAATGGAAAAAGACCTCGGTCT---TA---------T--------------------------------AGGTGTAGCTCGCAAGGGTTGCATCG--------CTTTCTATTGGTTTGATA-CAGATCA-AGAGGTAATGATTAATAGAAGCAGTTGGGGGCAT-TAGTATTGCGGCGCGAGAGGTGAAATTCTTAGACCGTCGCAAGACTAACTAAAGCGAAAGCATTTGCCAAGGATGTTTTCATTAATCAAGAACGAAAGTTAGAGGATCGAAGGCGATTAGATACCGCCCTAGTT--CTAACTGTAAACGATGACAGCTAGCAATTGGATGTCACT-ACT-TTTCATGGTGCATTCAGTAGCTTTCCGGGAAACCA--AAGCTAGTTTCCGGGGGAAGTATGGTTGCAAAGTTGAAACTTAAAGGAATTGACGGAAGTTCA-CACAA-GTTTTGGAATTTGCGGC-TTAATTTGACTCAACACGGGAAAACTTAC----CAGGTCC-GAACTTGATAGAGTATGAC-AGCTTGACAGCGCTTT-CATG-AAATTAAGGGT--AGTGGTGCAT-GGCC-------------------------------------------------------
>Psectrocladius (P.)  sp.
------GGAGGTA------GTGACGAAAAATAACAATATAGAACTAATT-ATTTA-GTTCTGTAATTGGAATGAATCAAGTATAAATTCTTTAATGAGGATCAAGTGGAGGGCAAGTCTGGTGCCAGCAGCCGCGGTAATTCCAGCTCCACTAGCGTATATTAAAATTGTTGCGGTT-AAAACGTTCGAAGTTGATTATTGTTCAGTAC--------GGG-TGTGGCG--CCATCA-----------AGTAAATGGC-TGCC-AT-CT--CTTCCGATT-ACTTG-AACT--------A-TAT-----GA---------------------------------------------------------------------------------------------------------------------------------------CTG-AACA--C--------------------TT-----AATG------------------AATANC-ACC---AA----T-----------GCCTTTAACTAG-G-CTAATTGT-CTAT------TTANTTCGGCTTACTTTTACCTTGAACAAATTAAGGTGCTCA-AAGCAGGC-----TNTAATGC-CTTGAATATTTTTGCATGGAATAATGGAAAAATACCTCGGTCT---TA---------T------------------------ACGTGCANNNNNNNNNNNNNNNNNNNNNNNATCG--------CTTTCTATTGGTTTGATA-CAGATCA-AGAGGTAATGATTAATAGAAGCAGTTGGGGGCAT-TAGTATTGCGGCGCGAGAGGAGAAATTCTTAGACCGTCGCAAGACCAACTAAAGCGAAAGCATTTNCCAAGGATGTTTTCATTAATCAAGAACGAAAGTTAGAGGATCGAAGGCGATTAGATACCGCCCTAGTT--CTAACTGTAAACGATGACAGNTAGCAAGTGGATGTCNNT-ACT-TTTCATGGTGCATTCCGTAGCTTTCCNNGAAANTA--AAGYTAGTTTCCGGGGGAAGTATGGTTGCAAAGTGGAAACTTAAAGRAATTGACGGAAGTTCACCCCC--GTTTTGGAATTTGCGGC-TTAATTTGTCTCAACACGGGAAAACTTAC----CANGTCC-GAACTTAATAGGGTATGAC-AGCTTGACA------------------------------------------------------------------------------------------------
>Rheocricotopus  sp.
--------------------------------------------------ATTTA-GTTCTGTAATTGGAATGAATCGAGTATAAATCCTTCAATGAGGATCAAGTGGAGGGCAAGTCTGGTGCCAGCAGCCGCGGTAATTCCAGCTCCACTAGCGTATATTAAAATTGTTGCGGTT-AAAACGTTCGAAGTTGATTATTGTTCAGTAC--------GGG-TGTGACG--CCATCA-----------AGTAAATGGC-TGTC-AT-CA--TTTCCGATT-ACTTG-AACT--------A-TAT-----GA---------------------------------------------------------------------------------------------------------------------------------------CTG-AACA--C--------------------TT-----AATG------------------AATAGC-ACC---GA----T-----------GCCTTTAGCTAG-G-CTAAGTGT-CTAT------TTAGTTCGGCTTACTTTTACCTTGAACAAATTAAGGTGCTCA-AAGCAGGC-----TCTAATGC-CTTGAATATTTTTGCATGGAATAATGGAAAAAGACCTCGGTCT---TA---------T-------------------------------AGGTATCAGCTCGCAAGGGTTGTACCG--------TTTTCTATTGGTTTGATA-CAGATCA-AGAGGTAATGATTAATAGAAGCAGTTGGGGGCAT-TGGTATTGCAGCGCGAGAGGTGAAATTCTTAGACCGTTGCAAGACTAACTAAAGCGAAAGCATTTGCCAAGGATGTTTTCATTAATCAAGAACGAAAGTTAGAGGATCGAAGGCGATTAGATACCGCCCTAGTT--CTAACTGTAAACGATGACAGCTAGCAATTGGATGTCACT-ACT-TTTCATGGTGCATTCAGTAGCTTTCCGGGAAACCA--AAGCTAGTTTCCGGGGGAAGTATGGTTGCAAAGTTGAAACTTAAAGGAATTGACGGAAGATCA-TACCG-GATTTGGATTTTGCGGC-TTAATTTGACTCAACACGGGAAAACTTAC----CAGGTCCCGAACTT---------------------------TTT-------------------AGT-------------------------------------------------------------------
>Stictocladius  sp. 1
------------------------------TAACAATATAGGACTAGTT-ATCTATGTTCTGTAATTGGAATGAATCGAGTTTAAATCCTTCTATTAGGATCAAGTGGAGGGCAAGTTCGGTGCCAGCAGCCGCGGTAATTCCGACTCCACTAGCGTATGTTAAAATTGTTGCGGTT-AAAACGTTCGAAGTTGATTTTTGTTGAGGACCCTCCCAGGGG----------TTCCCA-----------AGTGG------CGCC-AC-CTGGYGGCGGGTT-ACTC--AACT--------A-TTC-----GA---------------------------------------------------------------------------------------------------------------------------------------CCG-TACA--C--------------------TT-----AATG------------------AACGTC-ACT---GA----T-----------GCCTTTCACTAG-G-ATAGGTGC-ACGT------TTAGTACGGCTTACTTTTACCTTGAACAAATTAAGGTGCTCA-AAGCAGGC----TCTCGATGC-CTTGAATATTTTTGCATGGAATAATGGAAAAAGACCTCGGTCT---TA---------T----------------------------------GTGATGCTCTTCACCGGGCATTCG--------CTTTCTATTGGTTTGATA-CAGATCA-AGAGGTAATGATTAATAGAAGCAGTCGGGGACAT-TAGTATTGCGGCGCGAGAGGTGAAATTCTTAGACCGTCGCACGACTAACTAAAGCGAAGGCATTTGTCAAGGATGTTTTCATTAATCAAGAACGAAAGTTTAAGGATCGAAGACGATTAGATACCGTCCTAGTT--TAAACAGTAAACGATGACAACTAGCAATTGGATGTCACT-ACT-ATTCATGGTGCATTCAGTAGC-TTCCGGGAAACCA--AAGTTAGTTTCCGGGGGAAGTATGGTTGCAAAGTTGAAACTTAAAGGAATTGACGGAAGACTATCACCG-GCGATGGAGCTTGCGGC-TTAATTTGACTCAACACGGGACAACTTAC----CAGGTCA-GAACTTTATAGGGTTAGCC-AGCTTGATAGCGCTTG-CTTG-AAATAAAGGGT--AG--------------------------------------------------------------------
>Stictocladius pictus
------GGAGGTA------GTGACGAAAAATAACAATATAGAACTAGTT-AACTATGTTCTGTAATTGGAATGAATCGAATATAAATTCCTCAATGAGGATCCAGTGGAGGGCAAGTTCGGTGCCAGCAGCCGCGGTAATTCCGACTCCACTAGCGTATGTTAAAATTGTTGCGGTT-AAAACGTTCGAAGTTGATTTTTGTCCAGTTC--------GGG-TGTGGCA--CCATCA-----------AGTAAATGGT-TGCC-AT-CA--TTTCCGGTT-ACTTG-GACT--------A-TAT-----GA---------------------------------------------------------------------------------------------------------------------------------------CTG-AACA--C--------------------TT-----AATG------------------AACAGC-ACT---GA----T-----------GCCTTTCATTAG-G-CTAGGTGC-CTGT------TTAGTTCGGCTTACTATTACCTTGAACAAATTAAGGTGCTCA-AAGCAGGC----TCTATATGC-CTTGAATATTTTTGCATGGAATAATGGAAAAAGACCTCGGTCT---AA---------T------------------------------AGGTGTGTGCACGCAAGTGTTCATGCCG--------CTTTCTATTGGTTTGATA-CAGATCA-AGAGGTAATGATTAATAGAAGCAGTCGGGGGCAT-TAGTATTACGGCGCGAGAGGTGAAATTCTTAGACCGTCGTACGACTAACTAAAGCGAAGGCATTTGTCAAGGATGTTTTCATTAATCAAGAACGAAAGTTTAAGGATCGAAGACGATTAGATACCGTCCTAGTT--TAAACAGTAAACGATGACGACTAGCAATTGGATGTCACT-ACT-ATTCATGGTGCATTCAGTAGCTTTCCGGGAAACTA--AAGTTAGTTTCCGGGGGAAGTATGGTTGCAAAGTTGAAACTTAAAGGAATTGACGGAAGGGCA-CACAA-GTTTTGGAGTTTGCGGC-TTAATTTGACTCAACACGGGACAACTTAC----CAGGTCA-GAACTTTATAGG-----------------------------------------------------------------------------------------------------------------
>Synorthocladius  sp.
-------------------------------------------CTAATT-ATTTA-GTTCTGTAATTGGAATGAATCGAGTATAAATCCTTCAATAAGGATCAAGTGGAGGGCAAGTCTGGTGCCAGCAGCCGCGGTAATTCCAGCTCCACTAGCGTATGTTAAAATTGTTGCGGTT-AAAACGTTCGAAGTTCATTTTTGTTCAGTAC--------GAG-TGTGACG--CCATCA-----------AGTAAATGGC-TGTC-AT-CA--TTTTCGATT-ACTTG-AACT--------A-CAT-----GA---------------------------------------------------------------------------------------------------------------------------------------CTG-AACA--C--------------------TT-----AATG------------------AATAGC-ACC---GA----T-----------GCCTTTTATTAG-G-CTAAGTGT-CTAT------TTAGTTCGGCTTACTTTTACCTTGAACAAATTAAGGTGCTCA-AAGCAGGC-----TCTAATGC-CTTGAATATTTTTGCATGGAATAATGGAAAAAGACCTCGGTCT---TA---------T--------------------------------AGGTGTAGCTCGCAAGGGTTGCATCG--------CTTTCTATTGGTTTGATA-CAGATCA-AGAGGTAATGATTAATAGAAGCAGTCGGGGGCAT-TAGTATTGCGGCGCGAGAGGTGAAATTCTTAGACCGTCGCAAGACTAACTAAAGCGAAAGCATTTGCCAAGGATGTTTTCATTAATCAAGAACGAAAGTTAGAGGATCGAAGGCGATTAGATACCGCCCTAGTT--CTAACTGTAAACGATGACAGCTAGC-ATTGGATGTCACT-ACT-TTATATGGTGCATTCAGTAGCTTTCAGGGAAACCA--AAGCTAGTTTCCGGGGGAAGTATGGTTGCAAAGTTGAAACTTAAAGGAATTGACGGAAATTTGACACCA---------GTTTTTGG----AATTTGA-------------------------------------------------------------------------------------------------------------------------------------------------------------
>Thalassosmittia  sp.
------GGAGGTA------GTGACGAAAAATAACAATATAGAACTAATT-ATTTA-GTTCTGTAATTGGAATGAATCAAGTATAAATCCTTTAATGAGGATCCAGTGGAGGGCAAGTCTGGTGCCAGCAGCCGCGGTAATTCCAGCTCCACTAGCGTATATTAAAATTGTTGCGGTT-AAAACGTTCGAAGTTGATTATTGTTCAGCAC--------GGG-TGTGACG--CCATCA-----------AGTAAATGGC-TGTC-AT-CA--TTTCCGATT-GCTTG-AACT--------A-TAT-----GA---------------------------------------------------------------------------------------------------------------------------------------CTG-AACA--C--------------------TT-----AATG------------------AATAGC-GCT---GA----T-----------GCCTTTAATTAG-G-CTAAGCGT-CTAT------TTAGTTCGGCTTACTTTTACCTTGAACAAATTAAGGTGCTCA-AAGCAGGC-----TCTTATGC-CTTGAATATTTTTGCATGGAATAATGGAAAAAGACCTCGGTCT---TA---------T---------------------------------AGATGCTTGCTTAACGGCAGTATCG--------CTTTCTATTGGTTTGATA-CAGATCA-AGAGGTAATGATTAATAGAAGCAGTTGGGGGCAT-TAGTATTGCGGCGCGAGAGGTGAAATTCTTAGACCGTCGCAAGACTAACTAAAGCGAAAGCATTTGCCAAGGATGTTTTCATTAATCAAGAACGAAAGTTAGAGGATCGAAGGCGATTAGATACCGCCCTAGTT--CTAACTGTAAACGATGACAGCTAGCAATTGGATGTCACT-ACT-TTTCATGGTGCATTCAGTAGCTTTCCGGGAAACCA--AAGCTAGTTTCCGGGGGAAGTATGGTTGCAAAGTTGAAACTTAAAGGAATTGACGGAAGACCA-CACCATGGCGTGGAATTTGCGGC-TTAATTTGACTCAACACGGGAAAACTTAC----CAGGTCC-GAACTTGATAGGGTATGAC-AATTTGACAGCGTTTT-CATG-AAATTAAGGGT--AGTGGTGCAT-GGCCGTTCTTAG-----------------------------------------------
>Thienemanniella  sp.
------GGAGGTA------GTGACGAAAAATAACAATATAGAACTAATC-ATTTA-GTTCTGTAATTGGAATGAATCAAGTATAAATCCTTTGTTGAGGATCAAGTAGAGGGCAAGTCTGGTGCCAGCAGCCGCGGTAATTCCAGCTCTACTAGCGTATATTAAAATTGTTGCGTTT-AAAACGTTCGAAGTTGATTTTTGTTCAGTAC--------GAG-TGTAGTG--TCATAA-----------AGTACATGGC-TACT-AT-CA--TTTTCGATT-ACTTG-AACT--------A-TTT-----GA---------------------------------------------------------------------------------------------------------------------------------------CTG-GACA--C--------------------TA-----AATG------------------AATAGC-ACC---GA----T-----------GCCTTTTATTAG-G-CTAAGTGT-CTAT------TTAGTTCAGCTTAATTTTACCTTGAACAAATTAAGGTGCTCA-AAGCAGGC-----TCTTATGC-CTTGAATATTTTTGCATGGAATAATGGAAAAAGACCTCGGTCT---TG---------T------------------------------TTAATGTCAAGCTCAAGTTTGGCATTGA--------TTTTCTGTTGGTTTGATA-CAGATCA-AGAGGTAATGATTAATAGAAGCAGTTGGGGGCAT-TAGTATTGCAGCGCGAGAGGTGAAATTCTTAGACCGTTGCAAGACTAACTAAAGCGAAAGCATTTGCCAAGGATGTTTTCATTAATCAAGAACGAAAGTTAGAGGATCGAAGGCGATTAGATACCGCCCTAGTT--CTAACTGTAAACGATGACAGCTAGCGATTGGATGTCACT-ACT-TTTCATGGTGCATTCAGTAGCTCTTCGGGAAACCA--AAGCTAGTTTCCGGGGGAAGTATGGTTGCAAAGTTGAAACTTAAAGGAATTGACGGAAGATCATCACCG-GCAGTGGATGTTGCGGC-TTAATTTGACTCAACACGGGACAACTTAC----CAGGTCA-GAACTTAATAGGGTTTGAC-AGCTTGACAGCGCTTT-CATG-AAATTAAGGGT--AGTGGTGCAT-GGCCGT-----------------------------------------------------
>Tonnoirocladius commensalis
----------------------------------------------------------------------------------------------------------------------------------------------------------------------------------------------------------------------------------------------------------------------------------------------------------A--------------------------------------------------------------------------------------------------------------------------------------------------------------------------------------------------------------------------------------------------------------------------------------------------------------------------AAGCAGGC-----TCTTATGC-CTTGAATATTTTTGCATGGAATAATGGAAAAAGACCTCGGTCT---TA---------T--------------------------------AGGCGTTGCGGGCAACCGTGGCGTCG--------CTTTCTATTGGTTTGATA-CAGATCA-AGAGGTAATGATTAATAGAAGCAGTTGGGGGCAT-TAGTATTGCGGCGCGAGAGGTGAAATTCTTAGACCGTCGCAAGACTAACTAAAGCGAAAGCATTTGCCAAGGATGTTTTCATTAATCAAGAACGAAAGTTAGAGGATCGAAGGCGATTAGATACCGCCCTAGTT--CTAACTGTAAACGATGACAGCTAGCAATTGGATGTCACT-ACT-TTTCATGGTGCATTCAGTAGCTTTCCGGGAAACCA--AAGCTAGTTTCCGGGGGAAGTATGGTTGCAAAGTTGAAACTTAAAGGAATTGACGGAAGTTCA-CACCATGACTTGGAATTTGCGGC-TTAATTTGACTCAACACGGGAAAACTTAC----CAGGTCC-GAACTTAATAGGGTATGAC-AACTTGATAGCGTTTT-CTTG-AAATTAAGGGT--AGTGGTGCAT-GGCCGTTCTTAGTTCGTGGAATGATTTGTCTGGTTAATTCCGATAACGAACGAGACT--
>Tvetenia  sp.
------GGAGGTA------GTGACGAAAAATAACAATATAGAACTAATT-ATTTA-GTTCTGTAATTGGAATGAATCAAGTATAAATCCTTTAATGAGGATCAAGTGGAGGGCAAGTCTGGTGCCAGCAGCCGCGGTAATTCCAGCTCCACTAGCGTATATTAAAATTGTTGCGGTT-AAAACGTTCGAAGTTGATTATTGTTCAGTAC--------GGG-TGTGACG--CCATCA-----------AGTAAATGGC-TGTC-AT-CA--TTTCCGATT-ACTCG-AACT--------A-TAT-----GA---------------------------------------------------------------------------------------------------------------------------------------CTG-AACA--C--------------------TT-----AATG------------------AATAGC-GCT---GA----T-----------GCCTTTAATTAG-G-CTAGGCGT-CTAT------TTAGTTTGGCTTACTTTTACCTTGAACAAATTAAGGTGCTCA-AAGCAGGC-----TCTTATGC-CTTGAATATTTTTGCATGGAATAATGGAAAAAGACCTCGGTCT---TA---------T-------------------------------------CACCTTACCGTGAGGTGGGTG--------CTTTCTATTGGTTTGATA-CAGATCA-AGAGGTAATGATTAATAGAAGCAGTTGGGGGCAT-TAGTATTGCGGCGCGAGAGGTGAAATTCTTAGACCGTCGCAAGACTAACTAAAGCGAAAGCATTTGCCAAGGATGTTTTCATTAATCAAGAACGAAAGTTAGAGGATCGAAGGCGATTAGATACCGCCCTAGTT--CTAACTGTAAACGATGACAGCTAGCAATTGGATGTCACT-ACT-ATTCATGGTGCATTCAGTAGCTTTCCGGGAAACCA--AAGCTAGTTTCCGGGGGAAGTATGGTTGCAAAGTTGAAACTTAAAGGAATTGACGGAAGATCA-CACAA-GATGTGGAATTTGCGGC-TTAATTTGACTCAACACGGGAAAACTTAC----CAGGTCC-GAACTTAATAGGGTATGAC-AACTTGATAGCGTTTT-CTTG-AAATTAAGGGT--AGTGGTGCAT-GGCCGTTCTTAG-----------------------------------------------
>Xylotopus par
------AGAGGTA------GTGACGAAAAATAACAATATAGAACTAGTT-AACTATGTTCTGTAATTGGAATGAATCAAGTATAAATCCTTTAATGAGGATCAAGTGGAGGGCAAGTCTGGTGCCAGCAGCCGCGGTAATTCCAGCTCCACTAGCGTATATTAAAATTGTTGCGGTT-AAAACGTTCGAAGTTGATTTTTGTCCAGTAC--------GAG-TGGAGCT--CCATCA-----------AGT--ATGGTATGCT-AT-CA--TTTTCGTTT-ACTTG-GACT--------A-TAT-----GA---------------------------------------------------------------------------------------------------------------------------------------CTG-AACA--C--------------------TA-----AATG------------------AATAGC-ATT---GA----T-----------GCCTTTTATTAG-G-CTAGATGT-CTAT------TTAGTTCGGCTTACTTTTACCTTGAACAAATTAAGGTGCTCA-AAGCAGGC----TCTAAATGC-CTTGAATATTTTTGCATGGAATAATGGAAAAAGACCTCGGTCT---TA---------T---------------------------------AAATGCACATTTACGTGTGTATTGC--------TTTTCTATTGGTTTGATA-CAGATCACAGAGGTAATGATTAATAGAAGCAGTCGGGGGCAT-TAGTATTACGGCGCGAGAGGTGAAATTCTTAGACCGTCGTAAGACTAACTAAAGCGAAAGCATTTGCCAAGGATGTTTTCATTAATCAAGAACGAAAGTTAGAGGATCGAAGGCGATTAGATACCGCCCTAGTT--CTAACTGTAAACGATGACAGCTAGCAATTGGATTTCACT-ACTTATTTATGGTGAATTCAGTAGCTTTCCGGGAAACCA--AAGCTAGTTTCCGGGGGAAGTATGGTTGCAAAGTTGAAACTTAAAGGAATTGACGGAAGAGCACAACAATGAAGTGGAATATGCGGC-TTAATTTGACTCAACACGGGGAAGCTTAC----CAGGTCC-GAACTTAACAGGGTAAGAC-ATTTTGAGAGCGATTT-CTCG-AAGTTAAGGGT--AGTGGTGCAT-GGCCG------------------------------------------------------
>Undet Orthocladiinae FNQ2
--------------------------AAAATAACAATATAGAACTAATC-ATTTA-GTTCTGTAATTGGAATGAATCGAGTTTAAATCCTTCAATTAGGATCAAGTGGAGGGCAAGTCTGGTGCCAGCAGCCGCGGTAATTCCAGCTCCACTAGCGTATATNAAAGTTGTTGCGGTT-AAAACGTTCGAAGTTGATTGTTGTTCAATAGC-------GGG-TGAGTCT--CCATCA-----------NGT--TTGGT-TGAC-TT-CA--TTTCCGATT-TTTTG-AACT--------A-TTT-----GA---------------------------------------------------------------------------------------------------------------------------------------CTG-AACA--C--------------------TT-----AATG------------------GTTAGC-ACT---GA----T-----------GCCTTTAATTAG-G-ACAGGTGT-CTAG------TTAGTTCAGCTTAATTTTACCTTGAACAAATTAAGGTGCTCA-AAGCAGGC-----TTTAATGC-CTTGAATATTTTTGCATGGAATAATGGAAAAAGACCTCGGTCT---TA---------T------------------------------AGATNGNGCGCCTTAAAACGCACTTTCG--------CTTTCTATTGGTTTGATA-CAGATCA-AGAGGTAATGATTAATAGAAGCAGTTGGGGGCAT-TAGTATTGCGGCGCGAGAGGTGAAATTCTTAGACCGTCGCAAGACTAACTAAAGCGAAAGCATTTGCCAAGGATGTTTTCATTAATCAAGAACGAAAGTTAGAGGATCGAAGGCGATTAGATACCGCCCTAGTT--CTAACTGTAAACGATGACAGCTAGCAATTGGATGTCACT-ACT-TTTCATGGTGCATTCNGTAGCTTTCCGGGAAACCA--AAGCTAGTTTCCGGGGGAAGTATGGTTGCAAAGTTGAAACTTAAAGGAATTGACGGAAGTTCA-CACCATGGCTTGGATTTTGCGGC-TTAATTTGACTCAACACGGGAAAACTTAC----CAGGTCC-GAACTTAATAGGGTATGAC-AACTTGATAGCGTTTT-CTT-------------------------------------------------------------------------------------
>Afrochlus harrisoni
------------A------GTGACGAAAAATAACAATATAGAACTAGTT-AACTATGTTCTGTAATTGGAATGAGTTAATTATAAATCCTTTAACAAGGATCTAGTGGAGGGCAAGTCTGGTGCCAGCAGCCGCGGTAATTCCAGCTCCACAAGCGTATGTTAAAATTGTTGCGGTT-AAAACGTTCGAAGTTCATTTTTGTCCAGTAC--------GGG-TGTAGCG--TCGTCA-----------AGTAAACGAT-CGCT-AT-CA--TTTCCGATT-ACTTG-GACT--------A-TAT-----GA---------------------------------------------------------------------------------------------------------------------------------------CTG-AACA--C------------------TATT-----AATG------------------TATAGC-GCC---GA----T-----------GCCTTTCACTAG-G-CTAAGCGT-CTAT------ATAGTTCAGCTTGATTTTACCTTGAACAAATTAAGGTGCTCA-AAGCAGGC----TTTATATGC-CTTGAATATTTTTGCATGGAATAATGGAAAAAGACCTCGGTCT---TA---------T------------------------------------------------------TTAG--------TTTTCTATTGGTTTGATA-CAGATCA-TGAGGTAATGATTAATAGAAGCAGTCGGGGGCAT-TAGTATTACGGCGCGAGAGGTGAAATTCTTAGACCGTCGTAAGACTAACTAAAGCGAAAGCATTTGCCAAGGATGTTTTCATTAATCAAGAACGAAAGTCAGAGGATCGAAGACGATTAGATACCGTCCTAGTT--CTTACTATAAATTATGACAGCCAGCAATTGGATGTCGCT-AC--TATTATGGCGCATTCAGTAGC-TTCCGGGAAACCA--AAGCTAGTTTCCGGGGGAAGTATGGTTGCAAAGTTGAAACTTAAAGGAATTGACGGAAGGGCACCACCA-GGAGTGGAGCCTGCGGC-TTAATTTGACTCAACACGGGAAAACTTAC----CAGGTCC-GAACTTAATAGGGTAAGAC-AGATTAATAGCTCTTT-CTCG-AAATTAAGGGT--AGTGGTGCAT-GGCCG------------------------------------------------------
>Archaeochlus bicirratus
------------A------GTGACGAAAAATAACAATATAGAACTAGTT-AACTATGTTCTGTAATTGGAATGAGTTAATTATAAATCCTTTAACAAGGATCTAGTGGAGGGCAAGTCTGGTGCCAGCAGCCGCGGTAATTCCAGCTCCACAAGCGTATGTTAAAATTGTTGCGGTT-AAAACGTTCGAAGTTCATTTTTGTCCAGTAC--------GGG-TGTAGTG--TCGTCA-----------AGTAAACGAT-CGCT-AT-CA--TTTCCGATT-ACTTG-GACT--------A-TAT-----GA---------------------------------------------------------------------------------------------------------------------------------------CTG-AACA--C------------------TATT-----AATG------------------TATAGC-GCC---GA----T-----------GCCTTTCACTAG-G-CTAAGCGT-CTAT------ATAGTTCAGCTTGATTTTACCTTGAACAAATTAAGGTGCTCA-AAGCAGGC----TTTATATGC-CTTGAATATTTTTGCATGGAATAATGGAAAAAGACCTCGGTCT---TA---------T------------------------------------------------------TTAG--------TTTTCTATTGGTTTGATA-CAGATCA-TGAGGTAATGATTAATAGAAGCAGTCGGGGGCAT-TAGTATTACGGCGCGAGAGGTGAAATTCTTAGACCGTCGTAAGACTAACTAAAGCGAAAGCATTTGCCAAGGATGTTTTCATTAATCAAGAACGAAAGTCAGAGGATCGAAGACGATTAGATACCGTCCTAGTT--CTTACTATAAATTATGACAGCCAGCAATTGGATGTCGCT-AC--TATTATGGCGCATTCAGTAGC-TTCCGGGAAACCA--AAGCTAGTTTCCGGGGGAAGTATGGTTGCAAAGTTGAAACTTAAAGGAATTGACGGAAGGGCACCACCA-GGAGTGGAGCCTGCGGC-TTAATTTGACTCAACACGGGAAAACTTAC----CAGGTCC-GAACTTAATAGGGTAAGAC-AGATTAATAGCTCTTT-CTCG-AAATTAAGGGT--AGTGGTGCAT-GGCCG------------------------------------------------------
>Archaeochlus  sp. 1
------------A------GTGACGAAAAATAACAATATAGAACTAGTT-AACTATGTTCTGTAATTGGAATGAGTTAATTATAAATCCTTTAACAAGGATCTAGTGGAGGGCAAGTCTGGTGCCAGCAGCCGCGGTAATTCCAGCTCCACAAGCGTATGTTAAAATTGTTGCGGTT-AAAACGTTCGAAGTTCATTTTTGTCCAGTAC--------GGG-TGTAGCG--TCGTCA-----------AGTAAACGAT-CGCT-AT-CA--TTTCCGATT-ACTTG-GACT--------A-TAT-----GA---------------------------------------------------------------------------------------------------------------------------------------CTG-AACA--C------------------TATT-----AATG------------------TATAGC-GCC---GA----T-----------GCCTTTCACTAG-G-CTAAGCGT-CTAT------ATAGTTCAGCTTGATTTTACCTTGAACAAATTAAGGTGCTCA-AAGCAGGC----TTTATATGC-CTTGAATATTTTTGCATGGAATAATGGAAAAAGACCTCGGTCT---TA---------T------------------------------------------------------TTAG--------TTTTCTATTGGTTTGATA-CAGATCA-TGAGGTAATGATTAATAGAAGCAGTCGGGGGCAT-TAGTATTACGGCGCGAGAGGTGAAATTCTTAGACCGTCGTAAGACTAACTAAAGCGAAAGCATTTGCCAAGGATGTTTTCATTAATCAAGAACGAAAGTCAGAGGATCGAAGACGATTAGATACCGTCCTAGTT--CTTACTATAAATTATGACAGCCAGCAATTGGATGTCGCT-AC--TATTATGGCGCATTCAGTAGC-TTCCGGGAAACCA--AAGCTAGTTTCCGGGGGAAGTATGGTTGCAAAGTTGAAACTTAAAGGAATTGACGGAAGGGCACCACCA-GGAGTGGAGCCTGCGGC-TTAATTTGACTCAACACGGGAAAACTTAC----CAGGTCC-GAACTTAATAGGGTAAGAC-AGATTAATAGCTCTTT-CTCG-AAATTAAGGGT--AGTGGTGCAT-GGCCG------------------------------------------------------
>Austrochlus  brundini
------------A------GTGACGAAAAATAACAATATAGAACTAGTT-AACTATGTTCTGTAATTGGAATGAGTTAATTATAAATCCTTTAACAAGGATCTAGTGGAGGGCAAGTCTGGTGCCAGCAGCCGCGGTAATTCCAGCTCCACAAGCGTATGTTAAAATTGTTGCGGTT-AAAACGTTCGAAGTTCATTTTTGTCCAGTAC--------GGG-TGTTGCT--CCATCA-----------AGTAAGTGGT-TGCA-GT-CA--TTTCCGATT-ACTTG-GACT--------A-TAT-----GA---------------------------------------------------------------------------------------------------------------------------------------CTG-AACA--C------------------TATT-----AATG------------------AATAGC--GT---GA----T-----------ACCTTTTACTAG-G-TTAAACGT-CTAT------TTAGTTCAGCTTGATTTTACCTTGAACAAATTAAGGTGCTCA-AAGCAGGC----TTTATATGC-CTTGAATATTTTTGCATGGAATAATGGAAAAGGACCTCGGTCT---TA---------T----------------------------------------------------TTAAAA--------TTTTCTATTGGTTTGATA-CAGATCA-AGAGGTAATGATTAATAGAAGCAGTTGGGGGCAT-TAGTATTGCGGCGCGAGAGGTGAAATTCTTAGACCGTCGCAAGACTAGCTAAAGCGAAAGCATTTGCCAAGGATGTTTTCATTAATCAAGAACGAAAGTTAGAGGATCGAAGACGATTAGATACCGTCCTAGTT--CTTACTGTAAACGATGACAGCCAGCAATTGGATGTCGCT-AC--TATTATGGCGCATTCAGTAGC-TTCCGGGAAACCA--AAGCTAGTTTCCGGGGGAAGTATGGTTGCAAAGTTGAAACTTAAAGGAATTGACGGAAGGGCACCACCA-GGAGTGGAGCCTGCGGC-TTAATTTGACTCAACACGGGAAAACTTAC----CAGGTCC-GAACTTAATTGGGTAAGAC-AGATTAATAGCTCTTT-CTCG-AAATTAAGGGT--AGTGGTGCAT-GGCCG------------------------------------------------------
>Austrochlus centralaustralis
------------A------GTGACGAAAAATAACAATATAGAACTAGTT-AACTATGTTCTGTAATTGGAATGAGTTAATTATAAATCCTTTAACAAGGATCTAGTGGAGGGCAAGTCTGGTGCCAGCAGCCGCGGTAATTCCAGCTCCACAAGCGTATGTTAAAATTGTTGCGGTT-AAAACGTTCGAAGTTCATTTTTGTCCAGTAC--------GGG-TGTTGCA--CCATCA-----------AGTAAGTGGT-CGCA-GT-CA--TTTCCGATT-ACTTG-GACT--------A-TAT-----GA---------------------------------------------------------------------------------------------------------------------------------------CTG-AACA--C------------------TATT-----AATG------------------AATAGC-GT----GA----T-----------ACCTTTTACTAG-G-TTAAACGT-CTAT------TTAGTTCAGCTTGATTTTACCTTGAACAAATTAAGGTGCTCA-AAGCAGGC----TTTATATGC-CTTGAATATTTTTGCATGGAATAATGGAAAAGGACCTCGGTCT---TA---------T----------------------------------------------------TTAAAA--------TTTTCTATTGGTTTGATA-CAGATCA-AGAGGTAATGATTAATAGAAGCAGTTGGGGGCAT-TAGTATTGCGGCGCGAGAGGTGAAATTCTTAGACCGTCGCAAGACTAGCTAAAGCGAAAGCATTTGCCAAGGATGTTTTCATTAATCAAGAACGAAAGTTAGAGGATCGAAGACGATTAGATACCGTCCTAGTT--CTTACTGTAAACGATGACAGCCAGCAATTGGATGTCGCT-AC--TATTATGGCGCAGTCAGTAGC-TTCCGGGAAACCA--AAGCTAGTTTCCGGGGGAAGTATGGTTGCAAAGTTGAAACTTAAAGGAATTGACGGAAGGGCACCACCA-GGAGTGGAGCCTGCGGC-TTAATTTGACTCAACACGGGAAAACTTAC----CAGGTCC-GAACTTAATTGGGTAAGAC-AGATTAATAGCTCTTT-CTCG-AAATTAAGGGT--AGTGGTGCAT-GGCCG------------------------------------------------------
>Austrochlus parabrundini
------------A------GTGACGAAAAATAACAATATAGAACTAGTT-AACTATGTTCTGTAATTGGAATGAGTTAATTATAAATCCTTTAACAAGGATCTAGTGGAGGGCAAGTCTGGTGCCAGCAGCCGCGGTAATTCCAGCTCCACAAGCGTATGTTAAAATTGTTGCGGTT-AAAACGTTCGAAGTTCATTTTTGTCCAGTAC--------GGG-TGTTGCA--CCATCA-----------AGTAAGTGGT-CGCA-GT-CA--TTTCCGATT-ACTTG-GACT--------A-TAT-----GA---------------------------------------------------------------------------------------------------------------------------------------CTG-AACA--C------------------TATT-----AATG------------------AATAGC-GT----GA----T-----------ACCTTTTACTAG-G-TTAAACGT-CTAT------TTAGTTCAGCTTGGTTTTACCTTGAACAAATTAAGGTGCTCA-AAGCAGGC----TTTATATGC-CTTGAATATTTTTGCATGGAATAATGGAAAAGGACCTCGGTCT---TA---------T----------------------------------------------------TTAAAA--------TTTTCTATTGGTTTGATA-CAGATCA-AGAGGTAATGATTAATAGAAGCAGTTGGGGGCAT-TAGTATTGCGGCGCGAGAGGTGAAATTCTTAGACCGTCGCAAGACTAGCTAAAGCGAAAGCATTTGCCAAGGATGTTTTCATTAATCAAGAACGAAAGTTAGAGGATTGAAGACGATTAGATACCGTCCTAATT--CTTACCATAAACGATTACAGCCAGCAATTGGATGTCGCT-AC--TATTATGGCGCATTCAGTAGC-TTCCGGGAAACCA--AAGCTAGTTTCCGGGGGAAGTATGGTTGCAAAGTTGAAACTTAAAGGAATTGACGGAAGGGCACCACCA-GGAGTGGAGCCTGCGGC-TTAATTTGACTCAACACGGGAAAACTTAC----CAGGTCC-GAACTTAATTGGGTAAGAC-AGATTAAGAGCTCTTT-CTCG-AAATTAAGGGT--AGTGGTGCAT-GGCCG------------------------------------------------------
>Boreochlus  sp.
------------A------GTGACGAAAAATAACAATATAGAACTAGTT-AACTATGTTCTGTAATTGGAATGAGTGAAGTATAAATCCTTTCACGAGGATCCAATGGAGGGCAAGTCTGGTGCCAGCAGCCGCGGTAATTCCAGCTCCATTAGCGTATACTAAAGTTGTTGCGGTT-AAAACGTTCCTAGTCCATTATTGTCCGGTAC--------GGG-TGCTGCT--CCACCA-----------AGTGTGCG---CGCA----CGCATTTCCGATT-ATTCGCGACT--------ACTAAG----GT---------------------------------------------------------------------------------------------------------------------------------------CTG-AACA--C-------------------ATT-----AATG------------------AACGGC-------GA--TGGTG---------ACTCTTCATTGA-GCCGCCGCGT-CCGT------TTAGTTCAGCTTATTATTACCTTGAACAAATTAAGGTGCTCA-AAGCAGGC----TTCATATGC-CTTGAATATTTTTGCATGGAATAATGGAAAAGGACCTCGGTCT---TA---------T----------------------------------TCGGCCCACGCAAGTGGCGTCGAG--------GTTTCTATTGGTTTGATA-TAGATCA-TGAGGTAATGATTAATAGAAGCAGTCGGGGGCAT-TAGTACTGCGGCGCGAGAGGTGAAATTCTTAGACCGTCGCATGACTAACTAAAGCGAAGGCATTTGCCAAGGATGTTTTCATTGATCAAGAACGAAAGTAGCAGGATTGAAGACGATTAGATACCGTCCTAATTGCTTTACTGTAAAAAATGACAGCTAGCAATTGGGTGTCGCT-AC--TATTATGGCGCACTCAGTAGC-TTCCGGGAAACCA--AAGCTAGTTTCCGGGGGAAGTATGGTTGCAAAGTTGAAACTTAAAGGAATTGACGGAAGGGCACCACCA-GGAGTGGAGCCTGCGGC-TTAATTTGACTCAACACGGGAAAACTTAC----CAGGTCC-GAACTTAATAGGGTAAGAC-AGATTGATAGCTCTTT-CTCG-AAATTAAGGGT--AGTGGTGCAT-GGCCG------------------------------------------------------
>Genus Chile'
------------A------GTGACGAAAAATAACAATATAGAACTAGTT-AACTATGTTCTGTAATTGGAATGAGTTAATTATAAATCCTTTAACAAGGATCCAGTGGAGGGCAAGTCTGGTGCCAGCAGCCGCGGTAATTCCAGCTCCACTAGCGTATATTAAAATTGTTGCGGTT-AAAACGTTCGAAGTTGATTATTGTCCAGTAC--------GGG-TGTTGCT--CCATCA-----------AGTAAATGGT-AGCA----TACATTTCCGCTG-ACTTG-GACT--------ACGAT-----GT---------------------------------------------------------------------------------------------------------------------------------------CTG-AACA--C------------------AATT-----AATG------------------AATAGC-GT----GA----C-----------ACCTTTCACTAG---GTCAGCGT-CTAT------TTAGTTCAGCTTACTATTACCTTGAACAAATTAAGGTGCTCA-AAGCAGGC----TCTATATGC-CTTGAATATTTTTGCATGGAATAATGGAAAAAGACCTCGGTCT---TA---------T------------------------------------------------------TTAG--------TTTTCTATTGGTTTGATA-CAGATCA-AGAGGTAATGATTAATAGAAGCAGTTGGGGGCAT-TAGTATTACGGCGCGAGAGGTGAAATTCTTAGACCGTCGTAAGACTAACTAAAGCGAAGGCATTTGCCAAGGATGTTTTCATTAATCAAGAACGAAAGTTAGAGGATCGAAGGCGATTAGATACCGCCCTAGTT--CTAACTGTAAACTATGACAGCCAGCAATTGGATGTCGCT-AC--TATTATGGCGCATTCAGTAGC-TTCCGGGAAACCA--AAGCTAGTTTCCGGGGGAAGTATGGTTGCAAAGTTGAAACTTAAAGGAATTGACGGAAAGGCACCACCA-GGAGTGGAGCCTGCGGC-TTAATTTGACTCAACACGGGAAAACTTAC----CAGGTCC-GAACTTAATAGGGTAAGAC-AGATTAATAGCTCTTT-CTCG-AAATTAAGGTT--AGTGGTGCATGGGCCGA-----------------------------------------------------
>Lasiodiamesa  sp.
------------A------GTGACGAAAAATAACAATATAGAACTAGTT-AACTATGTTCTGTAATTGGAATGAGTTAATTATAAATCCTTTAACAAGGATCTAGTGGAGGGCAAGTCTGGTGCCAGCAGCCGCGGTAATTCCAGCTCCACTAGCGTATATTAAAATTGTTGCGGTT-AAAACGTTCGAAGTTGATTATTGTCCAGTAC--------GGG-TGTCGCA--TCATCA-----------AGTAAATGGT-CGCG----TACATTTCCGGTT-ACTTG-GACT--------A-TAT-----GA---------------------------------------------------------------------------------------------------------------------------------------CTG-AACA--C------------------TATT-----AATG------------------AATAGC-GT----GA----C-----------ACCCTTCACTGG---GTTAACGT-CTAT------TTAGTTCAGCTTACTATTACCTTGAACAAATTAAGGTGCTCA-AAGCAGGC----TTTATATGC-CTTGAATATTTTTGCATGGAATAATGGAAAAAGACCTCGGTCT---TA---------T-----------------------------------------------------ATATA--------ATTTCTATTGGTTTGATA-CAGATCA-AGAGGTAATGATTAATAGAAGCAGTTGGGGGCAT-TAGTATTACGGCGCGAGAGGTGAAATTCTTAGACCGTCGTAAGACTAACTAAAGCGAAAGCATTTGCCAAGGATGTTTTCATTAATCAAGAACGAAAGTTAGAGGATCGAAGGCGATTAGATACCGCCCTAGTT--CTAACTGTAAACTATGACAGCCAGCAATTGGATGTCGCT-AC--TTTTATGGCGCATTCAGTAGC-TTCCGGGAAACCA--AAGCTAGTTTCCGGGGGAAGTATGGTTGCAAAGTTGAAACTTAAAGGAATTGACGGAAGGGCACCACCA-GGAGTGGAGCCTGCGGC-TTAATTTGACTCAACACGGGAAAACTTAC----CAGGTCC-GAACTTAATAGGGTAAGAC-AGATTAATAGCTCTTT-CTCG-AAATTAAGGGT--AGTGGTGCAT-GGCCG------------------------------------------------------
>Paraboreochlus minutissimus
------------A------GTGACGAAAAA-AACAATATAGAACTAGTT-AACTATGTTCTGTAATTGGAATGAGTAGAGTGTAAATCCTTCAACGAGGATCCAATGGAGGGCAAGTCTGGTGCCAGCAGCCGCGGTAATTCCAGCTCCATTAGCGTATATTAAAGTTGTTGCGGTT-AAAACGTTCGAAGTTGATTATTGTCCGGCAC--------GGG-TGTCGCC--CCATCA-----------AGTAAATGGG-CGCG-AT-CA--TTTCCGGCT-GCTCG-GACT--------ACTAAG----GT---------------------------------------------------------------------------------------------------------------------------------------CTG-AACA--C-------------------ATT-----AATG------------------AGTAGC-------GT--GGT-----------GCCTTTAACTAG-G-CGCTGCGT-CTGC------TTAGTTCAGCTTATTATTACCTTGAACAAATTAAGGTGCTCA-AAGCAGGC----TACATATGC-CTTGAATATTTTTGCATGGAATAATGGAAAAAGACCTCGGTCT---TA---------T-------------------------------------------CTCCCTTCGGGGGGG--------CTTTCTATTGGTTTGAAA-CAGATCA-AGAGGTAATGATTAATAGAAGCAGTTGGGGGCAT-TAGTATTACGGCGCGAGAGGTGAAATTCTTAGACCGTCGTAGGACTAACTAAAGCGAAGGCATTTGCCAAGGATGTTTTCATTAATCAAGAACGAAAGTCATAGGATTGAAGGCGATTAGATACCGCCCTAATT--ATGACCTTAAACTCTAACAGCCAGCAATTGGGTGTCGCT-AC--TATTATGGCGCACTCAGTAGC-TTCCGGGAAACCA--AAGCTAGTTTCCGGGGGAAGTATGGTTGCAAAGTTGAAACTTAAAGGAATTGACGGAAGGGCACCACCA-GGAGTGGAGCCTGCGGC-TTAATTTGACTCAACACGGGAAAACTTAC----CAGGTCC-GAACTTAATAGGGTAAGAC-AGATTAATAGCTCTTT-CTCG-AAATTAAGGGT--AGTGGTGCAT-GGCCG------------------------------------------------------
>Parochlus spinosus
------GGAGGTNNAGTNNGGANCGAAAAATAACAATATAGAACTAGTT-AACTATGTTCTGTAATTGGAATGAGTTGAGTATAAATCCTTTAGCAAGGATCTAGTGGAGGGCAAGTCTGGTGCCAGCAGCCGCGGTAATTCCAGCTCCACTAGCGTATATTAAAATTGTTGCGGTT-AAAACGTTCGAAGTTGATCGTTGCCCAGCAC--------GGG-TGTTGCA--GCATCA-----------AGT--GTGCT-TGCA-AT-CA---TTCCAGTT-GCTTG-GGCT--------ACAGG-----GA---------------------------------------------------------------------------------------------------------------------------------------CTG-AACA--C------------------AATT-----AATG------------------AACAGC-GT----GA----C-----------ACCTTTCACTAG---GTTAACGC-CTGT------TTAGTTCAGCTTACTATTACCTTGAACAAATTAAGGTGCTCA-AAGCAGGC----TCTATATGC-CTTGAATATTTTTGCATGGAATAATGGAAAAAGACCTCGGTCT---TA---TATTGAT------------------------------------------------------------------TTTTCTATTGGTTTGATA-CAGATCA-AGAGGTAATGACTAATAGAAGCAGTTGGGGGCAT-TAGTATTACGGCGCGAGAGGTGAAATTCTTAGACCGTCGTAAGACTAACTAAAGCGAAAGCATTTGCCAAGGATGTTTTCATTAATCAAGAACGAAAGTTAGAGGATCGAAGGCGATTAGATACCGCCCTAGTT--CTAACTGTAAACTATGACAGCCAGCAATTGGATGTCGCT-AC--TATTATGGCGCATTCAGTAGC-TTCCGGGAAACCA--AAGCTAGTTTCCGGGGGAAGTATGGTTGCAAAGTTGAAACTTAAAGGAATTGACGGAAAGGCACCACCA-GGAGTGGAGCCTGCGGCTTTAATTTGACTCAACACGGGNAAAASTATCCCMCCAGTCY-GAAYTTA----------------------------------------------------------------------------------------------------------------------
>Parochlus aotearoae
GCACGGGKAGGTA------GTGACGAAAAATAACAATATAGAACTAGTT-AACTATGTTCTGTAATTGGAATGAGTTGAGTATAAATCCTTTAGCAAGGATCTAGTGGAGGGCAAGTCTGGTGCCAGCAGCCGCGGTAATTCCAGCTCCACTAGCGTATATTAAAATTGTTGCGGTT-AAAACGTTCGAAGTTGATCGTTGCCCAGCAC--------GGG-TGTTGCA--GCATCA-----------AGT--GTGCT-TGCA-GT-CA---TTCCAGTT-GCTTG-GGCT--------ACAGG-----GA---------------------------------------------------------------------------------------------------------------------------------------CTG-GACA--C------------------AATT-----AATG------------------AACAGC-GT----GA----C-----------ACCTTTCACTAG---GTTAACGC-CTGT------TTAGTTCAGCTTACTATTACCTTGAACAAATTAAGGTGCTCA-AAGCAGGC----TCTATATGC-CTTGAATATTTTTGCATGGAATAATGGAAAAAGACCTCGGTCT---TA---TATTGAT------------------------------------------------------------------TTTTCTATTGGTTTGATA-CAGATCA-AGAGGTAATGACTAATAGAAGCAGTTGGGGGCAT-TAGTATTACGGCGCGAGAGGTGAAATTCTTAGACCGTCGTAAGACTAACTAAAGCGAAAGCATTTGCCAAGGATGTTTTCATTAATCAAGAACGAAAGTTAGAGGATCGAAGGCGATTAGATACCGCCCTAGTT--CTAACTGTAAACTATGACAGCCAGCAATTGGATGTCGCT-AC--TATTATGGCGCATTCAGTAGC-TTCCGGGAAACCA--AAGCTAGTTTCCGGGGGAAGTATGGTTGCAAAGTTGAAACTTAAAGGAATTGACGGAAAGGCACCACCA-GGAGTGGAGCCTGCGGC-TTAATTTGACTCAACACGGGAAAACTTAC----CAGGTCC-GAACTTAATAGGGTAAAGN-A----------------CNNANGA---------------------------------------------------------------------------------
>Parochlus bassianus
------------A------GTGACGAAAAATAACAATATAGAACTAGTT-AACTATGTTCTGTAATTGGAATGAGTTGAGTATAAATCCTTTAGCAAGGATCTAGTGGAGGGCAAGTCTGGTGCCAGCAGCCGCGGTAATTCCAGCTCCACTAGCGTATATTAAAATTGTTGCGGTT-AAAACGTTCGAAGTTGATCGTTGCCCAGCAC--------GGG-TGTTGCA--GCATCA-----------AGT--GTGCT-TGCA-AT-CA---TTCCAGTT-GCTTG-GGCT----------AAT-TGG-GA---------------------------------------------------------------------------------------------------------------------------------------CTG-AACA--C------------------AATT-----AATG------------------AACAGC--GT---GA----C-----------ACCTTTCACTAG---GTTAACGT-CTGT------TTAGTTCAGCTTACTATTACCTTGAACAAATTAAGGTGCTCA-AAGCAGGC----TCTATATGC-CTTGAATATTTTTGCATGGAATAATGGAAAAAGACCTCGGTCT---TA---TATTGAT------------------------------------------------------------------TTTTCTATTGGTTTGATA-CAGATCA-AGAGGTAATGACTAATAGAAGCAGTTGGGGGCAT-TAGTATTACGGCGCGAGAGGTGAAATTCTTAGACCGTCGTAAGACTAACTAAAGCGAAAGCATTTGCCAAGGATGTTTTCATTAATCAAGAACGAAAGTTAGAGGATCGAAGGCGATTAGATACCGCCCTAGTT--CTAACTGTAAACTATGACAGCCAGCAATTGGATGTCGCT-AC--TATTATGGCGCATTCAGTAGC-TTCCGGGAAACCA--AAGCTAGTTTCCGGGGGAAGTATGGTTGCAAAGTTGAAACTTAAAGGAATTGACGGAAAGGCACCACCA-GGAGTGGAGCCTGCGGC-TTAATTTGACTCAACACGGGAAAACTTAC----CAGGTCC-GAACTTAATAGGGTAAGAC-AGATTGAGAGCTCTTT-CTCG-AAATTAAGGTT--AGTGGTGCAT-GGCCG------------------------------------------------------
>Parochlus chiloensis
------------A------GTGACGAAAAATAACAATATAGAACTAGTT-AACTATGTTCTGTAATTGGAATGAGTTGAGTATAAATCCTTTGGCAAGGATCTAGTGGAGGGCAAGTCTGGTGCCAGCAGCCGCGGTAATTCCAGCTCCACTAGCGTATATTAAAATTGTTGCGGTT-AAAACGTTCGAAGTTGATCGTTGCCCAGCAC--------GGG-TGTTGTG--CCATCA-----------AGTAAATGGT-CGCA-AT-CA---TTTCGGTT-GCTTG-GGCT--------ACAGG-----GA---------------------------------------------------------------------------------------------------------------------------------------CTG-AACA--C------------------AATT-----AATG------------------AACAGC-GT----GA----C-----------ACCTTTCACTAG---GTTAACGT-CTGT------TTAGTTCAGCTTACTATTACCTTGAACAAATTAAGGTGCTCA-AAGCAGGC----TCTATATGC-CTTGAATATTTTTGCATGGAATAATGGAAAAAGACCTCGGTCT---TA---TATTGAT------------------------------------------------------------------TTTTCTATTGGTTTGATA-CAGATCA-AGAGGTAATGACTAATAGAAGCAGTTGGGGGCAT-TAGTATTACGGCGCGAGAGGTGAAATTCTTAGACCGTCGTAAGACTAACTAAAGCGAAAGCATTTGCCAAGGATGTTTTCATTAATCAAGAACGAAAGTTAGAGGATCGAAGGCGATTAGATACCGCCCTAGTT--CTAACTGTAAACTATGACAGCCAGCAATTGGATGTCGCT-AC--TATTATGGCGCATTCAGTAGC-TTCCGGGAAACCA--AAGCTAGTTTCCGGGGGAAGTATGGTTGCAAAGTTGAAACTTAAAGGAATTGACGGAAAGGCACCACCA-GGAGTGGAGCCTGCGGC-TTAATTTGACTCAACACGGGAAAACTTAC----CAGGTCC-GAACTTAATAGGGTAAGAC-AGATTGAGAGCTCTTT-CTCG-AAATTAAGGTT--AGTGGTGCAT-GGCCG------------------------------------------------------
>Parochlus kiefferi
------------A------GTGACGAAAAATAACAATATAGAACTAGTT-AACTATGTTCTGTAATTGGAATGAGTTGAGTATAAATCCTTTAGCAAGGATCTAGTGGAGGGCAAGTCTGGTGCCAGCAGCCGCGGTAATTCCAGCTCCACTAGCGTATATTAAAATTGTTGCGGTT-AAAACGTTCGAAGTTGATCGTTGCCCAGCAC--------GGG-TGTTGCA--GCATCA-----------AGT--GTGCT-TGCA-AT-CA---TTCCAGTT-GCTTG-GGCT-----------AC-AGG-GA---------------------------------------------------------------------------------------------------------------------------------------CTG-GACA--C------------------AATT-----AATG------------------AACAGC--GT---GA----C-----------ACCTTTCACTAG---GTTAACGT-CTGT------TTAGTTCAGCTTACTGTTACCTTGAACAAATTAAGGTGCTCA-AAGCAGGC----TCTATATGC-CTTGAATATTTTTGCATGGAATAATGGAAAAAGACCTCGGTCT---TA---TATTAAT------------------------------------------------------------------TTTTCTATTGGTTTGATA-CAGATCA-AGAGGTAATGACTAATAGAAGCAGTTGGGGGCAT-TAGTATTACGGCGCGAGAGGTGAAATTCTTAGACCGTCGTAAGACTAACTAAAGCGAAAGCATTTGCCAAGGATGTTTTCATTAATCAAGAACGAAAGTTAGAGGATCGAAGGCGATTAGATACCGCCCTAGTT--CTAACTGTAAACTATGACAGCCAGCAATTGGATGTCGCT-AC--TATTATGGCGCATTCAGTAGC-TTCCGGGAAACCA--AAGCTAGTTTCCGGGGGAAGTATGGTTGCAAAGTTGAAACTTAAAGGAATTGACGGAAAGGCACCACCA-GGAGTGGAGCCTGCGGC-TTAATTTGACTCAACACGGGAAAACTTAC----CAGGTCC-GAACTTAATAGGGTAAGAC-AGATTGAGAGCTCTTT-CTCG-AAATTAAGGTT--AGTGGTGCAT-GGCCG------------------------------------------------------
>Parochlus steinenii
------------A------GTGACGAAAAATAACAATATAGAACTAGTT-AACTATGTTCTGTAATTGGAATGAGTTGAGTATAAATCCTTTAGCAAGGATCTAGTGGAGGGCAAGTCTGGTGCCAGCAGCCGCGGTAATTCCAGCTCCACTAGCGTATATTAAAATTGTTGCGGTT-AAAACGTTCGAAGTTGATCGTTGCCCAGCAC--------GGG-TGTTGCA--GCATCA-----------AGT--GTGCT-TGCA-AT-CA---TTCCAGTT-GCTTG-GGCT--------ACAGG-----GA---------------------------------------------------------------------------------------------------------------------------------------CTG-GACA--C------------------AATT-----AATG------------------AACAGC-GT----GA----C-----------ACCTTTCACTAG---GTTAACGT-CTGT------TTAGTTCAGCTTACTATTACCTTGAACAAATTAAGGTGCTCA-AAGCAGGC----TCTATATGC-CTTGAATATTTTTGCATGGAATAATGGAAAAGGACCTCGGTCT---TA---TATTAAT------------------------------------------------------------------TTTTCTATTGGTTTGATA-CAGATCA-AGAGGTAATGACTAATAGAAGCAGTTGGGGGCAT-TAGTATTACGGCGCGAGAGGTGAAATTCTTAGACCGTCGTAAGACTAACTAAAGCGAAAGCATTTGCCAAGGATGTTTTCATTAATCAAGAACGAAAGTTAGAGGATCGAAGGCGATTAGATACCGCCCTAGTT--CTAACTGTAAACTATGACAGCCAGCAATTGGATGTCGCT-AC--TATTATGGCGCATTCAGTAGC-TTCCGGGAAACCA--AAGCTAGTTTCCGGGGGAAGTATGGTTGCAAAGTTGAAACTTAAAGGAATTGACGGAAAGGCACCACCA-GGAGTGGAGCCTGCGGC-TTAATTTGACTCAACACGGGAAAACTTAC----CAGGTCC-GAACTTAATAGGGTAAGAC-AGATTGAGAGCTCTTT-CTCG-AAATTAAGGTT--AGTGGTGCAT-GGCCG------------------------------------------------------
>Parochlus  sp.
------------A------GTGACGAAAAATAACAATATAGAACTAGTT-AACTATGTTCTGTAATTGGAATGAGTTGAGTATAAATCCTTTAGCAAGGATCTAGTGGAGGGCAAGTCTGGTGCCAGCAGCCGCGGTAATTCCAGCTCCACTAGCGTATATTAAAATTGTTGCGGTT-AAAACGTTCGAAGTTGATCGTTGCCCAGCAC--------GGG-TGTTGCA--GCATCA-----------AGT--GTGCT-TGCA-AT-CA---TTCCAGTT-GCTTG-GGCT--------ACAGG-----GA---------------------------------------------------------------------------------------------------------------------------------------CTG-GACA--C------------------AATT-----AATG------------------AACAGC-GT----GA----C-----------ACCTTTCACTAG---GTTAACGT-CTGT------TTAGTTCAGCTTACTGTTACCTTGAACAAATTAAGGTGCTCA-AAGCAGGC----TCTATATGC-CTTGAATATTTTTGCATGGAATAATGGAAAAAGACCTCGGTCT---TA---TATTAAT------------------------------------------------------------------TTTTCTATTGGTTTGATA-CAGATCA-AGAGGTAATGACTAATAGAAGCAGTTGGGGGCAT-TAGTATTACGGCGCGAGAGGTGAAATTCTTAGACCGTCGTAAGACTAACTAAAGCGAAAGCATTTGCCAAGGATGTTTTCATTAATCAAGAACGAAAGTTAGAGGATCGAAGGCGATTAGATACCGCCCTAGTT--CTAACTGTAAACTATGACAGCCAGCAATTGGATGTCGCT-AC--TATTATGGCGCATTCAGTAGC-TTCCGGGAAACCA--AAGCTAGTTTCCGGGGGAAGTATGGTTGCAAAGTTGAAACTTAAAGGAATTGACGGAAAGGCACCACCA-GGAGTGGAGCCTGCGGC-TTAATTTGACTCAACACGGGAAAACTTAC----CAGGTCC-GAACTTAATAGGGTAAGAC-AGATTGAGAGCTCTTT-CTCG-AAATTAAGGTT--AGTGGTGCAT-GGCCG------------------------------------------------------
>Podochlus tasmaniensis
------------A------GTGACGAAAAATAACAATATAGAACTAGTTAAACTATGTTCTGTAATTGGAATGAGTTAATTATAAATCCTTTAACAAGGATCTAGTGGAGGGCAAGTCTGGTGCCAGCAGCCGCGGTAATTCCAGCTCCACTAGCGTATATTAAAATTGTTGCGGTT-AAAACGTTCGAAGTTGATTATTGTCCGGTAC--------GGG-TGTTGCG--CCATCA-----------AGTAAATGGT-CGCA-AT-CA--TTTCCGATT-ACTTG-GACT--------ACGAT-----GA---------------------------------------------------------------------------------------------------------------------------------------CTG-AACA--C------------------AATT-----AATG------------------AATAGC-AT----GA----C-----------ACCTTTCACTAG---GTTAATGT-CTAT------TTAGTTCAGCTTACTATTACCTTGAACAAATTAAGGTGCTCA-AAGCAGGC----TCTATATGC-CTTGAATATTTTTGCATGGAATAATGGAAAAAGACCTCGGTCT---TA---TATTAAT------------------------------------------------------------------TTTTCTATTGGTTTGAAA-CAGATCA-AGAGGTAATGATTAATAGAAGCAGTTGGGGGCAT-TAGTATTACGGCGCGAGAGGTGAAATTCTTAGACCGTCGTAAGACTAACTAAAGCGAAAGCATTTGCCAAGGATGTTTTCATTAATCAAGAACGAAAGTTAGAGGATCGAAGGCGATTAGATACCGCCCTAGTT--CTAACTGTAAACTATGACAGCCAGCAATTGGATGTCGCT-AC--TATTATGGCGCATTCAGTAGC-TTCCGGGAAACCA--AAGCTAGTTTCCGGGGGAAGTATGGTTGCAAAGTTGAAACTTAAAGGAATTGACGGAAAGGCACCACCA-GGAGTGGAGCCTGCGGC-TTAATTTGACTCAACACGGGAAAACTTAC----CAGGTCC-GAACTTAATAGGGTAAGAC-AGATTAATAGCTCTTT-CTCG-AAATTAAGGTT--AGTGGTGCAT-GGCCG------------------------------------------------------
>Podonomopsis evansi
------------A------GTGACGAAAAATAACAATATAGAACTAGTT-ATCTATGTTCTGTAATTGGAATGAGTTAATTATAAATCCTTTAACAAGGATCAAGTGGAGGGCAAGTCTGGTGCCAGCAGCCGCGGTAATTCCAGCTCCACTAGCGTATATTAAAATTGTTGCGGTT-AAAACGTTCGAAGTTGATTATTGTCCAGTCC--------GGA-TGTCGCT--CCATCA-----------AGTAAATGGT-AGCG----TACATTTCCGATG-GCTTG-GACT--------ACGAT-----GA---------------------------------------------------------------------------------------------------------------------------------------CTG-AACA--C------------------AATT-----AATG------------------AGTAGC-GT----GA----C-----------ACCTTTAACTAG---GTCAGCGT-CTAT------TTAGTTCAGCTTACTATTACCTTGAACAAATTAAGGTGCTCA-AAGCAGGC----TCTATATGC-CTTGAATATTTTTGCATGGAATAATGGAAAAAGACCTCGGTCT---TA---------T-----------------------------------------------------ATTAG--------TTTTCTATTGGTTTGATA-CAGATCA-AGAGGTAATGATTAATAGAAGCAGTTGGGGGCAT-TAGTATTACGGCGCGAGAGGTGAAATTCTTAGACCGTCGTAAGACTAACTAAAGCGAAAGCATTTGCCAAGGATGTTTTCATTAATCAAGAACGAAAGTTAGAGGATCGAAGGCGATTAGATACCGCCCTAGTT--CTAACTGTAAACTATGACAGCCAGCAATTGGATGTCGCT-AC--TATTATGGCGCATTCAGTAGC-TTCCGGGAAACCA--AAGCTAGTTTCCGGGGGAAGTATGGTTGCAAAGTTGAAACTTAAAGGAATTGACGGAAAGGCACCACCA-GGAGTGGAGCCTGCGGC-TTAATTTGACTCAACACGGGAAAACTTAC----CAGGTCC-GAACTTAATAGGGTAAGAC-AGATTGATAGCTCTTT-CTCG-AAATTAAGGTT--AGTGGTGCAT-GGCCG------------------------------------------------------
>Podonomus decarthrus  gp
------------A------GTGACGAAAAATAACAATATAGAACTAGTT-AACTATGTTCTGTAATTGGAATGAGTTGAGTATAAATCCTTTAACAAGGATCTAGTGGAGGGCAAGTCTGGTGCCAGCAGCCGCGGTAATTCCAGCTCCACTAGCGTATATTAAAATTGTTGCGGTT-AAAACGTTCGAAGTTGATCGTTGCCCAGCAC--------GGG-TGTTGTG--CCATCA-----------AGTAAATGGT-CACA-AT-CA--TTTCGCATT-GCTTG-GGCT--------ACAGG-----GA---------------------------------------------------------------------------------------------------------------------------------------CTG-AACA--C------------------AATT-----AATG------------------AACAGC--GT---GA----C-----------ACCTTTCACTAG---GTTAACGT-CTGT------TTAGTTCAGCTTACTATTACCTTGAACAAATTAAGGTGCTCA-AAGCAGGC----TCTATATGC-CTTGAATATTTTTGCATGGAATAATGGAAAAAGACCTCGGTCT---TA---TATTGAT------------------------------------------------------------------TTTTCTATTGGTTTGATA-CAGATCA-AGAGGTAATGACTAATAGAAGCAGTTGGGGGCAT-TAGTATTACGGCGCGAGAGGTGAAATTCTTAGACCGTCGTAAGACTAACTAAAGCGAAAGCATTTGCCAAGGATGTTTTCATTAATCAAGAACGAAAGTTAGAGGATCGAAGGCGATTAGATACCGCCCTAGTT--CTAACTGTAAACTATGACAGCCAGCAATTGGATGTCGCT-AC--TATTATGGCGCATTCAGTAGC-TTCCGGGAAACCA--AAGCTAGTTTCCGGGGGAAGTATGGTTGCAAAGTTGAAACTTAAAGGAATTGACGGAAAGGCACCACCA-GGAGTGGAGCCTGCGGC-TTAATTTGACTCAACACGGGAAAACTTAC----CAGGTCC-GAACTTAATAGGGTAAGAC-AGATTGAGAGCTCTTT-CTCG-AAATTAAGGTT--AGTGGTGCAT-GGCCG------------------------------------------------------
>Podonomus orbicularus/fittkaui
------------A------GTGACGAAAAATAACAATATAGAACTAGTT-AACTATGTTCTGTAATTGGAATGAGTTGAGTATAAATCCTTTGACAAGGATCTAGTGGAGGGCAAGTCTGGTGCCAGCAGCCGCGGTAATTCCAGCTCCACTAGCGTATATTAAAATTGTTGCGGTT-AAAACGTTCGAAGTTGATCGTTGCCCAGCAC--------GGG-TGTTGCG--CCATCA-----------AGTAAATGGT-CGCA-AT-CA--TTTCGCATT-GCTTG-GGCT--------ACAGG-----GA---------------------------------------------------------------------------------------------------------------------------------------CTG-AACA--C------------------AATT-----AATG------------------AACAGC-GT----GA----C-----------ACCTTTCACTAG---GTTAACGT-CTGT------TTAGTTCAGCTTACTATTACCTTGAACAAATTAAGGTGCTCA-AAGCAGGC----TCTATATGC-CTTGAATATTTTTGCATGGAATAATGGAAAAAGACCTCGGTCT---TA---TATTGAT------------------------------------------------------------------TTTTCTATTGGTTTGATA-CAGATCA-AGAGGTAATGACTAATAGAAGCAGTTGGGGGCAT-TAGTATTACGGCGCGAGAGGTGAAATTCTTAGACCGTCGTAAGACTAACTAAAGCGAAAGCATTTGCCAAGGATGTTTTCATTAATCAAGAACGAAAGTTAGAGGATCGAAGGCGATTAGATACCGCCCTAGTT--CTAACTGTAAACTATGACAGCCAGCAATTGGATGTCGCT-AC--TATTATGGCGCATTCAGTAGC-TTCCGGGAAACCA--AAGCTAGTTTCCGGGGGAAGTATGGTTGCAAAGTTGAAACTTAAAGGAATTGACGGAAAGGCACCACCA-GGAGTGGAGCCTGCGGC-TTAATTTGACTCAACACGGGAAAACTTAC----CAGGTCC-GAACTTAATAGGGTAAGAC-AGATTGAGAGCTCTTT-CTCG-AAATTAAGGTT--AGTGGTGCAT-GGCCG------------------------------------------------------
>Trichotanypus posticalis
------------A------GTGACGAAAAATAACAATATAGAACTAGTT-AACTATGTTCTGTAATTGGAATGAGTTAATTATAAATCCTTTAACAAGGATCTAGTGGAGGGCAAGTCTGGTGCCAGCAGCCGCGGTAATTCCAGCTCCACTAGCGTATATTAAAATTGTTGCGGTT-AAAACGTTCGAAGTTGATTATTGTCCAGTAC--------GGG-TGTTGCT--CCATCA-----------AGTAAATGGT-TGCA----TACATTTCCGGTT-ACTTG-GACT--------ACGAT-----GA---------------------------------------------------------------------------------------------------------------------------------------CTG-AACA--C----------------AATT-------AATG------------------AATAGC-AT----GA---------------CACCTTTCACTAG---GTTAATGT-CTAT------TTAGTTCAGCTTACTATTACCTTGAACAAATTAAGGTGCTCA-AAGCAGGC-----TCTTATGC-CTTGAATATTTTTGCATGGAATAATGGAAAAAGACCTCGGTCTTATTATAAT------------------------------------------------------------------------TTTTCTATTGGTTTGAAA-CAGATCA-AGAGGTAATGATTAATAGAAGCAGTTGGGGGCAT-TAGTATTACGGCGCGAGAGGTGAAATTCTTAGACCGTCGTAAGACTAACTAAAGCGAAAGCATTTGCCAAGGATGTTTTCATTAATCAAGAACGAAAGTTAGAGGATCGAAGGCGATTAGATACCGCCCTAGTT--CTAACTGTAAACTATGACAGCCAGCAATTGGATGTCGCT-A---CTATATGGCGCAGTCAGTAGC-TTCCGGGAAACCA--AAGCTAGTTTCCGGGGGAAGTATGGTTGCAAAGTTGAAACTTAAAGGAATTGACGGAAAGGCACCACCA-GGAGTGGAGCCTGCGGC-TTAATTTGACTCAACACGGGAAAACTTAC----CAGGTCC-GAACTTAATAGGGTAAGAC-AGATTAATAGCTCTTT-CTCG-AAATTAAGGTT--AGTGGTGCAT-GGCCGC-----------------------------------------------------
>Zelandochlus latipalpis
------------A------GTGACG-AAAATAACAATATAGAACTAGTT-AACTATGTTCTGTAATTGGAATGAGTTGAGTATAAATCCTTTAGCAAGGATCTAGTGGAGGGCAAGTCTGGTGCCAGCAGCCGCGGTAATTCCAGCTCCACTAGCGTATATTAAAATTGTTGCGGTT-AAAACGTTCGAAGTTGATCGTTGCCCAGCAC--------GGG-TGTTGCA--GCATCA-----------AGT--GTGCT-TGCA-AT-CA---TTCCAGTT-GCTTG-GGCT-----------AC-AGG-GA---------------------------------------------------------------------------------------------------------------------------------------CTG-AACA--C------------------AATT-----AATG------------------AACAGC--GT---GA----C-----------ACCTTTCACTAG---GTTAACGT-CTGT------TTAGTTCAGCTTACTATTACCTTGAACAAATTAAGGTGCTCA-AAGCAGGC----TCTATATGC-CTTGAATATTTTTGCATGGAATAATGGAAAAAGACCTCGGTCT---TA---TATTAAT------------------------------------------------------------------TTTTCTATTGGTTTGATA-CAGATCA-AGAGGTAATGACTAATAGAAGCAGTTGGGGGCAT-TAGTATTACGGCGCGAGAGGTGAAATTCTTAGACCGTCGTAAGACTAACTAAAGCGAAAGCATTTGCCAAGGATGTTTTCATTAATCAAGAACGAAAGTTAGAGGATCGAAGGCGATTAGATACCGCCCTAGTT--CTAACTGTAAACTATGACAGCCAGCAATTGGATGTCGCT-AC--TATTATGGCGCATTCAGTAGC-TTCCGGGAAACCA--AAGCTAGTTTCCGGGGGAAGTATGGTTGCAAAGTTGAAACTTAAAGGAATTGACGGAAAGGCACCACCA-GGAGTGGAGCCTGCGGC-TTAATTTGACTCAACACGGGAAAACTTAC----CAGGTCC-GAACTTAATAGGGTAAGAC-AGATTGAGAGCTCTTT-CTCG-AAATTAAGGTT--AGTGGTGCAT-GGCCG------------------------------------------------------
>Monodiamesa   sp.
------GGAGGTA------GTGACGAAAAATAACAATATAGAACTAGTT-AACTATGTTCTGTAATTGGAATGAATCAAGTATAAATCCTTTAATGAGGATCAAGTGGAGGGCAAGTCTGGTGCCAGCAGCCGCGGTAATTCCAGCTCCACTAGCGTATATTAAAATTGTTGCGGTT-AAAACGTTCGAAGTTGATTATTGTCCAGTAC--------GGG-TGTGGCA--CCATCA-----------AGTAAATGGT-TGCC-AT-CA--TTTCCGCTG-ACTTG-GACT--------A-TAT-----GA---------------------------------------------------------------------------------------------------------------------------------------CCG-AACA--C-------------------TTT-----AATG------------------AATAGC-ACT---GA----T-----------GCCTTTCATTAG-G-CTAGGTGT-CTAT------TTAGTTCGGCTTACTATTACCTTGAACAAATTAAGGTGCTCA-AAGCAGGC-----TCGTATG--CCCGAATATTTTTGCATGGAATAATGGAACAAGACCTCGGTCT---TA---------T----------------------AGGCTCAGTAGGTGCTCGCAAGGGTGCTCTGGGTCG--------CTTTCTATTGGTTTGATA-CAGATCA-AGAGGTAATGATTAATAGAAGCAGTTGGGGGCAT-TAGTATTACGGCGCGAGAGGTGAAATTCTTAGACCGTCGTAAGACTAACTAAAGCGAAAGCATTTGCCAAGGATGTTTTCATTAATCAAGAACGAAAGTTAGAGGATCGAAGGCGATTAGATACCGCCCTAGTT--CTAACTGTAAACTATGACAGCTAACAATTGGATGTCACT-ACT-ATTCATGGTGCATTCAGTAGTTTTCCGGGAAACCA--AAGCTAGTTTCCGGGGGAAGTATGGTTGCAAAGTTGAAACTTAAAGGAATTGACGGAAGGGCACCACCA-GGTCTGGAATTTGCGGC-TTAATTTGACTCAACACGGGAAAACTTAC----CAGGTCC-GAACTTAATAGGGTTAGAC-ACCTTGACAGCGGTTT-CTTG-AAATTAAGGGT--AGTGGTGCAT-GGCCGTTCTTAGTTCG-------------------------------------------
>Odontomesa  sp.
------GGAGGTA------GTGACGAAAAATAACAATATAGAACTAGTT-AACTATGTTCTGTAATTGGAATGAATCAAGTATAAATCCTTTAATGAGGATCAAGTGGAGGGCAAGTCTGGTGCCAGCAGCCGCGGTAATTCCAGCTCCACTAGCGTATATTAAAATTGTTGCGGTT-AAAACGTTCGAAGTTGATTATTGTCCAGTAC--------GGG-TGTAGCA--CCATCA-----------AGTAAATGGT-TGCT-AT-CA--TTTCCGCTG-ACTTG-GACT--------A-TAT-----GA---------------------------------------------------------------------------------------------------------------------------------------CCG-AACA--C-------------------TTT-----AATG------------------AATAGC-ACT---GA----T-----------GCCTTTCACTAG-G-CTAGGTGC-CTAT------TTAGTTCGGCTTACTATTACCTTGAACAAATTAAGGTGCTCA-AAGCAGGC-----TCAAATG--CCCGAATATTTTTGCATGGAATAATGGAACAAGACCTCGGTCT---TA---------T---------------------------------AGACACTCACCTTGTGTGTATGTCG--------CTTTCTATTGGTTTGATA-CAGATCA-AGAGGTAATGATTAATAGAAGCAGTTGGGGGCAT-TAGTATTACGGCGCGAGAGGTGAAATTCTTAGACCGTCGTAAGACTAACTAAAGCGAAAGCATTTGCCAAGGATGTTTTCATTAATCAAGAACGAAAGTTAGAGGATCGAAGGCGATTAGATACCGCCCTAGTT--CTAACTGTAAACTATGACAGCTAGCAATTGGATGTCACT-ACT-ATTCATGGTGCATTCAGTAGC-TTCCGGGAAACCA--AAGCAAGTTTCCGGGGGAAGTATGGTTGCAAAGTTGAAACTTAAAGGAATTGACGGAAGGGCACAACAA-GATTTGGAATTTGCGGC-TTAATTTGACTCAACACGGGAAAACTTAC----CAGGTCC-GAACTTAATAGGGTTAGAC-AGCTTGACAGCGTTTT-CTTG-AAATTAAGGGT--AGTGGTGCAT-GGCCGTTCTTAGTTCGTGGAAT-------------------------------------
>Prodiamesa  sp.
------GGAGGTA------GTGACGAAAAATAACAATATAGAACTAGTT-AACTATGTTCTGTAATTGGAATGAATCAAGTATAAATCCTTTAATAAGGATCAAGTGGAGGGCAAGTCTGGTGCCAGCAGCCGCGGTAATTCCAGCTCCACTAGCGTATATTAAAATTGTTGCGGTT-AAAACGTTCGAAGTTTATTATTGTCCAGTAC--------GGG-TGTGACA--CCTTCA-----------AGTAAATGGT-TGCNNNNNNNNNNNNNNNNNNNNNNNNNNNNNNNNNNNNNNNNNNNNNNNNNNNNNNNNNNNNNNNNNNNNNNNNNNNNNNNNNNNNNNNNNNNNNNNNNNNNNNNNNNNNNNNNNNNNNNNNNNNNNNNNNNNNNNNNNNNNNNNNNNNNNNNNNNNNNNNNNNNNNNNNNNNNNNNNNNNNNNNCCAG-------C---------------------------AATG-------------------------------GT-----------------------------G--------------------TGCGTTTAGCTTA--------------------------TCG---------------------------------------------------------------------------------------------------------------------------------------------------CTTTCTATTGGTTTGATA-CAGATCA-AGAGGTAATGATTAATAGAAGCAGTTGGGGGCAT-TAGTATTACGGCGCGAGAGGTGAAATTCTTAGACCGTCGTAAGACTAACTAAAGCGAAAGCATTTGCCAAGGATGTTTTCATTAATCAAGAACGAAAGTTAGAGGATCGAAGGCGATTAGATACCGCCCTAGTT--CTAACTGTAAACTATGACAGCTAGCAATTGGATGTCACT-ACT-ATTCATGGTGCATTCAGTAGCTTTCCGGGAAACCA--AAGCTAGTTTCCGGGGGAAGTATGGTTGCAAAGTTGAAACTTAAAGGAATTGACGGAAGGGCACCACCA-GGTCTGGAATTTGCGGC-TTAATTTGACTCAACACGGGAAAACTTAC----CAGGTCC-GAACTTAATAGGGTTAGAC-AGCTTGACAGCGTTTT-CTTG-AAATTAAGGGT--AGTGGTGCAT-GGCCGT-----------------------------------------------------
>Ablabesmyia  sp.
------GGAGGTA------GTGACGAAAAATAACAATATAGAACTAGTA-AACTATGTTCTGTAATTGGAATGAGTTAATTATAAATCCTTTAACAAGGATCAAGTGGAGGGCAAGTCTGGTGCCAGCAGCCGCGGTAATTCCAGCTCCACTAGCGTATATTAAAATTGTTGCGGTT-AAAACGTTCGAAGTTGATTATTGTCCGGTAC--------GGG-TGTTGTG--CCATCA-----------AGTAAATGGT-TGCA-AT-CAC-TTTCCGATT-ACTTG-GACT-----CGCA-TAT-----GT---------------------------------------------------------------------------------------------------------------------------------------CTG-AACA--C------------------------CAAAATG------------------GATAGC-ATTC--GA----T-----------ACCTTTCATTAG-G-TTGTCATTGCTAT------TTAGTTCAGCTTACTATTACCTTGAACAAATTAAGGTGCTCA-AAGCAGGC---TTCTCTATGC-CTTGAATATTTTTGCATGGAATAATGGAAAAAGACCTCGGTCT---CA---------T----------------------------------------------------TTAAAA--------TTTTCTATTGGTTTGATA-CAGATCA-AGAGGTAATGATTAATAGAAGCAGTTGGGGGCAT-TAGTATTGCGGCGCGAGAGGTGAAATTCTTAGACCGTCGCAAGACTAACTAAAGCGAAAGCATTTGCCAAGGATGTTTTCATTAATCAAGAACGAAAGTTAGAGGATCGAAGGCGATTAGATACCGCCCTAGTT--CTAACTGTAAACTATGACAGCCAGCAATTGGATGTCGCT-AC--TATTATGGCGCATTCAGTAGC-TTCCGGGAAACCA--AAGCTAGTTTCCGGGGGAAGTATGGTTGCAAAGTTGAAACTTAAAGGAATTGACGGAAGGGCACCACCA-GGAGTGGAGCTTGCGGC-TTAATTTGACTCAACACGGGAAAACTTAC----CAGGTCC-GAACTTAATAGGGTAAGAC-AGATTGATAGCTCTTT-CTCG-AAATTAAGGGT--AGTGGTGCATGGG---------------------------------------------------------
>Apsectrotanypus  sp.
------GGAGGTA------GTGACGAAAAATAACAATATAGAACTAGTA-AACTATGTTCTGTAATTGGAATGAGTTAATTATAAATCCTTTCACAAGGATCTAGTGGAGGGCAAGTCTGGTGCCAGCAGCCGCGGTAATTCCAGCTCCACTAGCGTATATTAAAATTGTTGCGGTT-AAAACGTTCGAAGTTGATTATTGTCCAGTAC--------GGG-TGTTACA--CCATCA-----------AGTAAATGGT-TGTA-AT-CAC-TTTCCGATT-ACTTG-GACT---C--GCA-TAT-----GT---------------------------------------------------------------------------------------------------------------------------------------CTG-AACA--C-------------------CCA-----AATG------------------GATAGC---ATTCGA----T-----------ACCTTTAATTAG-G-TTGTCATTGTTAT------TTAGTTCAGCTTACTATTACCTTGAACAAATTAAGGTGCTCA-AAGCAGGC---TTCTCTATGC-CTTGAATATTTTTGCATGGAATAATGGAAAAAGACCTCGGTCT---TA---------T-------------TTAT----------------------------------------A--------TTTTCTATTGGTTTGATA-CAGATCA-AGAGGTAATGATTAATAGAAGCAGTTGGGGGCAT-TAGTATTACGGCGCGAGAGGTGAAATTCTTAGACCGTCGTAAGACTAACTAAAGCGAAAGCATTTGCCAAGGATGTTTTCATTAATCAAGAACGAAAGTTAGAGGATCGAAGGCGATTAGATACCGCCCTAGTT--CTAACTGTAAACTATGACAGCCAGCAATTGGATGTCGCT-AC--TATTATGGCGCATTCAGTAGC-TTCCGGGAAACCA--AAGCTAGTTTCCGGGGGAAGTATGGTTGCAAAGTTGAAACTTAAAGGAATTGACGGAAGGGCACCACCA-GGAGTGGAGCCTGCGGC-TTAATTTGACTCAACACGGGAAAACTTAC----CAGGTCC-GAACTTAATAGGGTAAGAC-AGATTAATAGCTCTTT-CTCG-AAATTAAGGGT--AGTGGTGCAT-GGCCGTTCTTAGTTC--------------------------------------------
>?Apsectrotanypus  sp.
------GGAGGTA------GTGACGAAAAATAACAATATAGAACTAGTA-AACTATGTTCTGTAATTGGAATGAGTTAATTATAAATCCTTTCACAAGGATCTAGTGGAGGGCAAGTCTGGTGCCAGCAGCCGCGGTAATTCCAGCTCCACTAGCGTATATTAAAATTGTTGCGGTT-AAAACGTTCGAAGTTGATTATTGTCCAGTAC--------GGG-TGTTACA--CCATCA-----------AGTAAATGGT-TGTA-AT-CAC-TTTCCGATT-ACTTG-GACT-----CGCA-TAT-----GT---------------------------------------------------------------------------------------------------------------------------------------CTG-AACACCC--------------------------AAATG------------------GATAGC-ATTC--GA----T-----------ACCTTTAATTAGGTTGTCATTGT--TAT------TTAGTTCAGCTTACTATTACCTTGAACAAATTAAGGTGCTCA-AAGCAGGC---TTCTCTATGC-CTTGAATATTTTTGCATGGAATAATGGAAAAAGACCTCGGTCT---TA---------T-----------------------------------------------------TTATA--------TTTTCTATTGGTTTGATA-CAGATCA-AGAGGTAATGATTAATAGAAGCAGTTGGGGGCAT-TAGTATTACGGCGCGAGAGGTGAAATTCTTAGACCGTCGTAAGACTAACTAAAGCGAAAGCATTTGCCAAGGATGTTTTCATTAATCAAGAACGAAAGTTAGAGGATCGAAGGCGATTAGATACCGCCCTAGTT--CTAACTGTAAACTATGACAGCCAGCAATTGGATGTCGCT-AC--TATTATGGCGCATTCAGTAGC-TTCCGGGAAACCA--AAGCTAGTTTCCGGGGGAAGTATGGTTGCAAAGTTGAAACTTAAAGGAATTGACGGAAGGGCACCACCA-GGAGTGGAGCCTGCGGC-TTAATTTGACTCAACACGGGAAAACTTAC----CAGGTCC-GAACTTAATAGGGTAAGAC-AGATTAATAGCTCTTT-CTCG-AAATTAAGGGT--AGTGGTGCAT-GGCCGTTCTTAGTTCGT------------------------------------------
>Alotanypus venustus
------GGAGGTA------GTGACGAAAAATAACAATATAGAACTAGTA-AACTATGTTCTGTAATTGGAATGAGTTAATTATAAATCCTTTAACAAGGATCTAGTGGAGGGCAAGTCTGGTGCCAGCAGCCGCGGTAATTCCAGCTCCACTAGCGTATATTAAAATTGTTGCGGTT-AAAACGTTCGAAGTTGATTATTGTCCAGTAC--------GGG-TGTTACA--CCATCA-----------AGTAAATGGT-TGTA-AT-CAC-TTTCCGATT-ACTTG-GACT-----CGCA-TAT-----GT---------------------------------------------------------------------------------------------------------------------------------------CTG-AACACCC--------------------------AAATG------------------GATAGC-ATTC--GA----T-----------ACCTTTCATTAG-G-TTGTCATTGCTAT------TTAGTTCAGCTTACTATTACCTTGAACAAATTAAGGTGCTCA-AAGCAGGC---TTCTCTATGC-CTTGAATATTTTTGCATGGAATAATGGAAAAAGACCTCGGTCT---TA---------T-----------------------------------------------------TTATA--------TTTTCTATTGGTTTGATA-CAGATCA-AGAGGTAATGATTAATAGAAGCAGTTGGGGGCAT-TAGTATTACGGCGCGAGAGGTGAAATTCTTAGACCGTCGTAAGACTAACTAAAGCGAAAGCATTTGCCAAGGATGTTTTCATTAATCAAGAACGAAAGTTAGAGGATCGAAGGCGATTAGATACCGCCCTAGTT--CTAACTGTAAACTATGACAGCCAGCAATTGGATGTCGCT-AC--TATTATGGCGCATTCAGTAGC-TTCCGGGAAACCA--AAGCTAGTTTCCGGGGGAAGTATGGTTGCAAAGTTGAAACTTAAAGGAATTGACGGAAGGGCACCACCA-GGAGTGGAGCCTGCGGC-TTAATTTGACTCAACACGGGAAAACTTAC----CAGGTCC-GAACTTAATAGGGTAAGAC-AGATTAATAGCTCTTT-CTCG-AAATTAAGGGT--AGT-------------------------------------------------------------------
>Australopelopia prionoptera
------GGAGGTA------GTGACGAAAAATAACAATATAGAACTAGTA-AACTATGTTCTGTAATTGGAATGAGTTAATTATAAATCCTTTAACAAGGATCAAGTGGAGGGCAAGTCTGGTGCCAGCAGCCGCGGTAATTCCAGCTCCACTAGCGTATATTAAAATTGTTGCGGTT-AAAACGTTCGAAGTTGATTATTGTTCAGTAC--------GGG-TGTTACA--CCATCA-----------AGTAAATGGT-CGT--ATACAC-TTTCCGATT-ACTTG-AACT-----CGCA-TAT-----GT---------------------------------------------------------------------------------------------------------------------------------------CTG-AACA--C------------------------CAAAATG------------------GATAGC-ATTC--GA----T-----------ACCTTTCATTAG-GCTTGTCATTGCTAT------TTAGTTCAGCTTACTATTACCTTGAACAAATTAAGGTGCTCA-AAGCAGGC---TTCTCTATGC-CTTGAATATTTTTGCATGGAATAATGGAAAAAGACCTCGGTCTCAATA---------T-------------------------------------TTTTTTGTAACAGAAAAAATA--------GTTTCTATTGGTTTGATA-CAGATCA-AGAGGTAATGATTAATAGAAGCAGTTGGGGGCAT-TAGTATTACGGCGCGAGAGGTGAAATTCTTAGACCGTCGTAAGACTAACTAAAGCGAAAGCATTTGCCAAGGATGTTTTCATTAATCAAGAACGAAAGTTAGAGGATCGAAGGCGATTAGATACCGCCCTAGTT--CTAACTGTAAACTATGACAGCCAGCAATTGGATGTCGCT-AC--TTTTATGGCGCATTCAGTAGC-TTCCGGGAAACCA--AAGCTAGTTTCCGGGGGAAGTATGGTTGCAAAGTTGAAACTTAAAGGAATTGACGGAAGGGCACCACCA-GGAGTGGAGCCTGCGGC-TTAATTTGACTCAACACGGGAAAACTTAC----CAGGTCC-GAACTTAATAGGGTAAGAC-AGATTAATAGCTCTTT-CTCG-AAATTAAGGGT--AGTGGTGCAT-GGCCG------------------------------------------------------
>Brundiniella  sp.
------GGAGGTA------GTGACGAAAAATAACAATATAGAACTAGTA-AACTATGTTCTGTAATTGGAATGAGTTAATTATAAATCCTTTAACAAGGATCTAGTGGAGGGCAAGTCTGGTGCCAGCAGCCGCGGTAATTCCAGCTCCACTAGCGTATATTAAAATTGTTGCGGTT-AAAACGTTCGAAGTTGATTATTGTCCAGTAC--------GGG-TGTTACA--CCATCA-----------AGTAAATGGT-TGTA-AT-CAC-TTTCCGATT-ACTTG-GACT-----CACA-TTT-----GT---------------------------------------------------------------------------------------------------------------------------------------CTG-AACA--C-----------------------CCA-AATG------------------GATAGC-ATTC--GA----T-----------ACCTTTCATTAG-G-TTGTCATTGTTAT------TTAGTTCAGCTTACTATTACCTTGAACAAATTAAGGTGCTCA-AAGCAGGC---TTCTCTATGC-CTTGAATATTTTTGCATGGAATAATGGAAAAAGACCTCGGTCT---TA---------T-----------------------------------------------------ATATA--------TTTTCTATTGGTTTGATA-CAGATCA-AGAGGTAATGATTAATAGAAGCAGTTGGGGGCAT-TAGTATTACGGCGCGAGAGGTGAAATTCTTAGACCGTCGTAAGACTAACTAAAGCGAAAGCATTTGCCAAGGATGTTTTCATTAATCAAGAACGAAAGTTAGAGGATCGAAGGCGATTAGATACCGCCCTAGTT--CTAACTGTAAACTATGACAGCCAGCAATTGGATGTCGCT-AC--TATTATGGCGCATTCAGTAGC-TTCCGGGAAACCA--AAGCTAGTTTCCGGGGGAAGTATGGTTGCAAAGTTGAAACTTAAAGGAATTGACGGAAGGGCACCACCA-GGAGTGGAGCCTGCGGC-TTAATTTGACTCAACACGGGAAAACTTAC----CAGGTCC-GAACTTAATAGGGTAAGAC-AGATTAATAGCTCTTT-CTCG-AAATTAAGGGT--AGTGGTG---------------------------------------------------------------
>Conchapelopia  sp.
------GGAGGTA------GTGACGAAAAATAACAATATAGAACTAGTA-AACTATGTTCTGTAATTGGAATGAGTTAATTATAAATCCTTTAACAAGGATCAAGTGGAGGGCAAGTCTGGTGCCAGCAGCCGCGGTAATTCCAGCTCCACTAGCGTATATTAAAATTGTTGCGGTT-AAAACGTTCGAAGTTGATTATTGTTCAGTAC--------GGG-TGTTGCA--CCATCA-----------AGTAAATGGT-TGCA-AT-CAC-TTTCCGATT-ACTTG-AACT-----CGCA-TTT-----GT---------------------------------------------------------------------------------------------------------------------------------------CTG-AACACCC--------------------------AAATG------------------GATAGC-ATTC--GA----T-----------ACCTTTTATTAG-GCTTGTCAGTGCTAT------TTAGTTCAGCTTACTATTACCTTGAACAAATTAAGGTGCTCA-AAGCAGGC---TTTTATATGC-CTTGAATATTTTTGCATGGAATAATGGAAAAAGACCTCGGTCTTGATA---------T-----------------------------------------------TTTAAATAATA--------TTTTCTATTGGTTTGATA-CAGATCA-AGAGGTAATGATTAATAGAAGCAGTTGGGGGCAT-TAGTATTACGGCGCGAGAGGTGAAATTCTTAGACCGTCGTAAGACTAACTAAAGCGAAAGCATTTGCCAAGGATGTTTTCATTAATCAAGAACGAAAGTTAGAGGATCGAAGGCGATTAGATACCGCCCTAGTT--CTAACTGTAAACTATGACAGCCAGCAATTGGATGTCGCT-AC--TATTATGGCGCATTCAGTAGC-TTCCGGGAAACCA--AAGCTAGTTTCCGGGGGAAGTATGGTTGCAAAGTTGAAACTTAAAGGAATTGACGGAAGGGCACCACCA-GGAGTGGAGCCTGCGGC-TTAATTTGACTCAACACGGGAAAACTTAC----CAGGTCC-GAACTTAATAGGGTAAGAC-AGATTAATAGCTCTTT-CTCG-AAATTAAGGGT--AGTGGTGCAT-GGCCG------------------------------------------------------
>Djalmabatista  sp.
------GGAGGTA------GTGACGAAAAATAACAATATAGAACTAGTA-AACTATGTTCTGTAATTGGAATGAGTTAATTATAAATCCTTTAACAAGGATCTAGTGGAGGGCAAGTCTGGTGCCAGCAGCCGCGGTAATTCCAGCTCCACTAGCGTATATTAAAATTGTTGCGGTT-AAAACGTTCGAAGTTGATTATTGTCCAGTAC--------GGG-TGTTGTA--CCATAA-----------TGT---TGGT-TGCA-AT-CAC-TTTCCGATA-ACTTG-GACT---C--GCA-TAT-----GT---------------------------------------------------------------------------------------------------------------------------------------CTG-AACA--C-------------------CCA-----AATG------------------AATAAC---ATTCGA----T-----------ACCTTTTAGTAG-G-TTGTCATTGTTAT------TTAGTTCAGCTTACTATTACCTTGAACAAATTAAGGTGCTCA-AAGCAGGC----TCTTTATGC-CTTGAATATTTTTGCATGGAATAATGGAAAAAGACCTCGGTCT---TA---------T-------------TTAT----------------------------------------A--------TTTTCTATTGGTTTGATA-CAGATCA-AGAGGTAATGATTAATAGAAGCAGTTGGGGGCAT-TAGTATTACGGCGCGAGAGGTGAAATTCTTAGACCGTCGTAAGACTAACTAAAGCGAAAGCATTTGCCAAGGATGTTTTCATTAATCAAGAACGAAAGTTAGAGGATCGAAGGCGATTAGATACCGCCCTAGTT--CTAACTGTAAACTATGACAGCCAGCAATTGGATGTCGCT-AC--TATTATGGCGCATTCAGTAGC-TTCCGGGAAACCA--AAGCTAGTTTCCGGGGGAAGTATGGTTGCAAAGTTGAAACTTAAAGGAATTGACGGAAGGGCACCACCA-GGAGTGGAGCCTGCGGC-TTAATTTGACTCAACACGGGAAAACTTAC----CAGGTCC-GAACTTAATAGGGTAAGAC-AGATTAATAGCTCTTT-CTCG-AAATTAAGGGT--AGTGGTGC--------------------------------------------------------------
>Fittkauimyia  sp.
------GGAGGTA------GTGACGAAAAATAACAATATAGAACTAGTA-AACTATGTTCTGTAATTGGAATGAGTTAATTATAAATCCTTTAACAAGGATCTAGTGGAGGGCAAGTCTGGTGCCAGCAGCCGCGGTAATTCCAGCTCCACTAGCGTATATTAAAATTGTTGCGGTT-AAAACGTTCGAAGTTGATTATTGTCCAGTAC--------GGG-TGTTACA--CTATCA-----------AGT-TATAGT-TGTA-TA-CAC-TTTCCGATT-ACTTG-GACT---C--GCA-TAT-----GT---------------------------------------------------------------------------------------------------------------------------------------CTG-AACA--C-------------------AAA-----AATG------------------GATAAC---ATTCGA----T-----------ACCTTTGATTAG-G-TTGTCATTGTTAT------TTAGTTCAGCTTACTATTACCTTGAACAAATTAAGGTGCTCA-AAGCAGGC---TTCTCTATGC-CTTGAATATTTTTGCATGGAATAATGGAACAAGACCTCGGTCT---TA---------T-------------ATATTTTTTTTGTTTTTTAATATTTATTGAAAAATGAGAAAATGA--------TTTTCTATTGGTTTGATA-CAGATCA-AGAGGTAATGATTAATAGAAGCAGTTGGGGGCAT-TAGTATTACGGCGCGAGAGGTGAAATTCTTAGACCGTCGTAAGACTAACTAAAGCGAAAGCATTTGCCAAGGATGTTTTCATTAATCAAGAACGAAAGTTAGAGGATCGAAGGCGATTAGATACCGCCCTAGTT--CTAACTGTAAACTATGACAGCCAGCAATTGGATGTCGCT-AC--TATTATGGCGCATTCAGTAGC-TTCCGGGAAACCA--AAGCAAGTTTCCGGGGGAAGTATGGTTGCAAAGTTGAAACTTAAAGGAATTGACGGAAGGGCACCACCA-GGAGTGGAGCCTGCGGC-TTAATTTGACTCAACACGGGAAAACTTAC----CAGGTCC-GAACTTAATTGGGTAAGAC-AGATTAATAGCTCTTT-CTCG-AAATTAAGGGT--AGTGGTGCAT-GGCCG------------------------------------------------------
>Larsia  sp. 2
------GGAGGTA------GTGACGAAAAATAACAATATAGAACTAGTA-AACTATGTTCTGTAATTGGAATGAGTTAATTGTAAATCCCTTAACAAGGATCAAGTGGAGGGCAAGTCTGGTGCCAGCAGCCGCGGTAATTCCAGCTCCACTAGCGTATATTAAAATTGTTGCGGTT-AAAACGTTCGAAGTTGATTTTTGTCCGGTAC--------GGG-TGTTGCA--CCATAA------------GTAAATGGT-TGC--ATGCAC-TTTCCGATT-ACTTG-GACT-----CGCA-TAT-----GT---------------------------------------------------------------------------------------------------------------------------------------CTG-AACA--C-------------------CAA-----AATG------------------GATAGCATTT---GA----T-----------ACCTTTCATTAG-G-TTGTCTTTGCTGT------TTAGTTCAGCTTACTATTACCTTGAACAAATTAAGGTGCTCA-AAGCAGGC---TTTTATATGC-CTTGAATAGTTTTGCATGGAATAATGGAAAAAGACCTCGGTCT---TA---------T--------------------------------------------------ATTGAAAA--------TTTTCTATTGGTTTGATA-CAGATCA-AGAGGTAATGATTAATAGAAGCAGTTGGGGGCAT-TAGTATTACGGCGCGAGAGGTGAAATTCTTAGACCGTCGTAAGACTAACTAAAGCGAAAGCATTTGCCAAGGATGTTTTCATTAATCCAGAACGAAAGTTAGAGGATCGAAGGCGATTAGATACCGCCCTAGTT--CTAACTGTAAACTATGACAGCTAGCAATTGTGTTTCGCT-TC--TTTTATGGCGAATACAGTAGC-TTCCGGGAAACCA--AAGCTAGTTTCCGGGGGAAGTATGGTTGCAAAGTTGAAACTTAAAGGAATTGACGGAAGGGCACCACCA-GGAGTGGAGCCTGCGGC-TTAATTTGACTCAACACGGGAAAACTTAC----CAGGTCC-GAACTTAATAGGGTAAGAC-AGATTAATAGCTCTTT-CTCG-AAATTAAGGGT--AGTGGTGCAT-GGCCGTTCTTAGC----------------------------------------------
>Nilotanypus  sp.
------CGAGGTA------GTGAAAATAAATAACAATATAGAACTAGTA-ATCTATGTTCTGTAATTGGAATGAGTTAATTATAAATCCTTTAACGAGGATCAAGTGGAGGGCAAGTCTGGTGCCAGCAGCCGCGGTAATTCCAGCTCCACTAGCGTATATTAAAATTGTTGCGGTT-AAAACGTTCGAAGTTGATTATTGTCCAGTAC--------GGG-TGTTGTA--TCATAA------------GTAAATGAT-TGCA-AT-CAC-TTTCCGATT-ACTTG-GATT-----CGCA-TAT-----GT---------------------------------------------------------------------------------------------------------------------------------------CTG-AACA--T-------------------CAA-----AATG------------------GATAACATTC---GA----T-----------ACCTTTCATTAGGTTGTCATTGT--TAT------TTAGTTCAGCTTACTATTACCTTGAACAAATTAAGGTGCTCA-AAGCAGGC----TCTTTATGC-CTTGAATATTTTTGCATGGAATAATGGAAAAAGACCTCGGTCT---TA---------T-----------------------------------------------------TTATA--------TTTTCTATTGGTTTGATA-CAGATCA-AGAGGTAATGATTAATAGAAGCAGTTGGGGGCAT-TAGTATTACGGCGCGAGAGGTGAAATTCTTAGACCGTCGTAAGACTAACTAAAGCGAAAGCATTTGCCAAGGATGTTTTCATTAATCAAGAACGAAAGTTAGAGGATCGAAGGCGATTAGATACCGCCCTAGTT--CTAACTGTAAACTATGACAGCCAGCAATTGGATGTCGCT-AC--TATTATGGCGCATTCAGTAGC-TTCCGGGAAACCA--AAGCTAGTTTCCGGGGGAAGTATGGTTGCAAAGTTGAAACTTAAAGGAATTGACGGAAGGGCACCACCA-GGAGTGGAGCCTGCGGC-TTAATTTGACTCAACACGGGAAAACTTAC----CAGGTCC-GAACTTAATAGGGTAAGAC-AGATTAATAGCTCTTT-CTCG-AAATTAAGGGT--AGTGGTGCAT-GGCCGTTCTTAG-----------------------------------------------
>Paramerina  sp.1
------GGAGGTA------GTGACGAAAAATAACAATATAGAACTAGTA-AACTATGTTCTGTAATTGGAATGAGTTAATTATAAATCCTTTAACAAGGATCAAGTGGAGGGCAAGTCTGGTGCCAGCAGCCGCGGTAATTCCAGCTCCACTAGCGTATATTAAAATTGTTGCGGTT-AAAACGTTCGAAGTTGATTATTGTCCAGTAC--------GGG-TGCTACA--CCATCA-----------AGTAAATGGT-TGT--ATGCAC-TTTCCGATT-GCTTG-GACT-----CGCA-TAT-----GT---------------------------------------------------------------------------------------------------------------------------------------CTG-AACA--C------------------------CAAAATG------------------GATAGC-ATTC--GA----T-----------ACCTTTCATTAG-GCTTGTCATTGCTAT------TTAGTTCAGCTTACTATTACCTTGAACAAATTAAGGTGCTCA-AAGCAGGC---TTCTCTATGC-CTTGAATATTTTTGCATGGAATAATGGAACAAGACCTCGGTCTTTTTA---------T------------------------------------------------------AAAA--------TTTTCTATTGGTTTGATA-CAGATCA-AGAGGTAATGATTAATAGAAGCAGTTGGGGGCAT-TAGTATTACGGCGCGAGAGGTGAAATTCTTAGACCGTCGTAAGACTAACTAAAGCGAAAGCATTTGCCAAGGATGTTTTCATTAATCAAGAACGAAAGTTAGAGGATCGAAGGCGATTAGATACCGCCCTAGTT--CTAACTGTAAACTATGACAGCCAGCAATTGGATGTCGCT-AC--TATTATGGCGCATTCAGTAGC-TTCCGGGAAACCA--AAGCTAGTTTCCGGGGGAAGTATGGTTGCAAAGTTGAAACTTAAAGGAATTGACGGAAGGGCACCACCA-GGAGTGGAGCCTGCGGC-TTAATTTGACTCAACACGGGAAAACTTAC----CAGGTCC-GAACTTAATAGGGTAAGAC-AGATTAATAGCTCTTT-CTCG-AAATTAAGGGT--AGTGGTGCAT-GGCCGTTCTTAG-----------------------------------------------
>Paramerina  sp.2
------GGAGGTA------GTGACGAAAAATAACAATATAGAACTAGTA-AACTATGTTCTGTAATTGGAATGAGTTAATTATAAATCCTTTAACAAGGATCCAGTGGAGGGCAAGTCTGGTGCCAGCAGCCGCGGTAATTCCAGCTCCACTAGCGTATATTAAAATTGTTGCGGTT-AAAACGTTCGAAGTTGATTATTGTCCGGTAC--------GGG-TGTTGCC--GCATCA-----------AGTAAATG---TGTGCATGCAC-TTTCCGATT-GCTTG-GACT-----CGCA-TAT-----GT---------------------------------------------------------------------------------------------------------------------------------------CTG-AACA--C------------------------CAAAATG------------------GATAGC-ATTC--GA----T-----------ACCTTTGATTAG-GCCTGTCATTGCTAT------TTAGTTCAGCTTACTATTACCTTGAACAAATTAAGGTGCTCA-AAGCAGGC---TTTTATATGC-CTTGAATATTTTTGCATGGAATAATGGAACAAGACCTCGGTCTTATTA---------T----------------------------------------------------TAAAAA--------TTTTCTATTGGTTTGATA-CAGATCA-AGAGGTAATGATTAATAGAAGCAGTTGGGGGCAT-TAGTATTACGGCGCGAGAGGTGAAATTCTTAGACCGTCGTAAGACTAACTAAAGCGAAAGCATTTGCCAAGGATGTTTTCATTAATCAAGAACGAAAGTTAGAGGATCGAAGGCGATTAGATACCGCCCTAGTT--CTAACTGTAAACTATGACAGCCAGCAATTGGATGTCGCT-AC--TATTATGGCGCATTCAGTAGC-TTCCGGGAAACCA--AAGCTAGTTTCCGGGGGAAGTATGGTTGCAAAGTTGAAACTTAAAGGAATTGACGGAAGGGCACCACCA-GGAGTGGAGCTTGCGGC-TTAATTTGACTCAACACGGGAAAACTTAC----CAGGTCC-GAACTTAATAGGGTAAGAC-AGATTAATAGCTCTTT-CTCG-AAATTAAGGGT--AGTGGTGCAT-GGCCGTTCTTAG-----------------------------------------------
>Paramerina  sp. 3
------GGAGGTA------GTGACGAAAAATAACAATATAGAACTAGTA-AACTATGTTCTGTAATTGGAATGAGTCAATTATAAATCCTTTAACAAGGATCAAGTGGAGGGCAAGTCTGGTGCCAGCAGCCGCGGTAATTCCAGCTCCACTAGCGTATATTAAAATTGTTGCGGTT-AAAACGTTCGAAGTTGATTATTGTCCGGTAC--------GGG-TGTTTCA--CCATCA-----------AGTAAATGGT-TGTA-TA-CAC-TTTCCGATT-GCTTG-GACT----C-GCA-TAT-----GT---------------------------------------------------------------------------------------------------------------------------------------CTG-AACA--T--------------------CA-A---AATG------------------GATGAC--ATTT-GA----T-----------ACCTTTCATTAG-GCTTGTCAATGTTAT------TTAGTTCAGCTTACTATTACCTTGAACAAATTAAGGTGCTCA-AAGCAGGC---TTTTATATGC-CTTGAATATTTTTGCATGGAATAATGGAACAAGACCTCGGTCT---TA---------T-------------ATCTTGTGGTT---------------YGGCAACRGGTTRCAAGAA--------TTTTCTATTGGTTTGATA-CAGATCA-AGAGGTAATGATTAATAGAAGCAGTTGGGGGCAT-TAGTATTACGGCGCGAGAGGTGAAATTCTTAGACCGTCGTAAGACTAACTAAAGCGAAAGCATTTGCCAAGGATGTTTTCATTAATCAAGAACGAAAGTTAGAGGATCGAAGGCGATTAGATACCGCCCTAGTT--CTAACTGTAAACTATGACAGCCAGCAATTGGATGTCGCT-AC--TATTATGGCGCATTCAGTAGC-TTCCGGGAAACCA--AAGCTAGTTTCCGGGGGAAGTATGGTTGCAAAGTTGAAACTTAAAGGAATTGACGGAAGGGCACCACCA-GGAGTGGAGCCTGCGGC-TTAATTTGACTCAACACGGGAAAACTTAC----CAGGTCC-GAACTTAATAGGGTAAGAC-AGATTAATAGCTCTTT-CTCG-AAATTAAGGGT--AGTGGTGCAT-GG---------------------------------------------------------
>Paramerina  sp. 4
------GGAGGTA------GTGACGAAAAATAACAATATAGAACTAGTA-AACTATGTTCTGTAATTGGAATGAGTTAATTATAAATCCTTTAACAAGGATCAAGTGGAGGGCAAGTCTGGTGCCAGCAGCCGCGGTAATTCCAGCTCCACTAGCGTATATTAAAATTGTTGCGGTT-AAAACGTTCGAAGTTGATTATTGTCCGGTAC--------GGG-TGTTGTA--CCATCA-----------AGTAAATGGT-TGCA-AT-CAC-TTTCCGATT-ACTTG-GACT-----CGCA-TAT-----GT---------------------------------------------------------------------------------------------------------------------------------------CTG-AACA--C------------------------CAAAATG------------------GATAGC-ATTC--GA----T-----------ACCTTTCATTAG-G-TTGTCATTGCTAT------TTAGTTCAGCTTACTATTACCTTGAACAAATTAAGGTGCTCA-AAGCAGGC---TTCTCTATGC-CTTGAATATTTTTGCATGGAATAATGGAAAAAGACCTCGGTCT---TA---------T--------------------------------------------------TGTTTTAGTTAACAAATTTTCTATTGGTTTGATA-CAGATCA-AGAGGTAATGATTAATAGAAGCAGTTGGGGGCAT-TAGTATTGCGGCGCGAGAGGTGAAATTCTTAGACCGTCGCAAGACTAACTAAAGCGAAAGCATTTGCCAAGGATGTTTTCATTAATCAAGAACGAAAGTTAGAGGATCGAAGGCGATTAGATACCGCCCTAGTT--CTAACTGTAAACTATGACAGCCAGCAATTGGATGTCGCT-AC--TATTATGGCGCATTCAGTAGC-TTCCGGGAAACCA--AAGCTAGTTTCCGGGGGAAGTATGGTTGCAAAGTTGAAACTTAAAGGAATTGACGGAAGGGCACCACCA-GGAGTGGAGCCTGCGGC-TTAATTTGACTCAACACGGGAAAACTTAC----CAGGTCC-GAACTTAATAGGGTAAGAC-AGATTAATAGCTCTTT-CTCG-AAATTAAGGGT--AGTGGTGCAT-GGCCGTTCTTAGTTCGTG-----------------------------------------
>Pentaneura  sp.1
------GGAGGTA------GTGACGAAAAATAACAATATAGAACTAGTA-AACTATGTTCTGTAATTGGAATGAGTTAATTATAAATCCTTTAACAAGGATCAAGTGGAGGGCAAGTCTGGTGCCAGCAGCCGCGGTAATTCCAGCTCCACTAGCGTATATTAAAATTGTTGCGGTT-AAAACGTTCGAAGTTGATTATTGTCCAGTAC--------GGG-TGCTGCT--CCATAA-----------AGTAAATGGT-TGC--ATGCAC-TTTCCGATT-ACTTG-GACT-----CGCA-TAT-----GT---------------------------------------------------------------------------------------------------------------------------------------CTG-AACA--C------------------------CAAAATG------------------GATAGC-ATTC--GA----T-----------ACCTTTCATTAG-GCTTGTCATTGCTAT------TTAGTTCAGCTTACTATTACCTTGAACAAATTAAGGTGCTCA-AAGCAGGC---TTTTATATGC-CTTGAATATTTTTGCATGGAATAATGGAAAAAGACCTCGGTCT---TA---------T----------------------------------------TTTTTGTAACCCAAAAAA--------TTTTCTATTGGTTTGATA-CAGATCA-AGAGGTAATGATTAATAGAAGCAGTTGGGGGCAT-TAGTATTACGGCGCGAGAGGTGAAATTCTTAGACCGTCGTAAGACTAACTAAAGCGAAAGCATTTGCCAAGGATGTTTTCATTAATCAAGAACGAAAGTTAGAGGATCGAAGGCGATTAGATACCGCCCTAGTT--CTAACTGTAAACTATGACAGCCAGCAATTGGATGTCGCT-AC--TATTATGGCGCATTCAGTAGC-TTCCGGGAAACCA--AAGCTAGTTTCCGGGGGAAGTATGGTTGCAAAGCTGAAACTTAAAGGAATTGACGGAAGGGCACCACCA-GGAGTGGAGCCTGCGGC-TTAATTTGACTCAACACGGGAAAACTTAC----CAGGTCC-GAACTTAATAGGGTAAGAC-AGATTAATAGCTCTTT-CTCG-AAATTAAGGGT-------------G----------------------------------------------------------
>Pentaneura  sp. 2
------GGAGGTA------GTGACGAAAAATAACAATATAGAACTAGTA-AACTATGTTCTGTAATTGGAATGAGTTAATTATAAATCCTTTAACAAGGATCAAGTGGAGGGCAAGTCTGGTGCCAGCAGCCGCGGTAATTCCAGCTCCACTAGCGTATATTAAAATTGTTGCGGTT-AAAACGTTCGAAGTTGATTATTGTCCAGTAC--------GGG-TGCTGCT--CCATAA-----------AGTAAATGGT-TGC--ATGCAC-TTTCCGATT-ACTTG-GACT-----CGCA-TAT-----GT---------------------------------------------------------------------------------------------------------------------------------------CTG-AACA--C------------------------CAAAATG------------------GATAGC-ATTC--GA----T-----------ACCTTTCATTAG-GCTTGTCATTGCTAT------TTAGTTCAGCTTACTATTACCTTGAACAAATTAAGGTGCTCA-AAGCAGGC---TTTTATATGC-CTTGAATATTTTTGCATGGAATAATGGAAAAAGACCTCGGTCT---TA---------T-----------------------------------------TTTTTGTAACAGAAAAA--------TTTTCTATTGGTTTGATA-CAGATCA-AGAGGTAATGATTAATAGAAGCAGTTGGGGGCAT-TAGTATTACGGCGCGAGAGGTGAAATTCTTAGACCGTCGTAAGACTAACTAAAGCGAAAGCATTTGCCAAGGATGTTTTCATTAATCAAGAACGAAAGTTAGAGGATCGAAGGCGATTAGATACCGCCCTAGTT--CTAACTGTAAACTATGACAGCCAGCAATTGGATGTCGCT-AC--TATTATGGCGCATTCAGTAGC-TTCCGGGAAACCA--AAGCTAGTTTCCGGGGGAAGTATGGTTGCAAAGTTGAAACTTAAAGGAATTGACGGAAGGGCACCACCA-GGAGTGGAGCCTGCGGC-TTAATTTGACTCAACACGGGAAAACTTAC----CAGGTCC-GAACTTAATAGGGTAAGAC-AGATTAATAGCTCTTT-CTCG-AAATTAAGGGT--AGTGGTGCAT-GGCCGTTC---------------------------------------------------
>Pentaneurini  genus A sp.
------GGAGGTA------GTGACGAAAAATAACAATATAGAACTAGTA-AACTATGTTCTGTAATTGGAATGAGTTAATTATAAATCCTTTAACAAGGATCAAGTGGAGGGCAAGTCTGGTGCCAGCAGCCGCGGTAATTCCAGCTCCACTAGCGTATATTAAAATTGTTGCGGTT-AAAACGTTCGAAGTTGATTATTGTTCAGTAC--------GGG-TGTTGCA--CCATCA-----------AGTAAATGGT-TGCA-AT-CAC-TTTCCGATT-ACTTG-AACT-----CGCA-TAT-----GT---------------------------------------------------------------------------------------------------------------------------------------CTG-AACA--C------------------------CAAAATG------------------GATAGC-ATTC--GA----T-----------ACCTTTCATTAG-GCTTGTCATTGCTAT------TTAGTTCAGCTTACTATTACCTTGAACAAATTAAGGTGCTCA-AAGCAGGC---TTCTCTATGC-CTTGAATATTTTTGCATGGAATAATGGAAAAAGACCTCGGTCT---TA---------T---------------------------------------------------TTTAAAA--------TTTTCTATTGGTTTGATA-CAGATCA-AGAGGTAATGATTAATAGAAGCAGTTGGGGGCAT-TAGTATTACGGCGCGAGAGGTGAAATTCTTAGACCGTCGTAAGACTAACTAAAGCGAAAGCATTTGCCAAGGATGTTTTCATTAATCAAGAACGAAAGTTAGAGGATCGAAGGCGATTAGATACCGCCCTAGTT--CTAACTGTAAACTATGACAGCCAGCAATTGGATGTCGCT-AC--TATTATGGCGCATTCAGTAGC-TTCCGGGAAACCA--AAGCTAGTTTCCGGGGGAAGTATGGTTGCAAAGTTGAAACTTAAAGGAATTGACGGAAGGGCACCACCA-GGAGTGGAGCCTGCGGC-TTAATTTGACTCAACACGGGAAAACTTAC----CAGGTCC-GAACTTAATAGGGTAAGAC-AGATTAATAGCTCTTT-CTCG-AAATTAAGGGT--AGTGGTGCAT-GGCCGTTCTTAGC----------------------------------------------
>Pentaneurini undet  sp.
------GGAGGTA------GTGACGAAAAATAACAATATAGAACTAGTA-AACTATGTTCTGTAATTGGAATGAGTTAATTATAAATCCTTTAACAAGGATCAAGTGGAGGGCAAGTCTGGTGCCAGCAGCCGCGGTAATTCCAGCTCCACTAGCGTATATTAAAATTGTTGCGGTT-AAAACGTTCGAAGTTGATTATTGTCCAGTAC--------GGG-TGTTGCA--CCATCA-----------AG-AAATGGT-TGCA-AT-CAC-TTTCCGATT-GCTTG-GACT-----CGCA-TAT-----GT---------------------------------------------------------------------------------------------------------------------------------------CTG-AACA--C-------------------CAA-----AATG------------------GATAGCATTC---GA----T-----------ACCTTTCACTAG-G-TTGTCATTGCTAT------TTAGTTCAGCTTACTATTACCTTGAACAAATTAAGGTGCTCA-AAGCAGGC---TTCTCTATGC-CTTGAATATTTTTGCATGGAATAATGGAAAAAGACCTCGGTCT---TA---------T----------------------------------------------------ATTATA--------TTTTCTATTGGTTTGATA-CAGATCA-AGAGGTAATGATTAATAGAAGCAGTTGGGGGCAT-TAGTATTACGGCGCGAGAGGTGAAATTCTTAGACCGTCGTAAGACTAACTAAAGCGAAAGCATTTGCCAAGGATGTTTTCATTAATCAAGAACGAAAGTTAGAGGATCGAAGGCGATTAGATACCGCCCTAGTT--CTAACTGTAAACTATGACAGCCAGCAATTGGATGTCGCT-AC--TATTATGGCGCATTCAGTAGC-TTCCGGGAAACCA--AAGCTAGTTTCCGGGGGAAGTATGGTTGCAAAGTTGAAACTTAAAGGAATTGACGGAAGGGCACCACCA-GGAGTGGAGCCTGCGGC-TTAATTTGACTCAACACGGGAAAACTTAC----CAGGTCC-GAACTTAATTGGGTAAGAC-AGATTAATAGCTCTTT-CTCG-AAATTAAGGGT--AGTGGTGCAT------------------------------------------------------------
>Psectrotanypus  sp.
------GGAGGTA------GTGACGAAAAATAACAATATAGAACTAGTA-AACTATGTTCTGTAATTGGAATGAGTTAATTATAAATCCTTTAACAAGGATCTAGTGGAGGGCAAGTCTGGTGCCAGCAGCCGCGGTAATTCCAGCTCCACTAGCGTATATTAAAATTGTTGCGGTT-AAAACGTTCGAAGTTGATTATTGTCCAGTAC--------GGG-TGTTACA--CCATCA-----------AGTAAATGGT-TGTA-AT-CAC-TTTCCGATT-ACTTG-GACT-----CGCA-TAT-----GT---------------------------------------------------------------------------------------------------------------------------------------CTG-AACACCC--------------------------AAATG------------------GATAGC-ATTC--GA----T-----------ACCTTTCATTAGGTTGTCATTGT--TAT------TTAGTTCAGCTTACTATTACCTTGAACAAATTAAGGTGCTCA-AAGCAGGC---TTCTCTATGC-CTTGAATATTTTTGCATGGAATAATGGAAAAAGACCTCGGTCT---TA---------T-----------------------------------------------------ATATA--------TTTTCTATTGGTTTGATA-CAGATCA-AGAGGTAATGATTAATAGAAGCAGTTGGGGGCAT-TAGTATTACGGCGCGAGAGGTGAAATTCTTAGACCGTCGTAAGACTAACTAAAGCGAAAGCATTTGCCAAGGATGTTTTCATTAATCAAGAACGAAAGTTAGAGGATCGAAGGCGATTAGATACCGCCCTAGTT--CTAACTGTAAACTATGACAGCCAGCAATTGGATGTCGCT-AC--TATTATGGCGCATTCAGTAGC-TTCCGGGAAACCA--AAGCTAGTTTCCGGGGGAAGTATGGTTGCAAAGTTGAAACTTAAAGGAATTGACGGAAGGGCACCACCA-GGAGTGGAGCCTGCGGC-TTAATTTGACTCAACACGGGAAAACTTAC----CAGGTCC-GAACTTAATAGGGTAAGAC-AGATTAATAGCTCTTT-CTCG-AAATTAAGGGT--AGTGGTGCAT-GGCCGTTCTTAG-----------------------------------------------
>Tanypus  sp.
------------A------GTGACGAAAAATAACAATATAGAACTAGTA-AACTATGTTCTGTAATTGGAATGAGTTAATTATAAATCCTTTAACAAGGATCTAGTGGAGGGCAAGTCTGGTGCCAGCAGCCGCGGTAATTCCAGCTCCACTAGCGTATATTAAAATTGTTGCGGTT-AAAACGTTCGAAGTTGATTATTGTCCAGTAC--------GGG-TGTTACA--CCATCA-----------AGTAAATGGT-TGTA-AT-CAC-TTTCCGATT-ACTTG-GACT-----CGCA-TAT-----GT---------------------------------------------------------------------------------------------------------------------------------------CTG-AACA--C------------------------AAAAATG------------------GATAAC-ATTC--GA----T-----------ACCTTTCACTAGGTTGTCATTGT--TAT------TTAGTTCAGCTTACTATTACCTTGAACAAATTAAGGTGCTCA-AAGCAGGC---TTTTCTATGC-CTTGAATATTTTTGCATGGAATAATGGAAAAAGACCTCGGTCT---TA---------T-----------------------------------------------------TTATA--------TTTTCTATTGGTTTGATA-CAGATCA-AGAGGTAATGATTAATAGAAGCAGTTGGGGGCAT-TAGTATTACGGCGCGAGAGGTGAAATTCTTAGACCGTCGTAAGACTAACTAAAGCGAAAGCATTTGCCAAGGATGTTTTCATTAATCAAGAACGAAAGTTAGAGGATCGAAGGCGATTAGATACCGCCCTAGTT--CTAACTGTAAACTATGACAGCCAGCAATTGGATGTCACT-AC--TATTATGGTGCATTCAGTAGC-TTCCGGGAAACCA--AAGCTAGTTTCCGGGGGAAGTATGGTTGCAAAGTTGAAACTTAAAGGAATTGACGGAAGGGCACCACCA-GGAGTGGAGCCTGCGGC-TTAATTTGACTCAACACGGGAAAACTTAC----CAGGTCC-GAACTTAATAGGGTAAGAC-AGATTAATAGCTCTTT-CTCG-AAATTAAGGGT--AGTGGTGCAT-GGCCG------------------------------------------------------
>Zavrelimyia   sp. 1
------------A------GTGACGAAAAATAACAATATAGAACTAGTA-AACTATGTTCTGTAATTGGAATGAGTCAATTATAAATCCTTTAACAAGGATCAAGTGGAGGGCAAGTCTGGTGCCAGCAGCCGCGGTAATTCCAGCTCCACTAGCGTATATTAAAATTGTTGCGGTT-AAAACGTTCGAAGTTGATTATTGTCCAGTAC--------GGG-TGTTACA--CCATCA-----------AGTAAATGGT-TGT--ATACAC-TTTCCGATT-GCTTG-GACT-----CGCA-TAT-----GT---------------------------------------------------------------------------------------------------------------------------------------CTG-AACA--C------------------------CAAAATG------------------GATAGC-ATTC--GA----T-----------ACCTTTCACTAG-GCTTGTCATTGCTAT------TTAGTTCAGCTTACTATTACCTTGAACAAATTAAGGTGCTCA-AAGCAGGC---TTCTCTATGC-CTTGAATATTTTTGCATGGAATAATGGAAAAAGACCTCGGTCT---CA---------T--------------------------------------------------ATTGAAAA--------TTTTCTATTGGTTTGATA-CAGATCA-AGAGGTAATGATTAATAGAAGCAGTTGGGGGCAT-TAGTATTACGGCGCGAGAGGTGAAATTCTTAGACCGTCGTAAGACTAACTAAAGCGAAAGCATTTGCCAAGGATGTTTTCATTAATCAAGAACGAAAGTTAGAGGATCGAAGGCGATTAGATACCGCCCTAGTT--CTAACTGTAAACTATGACAGCCAGCAATTGGATGTCGCT-AC--TATTATGGCGCATTCAGTAGC-TTCCGGGAAACCA--AAGCTAGTTTCCGGGGGAAGTATGGTTGCAAAGTTGAAACTTAAAGGAATTGACGGAAGGGCACCACCA-GGAGTGGAGCCTGCGGC-TTAATTTGACTCAACACGGGAAAACTTAC----CAGGTCC-GAACTTAATAGGGTAAGAC-AGATTAATAGCTCTTT-CTCG-AAATTAAGGGT--AGTGGTGCAT-GGCCG------------------------------------------------------
>Zavrelimyia  sp. 2
------GGAGGTA------GTGACGAAAAATAACAATATAGAACTAGTA-AACTATGTTCTGTAATTGGAATGAGTTAATTATAAATCCTTTAACAAGGATCCAGTGGAGGGCAAGTCTGGTGCCAGCAGCCGCGGTAATTCCAGCTCCACTAGCGTATATTAAAATTGTTGCGGTT-AAAACGTTCGAAGTTGATTATTGTCCGGTAC--------GGG-TGTTGCA--CCATCA-----------AGTAAATGGT-TGCA-TG-CAC-TTTCCGATT-GCTTG-GACT----C-GCA-TAT-----GT---------------------------------------------------------------------------------------------------------------------------------------CTG-AACA--C--------------------CA-A---AATG------------------GATAGCAAATT--GA----T-----------ACCTTTTATTAG-GCTTGTCGTTGCTAT------TTAGTTCAGCTTACTATTACCTTGAACAAATTAAGGTGCTCA-AAGCAGGC---TTTTATATGC-CTTGAATATTTTTGCATGGAATAATGGAACAAGACCTCGGTCT---TA---------T-------------------------------------------TTTTTTAATTAAAAA--------GTTTCTATTGGTTTGATA-AAGATCA-AGAGGTAATGATTAATAGAAGCAGTTGGGGGCAT-TAGTATTACGGCGCGAGAGGTGAAATTCTTAGACCGTCGTAAGACTAACTAAAGCGAAAGCATTTGCCAAGGATGTTTTCATTAATCAAGAACGAAAGTTAGAGGATCGAAGGCGATTAGATACCGCCCTAGTT--CTAACTGTAAACTATGACAGCCAGCAATTGGATGTCGCT-AC--TATTATGGCGCATTCAGTAGC-TTCCGGGAAACCA--AAGCTAGTTTCCGGGGGAAGTATGGTTGCAAAGTTGAAACTTAAAGGAATTGACGGAAGGGCACCACCA-GGAGTGGAGCCTGCGGC-TTAATTTGACTCAACACGGGAAAACTTAC----CAGGTCC-GAACTTAATAGGGTAAGAC-AGATTAATAGCTCTTT-CTCG-AAATTAAGGGT--AGTGGTGCAT-GGCCGTTCTTAGT----------------------------------------------
>Zavrelimyia  sp.3
------GGAGGTA------GTGACGAAAAATAACAATATAGAACTAGTA-AACTATGTTCTGTAATTGGAATGAGTTAATTATAAATCCTTTAACAAGGATCAAGTGGAGGGCAAGTCTGGTGCCAGCAGCCGCGGTAATTCCAGCTCCACTAGCGTATATTAAAATTGTTGCGGTT-AAAACGTTCGAAGTTGATTATTGTCCAGTAC--------GGG-TGTTGCATGCCATCA-----------AGTAAATGGT-TGT--ATACAC-TTTCCGATT-GCTTG-GACT-----CGCA-TAT-----GT---------------------------------------------------------------------------------------------------------------------------------------CTG-AACA--C------------------------CAAAATG------------------GATAGC-ATTC--GA----T-----------ACCTTTAATTAG-GCTTGTCATTGCTAT------TTAGTTCAGCTTACTATTACCTTGAACAAATTAAGGTGCTCA-AAGCAGGC---TTCTCTATGC-CTTGAATATTTTTGCATGGAATAATGGAAAAAGACCTCGGTCT---TA---------T---------------------------------------ATTTTTTGTAACAGAAAAA--------TTTTCTATTGGTTTGATA-CAGATCA-AGAGGTAATGATTAATAGAAGCAGTTGGGGGCAT-TAGTATTACGGCGCGAGAGGTGAAATTCTTAGACCGTCGTAAGACTAACTAAAGCGAAAGCATTTGCCAAGGATGTTTTCATTAATCAAGAACGAAAGTTAGAGGATCGAAGGCGATTAGATACCGCCCTAGTT--CTAACTGTAAACTATGACAGCCAGCAATTGGATGTCGCT-AC--TATTATGGCGCATTCAGTAGC-TTCCGGGAAACCA--AAGCTAGTTTCCGGGGGAAGTATGGTTGCAAAGTTGAAACTTAAAGGAATTGACGGAAGGGCACCACCA-GGAGTGGAGCCTGCGGC-TTAATTTGACTCAACACGGGAAAACTTAC----CAGGTCC-GAACTTAATAGGGTNNNNN-NNATTAATAGCTCTTT-CTCG-AAATTAAGGGT--AGTGGTGCC-------------------------------------------------------------
>Telmatogeton  japonicus
------GGAGGTA------GTGACGAAAAATAACAATATAGAACTATAT-ATATATGTTCTGTAATTGGAATGAGTTAATTATAAATCCTTTAACAAGGATCCAGTGGAGGGCAAGTCTGGTGCCAGCAGCCGCGGTAATTCCAGCTCCACTAGCGTATATTAAAATTGTTGCGGTT-AAAACGTTCGAAGTTGATTATTGTCCAGTAC--------GGA-TGTTGTG--CCATGA-----------AGTAAATGGT-TGCA-AT-CA--TTTCCGATT-ACTTG-GACT--------ACTTA-----GA---------------------------------------------------------------------------------------------------------------------------------------CTG-AACA--C------------------TGTT-----AATG------------------AATAGC-AT----AA----C-----------ACCTTTGATTAG---GTTAGTGT-CTAT------TTAGTTCAGCTTAATATTACCTTGAACAAATTAAGGTGCTCA-AAGCAGGC----AAGTAATGG-CTTGAATATTTTTGCATGGAATAATGGAAAAAGACCTCGGTCT---TA---------T------------------------------------------------------ATTA--------GTTTCTATTGGTTTGATA-CAGATCA-AGAGGTAATGATTAATAGAAGCAGTTGGGGGCAT-TAGTATTACGGCGCGAGAGGTGAAATTCTTAGACCGTCGTAAGACTAACTAAAGCGAAAGCATTTGCCAAGGATGTTTTCATTAATCAAGAACGAAAGTTAGAGGATCGAAGGCGATTAGATACCGCCCTAGTT--CTAACTGTAAACTATGACAGCCAGCAATTGGATGTCGCT-AC--TATTATGGCGCATTCAGTAGC-TTCCGGGAAACCA--AAGCTAGTTTCCGGGGGAAGTATGGTTGCAAAGTTGAAACTTAAAGGAATTGACGGAAGGGCACCACCA-GGAGTGGAGCCTGCGGC-TTAATTTGACTCAACACGGGAAAACTTAC----CAGGTCC-GAACTTAATAGGGTAAGAC-AGATTAATAGCTCTTT-CTCG-AAATTAAGGGT--AGTGGTGCAT-GGCCG------------------------------------------------------
>Telmatogeton  mcswaini
------GGAGGTA------GTGACGAAAAATAACAATATAGAACTAGAT-ATTTAAGTTCTGTAATTGGAATGAGCTAATTATAAATCCTTTAACAAGGATCCAGTGGAGGGCAAGTCTGGTGCCAGCAGCCGCGGTAATTCCAGCTCCACTAGCGTATATTAAAATTGTTGCGGTT-AAAACGTTCGAAGTTGATTATTGTCCAGTAC--------GGA-TGTTGTA--CCATCA-----------AGTAAATGGT-TGCA-AT-CA--TTTCCGATT-ACTTG-GACT--------ACGAT-----GT---------------------------------------------------------------------------------------------------------------------------------------CTG-AACAATG--------------------TT-----AATG------------------AATAGC--AT---AA----C-----------ACCTTTGATTAG---GTTAGTGT-CTAT------TTAGTTCAGCTTAATATTACCTTGAACAAATTAAGGTGCTCA-AAGCAGGC----AAGTAATGG-CTTGAATATTTTTGCATGGAATAATGGAAAAAGACCTCGGTCT---TA---------T------------------------------------------------------ATTA--------GTTTCTATTGGTTTGATA-CAGATCA-AGAGGTAATGATTAATAGAAGCAGTTGGGGGCAT-TAGTATTACGGCGCGAGAGGTGAAATTCTTAGACCGTCGTAAGACTAACTAAAGCGAAAGCATTTGCCAAGGATGTTTTCATTAATCAAGAACGAAAGTTAGAGGATCGAAGGCGATTAGATACCGCCCTAGTT--CTAACTGTAAACTATGACAGCCAGCAATTGGATGTCGCT-AC--TATTATGGCGCATTCAGCAGC-TTCCGGGAAACCA--AAGCAAGTTTCCGGGGGAAGTATGGTTGCAAAGTTGAAACTTAAAGGAATTGACGGAAGGGCACCACCA-GGAGTGGAGCCTGCGGC-TTAATTTGACTCAACACGGGAAAACTTAC----CAGGTCC-GAACTTAATAGGGTAAGAC-AGATTAATAGCTCTTT-CTCG-AAATTAAGGGT--AGTGGTGCAT-GGCCGTTCTTAGTTCGTGGAAT-------------------------------------
>Thalassomyia  frauenfeldi
------GGAGGTA------GTGACGAAAAATAACAATATAGAACTATAT-ATATATGTTCTGTAATTGGAATGAGTTAAATATAAATCCTTTAACAAGGATCCAGTGGAGGGCAAGTCTGGTGCCAGCAGCCGCGGTAATTCCAGCTCCACTAGCGTATATTAAAATTGTTGCGGTT-AAAACGTTCGAAGTTGATTATTGTCCAGTAC--------GGG-TGTTGTA--CCATCA-----------AGTTAATGGT-TGCA-AT-CA--TTACCGATT-ACGCG-GACT--------A-TAT-----GA---------------------------------------------------------------------------------------------------------------------------------------CTG-AACA--C------------------TATT-----AATG------------------AATAGC-AT----AA----C-----------ACCTTTCACTAG---GTTAGTGT-CTAT------TTAGTTCAGCTTACTATTACCTTGAACAAATTAAGGTGCTCA-AAGCAGGC----AAATAATGC-CTTGAATATTTTTGCATGGAATAATGGAAAAAGACCTCGGTCT---TA---------T------------------------------------------------------TTTA--------GTTTCTATTGGTTTGATA-CAGATCA-AGAGGTAATGATTAATAGAAGCAGTTGGGGGCAT-TAGTATTACGGCGCGAGAGGTGAAATTCTTAGACCGTCGTAAGACTAACTAAAGCGAAAGCATTTGCCAAGGATGTTTTCATTAATCCAGAACGAAAGTTAGAGGATCGAAGGCGATTAGATACCGCCCTAGTT--CTAACTGTAAACTATGACAGCCAGCAATTGGATGTCGCT-AC--TTTTATGGCGCATTCAGTAGC-TTCCGGGAAACCA--AAGCTAGTTTCCGGGGGAAGTATGGTTGCAAAGTTGAAACTTAAAGGAATTGACGGAAGGGCACCACCA-GGAGTGGAGCCTGCGGC-TTAATTTGACTCAACACGGGAAAACTTAC----CAGGTCC-GAACTTAATAGGGTAAGAC-AGATTAATAGCTCTTT-CTCG-AAATTAAGGGT--AGTGGTGCAT-GGCCGTTC---------------------------------------------------
>Forcipomyia brevipennis
------AGAGGTA------GTGACGAAAAATAACAATACAGGACTCGTC-AACGATGTCCTGTAATTGGAATGAGTTTACCATAAATCCTTTAACGAGGATCAAGTGGAGGGCAAGTCTGGTGCCAGCAGCCGCGGTAATTCCAGCTCCACTAGCGTATATTAAAATTGTTGCGGTT-AAAACGTTCGAAGTTTGATTTTGTCCAACAC--------GGG-TATTACA---CCTAA-----------AGTTACTGGT-TGTAAAT-----TCCCTTGAT-GTTAG-GACT--------A-TAA-----GT---------------------------------------------------------------------------------------------------------------------------------------TTGTGGCA--CCTATAAGTTGGTACGCGGGCTTTGTTCGTTG-----TCACCGCTTATAGGGTAATTACCCTTAG--TAT-----------GCCTTTAACCGG-------GTGTACTATGCTTGGTAAGCCCAACTATTAATTACCTTGAACAAATTAGAGTGCTCA-AAGCAGGC-----TATTATCGCCTTGAATAATCTTGCATGGAATAATGGAATAAGACCTCGATCA--ATA----------------------------------------------------------------------------TATTTCATTGGTTTGA-A-TCGATCA-AGAGGTAATGATTAATAAAAGCAGTTGGGGGCAT-TAGTATTACGACGCGAGAGGTGAAATTCATAGACCGTCGTAAGACTAACTGAAGCGAAAGCATTTGCCAAGGATGTTTTCCTTAATCAAGAACGAAAGTTAGAGGATCGAAGGCGATTAGATACCGCCCTAGTT--CTAACTGTAAACTATGCCAGCTAGCAATTGGATGTCGCT-AC--TTTTA-GGCGCTTTCAATAGC-TTCCGGGAAACCA--AAGCTGGGTTCCGGGGGAAGTATGGTTGCAAAGTTGAAACTTAAAGGAATTGACGGAAGGGCACCACCA-GGAGTGGAGCCTGCGGC-TTAATTTGACTCAACACGGGAAAACTTAC----CAGGTCC-GAACTTAATTGAGTAAGAC-AGATTAATAGCTCTTT-CTCA-AAATTAAGGGT--AGTGGTGCAT-GGCCGTC----------------------------------------------------
>Atrichopogon (s.s.) minutus
------AGAGGTA------GTGACGAAAAATAACAATACAGGACTCGTC-AACGATGTCCTGTAATTGGAATGAGTTTACCATAAATCCTTTAACGAGGATCAAGTGGAGGGCAAGTCTGGTGCCAGCAGCCGCGGTAATTCCAGCTCCACTAGCGTATATTAAAATTGTTGCGGTT-AAAACGTTCGAAGTTTGATTTTGTCCAGCAC--------GGG-TATTACG---CCTAA-----------AGTTACTGGT-TGTAAAT-----TCCCTTGAT-GCTAG-GACT--------A-TAA-----GT---------------------------------------------------------------------------------------------------------------------------------------TTGTGGCA--CCTATAAGTTGGTACATGGATTTCATTCATTG--TTATCGCTTATAGGGTAATTAC-CCTTATAA----T-----------GCCTTTTATCGGGTGTTATATGT-TTGG------TAAGCCCAACTATTAATTACCTTGAACAAATTAGAGTGCTCA-AAGCAGGC----TATTATCGC-CTTGAATAATCTTGCATGGAATAATGGAATAAGACCTCGATCA--ATA----------------------------------------------------------------------------TATTTCATTGGTTTGA-A-TCGATCA-AGAGGTAATGATTAATAAAAGCAGTTGGGGGCAT-TAGTATTACGACGCGAGAGGTGAAATTCATAGACCGTCGTAAGACTAACTGAAGCGAAAGCATTTGCCAAGGATGTTTTCCTTAATCAAGAACGAAAGTTAGAGGATCGAAGGCGATTAGATACCGCCCTAGTT--CTAACTGTAAACTATGCCAGCTAGCAATTGGTAATCGCT-AC--TTTTA-GGCGTTATCAATAGC-TTTCGGGAAACCA--AAGCTGGGTTCCGGGGGAAGTATGGTTGCAAAGTTGAAACTTAAAGGAATTGACGGAAGGGCACCACCA-GGAGTGGAGCCTGCGGC-TTAATTTGACTCAACACGGGAAAACTTAC----CAGGTCC-GAACTTAATTGAGTAAGAC-AGATTAATAGCTCTTT-CTCA-AAATTAAGGGT--AGTGGTGCAT-GGCCGTTCTTAG-----------------------------------------------
>Brachypogon (Isohelea)  sp.
------TGAGGTA------GTGACGAAAAATAACAATACAGGACTCATT-ATTGATGTCCTGTAATTGGAATGAGTTTATCATAAATCCCTAAACGAGGATCAAGTGGAGGGCAAGTCTGGTGCCAGCAGCCGCGGTAATTCCAGCTCCACTAGCGTATATTAAAATTGTTGCGGTT-AAAACGTTCGAAGTTTGATTTTGTCCAGCAC--------GGG-TATTACA---TCCAA-----------AGTTATTGGT-TGTA-AATTAC-TTTTGAT---GCTAG-GACT--------A-TAA-----GT---------------------------------------------------------------------------------------------------------------------------------------TTGTGGCA--C-CTAT----------ATAGTTTTCAACAATT-A-------TATAGGCAAAATGTA-TAT---AGTAT-------------TCCTTTAATCGG-G------TGTATTATATT--GCATGCCCAACTATTTATTACCTTGAACAAATTAGAGTGCTCA-AAGCAGGC----TTTTATTGC-CTTGAATAATCTTGCATGGAATAATGGAATAAGACCTCGATCA--GTA----------------------------------------------------------------------------TATTTCATTGGTTTGA-A-TTGATCA-TGAGGTAATGATTAATAAAAGCAGTTGGGGGCAT-TAGTATTACGACGCGAGAGGTGAAATTCATAGACCGTCGTAAGACTAACTGAAGCGAAAGCATTTGCCAAGGATGTTTTCCTTAATCAAGAACGAAAGTTAGAGGATCGAAGGCGATTAGATACCGCCCTAGTT--CTAACTGTAAACTATGCCAGCTAGCAATTGGATGTCGCT-AC--TTTTA-GGCGCTTTCAATAGC-TTCCGGGAAACCA--AAGCTGGGTTCCGGGGGAAGTATGGTTGCAAAGTTGAAACTTAAAGGAATTGACGGAAGGGCACCACCA-GGAGTGGAGCCTGCGGC-TTAATTTGACTCAACACGGGAAAACTTAC----CAGGTCC-GAACTTAATTGAGTAAGAC-AGATTAATAGCTCTTT-CTCA-AAATTAAGGGT--AGTGGTGCAT-GGCCGTTCTTAG-----G-----------------------------------------
>Culicoides leechi
------AGAGGTA------GTGACGAAAAATAACAATACAGGACTCATT-AATGATGTCCTGTAATTGGAATGAGTTTAGTATAAATCCTTTAGCGAGGATCAAGTGGAGGGCAAGTCTGGTGCCAGCAGCCGCGGTAATTCCAGCTCCACTAGCGTATATTAAAATTGTTGCGGTT-AAAACGTTCGAAGTTTGATTTTGTCCAGCAC--------GGG-TGTTACA---CCACA-----------GTATTGCGGT-TGTA-AATCAC-TCTTGAT---GCTAG-GACT--------A-TGA-----GT---------------------------------------------------------------------------------------------------------------------------------------TTGTGGCA--C-CTAT----------GCAATGTC--AAAGTT-G-------TATAGGCAAAATGTG-TAT---GGTGT-------------GCCTTTAATCGG-G------TGTGCCATATC--GCATGCCCAACTATTTATTACCTTGAACAAATTAGAGTGCTCA-AAGCAGGC----TTTTATTGC-CTTGAATAATCTTGCATGGAATAATGGAATAAGACCTCGATCA--GTA----------------------------------------------------------------------------TATTTCATTGGTTTGA-A-TTGATCA-TGAGGTAATGATTAATAAAAGCAGTTGGGGGCAT-TAGTATTACGACGCGAGAGGTGAAATTCATAGACCGTCGTAAGACTAACTGAAGCGAAAGCATTTGCCAAGGATGTTTTCCTTAATCAAGAACGAAAGTTAGAGGATCGAAGGCGATTAGATACCGCCCTAGTT--CTAACTGTAAACTATGCCAGCTAGCAATTGGATGTCGCT-AC--TTTTA-GGCGCTTTCAATAGC-TTCCGGGAAACCA--AAGCTGGGTTCCGGGGGAAGTATGGTTGCAAAGTTGAAACTTAAAGGAATTGACGGAAGGGCACCACCA-GGAGTGGAGCCTGCGGC-TTAATTTGACTCAACACGGGAAAACTTAC----CAGGTCC-GAACTTAATTGAGTAAGAC-AGATTAATAGCTCTTT-CTCA-AAATTAAGGGT--AGTGGTGCAT-GGCCGTTCTTAGTTCGTG-----------------------------------------
>Dasyhelea  sp.
------GGAGGTA------GTGACGAAAAATAACAATACAGGACTCTAT-AATGATGTTCTGTAATTGGAATGAGTTTACCATAAATCCTTTAACGAGGATCAAGTGGAGGGCAAGTCTGGTGCCAGCAGCCGCGGTAATTCCAGCTCCACTAGCGTATATTAAAATTGTTGCGGTT-AAAACGTTCGAAGTTTGATTTTGTCCAGCAC--------GAG-CGGTGCG--CC--TA-----------AGTTATTGGT-TGCA----CTTGGCTCTTGAT-GCTAG-GACT--------A-TAA-----GT---------------------------------------------------------------------------------------------------------------------------------------TTGTGACA--CCTACGGTTTGGGCGCTTCGGTGTTCCGGCCG------------CAGGCAAATTAT-CCTTGGCA----T-----------GCTCTTAATCGG---GTGTGTCTTGCGG------TAAGTCCGACTATTTATTACCTTGAACAAATTAGAGTGCTCA-AAGCAGGC----TATTATTGC-CTTGAATAATCTTGCATGGAATAATGGAATAGGACCTCGATCA--ATA----------------------------------------------------------------------------TATTTCATTGGTTTGA-A-TCGATCA-AGAGGTAATGATTAATAAAAGCAGTTGGGGGCAT-TAGTATTACGACGCGAGAGGTGAAATTCATAGACCGTCGTAAGACTAACTGAAGCGAAAGCATTTGCCAAGGATGTTTTCCTTAATCAAGAACGAAAGTTAGAGGATCGAAGGCGATTAGATACCGCCCTAGTT--CTAACTGTAAACTATGCCAGCTAGCAATTGGATGTCGCT-AC--TTTTA-GGCGCTTTCAATAGC-TTCCGGGAAACCA--AAGCTGGGTTCCGGGGGAAGTATGGTTGCAAAGTTGAAACTTAAAGGAATTGACGGAAGGGCACCACCA-GGAGTGGAGCCTGCGGC-TTAATTTGACTCAACACGGGAAAACTCAC----CAGGTCC-GAACTTAATTGAGTATGAC-AGATTAACAGCTCTTT-CACA-AAATTAAGGGT--AGTGGTGCAT-GGCCGTTCTTAG-----------------------------------------------
>Simuliidae indet
------CGAGGTA------GTGACGAAAAATAACAATACAGGACTCTTT-TATGATGTTCTGTAATTGGAATGAATTAACTTTAAATCCTTTAATGAGGATCCAGTGGAGGGCAAGTCTGGTGCCAGCAGCCGCGGTAATTCCAGCTCCACTAGCGTATATTAAAGTTGTTGCGGTT-AAAACGTTCGAAGTTGAACTTTGTCTCACAC--------TGT-GGCGTCC--CCCTTACGGGTGTTGGCGGTCCATGGCCTGTG-CA-GAC-TGTA-AGTC-TTGGC-AAAT--------A-TGT-----GG---------------------------------------------------------------------------------------------------------------------------------------TCG-AACC--T--------------------TT-T---GGGGCTAGATTGCATATGCTAAAATTGT-ATT---CA--ACT-----------GCCTTTGGTTAG-G-T--GGTTT-TATG------CAAGCCAAGCACATTTTTACCTTGAACAAATTAGAGTGATCA-AAGCAAGC----TAT-CATATGCTTGGATAATTATGCATGGAATAATGGAATAAGACCCTGGTCT---T-----------------------------------------------------------------------------TTTCTTGTTGGTTTGA-A-TAGACC--AAAGGTAATGATTAATAGAAGCAGTTGGGGGCAT-TAGTATTACGGCGCGAGAGGTGAAATTCGTAGACCGTCGTAAGACTATCTGAAGCGAAAGCATTTGCCAAGGATGTTTTCATTAATCAAGAACGAAAGTTAGAGGATCGAAGGCGATTAGATACCGCCCTAGTT--CTAACTGTAAACTATGTCAGCTAGCAATTGGATGTCGCT-ACT-ATACA-GGTGCTTTCAATAGCTCTC-GGGAAACCT--AAGCTAGGTTCCGGGGGAAGTATGGTTGCAAAGTTGAAACTTAAAGGAATTGACGGAAGGGCACCACCA-GGAGTGGAGCCTGCGGC-TTAATTTGACTCAACACGGGGAAACTTAC----CAGGTCC-AAACTTAATAGAGTAAGACAGA-TTAATAGCTCTTT-CTCA-AAATTAAGGGT--AGTGGTGCAT-GGCCGTTCTTAGTTCGTGGA---------------------------------------
>Austrothaumalea  sp.
------CGAGGTA------GTGACGAAAAATAACAATACAGAACTCAAT-TACGATGTTCTGTAATTGGAATGAATTAAATTTAAATCCTTTAATGAGGATCAAGTGGAGGGCAAGTCTGGTGCCAGCAGCCGCGGTAATTCCAGCTCCACTAGAGTATATTAAAGTTGTTGCGGTT-AAAACGTTCGAAGTTGAAATTTGTCTAACAC-----------TTTAGGTA--CCCCCG-----------CAAGGGTGAT-TTTG----TACGTCTTTAGAT-GTTCA-GACT--------A---------GA---------------------------------------------------------------------------------------------------------------------------------------TTT-GGCA--C---------------------------AATA-------------CTTTGTATTGC-ATT---GA----TTGTGCTCTACTGCCTTTCACTAGGTGGTATGTGTGCA----------AGCCAAACATAACACTACCTTGAACAAATTAGAGTGTTTATAAATCAGCTAAAT---TATAG-CTAATATAACTGTGCATGGAATAATGGAATAAGACCTAGGTCA---------------------------------------------------------------------------------ATATTTATTGGTTTAATT----AACC-AAAGGTAATGATTAATAGAAGTAGTTGGGGGCGT-AAGTATAACGGTGCGAGAGGTGAAATTCGTAGACCATCGTTAGACTAACTGAAGCGAAAGCATTCGTCATGGATATTTTCATTAATCAAGAACGAAAGTTAGAGGATCGAAGGCGATTAGATACCGCCCTAGTT--CTAACTGTAAACTATGTCAGCTAGCAATTGGATGTCGCT-ACTATT---TGGTGCTTTCAATCGC-TTTCGGGAAACCA--AAGCTAGGTTCCGGGGGAAGTATGGTTGCAAAGTTGAAACTTAAAGGAATTGACGGAAGGGCACCACCA-GGAGTGGAGCCTGCGGC-TTAATTTGACTCAACACGGGAAACCTTAC----CAGGTCC-AAACTCAATAGAGTAAGAC-AGATTAATAGCTCTTT-CTCA-AAATTAAGGGT--AGT-------------------------------------------------------------------
