# Supplementary material for: Global Size Pattern in a Group of Important Ecological Indicators (Diptera, Chironomidae) Is driven by Latitudinal Temperature Gradients
Source: Insects. 2021 Dec 28;13(1):34. doi: 10.3390/insects13010034 (PMC8781536; doi:10.3390/insects13010034)
Supplement: Supplementary file 1 [file insects-13-00034-s001.zip › r code/File S6-c_s28_dna.fasta]

>Aphrotenia  tsitsikamae
-----------------------------------------------------TTCAATACTGTAATGTATGC---------AATAATTATATTATAGTGTGCACTTTTCTTTTAGTAAGACGTTGTGATCCATTAG-A-A-AATAGATATAATNNNNNNNNNNNNNNNNNNNNNN--NNNNNNNNN--N-NNNNNNNNNNNNNNNNNNNNNNNNNNNNNNNNNNNNNNNNNNNNNNNNNNNNNNNNNNNNNNNNNNNNNNNNNAN---------CNTATTTA------------------GTA-------------GCTG--CAGYAGCTGTCTGATGG--------------AT-TTTAAAGG--TC-ATATC--TC--T-AA-TGCCCCTATAG-GC-ATTAAAATT-----------ATTTATTTAATTT-------TGATA-T--GT---ACC-CGATCAACAACG-GTTTACATTTGGGATACCTTTTGGACCCGTCTTGAAACACGGACCAAGGAGTCTATCTAGTATGCAAGTAAATGGG-------CATTTTATGTG-----AAACCTATTTGCGTAAATAACTTGACTGTTTTTAATAAAATTGGGATTACGT----------TCAATTATTTTTTGTAAT-TGTTCTTCCATCCCGGGGTATTT-TCA---TAACTATGTGTAATTTCGCGCATAT-----TATTTCGGTAATGTGTGTGTGGATGACATGTAAG-----AAAATATACCATGAGCATACTGGATATGACCCGAAAGATGGTGAACTATGCCTGATCAGGTTGAAGTCAGGGGAAACCCTGATGGAGGACCGAAGCAATTCTGACGTGCAAATCG----------------------------------------------
>Aphrotenia  sp.
-----------------------------------------------------TTCAATACTG-------------------TATATAATATGTATAGTGTGCACTTTTCTCTTAGTAAGACGTTGTGATCCATTAG-A-A-AAT-GATGCGTGCAT---------------CGTT--GGGCTGCCA--A-TAGA--CTGAATATTGAAGTTCA-------TAATGTTA--AATAA-CATGATCGCTT-----------TTAAAAT--GGTTG--TGTATATT-----AACTTGT-GAGCAATA--TTTTGC-----GCTG--CAGTAGCTGTCTGATGG--------------AT-TTTAAAGG--CC-ACATC--AA--T-AA-TG-TACACCGTTGC-ATTACTTGTTTTTA------TTAACGAGACAATG------TGATG-T--GT---GCC-CGATCAACAACG-G-TTACATTTGGGATACCTTTTGGACCCGTCTTGAAACACGGACCAAGGAGTCTATCTAGTATGCAAGTAAATGGG-------CATTATGTG-------AAACCTATTTGCGTAAATAACTTGACTG--TTGTTAAAACATGGGATTACGA-------------GCGATAGTTTTCTGT-TGCTCCTCCATCCCGGGGTATTT-TCA---TAAC----------------TATGT----GTGGCGCACTTGTGTGTTGC--------ACGTAAG-----AAAATATACCATGAGCATACTGGATATGACCCGAAAGATGGTGAACTATGCCTGATCAGGTTGAAGTCAGGGGAAACCCTGATGGAGGACCGAAGCAATTCTGACGTGCAAATCG----------------------------------------------
>Aphroteniella  sp. 1
-----------------------------------------------------TTCAATACTGTAG----------------GGCGCAAGTTGTACAGTGTGCACTTTTCTCTTAGTAAGACGTTGTGATCCATTAGAA-A-AATGAATATTTTATG-----------TATTCAGT-GGGGCTATCA--A-TAGACTGTG-GTAT-GAAGTTTA-----CAAATTGTTA--AACAA-TATGGTCACCA-----------TTAAAAT--GACTA--TGTATATT-----AACTTGT-AAGC-ATA--CTCTGT-----GCTGTTCAATAGCTGTCTGATGG--------------AT-TTTAAAGG--TC-ATATC--AA--T-AA-TATGCAT-----AT-ATTACTTGTAT---------TTAGTTACGAGAA-------CGATA-T--GT---ACC-CGATCAGCAACG-G-TTAAATTTGGGATACCTTTTGGACCCGTCTTGAAACACGGACCAAGGAGTCTATCTAGTATGCGAGTAAATGGG----------TATGAGTG-----AAACCTATTTGCATAAATAACTTGGCTG--TTGTTTAAACATGGGATTACGT-----TCAATACATTTCAAATGAAATAT-TGTTCTTCCATCCCGGGGTATTT-TCA---TAAC----------------TATAT---------GTAGAATTTCGGTTTTGC-----ATGTAAG-----AAAATATACCATGAGCATACTGGATATGACCCGAAAGATGGTGAACTATGCCTGATCAGGTTGAAGTCAGGGGAAACCCTGATGGAGGACCGAAGCAGTTCTGACGTGCAAATCG----------------------------------------------
>Aphroteniella  sp. 2
-----------------------------------------------------TTCAATACTGTGG----------------CGCAAGCC---GATAGTGTGCACTTTTCTCTTAGTAAGACGTTGTGATCCATTAGAA-A-AATGAATGTGTATGT----------GCATTCAAT-GGGGCTATCA--A-TAGACTGTG-GTAT-GAAGTTTA-----CAAATTGTTA--AACAA-TATGGTCGCAT-----------TTTAAAT--GTCCA--TGTATATT-----AACTTGT-AAGC-ATA--CTCTGT-----GCTGTCCAATAGCTGTCTGATGG--------------AT-TTTAAAGG--TC-ATATC--AA--T-AA-TGCGAAA-----GC-ATTACTTGTAT---------TTAGTTACGAGATGTGTACGCGATA-T--GT---ACC-CGATCAACAACG-G-TTAAATTTGGGATACCTTTTGGACCCGTCTTGAAACACGGACCAAGGAGTCTATCTAGTATGCGAGTAAATGGG----------TATGAGTG-----AAACCTATTTGCGTAAATAACTTGACTG--TTGTTTAAACATGGGATTACGT-----------TCAATATTTACATATGT-TGTTCTTCCATCCCGGGGTATTT-TCA---TAAC----------------TGTAT---------GTAAAATTTCGGTTTTGC-----ATGTAAG-----AAAATATACCATGAGCACACTGGATATGACCCGAAAGATGGTGAACTATGCCTGATCAGGTTGAAGTCAGGGGAAACCCTGATGGAGGACCGAAGCAATTCTGACGTGCAAATCGG---------------------------------------------
>Aphroteniella  sp.
-----------------------------------------------------TTCAATACTGTCGCAA------------------------TACAGTGTGCACTTTTCTCTTAGTAAGACGTTGTGATCCATTAGGA-A-AATGAATGTCCCCTG-------TGTGCATTCAAT-GAGGCTATCA--A-TAGACTGTG-GTAT-GAAGTTTA-----CAAATTGTTA--AACAA-TATGGTCACTT-----------TTAAAAT--GACTA--TGTATATT-----AACTTGT-AAGC-ATA--CTCTGT-----GCTGTCCAATAGCTGTCTGATGG--------------AT-TTTAAAGG--TC-ATATC--AT--T-AA-TATGTAT-----AT-ATTACTTGAGTTT-------ATTCTCGAGAACG-------AGATA-T--GT---ACC-CGATCAACAACG-G-TTAAATTTGGGATACCTTTTGGACCCGTCTTGAAACACGGACCAAGGAGTCTATCTAGTATGCGAGTAAATGGG----------TATGAGTG-----AAACCTATTTGCATAAATAACTTGACTG--TTGTTTAAACATGGGATTACGT----------TCAAATGCCACTGTGTTTTTGTACTTCCATCCCGGGGTATTT-TCA---TAAC----------------TATAT---------GTAGAATTTCGGTTTTGC-----ATGTAAG-----AAAATATACCATGAGCATACTGGATATGACCCGAAAGATGGTGAACTATGCCTGATCAGGTTGAAGTCAGGGGAAACCCTGATGGAGGACCGAAGCAATTCTGACGTGCAAATCG----------------------------------------------
>Buchonomyia thienemanni
-----------------------------------------------------TTCAATGCTATTATT--------------TTTAAT-----AATAGTGTGCACTTTTCTTTTAGTAAGACGTTGTGATCCATTAG-A-A-ATT-GATTGCTATAT------ATAGGCAATCATT--TGGTTACCA--A-TATA--CAA-ATAATGAAGTTCA-----TTAT--TATA--AATAA-TATAATTTTT-----------------AT--GATTG--TGTATATT-----ATATTGT-GAGC-ATT--ATTTGT-----TATGT-ATGTAACTATCTGATGG--------------AT-TTTAAAGA--TT-ATATT--AT--T-AA-TGTGAAT-----AC-ATTACCGTC-----------TGTAAAGGAGGAA-------AAATA-T--AT---ATC-TGATCAACAACG-G-TTTCGTTTGGGATACCTTTTGGACCCGTCTTGAAACACGGACCAAGGAGTCTATCTAGTATGCAAGTAAATGAG------TAAGAATA---------AAACTTATTTGCAAAAATAACTTAACTG----------TTATGGGATTACGA--------ATATTTATTTRTTAAAAAAA-TATTCCTCCATCCCGGGGTATTT-TCA-T-CAAT----------------TGTAC---------GCAAGT-----------------ATAT-AG-----AAAATATACCATGAGCATACTGGATATGACCCGAAAGATGGTGAACTATGCCTGATCAGGTTGAAGTCAGGGGAAACCCTGATGGAGGACCGAAGCAATTCTGACGTGCAAATCGA---------------------------------------------
>Afrozavrelia kribiensis
-----------------------------------------------------TTCAATACTGCC-----------------TTCAAC-----CGCAGTGTGCACTTTTCCCTTAGTAAGACGTCGTGATCCATTAG-A-A-ATC-GATAGACGCCA----------GTCTATGTT--GGGTCATCA--A-TGAG--CCG-ATGC-GAAGTTTG-----TTGG--AACA--AATGG-CGTGGTCTTTC---------------AAC--GGCCG--CGTGTATT-----GTCTGAT-GAGC-GCG--TCGTCA-----CTCG--CTATGACTGTCTGATGG--------------AT-TTTAGGGA--TC-ATATC--AT--T-GG-TGTTTCG-----GC-ACCACTCG------------CTTCGGCGGGCAT-------GGATA-T--GT---GTC-TGATCAACGACG-G-TTAAATTTGGGATACCTTTTGGACCCGTCTTGAAACACGGACCAAGGAGTCTATCTAGTATGCGAGTAAATGGG---------TTGTTGATG-----AAACCTATTTGCGTAAAAAACTTGACTG--------TGTCATGGGATTACGA---------------GTGAGTCTCGTGCTTGCTCTTCCATCCCGGGGTATTT-TTA-T-CAA-----------------CATAT---------GAGCAATC---------------ATAT-GG-----AAAATATACCATGAGCATACTGGATACGACCCGAAAGATGGTGAACTATGCCTGATCAGGTCGAAGTCAGGGGAAACCCTGATGGAGGACCGAAGCAGTTCTGACGTGCAAATCG----------------------------------------------
>Apedilum subcinctum
-----------------------------------------------------TTCAATACTACAC----------------TAATCA-----TGTAGTGTGCACTTTTCTTTTAGTAAGACGCCGTGATCTATTAG-A-A-ATT-GATATACGCCA---------AGTATATAGT--GGGTCATCA--A-TAGG--CCA-GTGC-GAAGTTTA-----TTGG--AACA--AATGA-CACGATCTTTT----------------AC--GGTTG--TGTGTATT-----GTCTGGT-AAGC-GCA--TTGTGT-----CCTG--CAATGACTGTCTGATAG--------------AT-TTTACAGA--TC-ATATC--AC--T-AG-TGTTACG-----GC-ACTACT--------------CGTTTACGAGCGC-------GGATA-T--GT---ATC-CGATCGACGGCG-G-TTAAATTTGGGATACCTTTTGGACCCGTCTTGAAACACGGACCAAGGAGTCTATCTAGTATGCGAGTAAATGGA------T---AAATTGTG-----AAATCTATTTGCGCAAGAAACTTGACTG----------TTGTGGGATTACAA-------AATATAATTTTCATCGGTTAT-ATTTTTTCCATCCCGGAGTATTT-TCA-T-CAA-----------------CATAT---------GCTTGC-----------------ATAT-GG-----AAAGTATATCATGAGCACACTGGATACGACCCGAAAGATGGTGAACTATGCCTGATCAGGTTGAAGTCAGGGGAAACCCTGATGGAGGACCGAAGCAGTTCTGACGTGCAAATCG----------------------------------------------
>Axarus  sp.
-----------------------------------------------------TTCAATACTGCCC----------------TTTAAAAC---CGTAGTGTGCACTTTTCTCTTAGTAAGACGCCGTGATCCATTAG-A-A-ATT-GATACATACAA---------AATGTATATT--GGGTCATCA--A-TAGG--CCA-ACAT-GAAGTTTA-----TCGG--AACA--AATGT-CATAATCTTTT----------------AC--GGTTG--TGTGTATT-----GTCTAAT-AAGC-ATG--TTGTGT--TCACCTG--TAATGACTGTCTGATGG--------------AT-TTTAAGGA--TCGCTATC--AA--T-GA-TGTCTNNNT---AC-NTCANTCA------------NGTANNTNANATA-------TGATA-C--GT---GTC-TGATCAACGGTG-G-TTAAATTTGGGATACCTTTTGGACCCGTCTTGAAACACGGACCAAGGAGTCTATCTGGTAGGCGAGTAAATGGA---------TAATTTATG-----AAATCTATTTGCAAAATAAACTTGACTG----TTTTTTTAATGGGAATACAA---------GTAATATGTTAATATGTGT-TACTCTTCCATCCCGGGGTATTT-TCA-T-CAA-----------------CATAT---------GTGTATGC---------------ATAT-GG-----AAAATATACCATGAGCACACTGGATACGACCCGAAAGATGGTGAACTATGCCTGATCAGGTCGAAGTCAGGGGAAACCCTGATGGAGGACCGAAGCAGTTCTGACGTGCAAATCG----------------------------------------------
>Beardius reissi  *
-----------------------------------------------------TTCAATATTG------------------------AAGTGATTCAATGTGCACTTCTCGCTTAGTAAGACGCTGTGATCCATTAG-A-A-ATT-GACCATTCCAA-----------TGGTTATT--TGGCTATCA--A-TAGG--TCG-ACGT-AAAGTTCA-----TTAA--TGCA--AATGA-CTCGATCCTTT----------------AT--GGTTG--GGTGTATT-----GTTTGGT-GAGT-GCG--TCGTGT-----CCTGT-CTATAGCTGTCTGATGG--------------AT-TTTAAAGG--TC-ATATC--AT--T-GA-TGCTCCG-----GC-ATCACT--------------CATACGTGAGAAT-------GGATA-T--GT---GCC-CGATCAACAGCG-G-TCAAATTTGGGATACCTTTTGGACCCGTCTTGAAACACGGACCAAGGAGTCTATCTAGTATGCGAGTAAATGAG----------TATATG-------AAACTTATTTGCGTAAAAAACTTGACTG----------TTATGGGATTACGA-----------------GTCACCTCGGT-GGCTCCTCCATCCCGGGGTATTT-TCA-T-CCA-----------------CATAT---------GCAGCAATGT-------------ATAT-GG-----AAAATATACCATGAGCATACTGGATATGACCCGAAAGATGGTGAACTATGCTTGATCAGGTTGAAGTCAGGGGAAACCCTGATGGAGGACCGAAGCAATTCTGACGTGCAAATCGG---------------------------------------------
>Chironomus  sp.
-----------------------------------------------------TTCAATACTGGCG----------------GTTAAACG---CGCAGTGTGCACTTTTCTCTTAGTAAGACGCCGTGATCCATTAG-A-A-ATT-GATGCATGCAA---------AATGTATATT--GGGTCATCA--A-TAGG--CCA-GTAT-GAAGTTTA-----TCGG--AACA--AATGG-CGTGATCTTAT----------------AC--GGTCG--TGTGTATT-----GTCTGGT-AAGC-ATA--TTGTGT-----CCTG--TAATGACTGTCTGATGG--------------AT-TTTAAGGA--CG-ATATC--AC--T-GA-TGTTACG-----GC-ATCACTTAT-----------TTCGGTAAGAGAA-------CGATA-T--GT---GTC-TGATCAACGGYG-G-TTAAATTTGGGATACCTTTTGGACCCGTCTTGAAACACGGACCAAGGAGTCTATCTAGTATGCGAGTAAATGGA---------TAGTTTTTG-----AAATCTATTTGCATAATAAACTTGACTG-------TTTTTATGGGATTACGA--------GATTAGATACTCGCGTGTTT-GTCTCTTCCATCCCGGGGTATTT-TTA-T-CAA-----------------CATAT---------GCTTGC-----------------ATAT-GG-----AAAATATACCATGAGCACACTGGATACGACCCGAAAGATGGTGAACTATGCCTGATCAGGTCGAAGTCAGGGGAAACCCTGATGGAGGACCGAAGCAGTTCTGACGTGCAAATCG----------------------------------------------
>Cladotanytarsus   sp. 1
-----------------------------------------------------TTCAATACTGAAC----------------TTAACA-----CTCAGTGTGCACTTCTCTCTTAGTAAGACGCCGTGATCCATTAG-A-A-ATT-GGTAGACGCCA----------GTCTATATG--GGGTCATCA--A-TGGG--CTT-GCAT-GAAGTTTA-----TCGG--AACA--AATGG-CRCGATCTTTC---------------AAC--GGTTG--TGTGTATT-----GTCTAGT-AAGC-GTG---CGAGT----ACCCG--CAATGACTGTCTGATGG--------------AT-TTTAAAGA--TT-ATATC--AT--T-GA-TGTTTCG-----GC-ATCACTTGC-----------ATTACGCAGTGTT-------CGATA-T--AT---ATC-CGATCAACGGCG-G-TTAAATTTGGGATACCTTTTGGACCCGTCTTGAAACACGGACCAAGGAGTCTATCTAATGTGCGAGTAAATGGG-------TAGCTTATG-------AAACCTATTTGCGTAATAAACGTAACTA--------TTTTATGGGATTACGA-----------GGCTAGCCTTTGCGGGTTATCTCTTCCATCCCGGAGTATTT-TCA-T-CCA-----------------CATAT---------GGGCAACC---------------GTAT-GG-----AAAATATATCATGAGCATATTGGATACGACCCGAAAGATGGTGAACTATGCTTGATCAGGTCGAAGTCAGGGGAAACCCTGATGGAGGACCGAAGCAGTTCTGACGTGCAAATCGT---------------------------------------------
>Cladotanytarsus  sp. 2
-----------------------------------AATATCTAAACGGAGAGATTCAATACTGAAC----------------TTAACA-----CTCGGTGTGCACTTCTCTCTTAGTAGGACGCCGTGATCCATTAG-A-A-ATT-GGTAGACACCA----------GTCTATATG--AGGTCATCA--A-TGGG--CTT-GCAT-GAAGTTTA-----TCCG-GAACA--AATGG-CGCGATCTTTC---------------AAC--GGTTG--CGTGTATT-----GTCTGGT-AAGC-GTG--CGAGTA-----CCCG--CAATGACTGTCTGATGG--------------AT-TTTAAAGA--TT-ATATC--AT--T-GA-TGTTTCG-----GC-ATCACTTGC-----------ATTACGCAGTGTT-------CGATA-T--AT---ATC-CGATCAACGGCG-G-TTAAATTTGGGATACCTTTTGGACCCGTCTTGAAACACGGACCAAGGAGTCTATCTAATGTGCGAGTAAATGGG-------T--AGCTTATG-----AAACCTATTTGCGTAATAAACGTAACTA--------TTTTATGGGATTACGA-----------GGCTAGCTTGCAAAGGTTACCTCTTCCATCCCGGAGTATTT-TCA-T-CCA-----------------CATAT---------GAGCAATC---------------ATAT-GG-----AAAATATATCATGAGCATATTGGATACGACCCGAAAGATGGTGAACTATGCTTGATCAGGTCGAAGTCAGGGGAAACCCTGATGGAGGACCGAAGCAGTTCTGACGTGCAAATCG----------------------------------------------
>Conochironomus  sp.
-----------------------------------------------------TTCAATACTACTT----------------TTAAAC-----GGTAGTGTGCACTTTTCTCTTAGTAAGACATCGTGATCCATTAG-A-A-ATT-GATACATACAA---------AATGTATATT--AAATCATCA--A-TAGG--CCA-ATAT-GAAGTTTA-----TTCG-GAACA--AATGG-CATAATCTTTT---------------AAC--GGTTG--TGTGTATT-----GTCTGGT-AAGC-ATA--TTGTGT-TTTACCTG--TAATGATTGTCTGATGG--------------AT-TTTAAAGA--TT-ATATT--AT--T-AA-TGTTACG-----GC-ATTACATAAATTTTATT---ATTTATGATTATA-------CAATA-T--AT---ATC-TGATCAACGATG-G-TTAAATTTGGGATACCTTTTGGACCCGTCTTGAAACACGGACCAAGGAGTCTATCTAGTATGCAAGTAAATGGA------TAATTATG---------AAATCTATTTGCATAAGAAACTTGACTT--------GTTTTTGGGATTACGA----TTTAATTATTTTTTATTAAATATT-ATTTCTTCCATCCCGGAGTATTT-TCA-T-CAA-----------------CATAT---------GTTATTTTATTATAGC-------ATAT-GG-----AAAGTATATCATGAGCACACTGGATACGACCCGAAAGATGGTGAACTATGCCTGATCAGGTTGAAGTCAGGGGAAACCCTGATGGAGGACCGAAGCAGTTCTGACGTGCAAATCG----------------------------------------------
>Cryptochironomus  sp.
-----------------------------------------------------TTCAATACTACC-----------------CCTAAACA---AGTAGTGTGCACTTTTCTCTTAGTAAGACGCTGTGATCCATTAG-A-A-ATT-GATACATACAA---------AATGTATATT--GGGTCATCA--A-TAGG--CTA-ATAT-GAAGTTTA-----TCGG--AACA--AATGG-CATGGTCTTTT----------------AC--GGTCG--TGTGTATT-----GTCTGGT-AAGC-ATA--TTATGT----TCCTG--TAATGACTGTCTGATGG--------------AT-TTTAATGG--TG-ATAAC--AA--T-GA-TGTTACG-----GC-ATCACTTGTCG---------CAAGGCGAGAATA-------TGTTA-T--CT---ACC-TGATCGACGGCG-G-TTAAATTTGGGATACCTTTTGGACCCGTCTTGAAACACGGACCAAGGAGTCTATCTAGTATGCGAGTAAATGGA---------TAACTTATG-----AAATCTATTTGCATAATAAACTTGACTG----TTTTCTTAATGGGAATACGA--------GAATAGATACGCAAGTGTTT-ATCTCTTCCATCCCGGGGTATTT-TCA-T-CAA-----------------CATAT---------GCTTGC-----------------ATAT-GG-----AAAATATACCATGAGCACACTGGATGCGACCCGAAAGATGGTGAACTATGCCTGATCAGGTCGAAGTCAGGGGAAACCCTGATGGAGGACCGAAGCAGTTCTGACGTGCAAATCGA---------------------------------------------
>Cryptotendipes  sp.
-----------------------------------------------------TTCAATACTGCCG----------------GTCAAA-----AGCAGTGTGCACTTTTCTCTTAGTAAGACGCCGTGATCCATTAG-A-A-ATT-GATGCATGCAA---------ACTGCATATT--GGGTCATCA--A-TAGG--CCG-GTGT-GAAGTTTA-----TCCG-GAACA--AATGG-CGTGGTCTTTT----------------AC--GGCCG--CGTGTATT-----GTCTGGT-AAGC-GCG--CCGTGT-----CCTG--TAATGACTGTCTGATGG--------------AT-TTTAGAGG--TG-ATATC--AA--T-GG-TGTTACG-----GC-ACCACTCTC-----------GCGAGAGAGAATC-------CGATA-T--CT---GCC-CGATCGACGGCG-G-TCAAATTTGGGATACCTTTTGGACCCGTCTTGAAACACGGACCAAGGAGTCTATCTAGTATGCGAGTAAATGGA------T---AATTCATG-----AAATCTATTTGCACAATAAACTTGACTG-------TTTTAATGGGAATACGA----------GATGTCTCTCAATCGAGA-ATCTCCTCCATCCCGGGGTATTT-TCA-T-CAA-----------------CATAT---------GCTTGC-----------------ATAT-GG-----AAAATATACCATGAGCACACTGGATACGACCCGAAAGATGGTGAACTATGCCTGATCAGGTCGAAGTCAGGGGAAACCCTGATGGAGGACCGAAGCAGTTCTGACGTGCAAATCG----------------------------------------------
>Dicrotendipes peringueyanus
-------------------------------------TATCTAAACGGAGAAATTCAATACTACC-----------------ATCAAA-----CGTAGTGTGCACTTTTCTCTTAGTAAGACGCCGTGATCCATTAG-A-A-ATT-GATACATACAA---------AATGTATATT---GGTCATCA--A-TAGG--TCA-ACAT-GAAGTTTA-----TTGG--AACA--AATGG-CATAGTCTTTT----------------AC--GGTTG--TGTGTATT-----GTCTGGT-AAGC-ATG--TTGTGT-----CCTG--TCATGACTGTCTGATGG--------------AT-TTTAAAGA--TG-ATATC--AA--T-GA-TGTTAAG-----GC-ATCACTTAT-----------TTCGATAAGAATT-------CGATA-T--CT---ATC-TGATCAACGGCG-G-TTAAATTTGGGATACCTTTTGGACCCGTCTTGAAACACGGACCAAGGAGTCTATCTAGTATGCGAGTAAATGGA---------TAATTAATG-----AAATCTATTTGCATAATAAACTTGACTG-------TTTTTATGGGAATACGA-----------------GATAATTTTTTTGTCTCTTCCATCCCGGGGTATTT-TTA-T-CAA-----------------CATAT---------GCTTGC-----------------ATAT-GG-----AAAATATACCATGAGCACACTGGATACGACCCGAAAGATGGTGAACTATGCCTGATCAGGTCGAAGTCAGGGGAAACCCTGATGGAGGACCGAAGCAGTTCTGACGTGCAAATCG----------------------------------------------
>Dicrotendipes  sp.1
-----------------------------------------------------TTCAATACTACC-----------------GTCAAA-----CGTAGTGTGCACTTTTCTCTTAGTAAGACGCCGTGATCCATTAG-A-A-ATT-GATGCATACAA---------AATGCATATT--GGGTCATCA--A-TAGG--CCA-GCGT-GAAGTTTA-----TCGG--AACA--AATGG-CATGATCTTTC----------------AC--GGTCG--TGTGTATT-----GTCTGGT-AAGC-ACG--CCGTGT-----CCTG--TAATGACTGTCTGATGG--------------AT-TTTAAAGA--CGCACATC--AA--T-GA-TGTCGTATG---GC-ATCACTTGTAG---------CAATACGAGAACT-------CGATG-G--CT---GTC-TGATCAACGGCG-G-TCAAATTTGGGATACCTTTTGGACCCGTCTTGAAACACGGACCAAGGAGTCTATCTAGTATGCGAGTAAATGGA---------TAGTTGATG-----AAATCTATTTGCGTAATAAACTTGACTG-------TTTTTATGGGAATACGA---------GAATAAATTGTTTCAGTTT-ATCTCTTCCATCCCGGGGTATTT-TTG-T-CAA-----------------CATAT---------GTCTCGGC---------------ATAT-GG-----AAAATATACCATGAGCACACTGGATACGACCCGAAAGATGGTGAACTATGCCTGATCAGGTCGAAGTCAGGGGAAACCCTGATGGAGGACCGAAGCAGTTCTGACGTGCAAATCG----------------------------------------------
>Dicrotendipes  sp.3
-----------------------------------------------------TTCAATACTATC-----------------GTTAAA-----CATAGTGTGCACTTTTCTCTTAGTAAGACGCCGTGATCCATTAG-A-A-ATT-GATACATACAA---------AATGTATATT--GGGTCATCA--A-TAGG--CCA-GTAT-GAAGTTTA-----TCGG--AACA--AATGG-CATGATCTTTT----------------AC--GGTCG--TGTGTATT-----GTCTGGT-AAGC-ATA--TTGTGT-----CCTG--TAATGACTGTCTGATGG--------------AT-TTTAAAGA--TG-ATATC--AA--T-GA-TGTTACG-----GC-ATCACTCAT-----------TTCGATGGGAACT-------CGATA-T--CT---GTC-TGATCAACGGCG-G-TCAAATTTGGGATACCTTTTGGACCCGTCTTGAAACACGGACCAAGGAGTCTATCTAGTATGCGAGTAAATGGA---------TAATTTATG-----AAATCTATTTGCGTAATAAACTTGACTG-------TTTTCATGGGAATACGA----------GGTGCACCTTAAAAATGC-ATCTCTTCCATCCCGGGGTATTT-TTA-T-CAA-----------------CATAT---------GCTTGC-----------------ATAT-GG-----AAAATATACCATGAGCACACTGGATACGACCCGAAAGATGGTGAACTATGCCTGATCAGGTCGAAGTCAGGGGAAACCCTGATGGAGGACCGAAGCAGTTCTGACGTGCAAATCGG---------------------------------------------
>Endochironomus  sp.1
-----------------------------------------------------TTCAATACTAC------------------CCAAAA-----AGTAGTGTGCACTTTTCTCTTAGTAAGACGCCGTGATCCATTAG-A-A-ATT-GATACACGCCA---------AGTGTATATT--GGGTCATCA--A-TAGGCACTG-ACAT-GAAGTTTA-----TTCG-GAACA--AATGG-CATGATCTTTT----------------AC--GGTTG--TGTGTATT-----GTCTGGT-AAGC-ATG--TTGTGT-----ACTG--TAATGACTGTCTGATGG--------------GT-TTTAAGGA--TG-ATATT--AT--T-GA-TGTTTCG-----GC-ATCACTTG------------CGCAAGCAAGAAC--------GATA-T--CT---GTC-TGATCAACGGCG-G-TTAAATTTGGGATACCTTTTGGACCCGTCTTGAAACACGGACCAAGGAGTCTATCTAGTATGCGAGTAAATGGA---------TAATTTATG-----AAATCTATTTGCATAATAAACTTGACTG-------TTTTTATGGGATTACGA---------TTAATAATCTCGCGGTTAT-TTTTCTTCCATCCCGGGGTATTT-TTA-T-CAA-----------------CATAT---------GCTTGC-----------------ATAT-GG-----AAAATATACCATGAGCACACTGGATACGACCCGAAAGATGGTGAACTATGCCTGATCAGGTCGAAGTCAGGGGAAACCCTGATGGAGGACCGAAGCAGTTCTGACGTGCAAATCG----------------------------------------------
>Endochironomus  sp.2
-----------------------------------------------------TTCAATACTAC------------------CCAAAA-----AGTAGTGTGCACTTTTCTCTTAGTAAGACGCCGTGATCCATTAG-A-A-ATT-GGTGCGTTCCA---------AACGTACATT--GGGTCATCA--A-TAGG--CCG-GTGT-GAAGTTTA-----TTCG-GAACA--AATGG-CGCGATCTTTT----------------AC--GGTTG--CGTGTATT-----GTCTGGT-AAGC-GCA-TCCGATA-----CCTG--TAATGACTGTCTGATGG--------------GT-TTTAAGGA--CA-CTATT--AT--T-GA-TGTTACG-----GC-ATCGCTTG------------CCATTGGCGAGAT-------GGATGGT---T---GTC-TGATCGACGGCG-G-TTAAATTTGGGATACCTTTTGGACCCGTCTTGAAACACGGACCAAGGAGTCTATCTAGTATGCGAGTAAATGGA---------TAGTTTATG-----AAATCTATTTGCGCAACAAACATGACTG-------TTTTTATGGGATTACGA-----------TTAATGACTTTGGTTAT-TTTTCCTCCTTCCCGGGGTATTT-TTA-T-CAA-----------------CATAT---------GCTTGC-----------------ATAT-GG-----AAAATATACCATGAGCACACTGGATACGACCCGAAAGATGGTGAACTATGCCTGATCAGGTTGAAGTCAGGGGAAACCCTGATGGAGGACCGAAGCAGTTCTGACGTGCAAATCGC---------------------------------------------
>Endotribelos  sp.
-----------------------------------------------------TTCAATACTACC-----------------GTCAAA-----CGTAGTGTGCACTTTTCTCTTAGTAAGACGCCGTGATCCATTAG-A-A-ATT-GATGCGCGCCA---------AGCGCATATT--GGGTCATCG--A-TAGG--CCG-GCGT-GAAGTTTA-----TTCG-GAACA--AATGG-CGCGATCCTTT----------------AC--GGTTG--CGTGTATT-----GTCTGGT-AAGC-GCG--CCGATA-----CCTG--TAATGACTGTCTGATGG--------------GT-TTTAAGGA--CG-CTATT--AT--T-GA-TGCTTCG-----GC-ATCGCTCGCT----------ATCACAGCGAGAT-------GGATA-G--CT---GTC-TGATCGACGGCG-G-TTAAATTTGGGATACCTTTTGGACCCGTCTTGAAACACGGACCAAGGAGTCTATCTAGTATGCGAGTAAATGGA---------TAGTTTATG-----AAATCTATTTGCAGAACAAACATGACTG------TTTTTCATGGGATTACGA-------CTGGCAATCAGCAATGGTTGC-CTCTCCTCCATCCCGGGGTATTT-TTG-T-CAA-----------------CATAT---------GCTTGC-----------------ATAT-GG-----AAAATATACCATGAGCACACTGGATACGACCCGAAAGATGGTGAACTATGCCTGATCAGGTTGAAGTCAGGGGAAACCCTGATGGAGGACCGAAGCAGTTCTGACGTGCAAATCG----------------------------------------------
>Glyptotendipes  sp.
-----------------------------------------------------TTCAATACTACC-----------------GTTAAA-----CGTAGTGTGCACTTTTCTCTTAGTAAGACGCCGTGATCCATTAG-A-A-ATT-GATACATACAA---------AATGTATATT--GGGTCATCA--A-TAGG--CTA-GTAT-GAAGTTTA-----TTGG--AACA--AATGG-CATAATCTTTT----------------AC--GGTTG--TGTGTATT-----GTCTGGT-AAGC-ATA--TTATGT-----CCTG--TAATGACTGTCTGATGG--------------AT-TTTAAAGG--TG-ATATT--AT--T-GA-TGTTACG-----GC-ATCAC---------------TTGTAATGAGAAT-------TGATA-T--CT---ATC-TGATCAACGGCG-G-TTAAATTTGGGATACCTTTTGGACCCGTCTTGAAACACGGACCAAGGAGTCTATCTAGTATGCGAGTAAATGGA---------TAATTAATG-----AAATCTATTTGCATAATAAACTTGACTG-------TTTTTATGGGATTACGA--------GAATGAATGCGAAAGTGTTT-ATCTCTTCCATCCCGGGGTATTT-TTA-T-CAA-----------------CATAT---------GCTTGC-----------------ATAT-GG-----AAAATATACCATGAGCACACTGGATACGACCCGAAAGATGGTGAACTATGCCTGATCAGGTCGAAGTCAGGGGAAACCCTGATGGAGGACCGAAGCAGTTCTGACGTGCAAATCGG---------------------------------------------
>Harnischia   sp.
-----------------------------------------------------TTCAATACTACC-----------------GTTAAA-----CGTAGTGTGCACTTTTCTCTTAGTAAGACGTCGTGATCCATTAG-A-A-ATT-GATGCATACAA---------AATGTATATT--GGGTCATCA--A-TAGG--CTG-GCAT-GAAGTTTT-----TCGG--AACA--AATGG-CGTGATCTTTT----------------AC--GGTCG--CGTGTATT-----GTCTGGG-AAGC-ATG--CTATGT-----CCTG--TAATGACTGTCTGATGG--------------AT-TTTAAGGG--CG-ATATC--AA--T-GA-TGTTAAG-----GC-ATCACCTATC----------TCGATAGGCATAT-------CGATA-T--CT---GTC-TGATCAACGGCG-G-TCAAATTTGGGATACCTTTTGGACCCGTCTTGAAACACGGACCAAGGAGTCTATCTAGTATGCGAGTAAATGGA---------TAATTAATG-----AAATCTATTTGCATAATAAACTTGACTG-------TTTTAATGGGAATACGA---------GAATGAGCACTTTGTGTTT-ATCTCCTTCATCCCGGAGTATTT-TCG-C-CAA-----------------CATAT---------GCTTGC-----------------ATAT-GG-----AAAATATATCATGAGCACACTGGATACGACCCGAAAGATGGTGAACTATGCCTGATCAGGTCGAAGTCAGGGGAAACCCTGATGGAGGACCGAAGCAGTTCTGACGTGCAAATCG----------------------------------------------
>Harrisius  sp.1
-----------------------------------------------------TTCAATACTGT------------------CCCGCAAGGCTCACAGDGTGCACTTTTCTCTTAGTAAGACGTCGTGATCCATTAG-A-A-ATT-GATACATTCAA---------AATGTATATT--GGGTCATCA--A-TAGG--CCG-GCGT-GAAGTTTA-----TTCG-GAACA--AATGG-CGTGATCTTTT----------------AC--GGTTG--CGTATATT-----GTCTGGT-AAGC-GCG--CTGATA-----CCTG--TAATGACTGTCTGATGG--------------AT-TTTATGGA--TG-ATATT--AT--T-AA-TGTTAAG-----GC-ATTACC--------------TTTTCGGAGGT---------TGATA-T--CT---ATC-TGATCAACGGCG-G-DDAAATTTGGGATACCTTTTGGACCCGTCTTGAAACACGGACCAAGGAGTCTATCTAGTATGCGAGTAAATGGA----------TATGTTG------AAATCTATTTGCGTAATAAACTTGACTG--------TGTTATGGGACTACGA--------TTTATGATCTTTACGGACAT-TTATCTTCAATCCCGGGGTATTT-TTA-T-CAA-----------------CATAT---------GCTTGC-----------------ATAT-GG-----AAAATATACCATGAGCATACTGGATACGACCCGAAAGATGGTGAACTATGCCTGATCAGGTCGAAGTCAGGGGAAACCCTGATGGAGGACCGAAGCAGTTCTGACGTGCAAATCGT---------------------------------------------
>Harrisius  sp.2
---------------------------------------------------------------------------------------------------------------------AAGACGTCGTGATCCATTAG-A-A-ATT-GATACATTCCA---------CATGTATATT--GGGTCATCA--A-TAGG--CCG-ATGT-GAAGTTTA-----TTCG-GAACA--AATGG-CGTGGTCTTTA----------------AC--GGTCG--CGTGTATT-----GTCTGGT-AAGC-ACA--TTGATA-----CCTG--TAATGACTGTCTGATGG--------------AT-TTTAAGGA--TG-ATAT---AT--T-GA-TGTTACG-----GC-ATCATCCAT-----------TTCGATGGAYGCT---------ATA-T--CT---ATC-TGATCAACGGCG-G-TTAAATTTGAGATACCTTTTGGACCCGTCTTGAAACACGGACCAAGGAGTCTATCTAGTATGCGAGTAAATGGA----------TATGTTG------AAATCTATTTGCATAATAAACTTGACTG----------TTATGGGACTACGA-----------TGAATGTACGTAAGTCATTCTTCTTCCATCCCGGGGTATTT-TTA-T-CAA-----------------CATAT---------ACGCAAGT---------------ATAT-GG-----AAAATATACCATGAGCACACTGGATACGACCCGAAAGATGGTGAACTATGCCTGATCAGGTCGAAGTCAGGGGAAACCCTGATGGAGGACCGAAGCAGTTCTGACGTGCAAATCG----------------------------------------------
>Imparipecten  sp. 2
-----------------------------------------------------TTCAATACTAC------------------TCTAAA-----CGTAGTGTGCACTTTTCTCTTAGTAAGACGCCGTGATCCATTAG-A-A-ATT-GATACATTCAA---------GATGTATATT--GGGTCATCA--A-TAGG--CCA-ATAT-GAAGTTTA-----TTCG-GAACA--AATGG-CATAATCTTTT---------------TAC--GGTTG--TGTATATT-----GTCTGGT-AAGC-ATA--TTGTGT---TTCCTG--TAATGACTGTCTGATGG--------------AT-TTTAGGGA--TG-ATATT--AT--T-AA-TGCTATAT----GC-ATTACTTACT----------TTTAAGTGAGAGTA------CGATA-T--CT---ATC-TGATCAACGGCG-G-TCAAATTTGGGATACCTTTTGGACCCGTCTTGAAACACGGACCAAGGAGTCTATCTAGTATGCGAGTAAATGGA----------TAATTGTG-----AAATCTATTTGCATAATAAACTTAACTG------TATTTAATGGGATTACGT---------------GAATTTATTATAAATTTTCTTCCATCCCGGGGTATTT-TTA-T-CAA-----------------CATAT---------GCGCAAGC---------------ATAT-GG-----AAAATATACCATGAGCACACTGGATACGACCCGAAAGATGGTGAACTATGCCTGATCAGGTCGAAGTCAGGGGAAACCCTGATGGAGGACCGAAGCAGTTCTGACGTGCAAATCGS---------------------------------------------
>Imparipecten pictipes
-----------------------------------------------------TTCAATACTAC------------------CCAAAA-----AGTAGTGTGCACTTTTCTTTTAGTAAGACGCCGTGATCCATTAG-A-A-ATT-GATGCATTCAA---------GATGTATAGT--GGGTCATCA--A-TAGG--CCA-ATAT-GAAGTTTA-----TCTG-GAACA--AATGG-CATGATCTTTT----------------AC--GGTTG--TGTGTATT-----GTCTAGT-AAGC-ATA--TTGTCA-----CCTG--TAATGACTGTCTGATGG--------------AT-TTTAAAGA--TG-ATATT--AT--T-AA-TGTTACG-----GC-ATTACCTTTTTT--------TTAAAAGGAATTA-------TGATA-T--CT---ATC-TGATCAACGGCG-G-TTAAATTTGGGATACCTTTTGGACCCGTCTTGAAACACGGACCAAGGAGTCTATCTAGTATGCGAGTAAATGGA------T---AATTTATG-----AAATCTATTTGCATAATAAACTTGACTG------TTTTTTATGGGATTACGA--------GAATAAATAACTTGTTATTT-ATCTCTTCCATCCCGGGGTATTT-TTA-T-CAA-----------------CATAT---------GCTTGC-----------------ATAT-GG-----AAAATATACCATGAGCACACTGGATACGACCCGAAAGATGGTGAACTATGCCTGATCAGGTCGAAGTCAGGGGAAACCCTGATGGAGGACCGAAGCAGTTCTGACGTGCAAATCG----------------------------------------------
>Kiefferulus barbatitarsis
-----------------------------------------------------TTCAATATTACCT----------------TTAAAA-----CGTAATGTGCACTTTTCTCTTAGTAAGACGCCGTGATCCATTAG-A-A-ATT-GATACATACAA---------AATGTATATT--GGGTCATCA--A-TAGG--CCA-ATAT-GAAGTTTT-----TCGG--AACA--AATGG-CATCATCATTA----------------AC--GATTG--TGTGTATT-----GTCTGAT-TAGC-ATG--TTGTGT-----CCTG--TAATGACTGTCTGATGG--------------GT-TTTAAAGA--CTGTTATC--AA--T-GA-TGTTTCG-----GC-ATCACTCT------------CTCACGAGAGATA-------TGATA-C--AT---GTC-TGATCAACGGCG-G-TTCAATTTGGGATACCTTTTGGACCCGTCTTGAAACACGGACCAAGGAGTCTATCTAGTATGCGAGTAAATGGA---------TAGTTAATG-----AAATCTATTTGCGTAATAAACTTGACTG-----TTTTTATATGGGAATACGA-------GATATACTCTAACAAGTGTTT-ATCTCTTCCATCCCGGGGTATTT-TTA-T-CAA-----------------CATAT---------GCTTGC-----------------ATAT-GG-----AAAATATACCATGAGCACACTGGATACGACCCGAAAGATGGTGAACTATGCCTGATCAGGTCGAAGTCAGGGGAAACCCTGATGGAGGACCGAAGCAGTTCTGACGTGCAAATCG----------------------------------------------
>Kiefferulus calligaster
-----------------------------------------------------TTCAATACTACC-----------------GTCAAA-----CGTAGTGTGCACTTTTCTCTTAGTAAGACGCCGTGATCCATTAG-A-A-ATT-GATACATACAA---------AATGTATATT--GGGTCATCA--A-TAGG--CCA-GCAT-GAAGTTTA-----TTGG--AACA--AATGG-CATCATCATTT----------------AC--GGTTG--TGTGTATT-----GTCTAGT-AAGC-ATG--TTGTGT-----CCTG--GAATGACTGTCTGATGG--------------AT-TTTAAAGACCTA-TTATC--AA--T-GA-TGTCAAG-----GC-ATCACTTACGAT--------TATAGTAAGAATTCTCT---CGATA-T--GT---GTC-TGATCAACGGTG-G-TTAAATTTGGGATACCTTTTGGACCCGTCTTGAAACACGGACCAAGGAGTCTATCTAGTATGCGAGTAAATGGA---------TAGTTAATG-----AAATCTATTTGCAAAATAAACTTGACTG------TTTTTAATGGGAATACGA--------------GTTGATTTAATCGTCATCTCTTCCTTCCCGGGGTATTT-TTA-T-CAA-----------------CATAT---------GCTCTTGC---------------ATAT-GG-----AAAATATACCATGAGCACACTGGATACGACCCGAAAGATGGTGAACTATGCCTGATCAGGTCGAAGTCAGGGGAAACCCTGATGGAGGACCGAAGCAGTTCTGACGTGCAAATCG----------------------------------------------
>Lauterborniella agrayloides
-----------------------------------------------------TTCAATACTGCCG----------------TTAAAA-----AGCAGTGTGCACTTTTCTCTTAGTAAGACGCCGTGATCCATTAG-A-A-ATT-GATGTGCGTTC-----ATTCAGTACATGTT--GGGTCATCA--A-TAGG--TCA-ATAT-GAAGTTTA-----TTTG-GAACA--AATGG-CATAATCTTTA----------------AC--GGTTG--TGTGTATT-----GTCTGGT-AAGC-ATA--TTGTGT-----CCTG--TAATGACTGTCTGATGG--------------AT-TTTAAAGA--TC-ATATY--AT--T-TA-TGTCCTTGTG--GC-ATTAGTTCTCT---------TTATTGAGATATA-------CGATA-T--GT---GTC-TGATCAACGGTG-G-TTAAATTTGGGATACCTTTTGGACCCGTCTTGAAACACGGACCAAGGAGTCTATCTAGTATGCGAGTAAATGGG---------TAATTAATG-----AAACCTATTTGCATAAGAAACTTGACTG------TTGTGTGTGGGATTACGA--------GATAATGCATTTATGTGTATTATTTCTTCCATCCCGGGGTATTT-TCA-T-CAA-----------------CATAT---------GCCGTTAAAAAGT----------ATAT-GG-----AAAGTATACCATGAGCACACTGGATACGACCCGAAAGATGGTGAACTATGCCTGATCAGGTCGAAGTCAGGGGAAACCCTGATGGAGGACCGAAGCAGTTCTGACGTGCAAATCG----------------------------------------------
>Micropsectra  sp.
------------------------------ACCCAAATATCTAAACGGAGAAATTCAATACTAAAC----------------GTTAAAAA---TTTAGTGTGCACTTTTCTCTTAGTAAGACGTCGTGATCCATTAG-A-A-ATT-GGTAGATGTCA----------ATCTACATG--AGGTCATCA--A-TGGG--CTT-ACAT-GAAGTTTA-----TTGG--AACA--AATGG-CATGATCTTTC---------------AAC--GGTTA--TGTGTATT-----GTCTGGT-AAGC-ATG--TGAGTA-----CTCG--TAATGACTGTCTGATGG--------------AT-TTTAAAGA--TT-ATATC--AT--T-GA-TGTTTCG-----GC-ATCACTTGCTG---------CAAGGCAAGAATT-------CGATA-T--AT---ATC-CGATCAACGGCG-G-TCAAATTTGGGATACCTTTTAGACCCGTCTTGAAACACGGACCAAGGAGTCTATCTAATGTGCGAGTAAATGGG----------TAATTATG-----AAACCTATTTGCGTAATAAACGTAACTA--------TTTAATGGGATTACGA----------------CTCTAAAGATTTAGTGTCTTCCATCCCGGAGTACTT-TCA-T-CAA-----------------CATAT---------GCGCAAGT---------------ATAT-GG-----AAAGTATATCATGAGCATATTGGATACGACCCGAAAGATGGTGAACTATGCCTGATCAGGTCGAAGTCAGGGGAAACCCTGATGGAGGACCGAAGCAGTTCTGACGTGCAAATCG----------------------------------------------
>Microtendipes  sp.
-----------------------------------------------------TTCAATACTATCT----------------TTAAAC-----AATAGTGTGCACTTTTCTCTTAGTAAGACGCCGTGATCCATTAG-A-A-ATT-GATATACGTCA---------AGTATATATT--GGGTTATCA--A-TAGG--CCA-ACAT-GAAGTTTA-----TTCG-GAACA--AATGG-CGCGATCTTTT----------------AC--GGTTG--TGTGTATT-----GTCTGGT-AAGC-ATG--CTGTGT-----CCTG--TAATAACTGTCTGATGG--------------AT-TTTAATGA--TT-ATATT--AT--T-GA-TGTTACG-----GC-ATCACAT-------------ATTTATTTATGTA-------CGATA-T--AT---ATC-TGATCAACGGTG-G-TTAAATTTGGGATACCTTTTGGACCCGTCTTGAAACACGGACCAAGGAGTCTATCTAGTATGCGAGTAAATGGA------T---AGTTTATG-----AAATCTATTTGCATAAGAAACTTGACTG----------TTGTGGGATTACAA--------GATATGAGTATTTTATTTAT-ATCTATTCCATCCCGGGGTATTT-TCA-T-CAA-----------------CATAT---------GCTTGC-----------------ATAT-GG-----AAAATATACCATGAGCACACTGGATACGACCCGAAAGATGGTGAACTATGCCTGATCAGGTCGAAGTCAGGGGAAACCCTGATGGAGGACCGAAGCAGTTCTGACGTGCAAATCG----------------------------------------------
>Neostempellina  sp.
-----------------------------------------------------TTCAATACTACAC----------------TTAACA-----CGTAGTGTGCACTTTTCTCTTAGTAAGACGTCGTGATCCATTAG-A-A-ATT-GATAGATGCCA----------ATCTATATT--AGGTCATCA--A-TGAG--CCA-ATAT-GAAGTTTA-----TTGG--AACA--AATGC-CATAATCTTTT---------------AAC--GGTTG--TGTATATT-----GTCTAGT-AAGC-ATA--TTGATA-----CTCG--CTATGACTGTCTGATGG--------------AT-TTTAATGA--TT-GTATT--AT--T-GA-TGTTACG-----GC-ATCACTC-------------TTACGAGAGCATT-------TGATA-C--AT---ATC-TGATCAACGACG-G-TTAAATTTGGGATACCTTTTGGACCCGTCTTGAAACACGGACCAAGGAGTCTATCTAGTATGCGAGTAAATGAG---------TAGTTTATG-----AAACTTATTTACGTAATAAACGTAACTA--------TTCTATGGGATTACGA--------GAATGGCTTCTTATGGAGGTTATCTCTTCCATCCCGGGGTATTT-TTA-T-CAA-----------------CATAT---------ACGCAAGT---------------ATAT-GG-----AAAATATACCATGAGCGTACTGGATACGACCCGAAAGATGGTGAACTATGCCTGATCAGGTCGAAGTCAGGGGAAACCCTGATGGAGGACCGAAGCAGTTCTGACGTGCAAATCG----------------------------------------------
>Nilothauma  sp.
-----------------------------------------------------TTCAGTGCTGCCC----------------TTAACA-----AGCAGCGTGCACTTTTCTCTTAGTAAGACGTCGTGATCCATTAG-A-A-ATT-GATGCATACCG---------AATGTATATT--GGGTCATCA--A-TAGG--CCG-GCGC-GAAGTTTG-----TGCG-GAACA--AATGG-CATGATCTTTC----------------AC--GTCCG--TGTGTATT-----GTCTGCT-GAGC-GTG--TCGTGT-----CCTG--TAATGACTGTCTGATGG--------------AT-TTTAGAGA--CG-ATATT--AC--T-GA-TGCTCCG-----GC-ATCACTCG------------CCTCGGCGAGCGC-------AAATA-T--CT---GTC-CGATCGACGACG-G-TTAAATTTGGGATACCTTTTGGACCCGTCTTGAAACACGGACCAAGGAGTCTATCTAGTATGCGAGTAAATGGA----------TAGTTATG-----AAATCTATTTGCAAAACAAACATGACTG-------TTTTAATGGGATTACGA----------GATTTCGCACTTGTGCGT-ATCACTTCCATCCCGGGGTATTT-TTG-T-CAA-----------------CATAT---------GCGCAAGC---------------ATAT-GG-----AAAATATACCATGAGCACACTGGATACGACCCGAAAGATGGTGAACTATGCCTGATCAGGTCGAAGTCAGGGGAAACCCTGATGGAGGACCGAAGCAGTTCTGACGTGCAAATCGG---------------------------------------------
>Pagastiella  sp.
-----------------------------------------------------TTCAATACTACCG----------------TTAAAA-----CGTAGTGTGCACTTTTCTCTTAGTAAGACGTCGTGATTCATTAG-A-A-ATT-GATGTATTTAA------ATGAGTACATAGT--GGGTCATCA--A-TAGG--CTA-ACGT-GAAGTTTA-----TTCG-GAACA--AATGG-CGTTGTCTTTC----------------AC--GGCTT--CGTGTATT-----GTCTGTT-AAGC-GCG--TTATGT--TTTCCTG--TAATGACTGTCTGATGG--------------AT-TTTAAGGA--CA-ATATC--AT--C-GA-TACTT-------GT-ATCGTCT-------------CTTATAGAGATTTTTA----TGATA-T--TT---GTC-TGATCAACGGCG-G-CTAAATTTGAGATACCTTTTGGACCCGTCTTGAAACACGGACCAAGGAGTCTATCTAGTATGCGAGTAAATGGA---------TTGTTTGTTG----AAATCTATTTGCGTAATAAACTTGACTG-----TTTACTAATGGGATTACGA---------GTGATAAAGTAATTTTTAT-TGTTCTTCCATCCCGGGGTATTT-TTA-T-CAA-----------------CATAT------ACCGTTAAAAAGT-------------ATAT-GG-----AAAATATACCATGAGCACACTGGATGCGACCCGAAAGATGGTGAACTATGCCTGATCAGGTCGAAGTCAGGGGAAACCCTGATGGAGGACCGAAGCAGTTCTGACGTGCAAATCG----------------------------------------------
>Paraborniella tonnoiri
-----------------------------------------------------TTCAATACTGCCCA---------------TTTAAACG---CGCAGTGTGCACTTTTCTCTTAGTAAGACGCCGTGATCCATTAG-A-A-ATT-GGTGCATTCAA---------GATGTACAGT--AGGTCATCA--A-TAGG--CTA-GTGT-GAAGTTTA-----TTTG-GAACA--AATGG-CATGATCTTTT---------------AAC--GGTCG--TGTGTATT-----GTCTGGT-AAGC-ACA--TTATGT-C---CCTG--TAATGACTGTCTGATGG--------------AT-TTTAAAGA--TT-ATATT--AT--T-AA-TGCCTCGT----GC-ATTATGCACTGTA-------AAGTGTAAATTTA-------TGATA-T--GT---ATC-TGATCAACGGCG-G-TTAAATTTGGGATACCTTTTGGACCCGTCTTGAAACACGGACCAAGGAGTCTATCTAGTATGCGAGTAAATGGG------T---AGTTTATG-----AAACCTATTTGCATAATAAACTTGACTG------TTTTTAATGGGATTACAT--GGTTAAAAATTCGGTTAAACGAATTG-GCCATTTCCATCCCGGAGTATTT-TTA-T-CAA-----------------CATAT---------ATGTATGT---------------ATAT-GG-----AAAATATATCATGAGCACACTGGATACGACCCGAAAGATGGTGAACTATGCCTGATCAGGTTGAAGTCAGGGGAAACCCTGATGGAGGACCGAAGCAGTTCTGACGTGCAAATCG----------------------------------------------
>Parachironomus  sp. 1
-----------------------------------------------------TTCAATACTGCCC----------------TTAACA-----CGTAGTGTGCACTTTTCTCTTAGTAAGACGCCGTGATCCATTAG-A-A-ATT-GATGCATTCAA---------AATGTATATT--GGGTCATCA--A-TAGG--CCA-GCAT-GAAGTTTA-----TCGG--AACA--AATGG-CGTGATCTTCC----------------AC--GGTCG--CGTGTATT-----GTCTGGT-AAGC-ATG--TTGTGT-----CCTG--TAATGACTGTCTGATGG--------------AT-TTTAAGGG--CG-ATATC--AC--T-GA-TGTTACG-----GC-ATCACCCGTT----------CGCGCGGGTCATA-------CGATA-T--CT---GCC-TGATCGACGGCG-G-TCAAATTTGGGATACCTTTTGGACCCGTCTTGAAACACGGACCAAGGAGTCTATCTAGTATGCGAGTAAATGGA---------TAACTTTTG-----AAATCTATTTGCACAATAAACTTGACTG--------TTTAATGGGAATACGA--------GAATGGGCATGTATGTGTCT-CTCTCTTCCATCCCGGGGTATTT-TCA-C-CAA-----------------CATAT---------GCTTGC-----------------ATAT-GG-----AAAATATACCATGAGCACACTGGATACGACCCGAAAGATGGTGAACTATGCCTGATCAGGTCGAAGTCAGGGGAAACCCTGATGGAGGATCGAAGCAGTTCTGACGTGCAAATCGC---------------------------------------------
>Parachironomus  sp. 2
-----------------------------------------------------TTCAATACTGCCC----------------TTAACA-----CGTAGTGTGCACTTTTCTCTTAGTAAGACGCCGTGATCCATTAG-A-A-ATT-GATGCATTCAA---------AATGTATGTT--GGGTCATCA--A-TAGG--CCA-GCAT-GAAGTTTA-----TCGG--AACA--AATGG-CATGATCCTTT----------------AC--GGTCG--TGTGTATT-----GTCTGGT-AAGC-ATG--TTGTGT-----CCTG--TAATGACTGTCTGATGG--------------AT-TTTAATGG--CG-ATATC--AA--T-GA-TGTCAAG-----GC-ATCACCCGTT----------CGCGCGGGTCATA-------CGATA-T--CT---GCC-TGATCGACGGCG-G-TCAAATTTGGGATACCTTTTGGACCCGTCTTGAAACACGGACCAAGGAGTCTATCTAGTATGCGAGTAAATGGA---------TAACTTTTG-----AAATCTATTTGCACAATAAACTTGACTG-------TTTTAATGGGAATACGA------GAATGGATGCCTCACGGTGTCT-CTCTCTTCCATCCCGGGGTATTT-TCA-T-CAA-----------------CATAT---------GCTTGC-----------------ATAT-GG-----AAAATATACCATGAGCACACTGGATACGACCCGAAAGATGGTGAACTATGCCTGATCAGGTCGAAGTCAGGGGAAACCCTGATGGAGGATCGAAGCAGTTCTGACGTGCAAATCGT---------------------------------------------
>Paracladopelma   sp.
------------------------------ACCTAAATATCTAAACGGAGAAATTCAATACTACCCT---------------TTAAAA-----CGTAGTGTGCACTTTTCTCTTAGTAAGACGCCGTGATCCATTAG-A-A-ATT-GATGCATACAA---------AATGTATATT--GGGTCATCA--A-TAGG--CCA-ATAT-GAAGTTTA-----TTCG-GAACA--AATGG-CATAATCATAT----------------AC--GGTTG--TGTGTATT-----GTCTGGT-AAGC-ATA--TTGTGT-----CCTG--TAATGACTGTCTGATGG--------------AT-TTTAATGG--TA-ATATC--AA--T-GA-TGTTAAG-----GC-ATCACT--------------CTGTATTGAGAAA-------TGATA-T--TT---GCT-TGATCAACGGCG-G-TCAAATTTGGGATACCTTTTGGACCCGTCTTGAAACACGGACCAAGGAGTCTATCTAGTATGCGAGTAAATGGA---------TAATTTATG-----AAATCTATTTGCATAATAAACTTGACTG-----TTTTTTATTGGGAATACGA----------GATGATGATTTTATTTTT-GTCTCTTCCATCCCGGGGTATTT-TTA-T-CAA-----------------CATAT---------GCTTGC-----------------ATAT-GG-----AAAATATACCATGAGCACACTGGATACGACCCGAAAGATGGTGAACTATGCCTGATCAGGTCGAAGTCAGGGGAAACCCTGATGGAGGACCGAAGCAGTTCTGACGTGCAAATCG----------------------------------------------
>Paratanytarsus  sp. 1
-----------------------------------------------------TTCAATATCAAAC----------------TTAACA-----TTTGATGTGCACTTTTCTCTTAGTAAGACGCCGTGATCCATTAG-A-A-ATT-GGTAAATGTCA----------ATTTACATG--AGGTCATCA--A-TGGG--CTC-GTAT-GAAGTTTA-----TTGG--AACA--AATGG-CATAATCTTTC---------------AAC--GGTTG--TGTGTATT-----GTCTGGT-AAGC-ATG--CGATGT-----CTCG--TAATGACTGTCTGATGG--------------AT-TTTAAAGA--TT-ATATT--AT--T-GA-TGTTACG-----GC-ATCACTTGC-----------TTTTGCAAGATTT-------TGATA-T--AT---ATC-CGATCAACGGTG-G-TTAAATTTGGGATACCTTTTGGACCCGTCTTGAAACACGGACCAAGGAGTCTATCTAATGTGCGAGTAAATGGG----------TAATTATG-----AAACCTATTTGCGTAATAAACGTAACTG-------ATTTTATGGGATTACAA--------GAATTTTCGTTTACGCGTTA-TTCTTTTCCATCCCGGAGTACTT-TTA-T-CAA-----------------CATAT---------ACGCAAGT---------------ATAT-GG-----AAAGTATATCATGAGCATATTGGATACGACCCGAAAGATGGTGAACTATGCCTGATCAGGTCGAAGTCAGGGGAAACCCTGATGGAGGACCGAAGCAGTTCTGACGTGCAAATCGG---------------------------------------------
>Paratanytarsus  sp. 2
-----------------------------------------------------TTCAATACCAAAC----------------TTAACA-----CTTGGTGTGCACTTTTCTCTTAGTAAGACGCCGTGATCCATTAG-A-A-ATT-GGTAAATGTCA----------ATTTACATG--AGGTCATCA--A-TGGG--CTT-GTAT-GAAGTTTA-----TTGG--AACA--AATGG-CATGATCCTTC---------------AAC--GGTTG--TGTGTATT-----GTCTGGT-AAGC-ATA--CGAGTA-----CTCGTATTATGACTGTCTGATGG--------------AT-TTTAAAGA--TT-ATATT--AT--T-AA-TGTTTCG-----GC-ATTACTTGTCG---------CAAGATGAGAATT-------TAATA-T--AT---ATC-CGATCAACGGTG-G-TTAAATTTGGGATACCTTTTGGACCCGTCTTGAAACACGGACCAAGGAGTCTATCTAATGTGCGAGTAAATGGA------TATTTATTTG-------AAATCTATTTGCGTAATAAACGTAACTA-------TATTTATGGGATTACGA-----------GGTTAATGTTAAAGTTG-ACTTCTTCCATCCCGGAGTACTT-TTA-T-CAA-----------------CATAT---------ACGCAAGT---------------ATAT-GG-----AAAGTATATCATGAGCATATTGGATACGACCCGAAAGATGGTGAACTATGCCTGATCAGGTCGAAGTCAGGGGAAACCCTGATGGAGGACCGAAGCAGTTCTGACGTGCAAATCGG---------------------------------------------
>Paucispinigera approximata
------------------------------ACCCAAATATCTAAACGGAGAAATTCAATGCTATCG----------------TTAAAA-----CGTAGTGTGCACTTTTCTCTTAGTAAGACGCCGTGATCCATTAG-A-A-ATT-GATATACTCCA---------AGTATATATT--GGGTCATCA--A-TAGG--CCA-ACAT-GAAGTTTA-----TTTG-GAACA--AATGA-CGCAATCTTTA----------------AC--GGTTG--TGTGTATT-----GTCTGGT-AAGC-ATG--TTGTGC---ACCCCG--TAATGACTGTCTGATGG--------------AT-TTTAAAGA--TT-ATATT--AC--T-GA-TGTTAAG-----GC-ATCACTCGCT----------TCAACGTGAGAATTA-----TGATA-T--GT---ATC-TGATCAACGGTG-G-TTAAATTTGGGATACCCTTTGGACCCGTCTTGAAACACGGACCAAGGAGTCTATCTAGTATGCGAGTAAATGGA---------TAATTTGTG-----AAATCTATTTGCATAAGAAACTTGACTG-------TTGTTGTGGGATTACGA-------GATGTGCATTAGCAATAATGC-GTCTATTCCATCCCGGGGTATTT-TCA-T-CAA-----------------CATAT---------GCTCTCGTGGC------------ATAT-GG-----AAAATATACCATGAGCACACTGGATACGACCCGAAAGATGGTGAACTATGCCTGATCAGGTCGAAGTCAGGGGAAACCCTGATGGAGGACCGAAGCAGTTCTGACGTGCAAACCG----------------------------------------------
>Polypedilum  nubiferum
------------------------------ACCCAAATATCTAAACGGAGAAATTCAATATTACCC----------------CCAAAA-----GGTAATGTGCACTTTTCTCTTAGTAAGACGCCGTGATCCATTAG-A-A-ATT-GGTGCGTTCCC-------AACGTACACATT--GGGTCATCA--C-GAGG--ACG-GCAC-GAAGTTTA-----TTCG-GAACA--AATGG-CGTGATCTTTC----------------AC--GGTCG--CGTGTATT-----GTCTGGT-AAGC-GTG-TCCGACA-----CCTG--CAATGACTGTCTGATGG--------------AT-TTTAAGGA--CCGACATC--AA--T-GA-TGCCTTTATGACATCAGTGCCC-------------TTCGGGGCGCACTCA-----CGATA-TGCGT---GTC-TGATCAACGGCG-G-TTAAATTTGGGATACCTTTTGGACCCGTCTTGAAACACGGACCAAGGAGTCTATCTAGTATGCGAGTAAATGGA----------TAGTTTTGATG--AAATCTATTTGCATAATAAACTTGACTG---TTTTATTTCATGGGACTACGA------TTAGTAATTTTTAATCGAGTTACTTTTCCTCCGTCCCGGGGTATTT-CTA-TCAAA-----------------CATAC---------GGCGCAAGTT-------------GTAT-GG-----GAAATATACCATGAGCACACTGGATACGACCCGAAAGATGGTGAACTATGCCTGATCAGGTCGAAGTCAGGGGAAACTCTGATGGAGGACCGAAGCAGTTCTGACGTGCAAATCG----------------------------------------------
>Polypedilum  vanderplankei
-----------------------------------------------------TTCAATACTGGCG----------------GTTAAACG---CGCAGTGTGCACTTTTCTCTTAGTAAGACGCCGTGATCCATTAG-A-A-ATT-GATGCATGCAA---------AATGTATATT--GGGTCATCA--A-TAGG--CCA-GTAT-GAAGTTTA-----TCGG--AACA--AATGG-CGTGATCTTAT----------------AC--GGTCG--TGTGTATT-----GTCTGGT-AAGC-ATA--TTGTGT-----CCTG--TAATGACTGTCTGATGG--------------AT-TTTAAGGA--CG-ATATC--AC--T-GA-TGTTACG-----GC-ATCACTTAT-----------TTCGGTAAGAGAA-------CGATA-T--GT---GTC-TGATCAACGGRG-G-TTAAATTTGGGATACCTTTTGGACCCGTCTTGAAACACGGACCAAGGAGTCTATCTAGTATGCGAGTAAATGGA---------TAGTTTTTG-----AAATCTATTTGCATAATAAACTTGACTG-------TTTTTATGGGATTACGA--------GATTAGATACTCGCGTGTTT-GTCTCTTCCATCCCGGGGTATTT-TTA-T-CAA-----------------CATAT---------GCTTGC-----------------ATAT-GG-----AAAATATACCATGAGCACACTGGATACGACCCGAAAGATGGTGAACTATGCCTGATCAGGTCGAAGTCAGGGGAAACCCTGATGGAGGACCGAAGCAGTTCTGACGTGCAAATCGC---------------------------------------------
>Polypedilum (Pentapedilum)  sp.
-----------------------------------------------------TTCAATATTGC------------------CCTTAATCGGTCGCAATGTGCACTTTTCTCTTAGTAAGACGCCGTGATCCATTAG-A-A-ATT-GGTGCACGCCA---------AGTGCACAGT--GGGTCATCA--A-GAGG--CCG-GCGT-GAAGTTTA-----TCTG-GAACA--AATGG-CATGGTCTTTT----------------AC--GGCTG--TGTGTATT-----GTCTAGT-AAGC-GCG-TCCGTGT-----CCTG--CAATGACTGTCTGATGG--------------AT-TTTAGCGA-----CAATC--AATTTCGA-TGTCAATG----GC-ATCGACGCTYT---------CGAGTGTAACATT-------TGATG-T-------GTC-AGATCAACGGCG-G-TTAAATTTGGGATACCTTTTGGACCCGTCTTGAAACACGGACCAAGGAGTCTATCTAGTATGCGAGTAAATGGA---------TAGTTTATG-----AAATCTATTTGCATAATAAACGTGACTG---------TTTGTGGGACTACGA---------TTATAGCACATTTGTGGCTATTTTCTTCCATCCCGGGGTATTT-TTA-T-CAA-----------------CATAT---------GCTTGC-----------------ATAT-GG-----AAAATATACCATGAGCACACTGGATACGACCCGAAAGATGGTGAACTATGCCTGATCAGGTCGAAGTCAGGGGAAACCCTGATGGAGGACCGAAGCAGTTCTGACGTGCAAATCGG---------------------------------------------
>Polypedilum (Uresipedilum)  sp.
-----------------------CTAAAGAACCCAAATATCTAAACGGAGAAATTCAATATTACCTCAT------------------------CGTAATGTGCACTTTTCTCTTAGTAAGACGCCGTGATTCATTAG-A-A-ATT-GGTGTACGCCA---------AGTGCACAGT--GGGTCATCA--A-TAGG--CCG-GCAT-GAAGTTTA-----TCGG--AACA--AATGG-CGTGGTCTTTT----------------AC--GGTCG--CGTGTATT-----GTCTGGT-AAGC-ATG--CTGATA-----CCTG--CAATGACTGTCTGATGA--------------GT-TTTAAGGG--CCGATATC--AT--C-GA-TGCTTTT-----GC-ATCGGCG-------------CTTGTCGCAAATA-------CGATA-C--GT---GTC-TGATCAACGGCG-G-TTAAATTTGGGATACCTTTTGGACCCGTCTTGAAACACGGACCAAGGAGTCTATCTAGCGTGCAAGTAAATGGA---------TAATTGATG-----AAATCTATTTGCGTAATAAACGTGACTG--------TTTTATGGGATTACGA----------CTTGGGATGCTCGCGTCACTTGTCTTCCTTCCCGGGGTATTT-TCA-T-CCA-----------------CATAT--------GGGAGCAATTTC------------ATAT-GG-----AAAATATACCATGAGCACACTGGATGCGACCCGAAAGATGGTGAACTATGCCTGATCAGGTCGAAGTCAGGGGAAACCCTGATGGAGGACCGAAGCAGTTCTGACGTGCAAATCG----------------------------------------------
>Polypedilum  'K5'
-------------------------------------TATCTAAACGGAGAAATTCAATATTGCCC----------------CTCGCGGA---CGCAATGTGCACTTTTCTCTTAGTAAGACGCCGTGATCCATTAG-A-A-ATT-GGTGCACGCCA---------AGTGCACAGT--GGGTCACCA--A-TAGG--CCG-ACGT-GAAGTTTA-----TTCG-GAACA--AATGG-CGCAATCTTTT----------------AC--GGTCG--CGTGTATT-----GTCTGGT-AAGC-GCG--TCGATA-----CCTG--CAGTGACTGTCTGATGG--------------GT-TTTGGGGA--TT-GCATC--AA--T-GG-TGTTTCG-----GC-ACCAACGC------------GCTTCGCGTAGCT-------CGATG-T--AT---ATC-TGATCAACGGCG-G-TCAAATTTGGGATACCTTTTGGACCCGTCTTGAAACACGGACCAAGGAGTCTATCTAGTATGCGAGTAAATGGA---------TAGTCTGTTG----AAATCTATTTGCGCAACAAACATGACTG-------TTTTCATGGGATTACGA----CGATGCGGCCCCTYAAAAAGGCCGTTCGTCTTCCATCCCGGGGTATTT-TTG-T-CAA-----------------CATAT---------GCGCAAGC---------------GTAT-GG-----AAAATATACCATGAGCACACTGGATACGACCCGAAAGATGGTGAACTATGCCTGATCAGGTCGAAGTCAGGGGAAACTCTGATGGAGGACCGAAGCAGTTCTGACGTGCAAATCG----------------------------------------------
>Polypedilum prasiogaster
-----------------------------------------------------TTCAATATTACCC----------------TTAACC-----AGTAATGTGCACTTTTCTCTTAGTAAGACGCCGTGATCCATTAG-A-A-ATT-GGTGCACGCCA---------AGTGCACAGT--GGGTCATCA--A-TAGG--TCG-GYGC-GAAGTTTA-----TTGG--AACA--AATGG-CGTGATCTTTC----------------AC--GGTCG--CGTGTATT-----GCCTGGT-AAGC-GCG--TCGATA-----CCTG--CAATGACTGTCTGATGG--------------AT-TTTAAAGA--TCGTCACC--AA--T-GA-TGTCGTAAG---GC-ATCAACGC------------GTTCGCGCGTGCT-------CGGTG-C--GT---ATC-TGATCAACGGCG-G-TACCTTTTGGGATACCTTTTGGACCCGTCTTGAAACACGGACCAAGGAGTCTATCTAGTATGCGAGTAAATGGA------TAGTTATTG--------AAATCTATTTGCGCAATAAACGTGACTG-------TTTCAATGGGATTACGA------TTAGACGACCAGCGATBGTCGC-TTTTCTTCCTTCCCGGGGTATTT-TCA-T-CCA-----------------CACAT---------GCGCAAGC---------------ATGT-GG-----AAAATATACCATGAGCACACTGGATACGACCCGAAAGATGGTGAACTATGCCTGATCAGGTCGAAGTCAGGGGAAACCCTGATGGAGGACCGAAGCAGTTCTGACGTGCAAATCGC---------------------------------------------
>Rheotanytarsus  sp.1
-----------------------------------------------------TTCAATACCGAAT----------------TTAACA-----CTCGGTGTGCACTTTTCCCTTAGTAAGACGCCGTGATCCATTAG-A-A-ATT-GGTAGACGCCA----------GTCTATATT--TGGTCATCA--A-TGGG--TCC-GTAT-GAAGTTTA-----TTGG--AACA--AATGG-CGCGATCTTTC---------------AAC--GGTTG--TGTGTATT-----GTCTGGT-AAGC-ATA--CGGGTG-----CTCGTATTATGACTGTCTGATGG--------------AT-TTTAAAGA--TC-ATATC--AT--T-GA-TGTTTCG-----GC-ATCACTTGCCTT--------ATCGGCTAGTATT-------GGATA-T--GT---ATC-CGATCAACGGTG-G-TTAAATTTGGGATACCTTTTGGACCCGTCTTGAAACACGGACCAAGGAGTCTATCTAATGTGCGAGTAAATGGG----------TGTGAATA-----AAACCTATTTGCGTAATAAACGTAACTA--------TTTTATGGGATTACGA---------GTCTTATTTTAATCGATGA-GTCTCTTCCATCCCGGAGTACTT-TTA-T-CAA-----------------CATAT---------GCGCAAGT---------------ATAT-GG-----AAAGTATATCATGAGCATATTGGATACGACCCGAAAGATGGTGAACTATGCCTGATCAGGTCGAAGTCAGGGGAAACCCTGATGGAGGACCGAAGCAGTTCTGACGTGCAAATCGC---------------------------------------------
>Rheotanytarsus  sp. 2
-----------------------------------------------------TTCAATACCGACC----------------TTAACC-----CTCGGTGTGCACTTTTCCCTTAGTAAGACGCCGTGATCCATTAG-A-A-ATC-GGTAGACGCCC----------GTCTATATC--TGGTCATCA--A-TGGG--TCC-GCAC-GAAGTTTA-----TTGG--AACA--AATGG-CGCGGTCTTTC---------------AAC--GGCTG--TGTGTATT-----GTCTGGT-AAGC-GTG--CGGGTG-----CTCGTGTCATGACTGTCTGATGG--------------AT-TTTAACGA--CC-ATATC--AT--T-GA-TGTTTCG-----GC-ATCGCTCGCC----------GCAAGGCTAGTGT-------CGATA-T--GT---GTC-CGATCGACGGCG-G-TCAAATTTGGGATACCTTTTGGACCCGTCTTGAAACACGGACCAAGGAGTCTATCTAATGTGCGAGTAAATGGG----------TGCTAGA------AAACCTATTTGCGCAATAAACGTAACTA--------TTCGATGGGATTACGA-------------------GGCGAATGT-GTCTCTTCCATCCCGGAGTACTT-TCA-T-CCA-----------------CATAT---------GCGCAAGC---------------GTAT-GG-----AAAGTATATCATGAGCATATTGGATACGACCCGAAAGATGGTGAACTATGCCTGATCAGGTCGAAGTCAGGGGAAACCCTGATGGAGGACCGAAGCAGTTCTGACGTGCAAATCG----------------------------------------------
>Riethia  sp. 2
-----------------------------------------------------TTCAATACTGCCG----------------TTAAAA-----AGCAGTGTGCACTTTTCTCTTAGTAAGACGCCGTGATCCATTAG-A-A-ATT-GGTATGCGCCA----------GCATACATT--GGGTCATCA--A-TAGG--CCG-GCAT-GAAGTTTT-----TCGG--AACA--AATGG-CATGATCTTTT---------------TAC--GGTTG--TGTGTATT-----GTCTGGG-AAGC-ATG-TCCGTGT---TCCCTG--TAATGACTGTCTGATGG--------------AT-TTTAAAGA--TC-ATATT--AT--T-GA-TGTTCAG-----GC-ATCACTCG------------TTTCGATGAGAATTTA----TGATA-T--GT---GTC-TGATCGACGGCG-G-TTAAATTTGGGATACCTTTTGGACCCGTCTTGAAACACGGACCAAGGAGTCTATCTCGTATGCGAGTAAATGGA---------TAATTTATG-----AAATCTATTTGCATAAAAAACTTGACTG--------TTCAGTGGGATTACGA-----GAGACATTGCTAGCAATAGTTGT-CACTCCTCCATCCCGGAGTATTT-TCA-T-CAA-----------------CATGT---------GCCTCTCGGGGT-----------ACAT-GG-----AAAATATATCATGAGCACACTGGATACGACCCGAAAGATGGTGAACTATGCCTGATCAGGTCGAAGTCAGGGGAAACCCTGATGGAGGACCGAAGCAGTTCTGACGTGCAAATCG----------------------------------------------
>Riethia  sp. 3
------------------------------ACCCAAATATCTAAACGGAGAAATTCAATACTGCCC----------------TTAACC-----AGCAGTGTGCACTTTTCTCTTAGTAAGACGTCGTGATCCATTAG-A-A-ATT-GGTATACGCCA----------GTATACAGT--GGGTCATCA--A-TAGG--CCG-GCAT-GAAGTTTC-----TCGG--AACA--AATGG-CGCGATCCTTT----------------AC--GGTTG--YGTGTATT-----GTCTGGG-AAGC-GTG--YCGTGT-----TCTG--TAATGACTGTCTGATGG--------------AT-TTTAAAGA--CC-ATATT--AT--T-GA-TGTTTCG-----GC-ATCACCCATTT---------CGCGATGGGAGCG-------TGATA-T--GT---GTC-CGATCGACGGCG-G-TTAAATTTGGGATACCTTTTGGACCCGTCTTGAAACACGGACCAAGGAGTCTATCTAGTATGCGAGTAAATGGG---------TAGTTAATG-----AAACCTATTTGCAGAAAAAACTTGACTG--------TTCAGTGGGATTACGA-----GGGACTTTACTAGCAATAGTGGT-CCCTTCTCCATCCCGGAGTATTT-TCA-T-CAA-----------------CATGC---------GCCGTCAAAAGT-----------GCAT-GG-----AAAATATATCATGAGCACACTGGATACGACCCGAAAGATGGTGAACTATGCCTGATCAGGTCGAAGTCAGGGGAAACCCTGATGGAGGACCGAAGCAGTTCTGACGTGCAAATCG----------------------------------------------
>Riethia  sp. 4
--------------------------AAGAACCCAAATATCTAAACGGAGAAATTCAATACTGCCC----------------TTAACC-----AGCAGTGTGCACTTTTCTCTTAGTAAGACGTCGTGATCCATTAG-A-A-ATT-GGTATACGCCA----------GTATACAGT--GGGTCATCA--A-TAGG--CCG-GCAT-GAAGTTTC-----TCGG--AACA--AATGG-CGCGATCCTTT----------------AC--GGTTG--TGTGTATT-----GTCTGGG-AAGC-GTG--CCGTGT-----TCTG--TAATGACTGTCTGATGG--------------AT-TTTAAAGA--CC-ATATT--AT--T-GA-TGTTTCG-----GC-ATCACCCATTT---------CGCGATGGGAGCG-------TGATA-T--GT---GTC-CGATCGACGGCG-G-TTAAATTTGGGATACCTTTTGGACCCGTCTTGAAACACGGACCAAGGAGTCTATCTAGTATGCGAGTAAATGGG---------TAGTTAATG-----AAACCTATTTGCAGAAAAAACTTGACTG--------TTCAGTGGGATTACGA-----GGGACTTTACTAGCAATAGTGGT-CCCTTCTCCATCCCGGAGTATTT-TCA-T-CAA-----------------CATGC---------GCCGTTAAAAGT-----------GCAT-GG-----AAAATATATCATGAGCACACTGGATACGACCCGAAAGATGGTGAACTATGCCTGATCAGGTCGAAGTCAGGGGAAACCCTGATGGAGGACCGAAGCAGTTCTGACGTGCAAATCG----------------------------------------------
>Riethia stictoptera
-----------------------------------------------------TTCAATACTGCCG----------------TTAAAA-----AGCAGTGTGCACTTTTCTCTTAGTAAGACGTCGTGATCCATTAG-A-A-ATT-GGTATGCGCCA----------GCATACATT--GGGTCATCA--A-TAGG--CCG-GCAT-GAAGTTTT-----TCGG--AACA--AATGG-CACGATCTTTT---------------TAC--GGTTG--TGTGTATT-----GTCTGGG-AAGC-ATG-TCCGTGT---TCCCTG--TAATGACTGTCTGATGG--------------AT-TTTAAAGA--TC-ATATT--AT--T-GA-TGTTCAG-----GC-ATCACTCGTTT---------CGATGAGAATTTA-------TGATA-T--GT---GTC-TGATCGACGGCG-G-TTAAATTTGGGATACCTTTTGGACCCGTCTTGAAACACGGACCAAGGAGTCTATCTAGTATGCGAGTAAATGGA------T---AATTTATG-----AAATCTATTTGCATAAGAAACTTGACTG--------TTATGTGGGATTACGA-----GAGACATTGCTAGCAATAGTTGT-CACTCCTCCATCCCGGAGTATTT-TCA-T-CAA-----------------CATGT---------GCCTCTCKCGGGGT---------ACAT-GG-----AAAATATATCATGAGCACACTGGATACGACCCGAAAGATGGTGAACTATGCCTGATCAGGTCGAAGTCAGGGGAAACCCTGATGGAGGACCGAAGCAGTTCTGACGTGCAAATCGG---------------------------------------------
>Shangomyia impectinata
-----------------------------------------------------TTCAGCATTACC-----------------GTTAAA-----AGTAATGTGCACTTTTCTCTTAGTAAGACGCCGTGATCCATTAG-G-A-ATT-TATATGTCGCC------TTGCGCATATAGT-CTGGTCGCCA--A-TAGA--TTG-GTAT-AAAGTTCA-----TTGC--TGCA--AATGC-TTGTGTCTTTC---------------AAC--GGCTC--AATATATT-----GCGCAGT-GAGT-GTG--CCATAA-----TCTG--ATGTGACTGTCTGATGG--------------AT-TTTAGAGA--CTGCTGTT--AC--T-AA-TGCTTT------GC-ATTACTCA------------TTTCGATGAGAGT-------TGACA-T--G----GTC-CGATCGACGGCG-GTATTTCTTTGGGATACCTTATCCACACGTCTTGAAACACGAACTAAGGAGTCTATCTAGTGTGCGAGTAAATGGG----------CATATTAT-----AAACCTATTTGCATAATAAACTTGACTG---------TTTATGGGATTACGA-------------------GTCGATTAT-GATTCTTCCATCCCGGGGTATTT-TCA-T-CAA-----------------CATAT---------GTGCGCAAGTAT-----------ATAT-GG-----AAAATATACCATGAGCAGACTGGATACGACCCGAAAGATGGTGAACTATGCCTGATCAGGTTGAAGTCAGGGGAAACCCTGATGGAGGACCGAAGCAGTTCTGACGTGCAAATCGn---------------------------------------------
>Skusella  sp. 1
-----------------------------------------------------TTCAATACTACC-----------------GTCAAG-----CGTAGTGTGCACTTTTCTCTCAGTAAGACACCGTGATCCATTAG-A-A-ATT-GATGCGTGCT----TTATGCAGCGCATATT--GGGTCATCGCCA-TAGG--CCA-ATAT-GAAGTTTA-----TTCG-GAACA--AATGG-TGTGGTCCTTT---------------AAC--GGCCG--CTCGTATT-----GTCTGGT-AAGC-ATATTGTGTGT-----CCTG--TAATGACTGTCTGATGG--------------AT-TTTAGAGA--TC-ATATT--ACTGT-GG-TGCCATTTGTT-GT-ACCAACACACTCT-------CATCAGTGTGCAC-------GAATA-T--GT---ATC-CGATCGACGGTGTA-TTAAATTTGGGATACCTTTTGGACCCGTCTTGAAACACGGACCAAGGAGTCTATCTAGTATGCGAGTAAATGGG------TATTGTTTCAATG----AAACCTATTTGCATAAGAAACTTGACTG---TTGTACAATATGGGATTACGTTATATGTGTTCGTGTCATTCGAACATAT-ATTTCCTCCATCCCGGAGTATTT-TCA-TTCAA-----------------CATAT---------GCCGGTCAAAAAGC---------ATAT-GG-----AAAGTATATCATGAGCACACTGGATACGACCCGAAAGATGGTGAACTATGCCTGATCAGGTTGAAGTCAGGGGAAACTCTGATGGAGGACCGAAACAGTTCTGACGTGCAAATCG----------------------------------------------
>Skusella  sp. 2
-----------------------CTAAAGAACCCAAATATCTAAACGGAGAAATTCAATACTACC-----------------GTTAAA-----CGTAGTGTGCACTTTTCTCTTAGTAAGACGCCGTGATCCATTAG-A-A-ATT-GATGCATGTTT-----AAGCAGTGCATATT--GGGTCATCA--A-TAGG--CCA-ATAT-GAAGTTTA-----TTCG-GAACA--AATGG-CATAATCTTTT---------------TAC--GGTTG--TGTGTATT-----GTCTGGT-AAGC-ATA--TTGTGT--TTTCCTG--TAATGACTGTCTGATGG--------------AT-TTTAAAGA--TT-ATATT--AT--T-GA-TGCTATAC----GC-ATCACATGCT----------TTATTGTGTGTTTATT----TGATA-T--AT---ATC-TGATCAACGGTG-G-TTAAATTTGGGATACCTTTTGGACCCGTCTTGAAACACGGACCAAGGAGTCTATCTAGTATGCGAGTAAATGGG---------TAGTTTATG-----AAACCTATTTGCATAAGAAACTTGACTG-----TTATTTAATGGGATTACGA-----TATATGTTTTTGTTACGAAAATATATTTCTTCCATCCCGGAGTATTT-TCA-T-CAA-----------------CATATGGCCCGGTTAAAAAGGTT--------------ATAT-GG-----AAAATATATCATGAGCACACTGGATACGACCCGAAAGATGGTGAACTATGCCTGATCAGGTTGAAGTCAGGGGAAACTCTGATGGAGGACCGAAACAGTTCTGACGTGCAAATCG----------------------------------------------
>Stempellina  sp. 1
--------------------------------CCAAATATCTAAACGGGGAAATTCAATACTAAGCG---------------TTAAAA-----CTTAGTGTGCACTTTTCCTTTAGTAAGACATCGTGATCCATTAG-A-A-ATT-GATGTACGCCA---------TGTGCATATT--AGGTCATCA--A-TGAG--CCG-ACGT-GAAGTTTA-----TCGG--AACA--AATGC-TATGATCTTTC---------------AAC--GGTCG--TATATATT-----GTCTGGT-AAGC-GCG--TCGATA-----CTCG--CTATGACTGTCTGATGG--------------AT-TTTAAAGG--CCGATATC--AT--T-AA-TGTTAAG-----GC-ATTACATAC-----------GCAAGTATGAATA-------CGATA-C--GT---GCC-CGATCAACGATG-G-TTAAATTTGGGATACCTTTTGGACCCGTCTTGAAACACGGACCAAGGAGTCTATCTAATGTGCGAGTAAATGAG---------TAGTTTATG-----AAACTTATTTGCATAATAAACTTGACTG---ATTCATTCAATGGGATTACGA--------GAATGGCTACGCAAGTGGTT-ATCTCTTCCATCCCGGGGTATTT-TCA-T-CAA-----------------CATAC---------GAGCAATC---------------GTAT-GG-----AAAATATACCATGAGCACATTGGATACGACCCGAAAGATGGTGAACTATGCCTGATCAAGTTGAAGTCAGGGGAAACCCTGATGGAGGACTGAAGCAGTTCTGACGTGCAAATCG----------------------------------------------
>Stempellina  sp. 2
--------------------------------CCAAATATCTAAACGGGGAAATTCAATACTAAAC----------------TTAACA-----CTTAGTGTGCACTTTTCCCTTAGTAAGACATCGTGATCCATTAG-A-A-ATT-GATGTACGCCA---------TGTGCATATT--AGGTCATCA--A-TGAG--CCG-GCAC-GAAGTTTA-----TCGG--AACA--AATGC-TGCGATCTTTC---------------AAC--GGTCG--TATATATT-----GTCTGGT-AAGC-GTG--TCGATA-----CTCG--CTATGACTGTCTGATGG--------------AT-TTTAAAGG--CCGATATC--AT--T-GA-TGTTACG-----GC-ATCACATAT-----------GCAAATATGAATA-------CGATA-C--GT---GCC-CGATCAACGATG-G-TTAAATTTGGGATACCTTTTGGACCCGTCTTGAAACACGGACCAAGGAGTCTATCTAATGTGCGAGTAAATGAG---------TAGTTTATG-----AAACTTATTTGCATAATAAACTTGACTG---ATTATCTCTATGGAATTACGA----GAATGGCTGTGTTTACGCACGGTC-CTCTCTTCCATTCCGGGGTATTT-TCA-T-CAA-----------------CATAT---------GAGCAATC---------------ATAT-GG-----AAAATATACCATGAGCACATTGGATACGACCCGAAAGATGGTGAACTATGCCTGATCAAGTTGAAGTCAGGGGAAACCCTGATGGAGGACTGAAGCAGTTCTGACGTGCAAATCG----------------------------------------------
>Stenochironomus  sp. 2
-----------------------------------------------------TTCAATACCATT-----------------ATTAAA-----TATGGTGTGCACTTTTCTCTTAGTAAGACGCTGTGATTCATTAG-A-A-ATT-GATACAATTTA---------ATTGTATATT--GGGTCATCA--A-TAGG--CTA-ATGT-GAAGTTTA-----TTCG-GAATA--AATGA-GTCGATCTTTA----------------AC--GGTTG--ATTGTATT-----ATCTGGT-AAGC-ATA--TTGGTA-----CCTG--TAATGACTGTCTGATGA--------------GT-TTTATGGA--TG-TCATT--AT--T-AA-TGTTACG-----GC-ATTAACCTCG----------TCAAGAGGTAATA-------TGATGAT---T---GTC-CGATCAACGGCG-G-TTAAATTTGAGATACCTTTTGGACCCGTCTTGAAACACGGACCAAGGAGTCTATCTAGTATGCGAGTAAATGGA----------TATAGTA------AAATCTATTTGCATAATAAACTTGACTG--------TTTTATGGGATTACGA-----------TTAATCGATTTATCGAT-TTTTCTTCCATCCCGGGGTATTT-TTA-T-CAA-----------------CATAT---------GCTTGC-----------------ATAT-GG-----AAAATATACCATGGGCACACTGGATACGACCCGAAAGATGGTGAACTATGCCTGATCAGGTCGAAGTCAGGGGAAACCCTGATGGAGGACCGAAGCAGTTCTGACGTGCAAATCG----------------------------------------------
>Stenochironomus  sp. 3
-----------------------------------AATATCTAAACGAAGAAATTCAATACCATT-----------------ATAATA-----TATGGTGTGCACTTTTCTTTTAGTAAGACGCCGTGATTCATTAG-A-A-ATT-GATACAATTTA---------ATTGTATATT--GGGTCATCA--A-TAGG--CTA-ATAT-GAAGTTTA-----TTTG-GAATA--AATGT-TTTAATCTTTC----------------AC--GATTA--ATTGTATT-----ATCTGGT-AAGC-ATA--TTAATA-----CCTG--TAATGACTGTCTGATGA--------------AT-TTTAATGA--TA-TTATT--AT--T-AA-TGCTTTAT----GC-ATTACCTTTT----------ATTAAAAGGAATT-------AAATAAT---T---ATC-TGATCAACGGCG-G-TTAAATTTGAGATACCTTTTGGACCCGTCTTGAAACACGGACCAAGGAGTCTATCTAATATGCGAGTAAATGGA----------TATAGTA------AAATCTATTTGCATAATAAACTTGACTG-------TTTTTATGGGATTACGA--------TTAATATATTTATAATATAT-TTTTCTTTCATCCCGGGGTATTT-TTA-T-CAA-----------------CATAT---------GCTTGC-----------------ATAT-GA-----AAAATATACCATGAGCATATTGGATACGACCCGAAAGATGGTGAACTATGCCTGATCAGGTCGAAGTCAGGGGAAACCCTGATGGAGGACCGAAGCAGTTCTGACGTGCAAATCG----------------------------------------------
>Stenochironomus  sp. 4
-------------------------------------TATCTAAACGGAGAAATTCAATACCATAT----------------TTA--------TATGGTGTGCACTTTTCTCTTACTAAGACGCCGTGATCCATTAG-A-A-ATT-GATACAATTTA---------ATTGTATATT--GGGTCATCA--A-TAGG--CCA-ATGT-GANGTTTA-----TTCG-GAATA--AATGA-TTCGATCCTTA----------------AC--GGTTG--AATGTATT-----ATCTGGT-AAGC-GCG--TTGGTA-----CCTG--TAATGACTGTCTGATGG--------------AT-TTTAAAGA--TA-TCNTC--AT--T-AA-TGTTACG-----GC-ATTATCCAT-----------TCATTTGGAATTT-------GGCGA----TT---ATC-TGATCAACGGCG-G-TCAAATTTGAGATACCTTTTGGACCCGTCTTGAAACACGGACCAAGGAGTCTATCTAGTATGCGAGTAAATGGA----------TATAGTA------AAATCTATTTGCACAATAAACTTGACTG--------TTTAATGGGATTACGA------TTAATGGATCCACAAGATTCAT-TTTTCCTCCATCCCGGGGTATTT-TTG-T-CAA-----------------CATAT---------GCGCAAGT---------------ATAT-GG-----AAAATATACCATGGGCACACTGGATACGACCCGAAAGATGGTGAACTATGCCTGATCAGGTCGAAGTCAGGGGAAACCCTGATGGAGGACCGAAGCAGTTCTGACGTGCAAATCG----------------------------------------------
>Stenochironomus  sp. 5
--------------------------------CTCAATATCTAAACGGAGAAATTCAATACCATA-----------------TTTA-------TATGGTGTGNNNNNNNCTCTNNCTNAGACGCCNNNNTCNATNNN---ANATT-GATNCAATNTA---------NTTGTNTNTT--GGGTNNNCN--A-TNGG--CCA-NNGT-GANGTTTA-----TTCN-NNATA--AATGA-TTNNNTCCTTN----------------NN--GGTNG--NNTGNATN-----ATCTGNN-NNGC-NCG--NTNGTN-----CCTG--NNNNGACTGTCTGANGG--------------AT-TTTAAAAANATN-NTCCT------T-NA-TGTTNNG-----GC-CTTNTCC-------------ATCCTTTNGNANT-------TGNNGAT---T---ATC-TGATCAACGGCG-G-TTAAATTTGAGATACCTTTTGGACCCGTCTTGAAACACGGACCAAGGAGTCTATCTAGTATGCGAGTAAATGGA------T-ATAGTA---------AAATCTATTTGCACAATAAACTTGACTG--------TTTAATGGGATTACGA------TTAATGGATCCACAAGATTCAT-TTTTCCTCCATCCCGGGGTATTT-TTG-T-CAA-----------------CATAT---------GCGCAAGT---------------ATAT-GG-----AAAATATACCATGGGCACACTGGATACGACCCGAAAGATGGTGAACTATGCCTGATCAGGTCGAAGTCAGGGGAAACCCTGATGGAGGACCGAAGCAGTTCTGACGTGCAAATCG----------------------------------------------
>Stictochironomus  sp. 1
-----------------------------------AATATCTAAACGGAGAAATTCAATACTAC------------------CCAAAA-----AGTAGTGTGCACTTTTCTCTTAGTAAGACGTCGTGATCCATTAG-A-A-ATT-GATGCATGCCA---------AATGTATAGT--GGGTCATCA--A-TAGA--CCA-GTGT-GAAGTTTA-----TCGG--AACA--AATGG-CATAATCTTTT----------------AC--GGTTG--TGTGTATT-----GTCTGGT-AAGC-ATG--CTGTGT-----TCTG--TAATGACTGTCTGATGG--------------AT-TTTAAAGG--CA-ATATC--AT--T-GA-TGTTACG-----GC-ATCAACCA------------CGCAAGTGGTATT-------AGATA-T--TT---GTC-TGATCAACGGCG-G-TTAAATTTGGGATACCTTTTGGACCCGTCTTGAAACACGGACCAAGGAGTCTATCTAGTATGCGAGTAAATGGA---------TAGTTTAGTG----AAATCTATTTACGTAATAAACTTGACTG------TTTTYCAGGGAATWMCAA-----------TAAWKGGYTTTTTGTCATTTRTCTTCCATCCCGGGGTATTT-TCA-T-CAA-----------------CATAT---------GCCGTTAAAAAGT----------ATAT-GG-----AAAATATACCATGAGCACACTGGATACGACCCGAAAGATGGTGAACTATGCCTGATCAGGTCGAAGTCAGGGGAAACCCTGATGGAGGACCGAAGCAGTTCTGACGTGCAAATCG----------------------------------------------
>Stictochironomus  sp. 2
-----------------------------------------------------TTCAATACTAC------------------CCAAAA-----AGTAGTGTGCACTTTTCTCTTAGTAAGACGTCGTGATCCATTAGAA-A-AAT-GATGCATTCAA---------AATGTATGGT--GGGTCATCA--A-TAGG--CCA-GTAT-GAAGTTTG-----TCCG-GAACA--AATGG-CATGATCTTTT----------------AC--GGTTG--TGTGTATT-----GTCTGGT-GAGC-ATG--CTGTGT-----ACTG--TAATGACTGTCTGATGG--------------AT-TTTAAAGA--CA-ATATC--AA--C-AA-TGTTACG-----AC-ATTGACCA------------CGCAAGTGGTATT-------CGATA-T--TT---GTC-CGATCAACGGCG-G-TTAAATTTGGGATACCTTTTGGACCCGTCTTGAAACACGGACCAAGGAGTCTATCTAGTATGCGAGTAAATGGA---------TAGTTTAGTG----AAATCTATTTGCATAATAAACTTGACTG------TTTTTCATGGGAATACGA--------TAAATAGCACGCAAGTGTCATTTGTCTTCCTTCCCGGGGTATTT-TTG-T-CAA-----------------CATAT---------GCCGTTAAAAAGT----------ATAT-GG-----AAAATATACCATGAGCATACTGGATACGACCCGAAAGATGGTGAACTATGCCTGATCAGGTCGAAGTCAGGGGAAACCCTGATGGAGGACCGAAGCAGTTCTGACGTGCAAATCGG---------------------------------------------
>Sublettea  sp.
-----------------------------------------------------TTCAATACCA-------------------AGTAAT-----TTTGGTGTGCACTTCTCCCTTAGTAAGACGCCGTGATCCATTAG-A-A-ATT-GGTAGATTCCA----------ATCTACATT--GGGTCATCA--A-TGGG--CTT-GCAT-GAAGTTTA-----TTGG--AACG--AATGG-CATAATCTTTC---------------AAC--GGTTG--TGTGTATT-----GTCTGGT-AAGC-GTG--CGAGTA-----CTCG--TAATGACTGTCTGATGG--------------AT-TTTAAAGA--TC-ATATT--AT--T-GA-TGTTACG-----GC-ATCACTCG------------TTTTTACGAGAAT-------GAATA-T--GT---ATC-CGATCAACGGCG-G-TTCAATTTGGGATACCTTTTGGACCCGTCTTGAAACACGGACCAAGGAGTCTATCTAATGTGCGAGTAAATGGG----------TACATGTTG----AAACCTATTTGCGTAATAAACGTAACTA--------TTTTATGGGATTACGA-----------------GTTAATTATAT-AATTCTTCCATCCCGGAGTACTT-TTA-T-CAA-----------------CATAT---------GCGCAAGT---------------ATAT-GG-----AAAGTATATCATGAGCATATTGGATACGACCCGAAAGATGGTGAACTATGCCTGATCAGGTCGAAGTCAGGGGAAACCCTGATGGAGGACCGAAGCAGTTCTGACGTGCAAATCG----------------------------------------------
>Tanytarsus  sp.
-----------------------------------------------------TTCAATACTGAAC----------------TTAACA-----CTCAGTGTGCACTTCTCTCTTAGTAAGACGCCGTGATCCATTAG-A-A-ATT-GGTGGACACCA----------GTCCATATG--AGGTCATCA--A-TGAG--CTC-GTGC-GAAGTTTA-----TCGG--AACA--AATGG-CGCGATCCTTC---------------AAC--GGTTG--TGTGTATT-----GTCTGGT-AAGC-GTG--CGAGTA-----CTCG--CAATGACTGTCTGATGG--------------AT-TTTAAAGA--TC-ATRTC--AC--T-GA-TGTCTAG-----GC-ATCACTCGC-----------TTCGGCGAGAATA-------CGATA-T--GT---ATC-CGATCAACGGCG-G-TCAAATTTGGGATACCTTTTGGACCCGTCTTGAAACACGGACCAAGGAGTCTATCTAATGTGCGAGTAAATGGG---------TAGCTTATG-----AAACCTATTTGCGCAATAAACGTAACTA--------TTTTATGGGATTACGA-------------------GGCGAGTGT-GTCTCTTCCATCCCGGAGTATTT-TCA-T-CAA-----------------CATAT---------GCGCAAGC---------------ATAT-GG-----AAAATATATCATGAGCATATTGGATACGACCCGAAAGATGGTGAACTATGCTTGATCAGGTCGAAGTCAGGGGAAACCCTGATGGAGGACCGAAGCAGTTCTGACGTGCAAATCG----------------------------------------------
>Undet Chironomini  sp. 1
-----------------------------------------------------TTCAATACTGTTGGGC-------------GTCAAAAACTCAATAGTGTGCACTTTTCTCTTAGTAAGACATCGTAATCCATTAG-A-A-ATT-GATGCATACAA---------AATGTATATT--GGGTCATCA--A-AAGG--CCG-GCAT-GAAGTTTA-----TACG-GAATA--AATGG-CATGATCTTTT---------------TAC--GGTCG--TGTGTATT-----ATCTGTT-AAGC-GTG--CCGTGT-----CCTG--TAATGACTGTCTGATGG--------------AT-TTTAAAGA--CG-ATATC--AC--T-AA-TGTTACG-----GC-ATTACACAT-----------TTCGGTGTGAGTT-------GGATA-T--GT---GTC-TGATTAACGATG-G-TTAAATTTGGGATACCTTTTGGACCCGTCTTGAAACACGGACCAAGGAGTCTATCTAGTATGCGAGTAAATGGA---------TAGTTTATG-----AAATCTATTTGCGCAATAAACGTAACTG----TTCATTCAATGGGAATACGA-------TAAATAATTGTTAAAGATTAT-TCATCTTCCATCCCGGAGTATTT-TCG-T-CAA-----------------CATAT---------GCGCAAGC---------------ATAT-GG-----AAAATATATCATGAGCACACTGGATACGACCCGAAAGATGGTGAACTATGCCTGATCAGGTCGAAGTCAGGGGAAACCCTGATGGAGGACCGAAGCAGTTCTGACGTGCAAATCG----------------------------------------------
>Xestochironomus  sp. nov
-------------------------------CCCAAATATCTAAACGGAGAAATTCAATACCATATA---------------TTTATA-----TATGGTGTGCACTTTTCTCTTAGTAAGACATCGTGATCCATTAG-A-A-ATT-GATACATACAA---------AATGTATATT--AGATCATCA--A-TAGG--CTA-ATAT-GAAGTTTA-----TTCG-GAATA--AATGG-CAGGATCTTTA----------------AC--GGTCT--TGTATATT-----ATCTGGT-AAGC-ATA--TTAATA-----CCTG--TAATGATTGTCTGATGG--------------AT-TTTAAGGA--TG-ATATT--AT--T-AA-TGTTTTACG---GC-ATTACTCGTT----------TTATCGCGAGATT-------TGATA-T--CT---ATC-TGATCAACGGTG-G-TTAAATTTGGGATACCTTTTGGACCCGTCTTGAAACACGGACCAAGGAGTCTATCTAGTATGCAAGTAAATGGA----------TATAATA------AAATCTATTTGCATAATAAACTTAACTG------TTATATATGGGATTACGT-------TAAATATGTAGTAATATATAT-TTTACTTCCATCCCGGGGTATTT-TTA-T-CAA-----------------CATAT---------ACGCAAGT---------------ATAT-GG-----AAAATATACCATGAGCATACTGGATACGACCCGAAAGATGGTGAACTATGCCTGATCAGGTCGAAGTCAGGGGAAACCCTGATGGAGGACCGAAGCAGTTCTGACGTGCAAATCG----------------------------------------------
>Xiaomyia  sp.
----------------------------GAACCCAAATATCTAAACGGAGAAATTCAATGTTACTT----------------TTAAAG-----AGTCGCATGCACTTTTCTCTTAGTAAGACGCCGTGATCCATTAG-A-A-ATT---TATGTGTCAATATGAGCATATAG---TT--TGGTCATCA--ATGGGG--ACA-GCAT-AAAGTTCA-----TTGA--AATA--AGTAT-CTTAGTCTTTC---------------AAC--GGCAA--GGAATGTT-----ATTCGGT-GAGT-TTG--TTGTCA-----TCCG---TATGACTGTCTGATGG--------------AT-TTTAGAGA--TG-ATATT--AT--C-AG-TGCATTC-----GC-ACTGCTCGTCC---------TGTACGAGAATAT-------GAATA-T--CT---ATC-CGATCAACGGCG-GTTTTATTTTGGGATACCTTTATTACCCGTCTCGAAACACGGATCAAGGAGTCTATCTAGTCTGCGAGTAAATGGGTTAATTTATTATTAACT------AAACCTATTTGCAGAATAAACTTAACTT------TATTTTATGGGATTACGA-------GTCTTTTATACGAATGTATAT-GGCTCTTCCATTCCGGGGTATTT-TCA-T-CAA-----------------CATAT---------GTGCGCAAGTAT-----------ATAT-GG-----AAAATATACCATTAGCAAACTGGATACGACCCGAAAGATGGTGAACTATGCCTGATCAGGTTGAAGTCAGGGGAAACCCTGATGGAGGACCGAAGCAGTTCTGACGTGCAAATCG----------------------------------------------
>Xylochironomus kakadu
-----------------------CTAAAGAAGTCAAATATCTAAACGGAGAAATTCAATACTA-------------------ACCAAAA----ATTAGTGTGCACTTTTCTCTTAGTAAGACGCCGTGATCCATTAG-A-A-ATT-GATATACGTCA---------AGTATATATT--GGACCGTCA--A-TAGG--CTA-ATGT-GAAGTTTA-----TTCG-GAACA--AATGA-AATAATCTTTT----------------AC--GGTTG--TTTGTATT-----GTCTGGT-AAGC-GCA--TTATGT----TTCTG--TAACGGTTGTCTGATGG--------------AT-TTTAAAGATTTT-GCATC--AA--T-GA-TGTTACG-----GC-ATCACTTAATTT--------TTTTAAGAATTTA-------TGATG-T--GT---ATC-TGATCAACGGCG-G-TTAAATTTGACATACCTTTTGGACCCGTCTTGAAACACGGACCAAGGAGTCTATCTAGTATGCGAGTAAATGGA------T---AGTTTATG-----AAATCTATTTGCATAATAAACTTGACTG----TTATTTTCATGGGACTACGA---TTAATGATGATTCAAAAGATCATTT-TAGTCTTCCATCCCGGGGTATTT-TTA-T-CAA-----------------CATAT---------GCCGTTAAAAAGT----------ATAT-GG-----AAAATATACCATGAGCACACTGGATACGACCCGAAAGATGGTGAACTATGCCTGATCAGGTCGAAGTCAGGGGAAACTCTGATGGAGGACCGAAGCAGTTCTGACGTGCAAATCG----------------------------------------------
>Zavreliella  sp.
-----------------------------------------------------TTCAATACTATC-----------------GTTAAA-----CATAGTGTGCACTTTTCTCTTAGTAAGACGCCGTGATCCATTAG-A-A-ATT-GGTACATGCAG---TAATGTAGTGTATAAT--GGGTCATCA--A-TAGG--CCA-ATAT-GAAGTTTA-----TTCG-GAACA--AATGG-CATAATCTTAT----------------AC--GGTTG--TGTGTATT-----GTCTGGT-AAGC-ATA--TTGTGT---TTCCTG--TTATGACTGTCTGATGG--------------AT-CTTAAAGA--TT-GTATC--AT--T-GA-TGTCGTAAG---GC-ATCAGGTTA-----------TTTTCGAATAATTTA-----TGATA-T--AT---ATC-CGATCAACGGTG-G-TTAAATTTGGGATACCTTTTGGACCCGTCTTGAAACACGGACCAAGGAGTCTATCTAGTATGCGAGTAAATGGA---------TAGCTTATG-----AAATTCATTTGCGTAAGAAACTTGACTG------TTGTGTGTGGGATTACGA-GTATGTTTGTCTCCTTCATTGGTGACCATTCTCCTCCATCCCGGGGTATTT-TCA-T-CAA-----------------CATAT---------GCCGTTAAAAGT-----------ATAT-GG-----AAAATATACCATGAGCATACTGGATGCGACCCGAAAGATGGTGAACTATGCCTGATCAGGTTGAAGTCAGGGGAAACCGTGATGGAGGACCGAAGCAGTTCTGACGTGCAAATCGA---------------------------------------------
>Diamesa   sp.
-----------------------------------------------------TTCAATATTGCTGGCG-------------GTTAAACGTG-AGCAATGTGCACTTTTCTCTTAGTAAGACGTTGTGATCCATTAG-G-A-ATT-GATAGTGTCAA-----------CTATTATT--GGGCTACCA--A-TAGA--CCT-GTAT-GAAGTTTA-----TCAATTGGCA--AATAA-TCCGATCGTTT----------------AT--GGTTG--TATATATT-----GTCTGGT-AAGC-GTA--TGGTGT-----TCTG--GTGTAGCTGCCTGATGG--------------AT-TTTAAAGG--TC-ACATC--AT--T-AA-TGTTTCG-----GC-ATTACCCAT-----------TCGTGGGAGATAT-------TGATA-T--GT---ACC-CGATCAACAGCG-G-TCAAATTTGGGATACCTTTAAGACCCGTCTTGAAACACGGACCAAGGAGTCTATCTAGTATGCAAGTAAATGGG------T----ATAAT-------AAACCTATTTGCGTAAATAACTTGACTA--------TTCAATGGGATTACGA---------ATTGAAAGCAGCAATGCTT-GGTTCCTCCATCCCGGGGTATTT-TTA-T-CAA-----------------CATAT---------GCTTGC-----------------ATAT-GG-----AAAATATACCATGAGCATACTGGATATGACCCGAAAGATGGTGAACTATGCCTGATCAGGTTGAAGTCAGGGGAAACCCTGATGGAGGACCGAAGCAATTCTGACGTGCAAATCG----------------------------------------------
>Harrisonina petricola
--------------------AACCTAAAGAACTCAAATATCTAAACGGAGAAATTCAATACTGTC-----------------GTTAAA-----CACGGTGTGCACTTTTCTCTTAGTAAGACGTTGTGATCCATTAG-G-A-ATT-GATATCTGTAT---------TGATATTATT--GGGCTACCA--A-TAGA--CCG-CTAT-GAAGTTCA-----TCTATTGGCA--AATAA-TACAATCGTTT----------------AT--GGTTG--TGTATATT-----GTCGGGT-GAGC-ATA--GCGTGT-----TCTG--GTGTAGCTGCCTGATGG--------------AT-TTTAAAGG--TC-ATATC--AC--T-AA-TGTTACG-----GC-ATTACCC-------------CGTTTACGGGGCTCGT----GGATA-T--GT---TCC-CGATCAACAACG-G-TTAAATTTGGGATACCTTTGGGACCCGTCTTGAAACACGGACCAAGGAGTCTATCTAGTATGCAAGTAAATGGG----------CATATT-------AAACCTATTTGCGTAAATAACTTGACTG-----------TATGGGATTACGA----------ATTCAAATCAGCAATGATTGGTTCCTCCATCCCGGGGTATTT-TTA-T-CAA-----------------CATAT---------AAGCAATT---------------ATAT-GG-----AAAATATACCATGAGCATACTGGATATGACCCGAAAGATGGTGAACTATGCCTGATCAGGTTGAAGTCAGGGGAAACCCTGATGGAGGACCGAAGCAATTCTGACGTGCAAATCG----------------------------------------------
>Heptagyia annulipes
------------------------------ACTCAAATATCTAAACGGAGAAATTCAATACTGTC-----------------GTTAAA-----CACAGTGTGCACTTTTCTCTTAGTAAGACGTTGTGATCCATTAG-G-A-ATT-GATGCCTGTAT--------AGGGTATCATT--GGGCTACCA--A-TAGA--CCT-CTAT-GAAGTTCA-----CTAA-GTGCA--AACAA-TACGATCGTTT----------------AT--GATTG--TGTACATT-----GTCTGGT-GAGC-ATA--GGGTGT-----TCTG--GTGTAGCTGCCTGATGG--------------AT-TTTAAAGG--TC-ACATC--AC--T-AA-TGTTTCG-----GC-ATTACC--------------CCTACGGGGGAGT-------GGATA-T--GT---ACC-CGATCAACAACG-G-TTAAATTTGGGATACCTTTGGGACCCGTCTTGAAACACGGACCAAGGAGTCTATCTAGTATGCAAGTAAATGGG----------CATATG-------AAACCTATTTGCGTAAATAACTTGACTG-----------TATGGGATTACGA----------ATTCAAATCAGCAATGATTGGTTCCTCCATCCCGGGGTATCT-TTA-T-CAA-----------------CATAT---------AAGCAATT---------------ATAT-GG-----AAGATATACCATGAGCATACTGGATATGACCCGAAAGATGGTGAACTATGCCTGATCAGGTTGAAGTCAGGGGAAACCNTGATGGAGGACCGAAGCAATTCTGACGTGCAAATCGT---------------------------------------------
>Limaya  sp.
-----------------------------------------------------TTCAATACTGTC-----------------GTTAAA-----CATGGTGTGCACTTTTCTCTTAGTAAGACGTTGTGATCTATTAG-G-A-ATT-GATATCTGTAT--------AGGATATCATT--GGGTTACCA--A-TAGA--CTA-TTAT-GAAGTTCA-----ACAATTGGCA--AATAA-CATAATCGTTT----------------AT--GGTTG--TGTATATT-----GTCTGGT-GAGC-ATA--GTATGT-----TCTG--GTGTAACTGCCTGATAG--------------AT-TTTAAAGG--TT-ATATC--AC--T-AA-TGTTACG-----GC-ATTACCC-------------CGTTTACGGGGCTTGT----GGATA-T--AT---ACC-CGATCAACAACG-G-TTAAATTTGGGATACCTTTGGGACCCGTCTTGAAACACGGACCAAGGAGTCTATCTAGTATGCAAGTAAATGGG----------TATATG-------AAACCTATTTGCGTAAATAACTTGACTG-----------TATGGGATTACGA----------GTTTATATCAGYAATGATTGATTCCTCCATCCCGGGGTATTT-TTA-T-CAA-----------------CATAT---------AAGCAATT---------------ATAT-GG-----AAAATATACCATGAGCATACTGGATATGACCCGAAAGATGGTGAACTATGCCTGATCAGGTTGAAGTCAGGGGAAACCCTGATGGAGGACCGAAGCAATTCTGACGTGCAAATCG----------------------------------------------
>Maoridiamesa stouti
-----------------------------------AATATCTAAACGGAGAAATTCAATACTGTC-----------------GTTAAA-----CATAGTGTGCACTTTTCTCTTAGTAAGACGTTGTGATCCATTAG-A-A-ATT-GATATCTGTAT--------AGGATATTATT--GGGCTATCA--A-TAGA--CTG-TTAT-GAAGTTCA-----TCAATTGGTA--AACAG-TAAGATCGTTT----------------AT--GATTT--TGCATATT-----ATCTGGT-GAGC-ATA--ACATGT-----TCTG--GTGTAGCTGTCTGATGG--------------AT-TTTAAAGG--TT-ATATC--AT--T-AA-TGTTACG-----GC-ATTACCCCATTT--------ATATGGGGCATGT-------GGATA-T--GT---ACC-CGATCAACAACG-G-TTAAATTTGGGATACCTTTGGGACCCGTCTTGAAACACGGACCAAGGAGTCTGTCTAGTATGCAAGTAAATGGG----------CATATG-------AAACCTATTTGCGTAAATAACTTGACTG-----------TATGGGATTACGA-------------------ATCAATTAT-GGTTCCTCCATCCCGGGGTATTT-TTA-T-CAA-----------------CATAT---------AAGCAATT---------------ATAT-GG-----GAAATATACCATGAGCATACTGGATATGACCCGAAAGATGGTGAACTATGCCTGATCAGGTTGAAGTCAGGGGAAACCCTGATGGAGGACCGAAGCAATTCTGACGTGCAAATCG----------------------------------------------
>Mapucheptagyia brundini
-------------------------------CTCAAATATTTAAACGGAGAAATTCAATACTGCCT----------------TTTAAA-----AGCGGTGTGCACTTTTCTTTTAGTAAGACGTTGTGATCCATTAG-G-A-ATT-GATATTCTTTT--------AGGATATTATT--TGGCTATCA--A-TAGA--CTG-ATAT-GAAGTTCA-----TTAATTGTTA--CACAA-TATTATCGTTT----------------AT--GGTTA--TATATAGT-----GACTAAT-GAGC-ATA--TTATGT-----TCTG---TGTAGCTGCCTGATGG--------------AT-TTTAAAGG--TC-ATATC--AT--T-AA-TGCTTTATT---GC-ATTATCCCTATT--------AAGTTAAGGAAAT-------AAATA-T--GT---ACC-CGATCAACAACG-G-TTAAATTTGGGATACCTTTAGGACCCGTCTTGAAACACGGACCAAGGAGTCTATCTAGTATGCAAGTAAATGGG----------CATATG-------AAACCTATTTGCATAAATAACTTGACTG-----TTTTTTTATGGGATTACGA------------TTATTATTATATATGA-TGATCCTCCATCCCGGGGTATTT-TTA-T-CAA-----------------CATAT---------AAGTAATT---------------ATAT-GA-----AAAATATACCATGAGCATACTGGATATGACCCGAAAGATGGTGAACTATGCCTGATCAGGTTGAAGTCAGGGGAAACCCTGATGGAGGACCGAAGCAATTCTGACGTGCAAATCG----------------------------------------------
>Paraheptagyia tonnoiri
-----------------------------------------------------TTCAATACTGTC-----------------GTTAAA-----CACGGTGTGCACTTTTCTCTTAGTAAGACGTTGTGATCTATTAG-G-A-ATT-GATATTTGTAT--------AGAATATCATT--AGGTTACCA--A-TAGT--CTA-TTAT-GAAGTTCA-----CCTATTGACA--AATAA-TATAGTCGTTT----------------AT--GGTTG--TGTATATT-----GTCTGGT-GAGC-ATA--ATATGT-----ACTG--GTGTAACTGCCTGATAG--------------AT-TTTAAAGG--TT-ATATC--AC--T-AA-TGTTATG-----GC-ATTACCC-------------CGTTTACGGGGCTTGT----GGATA-T--AT---ACC-CGATCGACAATG-G-TTAAATTTGGGATACCTTTGGGACCCGTCTTGAAACACGGACCAAGGAGTCTATCTAGTATGCAAGTAAATGGG----------CATATG-------AAACCTATTTGCATAAATAACTTGACTG----------TAATGGGATTACGA----------GTTTATATCAGCAATGATTGATTCCTCCATCCCGGGGTATTT-TTA-T-CAA-----------------CATAT---------AAGCAATT---------------ATAT-GG-----AAAATATACCATGAGCATACTGGATATGACCCGAAAGATGGTGAACTATGCCTGATCAGGTTGAAGTCAGGGGAAACCCTGATGGAGGACCGAAGCAATTCTGACGTGCAAATCG----------------------------------------------
>Anzacladius kiwi
----------------------CCTAAAGAACCCAAATATCTAAACGGAAAGATTCAATATTGCT-----------------TTTAAA-----CGCAATGTGCACTTCTTTCTTAGTAAGACGCTGTGATCCATTAG-A-A-ATT-GATCATTCCAA-----------TGATTATT--TGGCTATCA--A-TGGG--CCG-GTAT-GAAGTTCT-----TCAA--TGCA--AATAA-CTTAATCTTTT---------------AAC--GGTTG--GGTATATT-----GTTTGTT-GAGC-GTA--CCGTAA-----CCTGCATTATAGCTGTCTGATGG--------------AT-TTTAAAGG--TC-ATATT--AT--T-GA-TGTTTCG-----GC-ATCACT--------------CATACGTGAGTTT-------TGATA-T--GT---ACC-CGATCAACAGCG-G-TTAAATTTGGGATACCTTTTGGACCCGTCTTGAAACACGGACCAAGGAGTCTATCTAGTATGCAAGTAAATGAG----------TATATG-------AAACTTATTTGCAGAAAAAACTTGACTG----------TTATGGGACTACGA-----------GTTGTACATTTATGTAT-GGCTCCTCAATCCCGGGGTATTT-TCA-T-CAA-----------------CATAT---------GCAGCAATGT-------------ATAT-GG-----AAAATATACCATGAGCATACTGGATATGACCCGAAAGATGGTGAACTATGCCTGATCAGGTTGAAGTCAGGGGAAACCCTGATGGAGGACCGAAGCAATTCTGACGTGCAAATCG----------------------------------------------
>Austrobrillia longipes
-----------------------------------------------------TTCAATATTGCC-----------------GTCAAA-----CGCAATGTGCACTTTTCCCTTAGTAAGACGCTGTGATCCATTAG-A-A-ATT-GGCCATTCCAA-----------TGGCTGTT---GGCTATCC--A-TAGG--CCG-GTGT-GAAGTTCG-----TTGG--TGCA--AATGG-GGGGATCTTTT----------------AC--GGTTC--TCTGTATT-----GCCCGGC-GAGC-ACA--TCGTCA-----CCTG--ATATAGCTGTCTGATGG--------------AT-TTTAAAGA--TC-ATATC--AT--T-AA-TGTCATTGT---GC-ATTAC---------------TCCATTGTGAGTT-------GGATA-T--GT---ATC-CGATCAACAGCG-G-TTAAATTTGGGATACCTTTTGGACCCGTCTTGAAACACGGACCAAGGAGTCTATCTAGTATGCAAGTAAATGGG----------CATATG-------AAACCTATTTGCATAAAAAACTTGACTG----------TTATGGGATTACGA-------------GTGGCGTGCAAATGT-CACTCCTCCATCCCGGGGTATTT-TCG-T-CAA-----------------CATAT---------GCAGCAATGT-------------ATAT-GG-----GAAATATACCATGAGCATACTGGATATGACCCGAAAGATGGTGAACTATGCCTGATCAGGTTGAAGTCAGGGGAAACCCTGATGGAGGACCGAAGCAGTTCTGACGTGCAAATCGT---------------------------------------------
>Botryocladius freemani
------------------------------ACCCAAATATCTAAACGGAAAGATTCAATATTGCC-----------------TTCAAC-----AGCAATGTGCACTTCTTTCTTAGTAAGACGCTGTGATCCATTAG-A-A-ATT-GATCATTCCAA-----------TGATTATT--TGGCTATCA--A-TAGG--CCG-GCAT-GAAGTTCT-----TCAA--TGCA--AATAA-CTTGATCTTTT----------------AC--GGTTG--GGTATATT-----GTTTGTT-GAGC-ATG--TCGATA-----CCTGTATTATAGCTGTCTGATGG--------------AT-TTTAAAGG--TC-ATATT--AT--T-GA-TGTTTCG-----GC-ATCACT--------------CATACGTGAGAAT-------GAATA-T--GT---GCC-CGATCAACAGCG-G-TTAAATTTGGGATACCTTTTGGACCCGTCTTGAAACACGGACCAAGGAGTCTATCTAGTATGCAAGTAAATGAG----------TATATG-------AAACTTATTTGCAGAAAAAACTTGACTG----------TTATGGGACTACGA-----------GTTGTGCATTTATGTGC-GGCTCCTCCATCCCGGGGTATTT-TTA-T-CAA-----------------CATAT---------GCAGCAATGT-------------ATAT-GG-----AAAATATACCATGAGCATACTGGATATGACCCGAAAGATGGTGAACTATGCCTGATCAGGTTGAAGTCAGGGGAAACCCTGATGGAGGACCGAAGCAATTCTGACGTGCAAATCG----------------------------------------------
>Brillia  cf parva
-----------------------------------------------------TTCAATATTGCCC----------------GTTAAAC----GGCAATGTGCACTTTTCTCTTAGTAAGACGTTGTGATCCATTAG-A-A-ATT-GACCATACCAA-----------TGGTTAGT--GGGCTATCA--A-TAGG--CCG-GCAT-GAAGTTCA-----CCGA--TGCA--AATGA-CTGAATCCTAA----------------AT--GGTTT--TGTGTATT-----GCTTGGT-GAGC-ATG--CTGATA-----CCTG--CAATAGCTGTCTGATGG--------------AT-TTTAAAGA--TC-ATATC--AC--T-AA-TGTTAAG-----GC-ATTACC--------------CTTCCGGGGGAGC-------GGATA-T--GT---ATC-CGATCAACAACG-G-TTAAATTTGGGATACCTTTTGGACCCGTCTTGAAACACGGACCAAGGAGTCTATCTAGTATGCAAGTAAATGAG----------TATATG-------AAACTTATTTGCGTAAAAAACTTGACTG----------TTATGGGATTACAA-------------GTCACTGTCACAGGT-GGCTTCTCCATCCCGGGGTATTT-TTA-T-CAA-----------------CATAT---------GTAGCAATAT-------------ATAT-GG-----AAAATATACCATGAGCATACTGGATATGACCCGAAAGATGGTGAACTATGCCTGATCAGGTTGAAGTCAGGGGAAACCCTGATGGAGGACCGAAGCAGTTCTGACGTGCAAATCG----------------------------------------------
>Brillia  gp. sp. 1
-----------------------------------------------------TTCAATATTGCT-----------------TGCAAA-----AGCAATGTGCACTTTTCTCTTAGTAAGACGTTGTGATCCATTAG-A-A-ATT-GATTATACCAA-----------TAATTATT--AGGCTATCA--A-TAGG--CCG-GCAT-GAAGTTCA-----TTGG--TGCA--AATGA-CTGAATCTTTA----------------AA--GGTTT--TGTGTATT-----GCCTAGT-GAGC-ATG--CTGATA-----CCTG--AAATAGCTGTCTGATGG--------------AT-TTTAAAGA--TC-ATATC--AC--T-AA-TGTTACG-----GC-ATTACCC-------------ATATTATGGGAGC-------GGATA-T--GT---GTC-CGATCAACAACG-G-TTTAATTTGGGATACCTTTTGGACCCGTCTTGAAACACGGACCAAGGAGTCTATCTAGTATGCAAGTAAATGAG----------TATTTT-------AAACTTATTTGCGTAAAAAACTTAACTG----------TTATGGGATTACAA-------------GTCATTGTCAAAGGT-GGCTTCTCCATCCCGGGGTATTT-TTA-T-CAA-----------------CATAT---------GCAGCAATGT-------------ATAT-GG-----AAAATATACCATGAGCATACTGGATATGACCCGAAAGATGGTGAACTATGCCTGATCAGGTTGAAGTCAGGGGAAACCCTGATGGAGGACCGAAGCAGTTCTGACGTGCAAATCGG---------------------------------------------
>Brillia  gp. sp. 2
-----------------------------------------------------TTCAATATTGCT-----------------TGCAAA-----AGTAATGTGCACTTTTCTTTTAGTAAGACGTTGTGATCCATTAG-A-A-ATT-GATTATACCAA-----------TAATTAGT--GGGCTATCA--A-TAGG--CCA-GCAT-GAAGTTCA-----TTGG--TGCA--AATGA-CTGAATCTTTA----------------AT--GGTTT--TGTGTATT-----GCCTAGT-GAGC-ATG--TTGATA-----CCTG--AAATAGCTGTCTGATGG--------------AT-TTTAAAGA--TC-ATATC--AC--T-AA-TGTTACG-----GC-ATTACCCA------------TGCAAATGGGAGC-------GGATA-T--GT---GTC-CGATCAACAACG-G-TTAAATTTGGGATACCTTTTGGACCCGTCTTGAAACACGGACCAAGGAGTCTATCTAGTATGCAAGTAAATGAG----------TATATT-------AAACTTATTTGCGTAAAAAACTTAACTG----------TTATGGGATTACAA-------------GTCATTGTTAAAGGT-GGCTTCTCCATCCCGGGGTATTT-TTA-T-CAA-----------------CATAT---------GCAGTAATGT-------------ATAT-GG-----AAAATATACCATGAGCATACTGGATATGACCCGAAAGATGGTGAACTATGCCTGATCAGGTTGAAGTCAGGGGAAACCCTGATGGAGGACCGAAGCAGTTCTGACGTGCAAATCG----------------------------------------------
>Cardiocladius  sp. 1
-----------------------------------------------------TTCAATATTGCT-----------------GTTAAA-----GGCAATGTGCACTTCTCTCTTAGTAAGACGCCGTGATCCATTAG-A-A-ATTGGATCATTTCAA-----------TGATTATT--TGGCTATCA--A-TAGG--CCA-GCAC-GAAGTTCA-----TCAA--TACA--AATAA-CTCGATCTTAT----------------AT--GGCTG--GGTATATT-----GTATGGT-GAGC-GTG--TTGTAA-----CCTGCTTAATAGCTGTCTGATGG--------------AT-TTTAAAGG--CC-ATATT--AT--T-GA-TGAATT------TC-ATCACT--------------CATTCGTGAGTTT-------AGATA-T--GT---GCC-CGATCAACGGCG-G-TCAAATTTGGGATACCTTTTGGACCCGTCTTGAAACACGGACCAAGGAGTCTATCTAGTGTGCAAGTAAATGAG----------TATATG-------AAACTTATTTGCAAAAGAAACTTGACTG---------TTTATGGGACTACGA------------GTAGCATTATATATGT-TGCTCCTCAATCCCGGGGTATTT-TTG-T-CAA-----------------CATAT---------GCAGCAATGT-------------ATAT-GG-----AAAATATACCATGAGCATACTGGATATGACCCGAAAGATGGTGAACTATGCCTGATCAGGTTGAAGTCAGGGGAAACCCTGATGGAGGACCGAAGCAATTCTGACGTGCAAATCG----------------------------------------------
>Clunio marinus
--------------------------------CTAAATATCTAAACGGAGAGATTCAATATTGCC-----------------CTTAAA-----AGCAATGTGCACTTCTCTCTTAGTAAGACGCTGTGATCCATTAG-A-A-ATTGGATTGTATCAA-----------CAATCGTT--TGGCTATCG--A-TAGG--CCG-ATGT-GAAGTTCA-----TTGA--TACA--AATAA-CTTGATCTTTT----------------AC--GGTTA--GGTATATT-----GTTTAGT-GAGC-ACA--TTGTAA-----CCTG-ATAATAGCTGTCTGATGG--------------AT-TTTAAAGG--TC-ATATT--AT--T-AA-TGTTTTAT----AC-ATTACTCA------------TACGTGAGATTTT-------TGATA-T--GT---ACC-CGATCAACAGCG-G-TTAAATTTAGCATACCTTCTGGACCCGTCTTGAAACACGGACCAAGGAGTCTATCTAGTATGCAAGTAAATGAG----------TATATA-------AAACTTATTTGCATAAAAAACTTGACTG--------TTTAATGGGACTACGA----------------------ATGAAT-AATTCTTCCATCCCGGGGTATTT-TTA-T-CAA-----------------CATAT---------ACAGCAATGT-------------ATAT-GG-----AAAATATACCATGAGCATACTGGATATGACCCGAAAGATGGTGAACTATGCCTGATCAGGTTGAAGTCAGGGGAAACCCTGATGGAGGACCGAAGCAATTCTGACGTGCAAATCG----------------------------------------------
>Corynoneura  sp. 1
-----------------------------------------------------TTCAATATTGCT-----------------GTCAAA-----GGCAATGTGCACTTCTCGCTTAGTAGGACGCTGTGATCCATTAG-A-A-ATT-GATTGCGCCAG-----------CAATCGTA--AGGCTGTCA--A-TAGA--GCG-GCAT-GAAGTTCA-----TTGA--TGCG--ACTAA-CGCGGTCTTTT--------------------GGCTG--TGTCTATC-----GTTTGGT-GAGC-ATG--CCTGCT-----TCTG--AAATAGCTGTCTGATGG--------------AT-TTTAAGGA--TT-GTATC--AT--T-GA-TGTTTCG-----GC-ATCACT--------------CATACGTGAGCAT-------AGATA-T--GT---GTC-TGATCAACAGCG-G-TTAAATTTGGGATACCTTTTAGACCCGTCTTGAAACACGGACCAAGGAGTTTATCTAATACGCGAGTAAATGAG----------TGTGTTGA-----AAACTTATTTGCGCAAATAAATTAACTG--------TTTAATGGGATTACGA-----------GCAAAGCACTTGTGTAA-TGCTCCTCCATCCCGGAGTATTT-TCA-T-CAA-----------------CATAT---------GCTTGC-----------------ATAT-GG-----AAAATATATCATGAGCGTACTGGATATGACCCGAAAGATGGTGAACTATGCCTGATCAGGTTGAAGTCAGGGGAAACCCTGATGGAAGACCGAAGCAATTCTGACGTGCAAATCG----------------------------------------------
>Corynoneura  sp.2
--------TCTATGGGCACAAACTTAAAGAACCCAAATATCTAAACGGGAAGATTCAATATTGCTC----------------TTAACA-----AGCAATGTGCACTTCTTCCTTAGTAAGACGCTGTGATCCATTAG-A-A-ATT-GATTGTNTCAA-----------CAATCATA--AGGCTATCA--A-AAGA--GCG-GCGT-GAAGTTCA-----CTAA--TGCG--ACTAA-TACAGTCTTTT--------------------GGCTG--TGTCTATC-----GTCTGGT-GAGC-ACG--CCTGCT-----TCTG--AAATAGCTGTCTGATGG--------------AT-TTTAAGGA--TT-GTATC--AT--T-GA-TGTTTCG-----GC-ATCACT--------------CACACGTGAGCAT-------AGATA-T--GT---GTC-TGATCGACAGCG-G-TTAAATTTGGGATACCTTTTAGACCCGTCTTGAAACACGGACCAAGGAGTTTATCTAATACGCGAGTAAATGAG----------TGTGTTGA-----AAACTTATTTGCGCAAATAAATTAACTG-------TTTTAATGGGATTACGA-----------GCAGTGCATTTATGCTA-TGCTCCTCCATCCCGGAGTATTT-TCA-T-CAA-----------------CATAT---------GCTTTCGGGT-------------ATAT-GG-----AAAATATATCATGAGCGTACTGGATATGACCCGAAAGATGGTGAACTATGCCTGATCAGGTTGAAGCCAGGGGAAACCCTGGTGGAAGACCGAAGCAATTCTGACGTGCAAATCG----------------------------------------------
>Cricotopus  sp. 1
-----------------------------------------------------TTCAATATTGTTG----------------GTAACA------ACAATGTGCACTTCTCATTTAGTAAGACGTTGTGATCCATTAG-A-A-ATT-GATTGTATCAA-----------CAATTATG--AGGTTATCA--A-AAGG--CTG-ATGT-AAAGTTCA-----TCAA--TATA--AATGA-CTTGATCTTTG----------------AT--GGTTG--GGTGTATT-----ATATGGT-GAGT-ATA--TCATGT-----TCTGC-TTATAACTGTCTGATGG--------------AT-TTTAAAGG--CT-ATAAT--AT--T-GA-TGTTC-------GC-ATCACC--------------CTTAAGAGGGAAT-------GATTA-T--AT---GCC-CGATCAACAACG-G-TTAAATTTGGGATACCTTTTGGACCCGTCTTGAAACACGGACCAAGGAGTCTATCTATTGCGCGAGTAAATGGG----------TATATG-------AAACCTATTTGCGTAAAAAACTTGACTG---------TTAATGGGATTACAA----------------------GTAGCAATACTTCTCCATCCCGGGGTATTT-TTA-T-CAA-----------------CACAT---------ACAGCAATGT-------------ATGT-GG-----AAAATATACCATGAGCGTAGTGGATATGACCCGAAAGATGGTGAACTATGCCTGATCAGGTTGAAGTCAGGGGAAACCCTGATGGAGGACCGAAGCAATTCTGACGTGCAAATCG----------------------------------------------
>Cricotopus  sp 2
-----------------------------------------------------TTCAATACTGTTG----------------GCAACA------ACAGTGTGCACTTCTCGCTTAGTAAGACGTTGTGATCCATTAG-A-A-ATT-GGCTATTCCAA-----------TAGCTATG--AGGTTATCA--A-TAGG--CTG-GTGT-AAAGTTCA-----TCAT--TGTA--AATGT-CTAGATCTTTA----------------AT--GGTCG--AGTGTATT-----ATATGTT-GAGT-GCA--TCATGT------CTGC-CTATAACTGTCTGATGG--------------AT-TTTAAAGA--TC-ATAAC--AT--T-GA-TGTTC-------GC-ATCACC--------------CATTCGTGGGAAT-------GGTTA-T--GT---ATC-CGATCAACAACG-G-TTAAATTTGGGATACCTTTTGGACCCGTCTTGAAACACGGACCAAGGAGTCTATCTATTGCGCGAGTAAATGGG----------TATATG-------AAACCTATTTGCGGAAAAAACTTGACTG----------TTATGGGATTACGA--------------GTATCTATCTACGG-TACTCCTCCATCCCGGGGTATTT-TCA-T-CAA-----------------CACAT---------GCAGCAATGT-------------ATGT-GG-----AAAATATACCATGAGCGTAGTGGATATGACCCGAAAGATGGTGAACTATGCCTGATCAGGTTGAAGTCAGGGGAAACCCTGATGGAGGACCGAAGCAATTCTGACGTGCAAATCG----------------------------------------------
>Echinocladius martini
TGAAACTGTCTAGGGGTTCAAACCTAAAGAACCCAAATATCTAAACGGGAAGATTCAATATTGCC-----------------TTTAAA-----AGCAATGTGCACTTCTTCCTTAGTAAGACGCTGTGATCCATTAG-A-A-ATT-GATCATTCCAA-----------TGATTATT--TGGCTATCA--A-TGGG--CCG-GTAT-GAAGTTCA-----TTAA--TGCA--AACAA-CTTGATCTTTA----------------AT--GGTTG--GGTATATT-----GTTTGGT-GAGC-ATG--CCGTAA-----CCTGTATTATAGCTGTCTGATGG--------------AT-TTTAAAGG--TC-ATATT--AT--T-GA-TGTTTCG-----GC-ATCACT--------------CATATTGTGAGTT-------GAATA-T--GT---ACC-CGATCAACAGTG-G-TTAAATTTGGGATACCTTTTGGACCCGTCTTGAAACACGGACCAAGGAGTCTATCTAGTATGCAAGTAAATGAG----------TATATG-------AAACTTATTTGCAGAAAAAACTTGACTG----------TTATGGGACTACGA-----------GTTGTGCATTTATGTGT-AGCTCCTCCATCCCGGGGTATTT-TCA-T-CAA-----------------CATAT---------GCAGCAATGT-------------ATAT-GG-----AAAATATACCATGAGCATACTGGATATGACCCGAAAGATGGTGAACTATGCCTGATCAGGTTGAAGTCAGGGGAAACCCTGATGGAGGACCGAAGCAATTCTGACGTGCAAATCG----------------------------------------------
>Elpiscladius capicola
------------------------------ACCCAAATATCTAAACGGGGAAATTCAATATTGCTG----------------TCAAAG-----CGCAATGTGCACTTTTCCTTTAGTAAGACGCTGTGATCCATTAG-A-A-ATTGGACCGTTCCAA-----------CGGTTAAT--GGGCCATCA--A-TAGG--CCG-ACAC-GAAGTTCA-----TCGG--TGCG--AATG--TGTGGCTCTTC----------------AATGGGTCG---CTGTATC-----GCTTGGT-GAGC-GTG--CCGGTA-----CCTG--TAATGGCTGTCTGATGG--------------AT-TTTAAAGA--TC-ATATC--AC--TCGG-TGCCTCG-----GC-ACTGCCCCG-----------CATTGGGGGAGTTGTTTCTGGGATA-T--GT---ATC-CGATCGACAGCG-G-TTAAATTTGGGATACCTTTTGGACCCGTCTTGAAACACGGACCAAGGAGTCTATCTAGTATGCGAGTAAATGGG----------TAGATG-------AAACCTATTTGCGCAATAAACTTGACTG-----TTTTCCCATGGGATTACGA--------GTGTGCATATTTGCGTATGC-CACTCTTCCATCTCGGGGTATTT-CCA-TCCAA-----------------CATAT---------GCAGCAATGT-------------ATAT-GG-----GAAATATACCATGAGCGTACTGGATACGACCCGAAAGATGGTGAACTATGCCTGATCAGGTTGAAGTCAGGGGAAACCCTGATGGAGGACCGAAACAGTTCTGACGTGCAAATCG----------------------------------------------
>Eretmoptera murphyi
------------GGGGTTCAAACCTAAAGAACCCAAATATCTAAACGGGAAGATTCAATATTGCC-----------------GTCAAA-----AGCAATGTGCACTTCTTCCTTAGTAAGACGCTGTGATCCATTAG-A-A-ATT-GATCATTCCAA-----------TGATTATT--TGGCTATCA--A-TGGG--CCG-GCAT-GAAGTTCA-----TCAA--TGCA--AATAA-CTTGATCNTTT----------------AT--GGTTG--GGTATATT-----GTCTGGT-GAGC-ATG--TCGCAA-----CCTGTATTATAGCTGTCTGATGG--------------AT-TTTAAAGG--TC-ATATT--AT--T-GA-TGTTTCG-----GC-ATCACT--------------CATAAGTGAGAAT-------GAATA-T--GT---ACC-CGATCAACAGCG-G-TTAAATTTGGGATACCTTTTGGACCCGTCTTGAAACACGGACCAAGGAGTCTATCTAGTATGCAAGTAAATGAG----------TATATG-------AAACTTATTTGCAGAAAAAACTTGACTG----------TTATGGGACTACGA-----------GTCGTGCACTTGTGCGC-AGCTCCTCCATCCCGGGGTATTT-TCA-T-CAA-----------------CATAT---------GCAGCAATGT-------------ATAT-GG-----AAAATATACCATGAGCATACTGGATATGACCCGAAAGATGGTGAACTATGCCTGATCAGGTTGAAGTCAGGGGAAACCCTGATGGAGGACCGAAGCAATTCTGACGTGCAAATCGC---------------------------------------------
>Eukiefferiella claripennis  gp.
-----------------------------------------------------TTCAATATCGCT-----------------CGCAAG-----GGCAATGTGCACTTCTCTCTTAGTAAGACGCTGTGATCCATTAG-A-A-ATT-GACCGTTCCCT-----------CGGTTATT--TGGCTATCA--A-TAGG--CCA-GCAT-GAAGTTCC-----TCAA--TGCA--AACAA-CTCAATCTTCA----------------AT--GGTAG--GGTATATT-----GTCTGGG-GAGC-ATG--TTGTGT-----CCTGTCTAATAGCTGTCTGATGG--------------AT-TTTAAAGG--CC-ATATT--AT--C-GA-TGCTTCG-----GC-ACCGCT--------------CGTACGCGAGAAT-------TGATA-T--GT---GCC-CGATCAACAGCG-G-TTCACTTTGGGATACCTTTTGGACCCGTCTTGAAACACGGACCAAGGAGTCTATCTAGTATGCGAGTAAATGAG----------TATATG-------AAACTTATTTGCAGAAAAAACTTGACTG----------TTATGGGACTACGA-------------GCAGCATTCGCGTGC-TGCTCCTCAATCCCGGGGTATTT-TTA-T-CAA-----------------CATAT---------GCAGCAATGT-------------ATAT-GG-----AAAATATACCATGAGCATACTGGATACGACCCGAAAGATGGTGAACTATGCCTGATCAGGTTGAAGTCAGGGGAAACCCTGATGGAGGACCGAAGCAGTTCTGACGTGCAAATCG----------------------------------------------
>Eukiefferiella insolida
-----------AGGGGTTCAAACCTAAAGAACCCAAATATCTAAACGGAGAGATTCAATATCGCT-----------------CGCAAG-----GGCAATGTGCACTTCTCTCTTAGTAGGACGCTGTGATCCATTAG-A-A-ATT-GACCGTTCCCT-----------CGGTTATT--TGGCTATCA--A-TAGG--CCA-GCAT-GAAGTTCC-----TCAA--TGCA--AACAA-CTCAATCTTCA----------------AT--GGTAG--GGTATATT-----GTCTGGG-GAGC-ATG--TTGTGT-----CCTGTCTAATAGCTGTCTGATGG--------------AT-TTTAAAGG--CC-ATATT--AT--C-GA-TGCTTCG-----GC-ACCGCT--------------CGTACGCGAGAAT-------TGATA-T--GT---GCC-CGATCAACAGCG-G-TTCACTTTGGGATACCTTTTGGACCCGTCTTGAAACACGGACCAAGGAGTCTATCTAGTATGMGAGTAAATGAG----------TACATG-------AAACTTATTTGCAGAAAAAACTTGACTG----------TTATGGGACTACGA-------------GCAGCATTCGCGTGC-TGCTCCTCAATCCCGGGGTATTT-TTA-T-CAA-----------------CATAT---------GCAGCAATGC-------------ATAT-GG-----AAAATATACCATGAGCATACTGGATACGACCCGAAAGATGGTGAACTATGCCTGATCAGGTTGAAGTCAGGGGAAACCCTGATGGAGGACCGAAGCAGTTCTGACGTGCAAATCG----------------------------------------------
>Ferringtonia  sp. 1
-----------------------------------AATATCTAAACGGGAAGATTCAATATTGCC-----------------CTTAAA-----AGCAATGTGCACTTCTTCCTTAGTAAGACGCTGTGATCCATTAG-A-A-ATT-GATCATTCCAA-----------TGATTATT--TGGCTATCA--A-TGGG--CCG-GTAT-GAAGTTCA-----TCAA--TGCA--AATAA-CTTGATCCTTT----------------AT--GGTTG--GGTATATT-----GTTTGGT-GAGC-GTG--CCGTAA-----CCTGCATTATAGCTGTCTGATGG--------------AT-TTTAAAGG--TC-ATATT--AT--T-GA-TGCTTCG-----GC-ATCACT--------------CATACGTGAGATT-------GAATA-T--GT---GCC-CGATCAACAGCG-G-TTAAATTTGGGATACCTTTTGGACCCGTCTTGAAACACGGACCAAGGAGTCTATCTAGTATGCAAGTAAATGAG----------TATTTT-------AAACTTATTTGCAGAAAAAACTTGACTG----------TTATGGGACTACGA-----------GTCGTGCATTTATGTAT-GGCTCCTCCATCCCGGGGTATTT-TTA-T-CAA-----------------CATAT---------GCAGCAATGT-------------ATAT-GG-----AAAATATACCATGAGCACACTGGATATGACCCGAAAGATGGTGAACTATGCCTGATCAGGTTGAAGTCAGGGGAAACCCTGATGGAGGACCGAAGCAATTCTGACGTGCAAATCG----------------------------------------------
>Ferringtonia  sp. 2
------------------------------------------------------------------------------------------------------------------AGTAAGACGCTGTGATCCATTAG-A-A-ATT-GATCATTCCAA-----------TGATTATT--TGGCTATCA--A-TGGG--CCG-ATAT-GAAGTTCA-----GCAA--AGCA--AATAA-CTTGATCCTTT----------------AT--GGTTG--GGTATATT-----GTCTGTT-GAGC-ATG--TCGATA-----CCTGCATTATAGCTGTCTGATGG--------------AT-TTTAAAGG--TC-ATATT--AT--T-GA-TGTTTCG-----GC-ATCACT--------------CATACGTGAGAAT-------GAATA-T--GT---ACC-CGATCAACAGTG-G-TTAAATTTGGGATACCTTTTGGACCCGTCTTGAAACACGGACCAAGGAGTCTATCTAGTATGCAAGTAAATGAG----------TATGTG-------AAACTTATTTGCAGAAAAAACTTGACTG---------TTTATGGGACTACGA-----------GTTGTGCATTTATGTAT-AGCTCCTCCATCCCGGGGTATTT-TTA-T-CAA-----------------CATAT---------GCAGCAATGT-------------ATAT-GG-----AAAATATACCATGAGCATACTGGATATGACCCGAAAGATGGTGAACTATGCCTGATCAGGTTGAAGTCAGGGGAAACCCTGATGGAGGACCGAAGCAATTCTGACGTGCAAATCGG---------------------------------------------
>gen n. nr Nanocladius
-----------------------------------------------------TTCAATATTGTA-----------------TGCAAA-----TACAATGTGCACTTCTCATTTAGTAGGACGCTGTGATCCATTAG-A-A-ATT-GACCATTGCGG--------------TTATT--TGGCTATCA--A-AAGG--CCG-ACAT-AAAGTTCA-----TTGG--TGCA--AACAA-CTCGATCCTTT----------------AT--GGTTG--GGTATATT-----GCTTGAT-GAGT-TTG--TCGTGT-----CCTGT-CTATAGCTGTCTGATGG--------------AT-TTTAAAGG--TC-ATAAC--AT--T-GA-TGCCCTTACCG-GT-ATCACTCA------------CGCAAGTGAGAAT-------GGTTA-T--GT---ACC-CGATCAACAGCG-G-TTAAATTTGGGATACCTTTTGGACCCGTCTTGAAACACGGACCAAGGAGTCTATCTAGTATGCGAGTAAATGAG----------TATATT-------AAACTTATTTGCATAAAAAACTTGACTG----------TTATGGGATTACGA-------------GTCGTTCCTTTGTGTCGGCTCCTCCATCCCGGGGTATTT-TCA-T-CAA-----------------CATAT---------GCAGCAATGT-------------ATAT-GG-----AAAATATACCATGAGCATACTGGATATGACCCGAAAGATGGTGAACTATGCTTGATCAGGTTGAAGTCAGGGGAAACCCTGATGGAGGACCGAAGCAATTCTGACGTGCAAATCGV---------------------------------------------
>genus' Australia' sp. 1
-----------------------------------------------------TTCAATATTGTCC----------------TTTAAA-----AGCAATGTGCACTTCTCCCTTAGTAAGACGCTGTGATCCATTAG-A-A-ATT-GATCATTCCAA-----------TGATTATT--TGGCTATCA--A-TGGG--CCG-ATAT-GAAGTTCA-----TGAA--TGCA--AATAA-TTCAATCTTAT----------------AA--GGTTG--GGTATATT-----GTATAAT-GAGC-ATA--TTGTAA-----CCCG-ATTATAGCTGTCTGATGG--------------AT-TTTAAAGG--TC-ATATT--AT--T-GA-TGTTTCG-----GC-ATCACT--------------CATATGTGAGTTT-------AAATA-T--GT---ACC-CGATCAACAGTG-T-TTAAATTTGGGATACCTTTTGGACCCGTCTTGAAACACGGACCAAGGAGTCTATCTAGTATGCAAGTAAATGAG----------TATGAATG-----AAACTTATTTGCGGAAAAAACTTGACTG----------TTATGGGACTACGA-----------GTTAGACATTTATGTTT-AGCTTCTCCATCCCGGGGTATTT-TTA-T-CAA-----------------CATAT---------GCAGCAATGT-------------ATAT-GG-----AAAATATACCATGAGCATACTGGATATGACCCGAAAGATGGTGAACTATGCCTGATCAGGTTGAAGTCAGGGGAAACCCTGATGGAGGACCGAAGCAATTCTGACGTGCAAATCG----------------------------------------------
>genus' Australia' sp.
-----------------------CTAAAGAACCCAAATATCTAAACGGGGAGATTCAATATTGTCC----------------TTTAAA-----AGCAATGTGCACTTCTCCCTTAGTAAGACGCTGTGATCCATTAG-A-A-ATT-GATCATTCCAA-----------TGATTATT--TGGCTATCA--A-TGGG--CCG-ATAT-GAAGTTCA-----TGAA--TGCA--AATAA-TTCAATCTTAT----------------AA--GGTTG--GGTATATT-----GTATAAT-GAGC-ATA--TTGTAA-----CCCG-ATTATAGCTGTCTGATGG--------------AT-TTTAAAGG--TC-ATATT--AT--T-GA-TGTTTCG-----GC-ATCACT--------------CATATGTGAGTTT-------AAATA-T--GT---ACC-CGATCAACAGTG-T-TTAAATTTGGGATACCTTTTGGACCCGTCTTGAAACACGGACCAAGGAGTCTATCTAGTATGCAAGTAAATGAG----------TATGAATG-----AAACTTATTTGCGGAAAAAACTTGACTG----------TTATGGGACTACGA-----------GTTAGACATTTATGTTT-AGCTTCTCCATCCCGGGGTATTT-TTA-T-CAA-----------------CATAT---------GCAGCAATGT-------------ATAT-GG-----AAAATATACCATGAGCATACTGGATATGACCCGAAAGATGGTGAACTATGCCTGATCAGGTTGAAGTCAGGGGAAACCCTGATGGAGGACCGAAGCAATTCTGACGTGCAAATCG----------------------------------------------
>Heleniella sp.
-----------------------------------------------------TTCAATATTGCTC----------------CTTAAAAA---AGCAATGTGCACTTCTTTCTTAGTAAGACGCTGTGATCCATTAG-A-A-ATTGGATTGTTTCAA-----------CAATCGTA--TGGCTGTCA--A-TAGG--CCG-ATGT-GAAGTTCA-----TTGA--TGTA--AATAA-CTAGATCTTTA----------------AC--GGTTT--AGTATATT-----GCTTGAT-GAGC-GCA--TCGTAA-----CCTGTACAATGGCTGTCTGATGG--------------AT-TTTAAAGG--TC-ATAAT--AT--T-GA-TGTCGTTTG---GC-ATCACT--------------CATACGTGAGAAT-------GATTA-T--GT---ACC-CGATCAACAGCG-G-TTAAATTTGGGATACCTTTTGGACCCGTCTTGAAACACGGACCAAGGAGTCTATCTAGTATGCGAGTAAATGAG----------TATATG-------AAACTTATTTGCGTAAAAAACTTGACTA--------TTCAATGGGACTACGA----------GTCATACTCTCAAGGTGT-GATTCCTCCATCCCGGGGTATTT-TCA-T-CAA-----------------CATAT---------GCAGCAATGT-------------ATAT-GG-----AAAATATACCATGAGCATACTGGATATGACCCGAAAGATGGTGAACTATGCCTGATCAGGTTGAAGTCAGGGGAAACCCTGATGGAGGACCGAAGCAGTTCTGACGTGCAAATCGA---------------------------------------------
>Hydrobaenus saetheri
-----------------------------------------------------TTCAATATTGTCC----------------TTAACA-----GACAATGTGCACTTCTCTCTTAGTAAGACGCTGTGATCCATTAG-A-A-ATTGGCTCATTCCAA-----------TGATCATT--TGGCTATCA--A-TAGG--CCG-GCGT-GAAGTTCA-----TCGA--TACA--AATAA-CTCGATCTTTT----------------AC--GGTTG--GGTATATT-----GTTTGGT-GAGC-GCG--TCGTAA-----CCTGTCTAATAGCTGTCTGATGG--------------AT-TTTAAAGG--CC-ATAAC--AT--T-GA-TGTTTCG-----GC-ATCACT--------------CATACGTGAGAAT-------GGTTA-T--GT---GCC-CGATCAACAGCG-G-TTCAATTTGGGATACCTTTTGGACCCGTCTTGAAACACGGACCAAGGAGTCTATCTAGTATGCAAGTATTTGAG----------TATATT-------AAACTCATTTGCAGAAAAAACTTAACTG--------TTCAATGGGACTACGA-----------GTCGTGCTTTGCGGTGC-GGCTCCTCCATCCCGGGGTATTT-TCA-T-CAA-----------------CATAT---------GCAGCAATGC-------------ATAT-GG-----AAAATATACCATGAGCATACTGGATATGACCCGAAAGATGGTGAACTATGCCTGATCAGGTTGAAGTCAGGGGAAACCCTGATGGAGGACCGAAGCAATTCTGACGTGCAAATCG----------------------------------------------

>Limnophyes  brachyarthra
----------------------------------------------------------------------------------------------------------------TTAGTAAGACGCTGTGATCCATTAG---A-AAC-GACCATTCCAA-----------TGGTTATT--TGGCTGTCA--A-TAGG--CCG-GTAC-GAAGTTCT-----CCGA--TGCA--AATGG-CTTGGTCTNNG----------------AT--NNCCG--GGTGTATT-----GTTTGGG-GAGC-GTG--CCGTCA-----CCTGTGTTATAGCTGTCTGATGG--------------AT-TTTAAAGG--TC-ATATT--AT--T-GG-TGCTT-------GC-ACCACT--------------CACACGTGAGAAT-------GAATA-T--GT---ACC-CGATCAACAGTG-G-TTAAATTTGGGATACCTTTTGGACCCGTCTTGAAACACGGACCAAGGAGTCTATCTAATATGCGAGTAAATGAG----------TATATG-------AAACTTATTTGCAGAAAAAACTTGACTG----------TTATGGGACTACGA-----------GTTGTGCACTTGTGTGC-GGCTCCTCCATCCCGGGGTATTT-CTA-T-CAA-----------------CACAC---------GCAGCAATGT-------------GTGT-GG-----GAAATATACCATGAGCATACTGGATATGACCCGAAAGATGGTGAACTATGCCTGATCAGGTTGAAGTCAGGGGAAACCCTGATGGAGGACCGAAGCAGTTCTGACGTGCAAATCG----------------------------------------------
>Limnophyes  sp.
-----------------------------------------------------TTCAATATTGCC-----------------CTCAGA-----AGCAATGTGCACTTCTTCCTTAGTAAGACGCTGTGATCCATTAG---A-AAC-GACCATTCCCT-----------TGGTTATT--TGGCTATCA--A-TAGG--CCG-ACAC-GAAGTTCT-----CCGA--TACA--AATGG-CTTGGTCTTTG----------------AT--GGCCG--GGTGTATT-----GTTTGGG-GAGC-GTG--CCGGTA-----CCTGTGTTATAGCTGTCTGATGG--------------AT-TTTAAAGG--TC-ATATT--AT--T-GG-TGCTT-------GC-ACCACT--------------CACACGTGAGAAY-------GAATA-T--GT---GCC-CGATCAACAGCG-G-TTAAATTTGGGATACCTTTTGGACCCGTCTTGAAACACGGACCAAGGAGTCTATCTAACATGCGAGTAAATGAG----------TATATG-------AAACTTATTTGCAGAAAAAACTTGACTG----------TTATGGGACTACGT-----------GTTGTGCACTCGTGTGC-GGCACCTCCATCCCGTGGTATTT-CTA-T-CAA-----------------CATAC---------GCAGCAATGT-------------GTAT-GG-----GAAATATACAATGAGCATGCTGGATGGGACCCGAAAGATGGTGAACTATGCCTGATCAGGTTGAAGTCAGGGGAAACCCTGATGGAGGACCGAAGCAGTTCTGACGTGCAAATCG----------------------------------------------
>Lopescladius  sp.
-----------------------------------------------------TTCAATATTGCC-----------------TTCAAAC----GGCAATGTGCACTTTTCTCTCAGTAAGACACTGTGATCCATTAG-A-A-ATTGGACCGTCTACA-----------CGGTYATT--GGGCTATCA--A-TGGG--CCA-GTAT-GAAGTTCG-----TTGTGGTGCA--AATGG-CAAGATCTTTA----------------AC--GGTCA--TGTGTATT-----GCCCATC-GAGC-GTA--CTGTTA-----CTCG--TAATAGCCGTCTGATGG--------------AT-TTTAAAAG--TC-ACATC--AC--T-GA-TGTCATTTTG--GC-ATCACCCA------------TTACGATGGGAGT-------GGATG-T--GT---GCT-CGATCAACAGTG-G-TTAAATTTGCGATACCTTTGGGACCCGTCTTGAAACACGGACCAAGGAGTCTATCTAGTGTGCAAGTAAATGGG----------TATATG-------AAACCTATTTGCGTAAAAAACTTGACTT------TTTTCAATGGGATTACGA------------GTGTTTCACTGAGTGAAATCTCCTCCATCCCGGGGTATTT-TCA-T-CAA-----------------CATAT---------GCAGCAATGT-------------ATAT-GG-----AAAATATACCATGAGCATACTGGATATGACCCGAAAGATGGTGAACTATGCCTGATCAGGTTGAAGTCAGGGGAAACCCTGATGGAGGACCGTAGTTGTTCTGACGTGCAAATCG----------------------------------------------
>Mesosmittia  sp.
-----------------------------------------------------TTCAATATTGCC-----------------CTCAAA-----AGCAATGTGCACTTCTTCCTTAGTAAGACGCTGTGATCCATTAG---A-AAC-GACCATTCCAA-----------TGGTTATT--TTGCTATCA--A-TAGG--CCG-ACAC-GAAGTTCT-----CCGA--TACA--AATGG-CTTGGTCTTTG----------------AT--GGCCG--GGTGTATT-----GTTTGGG-GAGC-GTG--CCGGTA-----CCTGTGTTATAGCTGTCTGATGG--------------AT-TTTAAAGG--TC-ATATT--AT--T-GG-TGCTT-------GC-ACCACT--------------CATACGTGAGAAT-------GAATA-T--GT---ACC-CGATCAACAGCG-G-TTAAATTTGGGATACCTTTTGGACCCGTCTTGAAACACGGACCAAGGAGTCTATCTAACATGCGAGTAAATGAG----------TATATG-------AAACTTATTTGCAGAAAAAACTTGACTG----------TTATGGGACTACGT-----------GCCGAGCACTTGTGTGC-GGTACCTCCATCCCGTGGTATTT-CTA-T-CAA-----------------CATAC---------GCAGCAATGT-------------GCAT-GG-----GAAATATACAATGAGCATGCTGGATGGGACCCGAAAGATGGTGAACTATGCCTGATCAGGTTGAAGTCAGGGGAAACCCTGATGGAGGACCGAAGCAGTTCTGACGTGCAAATCG----------------------------------------------
>Nanocladius  sp.
------------------------------ACCCAAATATCTAAACGGTGAGATTCAATATTGTAG----------------CTTGC------TACAATGTGCACTTCTCGCTTAGTAAGACGCTGTGATCCATTAG-A-A-ATT-GACCATTGCGG--------------TTATT--TGGCTATCA--A-TAGG--CCG-GCAT-AAAGTTCA-----TTGG--TGCA--AATAA-CTAGATCCTTT----------------AT--GGTCT--GGTATATT-----GCTTGGT-GAGT-TTG--TCGTGT-----CCTGCTCTATAGCTGTCTGATGG--------------AT-TTTAAAGG--TC-ATAAC--AT--T-GA-TGTTACG-----GC-ATCACT--------------CATACGTGAGAAT-------GGTTA-T--GT---GCC-CGATCAACAGCG-G-TTAAATTTGGGATACCTTTTGGACCCGTCTTGAAACACGGACCAAGGAGTCTATCTAGTATGCGAGTAAATGAG----------TATATG-------AAACTTATTTGCGTAAAAAACTTGACTG----------TTATGGGATTACGA-------------GTCGTTCACTTGTGTCGGCTCCTCCATCCCGGGGTATTT-TCA-T-CCA-----------------CATAT---------GCAGCAATGT-------------ATAT-GG-----AAAATATACCATGAGCATACTGGATATGACCCGAAAGATGGTGAACTATGCTTGATCAGGTTGAAGTCAGGGGAAACCCTGATGGAGGACCGAAGCAATTCTGACGTGCAAATCG----------------------------------------------
>Naonella  sp.
------------------------------ACCCAAATATCTAAACGGAGAGATTCAATATTGCC-----------------CTTAAA-----AGCAATGTGCACTTCTCTCTTAGTAAGACGCTGTGATCCATTAG-A-A-ATT-GATCATTCCAA-----------TGATTATT--TGGCTATCA--A-TGGG--CCG-ATGT-GAAGTTCA-----TCAA--TGCA--AATGA-CTCGATCTTTT----------------AC--GGTTG--GGTGTATT-----GTCTGGT-GAGC-GCA--TTGTCA-----CCCGT-CTATAGCTGTCTGATGG--------------AT-TTTAAAGG--TC-ATATT--AT--T-GA-TGTTTCG-----GC-ATCACT--------------CATACGTGAGTTT-------AAATA-T--GT---ACC-CGATCAACAGCG-G-TTAAATTTGGGATACCTTTTGGACCCGTCTTGAAACACGGACCAAGGAGTCTATCTAGTATGCAAGTAAATGAG----------TATATG-------AAACTTATTTGCAGAAAAAACTTGACTG----------TTATGGGACTACGA-----------GTCGTGCATTTATGTGC-GGCTCCTCCATCCCGGGGTATTT-TTA-T-CAA-----------------CATAT---------GCAGCAATGT-------------ATAT-GG-----AAAATATACCATGAGCATACTGGATATGACCCGAAWGATGGTGAACTATGCCTGATCAGGTTGAAGTCAGGGGAAACCCTGATGGAGGACCGAAGCAATTCTGACGTGCAAATCG----------------------------------------------
>Notocladius  sp.
------------GGGGCTCAAACCTAAAGAACCTAAATATCTAAACGGAAAGATTCAATATTGTT-----------------GTAAAA-----GACAATGTGCACTTCTTTCTTAGTAAGATGCTGTGATTCATTAG-A-A-ATT-GATCATTTCAT-----------TGATTATG--AGGCTATCA--A-TAGG--CCA-ACAT-GAAGTTCA-----TCAA--TATG--AATGA-TATGATCTTTA----------------AT--GGTCG--TGTGTATT-----GTATGGT-GAGC-ATG--TTGTGT-----TCTG--ATATAGCTGTCTGATGG--------------AT-TTTAAAGT--TC-ATATT--AT--T-GA-TGTTTCG-----AC-ATCAC---------------TCATATTTGAGTT-------GAATA-T--GT---AAC-CGATCAACAGCA---CTAAATTTGGGATACCTTTTGGACCCGTCTTGAAACACGGACCAAGGAGTTTATCTAATATGCGAGTAAATGAG------TAATAGGATTT------AAACTTATTTGCGTAAATAAATTAACTG-------TTTTTATGGGATTACGA----------GCAATGCCTTATACGTAT-TACTCTTCCATCCCGGGGTATTT-TTA-T-CAA-----------------CATAT---------GCAGCAATGT-------------ATAT-GG-----AAAATATACCATGAGCATACTGGATATGACCCGAAAGATGGTGAACTATGCTTGATCAGGTTGAAGTCAGGGGAAACCCTGATGGAAGACCGAAGCAGTTCTGACGTGCAAATCG----------------------------------------------
>Orthocladius (Euorthocladius) luteipes
-----------------------------------------------------TTCAATACTGTTG----------------GCAACA------ATAGTGTGCACTTCTCACTTAGTAAGACGTTGTGATCCATTAG-A-A-ATC-GACCATTCCAA-----------TGGTTAAT--TGGCTATCA--A-TAGG--CTG-GCGT-AAAGTTCT-----CTTA--TGCA--AATGG-CTTGATCTTTA----------------AT--GGTCG--GGTGTATT-----GTTTGGG-GAGT-GCG--TCATGT-----TCTGT-CTATAGCTGTCTGATGG--------------AT-TTTAAAGG--TC-ATAAC--AT--T-GA-TGTTC-------GC-ATCACC--------------CATTCGTGGGAAT-------GGTTA-T--GT---ACC-CGATCAACAGCG-G-TTAAATTTGGGATACCTTTTGGACCCGTCTTGAAACACGGACCAAGGAGTCTATCTATTGCGCGAGTAAATGGG----------CATATG-------AAACCTATTTGCGGAAAAAACTTGACTG----------TTATGGGATTACGA-----------GTATTGCTTTTGTAG---TGCTCCTCCATCCCGGGGTATTT-TCA-T-CAA-----------------CACAT---------GCAGCAATGT-------------ATGT-GG-----AAAATATACCATGAGCGTAGTGGATATGACCCGAAAGATGGTGAACTATGCCTGATCAGGTTGAAGTCAGGGGAAACCCTGATGGAGGACCGAAGCAATTCTGACGTGCAAATCGA---------------------------------------------
>Parachaetocladius  sp.
-----------------------------------------------------TTCAATATTGCCC----------------TTAAAA-----AGCAATGTGCACTTCTCTCTTAGTAAGACGCTGTGATCCATTAG-A-A-ATTGGATCATTCCAA-----------TGATCATT--TGGCTGTCA--A-TAGG--CCG-ATGT-GAAGTTCA-----TCGA--TGCA--AATGA-CTCGATCTTTT---------------AAC--GGTTG--GGTATATT-----GTTTGGT-GAGC-GCA--TCGTAA-----CCTGTACAATAGCTGTCTGATGG--------------AT-TTTAAAGG--CC-ATAAC--AT--T-GA-TGTCTTGT----GC-ATCACT--------------CATACGTGAGAAT-------GGTTT-T--GT---GCC-CGATCAACAGCG-G-TTAAATTTGGGATACCTTTTGGACCCGTCTTGAAACACGGACCAAGGAGTCTATCTAGTATGCGAGTAAATGAG----------TATATG-------AAACTTATTTGCATAAAAAACTTGACTG----------TTATGGGACTACGA-----------GTCGTGCTTTACGGTGC-GGCTCCTCCATCCCGGGGTATTT-TCA-T-CAA-----------------CATAT---------GCAGCAATGT-------------ATAT-GG-----GAAATATACCATGAGCACACTGGATATGACCCGAAAGATGGTGAACTATGCCTGATCAGGTTGAAGTCAGGGGAAACCCTGATGGAGGACCGAAGCAATTCTGACGTGCAAATCG----------------------------------------------
>Parakiefferiella  sp. 1
-----------------------------------------------------TTCAATATTGCT-----------------GTCAAA-----AGCAATGTGCACTTCTCTCTTAGTAAGACGCTGTGATCCATTAG-A-A-ATTGGACTATTCCAA-----------TAGTCGTT--TGGCTATCA--A-TAGG--CTG-GCAT-GAAGTTTA-----TCGA--TACA--AATGG-CTCGGTCTTTC---------------AAC--GGCTG--GGTGTATT-----GTTTGGT-AAGC-ATG--CTGTTA-----CCTG---TATAGCTGTCTGATGG--------------AT-TTTAAAGG--CC-ATATC--AT--T-GA-TGCTACG-----GC-ACCACT--------------CATACGTGAGAT--------GGATA-T--GT---GCC-CGATCAACAGCG-G-TTAAATTTGGGATACCTTTTGGACCCGTCTTGAAACACGGACCAAGGAGTCTATCTAGTATGCAAGTAAATGAG----------TATATA-------AAACTTATTTGCGTAAATAACTTGACTG----------TTATGGGATTACGA----------GTGATAACTTTACGGTAT-CATTCCTCCATCCCGGGGTATTT-TCA-T-CCA-----------------CATAT---------GCAGCAATGT-------------ATAT-GG-----AAAATATACCATGAGCATACTGGATACGACCCGAAAGATGGTGAACTATGCTTGATCAGGTTGAAGTCAGGGGAAACCCTGATGGAGGACCGAAGCAGTTCTGACGTGCAAATCGA---------------------------------------------
>Parakiefferiella  sp. 2
------------------------------ACCCAAATATCTAAACGAAGAGATTCAATATTGCCT----------------TTAAAA-----AGCAATGTGCACTTCTCTTTTAGTAAGACGCTGTGATCCATTAG-A-A-ATTGGATCATACCAA-----------TGATCATT--CGGCTATCA--A-TGGG--CCG-GCAT-GAAGTTCA-----TCGA--TACA--AATAA-CTAGATCCTTT---------------AAC--GGTTT--GGTATATT-----GTTTGGT-GAGC-ATG--TCGATA-----CTCGT-CAATAGCTGTCTGATGG--------------AT-TTTAAAGG--TC-ATATC--AT--T-GA-TGTCTTTTA---GTCATCACT--------------CATACGTGAGAAT-------GGATA-T--GT---GCC-CGATCAACAGCG-G-TTAAATTTGGGATACCTTTTGGACCCGTCTTGAAACACGGACCAAGGAGTCTATCTAGTATGCAAGTAAATGAG----------TATATG-------AAACTTATTTGCGTAAAAAACTTGACTG----------TTATGGGATTACGT---------GTGATGCACTTTCGTGTAT-CATACCTCCATCCCGGGGTATTT-TTA-T-CAA-----------------CATAT---------GCAGCAATGT-------------ATAT-GG-----AAAATATACCATGAGCATACTGGATATGACCCGAAAGATGGTGAACTATGCCTGATCAGGTTGAAGTCAGGGGAAACCCTGATGGAGGACCGAAGCAATTCTGACGTGCAAATCG----------------------------------------------
>Parakiefferiella   sp. 3
-----------------------------------------------------TTCAATATTGCC-----------------CTTAAA-----AGCAATGTGCACTTCTTTCTTAGTAAGACGCTGTGATCCATTAG-A-A-ATTGGAACATTTCCA-----------TGTTCGTT--TGGCTATCA--A-TAGG--CCG-GCAT-GAAGTTCA-----TTGA--TACA--AGTAA-CTAGATCTTTT---------------AAC--GGTTT--GGTATGTT-----GTTTGGT-GAGC-ATG--TTGTGT-----CCTGT-CAATAGCTGTCTGATGG--------------AT-TTTAAAGG--TC-ATATT--AT--T-GA-TGTTTCG-----GC-ACCACT--------------CATACGTGAGTTT--------GATA-T--GT---ACC-CGATCAACAGCG-G-TTAAATTTGGGATACCTTTTGGACCCGTCTTGAAACACGGACCAAGGAGTCTATCTAGTATGCGAGTAAATGAG----------TATATG-------AAACTTATTTGCATAAAAAACTTGACTG----------TTATGGGATTACGA-------------GTAATATTTTAATAT-TATTCCTCCATCCCGGGGTATTT-TCA-T-CAA-----------------CATAT---------GCAGCAATGT-------------ATAT-GG-----AAAATATACCATGAGCATACTGGATATGACCCGAAAGATGGTGAACTATGCCTGATCAGGTTGAAGTCAGGGGAAACCCTGATGGAGGACCGAAGCAATTCTGACGTGCAAATCGG---------------------------------------------
>Parametriocnemus  sp. 1
-----------------------------------------------------TTCAATATTGCCC----------------CTTAAAAA---GGCAATGTGCACTTCTCTCTTAGTAAGACGCTGTGATCCATTAG-A-A-ATTGGATTGTTTCAA-----------CAATCGTA--TGGCTGTCA--A-TAGG--CCG-GTGT-GAAGTTCA-----CTGA--TACA--AATAA-CTCAATCATTT----------------AC--GGTTG--GGTATATT-----GTTTGGT-GAGC-TCA--CCGTCA-----CCTGTACAATGGCTGTCTGATGG--------------AT-TTTAAAGG--CT-ATGAT--AT--T-GA-TGTCTTTTG---GC-ATCACTCGC-----------TTTAAGTGAGAAT-------GGTCA-T--AT---GCC-CGATCAACAGCG-G-TTAAATTTGGGATACCTTTTGGACCCGTCTTGAAACACGGACCAAGGAGTCTATCTAGTATGCGAGTAAGTGAG----------AATATATTAGAT-AAACTTATTTGCGTAAAAAACTTGACTG--------TTCAATGGGACTACGA-------GTTGTGCTTTTAATCGGGTAC-TTCTCTTCCATCCCGGGGTATTT-CTA-T-CAA-----------------CATAT---------GCAGCAATGT-------------ATAT-GG-----GAAATATACCATGAGCATACTGGATATGACCCGAAAGATGGTGAACTATGCCTGATCAGGTTGAAGTCAGGGGAAACCCTGATGGAGGACCGAAGCAATTCTGACGTGCAAATCG----------------------------------------------
>Parametriocnemus   sp. 2
-----------------------------------------------------TTCAATATTGCC-----------------CTCAAA-----AGCAATGTGCACTTCTCTCTTAGTAAGACGCTGTGATCCATTAG-A-A-ATTGGATTGTTCCAA-----------CAATCGTA--TGGCTGTCA--A-TAGG--CCG-GTGT-GAAGTTCA-----CTAA--TGCA--AATAA-CTCGATCCTTT----------------AC--GGTTG--GGTATATT-----GTCTGGT-GAGC-TCA--CCGTAA-----CCTGTACCATGGCTGTCTGATGG--------------AT-TTTAAAGGCTTTGACATT--------GA-TGTTTCG-----GC-ATCACT--------------CACTCGTGAGAAT-------GGTCA-T--GT---GCC-CGATCAACAGCG-G-TTAAATTTGGGATACCTTTTGGACCCGTCTTGAAACACGGACCAAGGAGTCTATCTAGTATGCGAGTAAGTGAG----------TATATGAG-----AAACTTATTTGCGTAAAAAACTTGACTG--------TTCAATGGGACTACGA-------GTTGTGCTTTTAATCGGGTGC-TTCTCTTCCATCCCGGGGTATTT-CTA-T-CAA-----------------CATAT---------GCAGCAATGT-------------ATAT-GG-----GAAATATACCATGAGCATACTGGATATGACCCGAAAGATGGTGAACTATGCCTGATCAGGTTGAAGTCAGGGGAAACCCTGATGGAGGACCGAAGCAATTCTGACGTGCAAATCGA---------------------------------------------
>Parapsectrocladius acuminatus
------------------------------ACCCAAATATCTAAACGGTAAGATTCAATATTGAA-----------------GGTAAC-----TTCAATGTGCACTTCTTACTTAGTAAGACGCTGTGATCCATTAG-A-A-ATT-GACCATTCCAA-----------TGGTTATT--TGGCCATCA--T-TGGG--TTG-ACGT-TAAGTTCA-----CTAA--TGCA--AATGA-CTTGATCTTAT----------------AT--GGTTG--GGTGTATT-----GTATGGT-GAGT-TCG--TTGAAT-----CCCG---TATGGCTGTCTGATGG--------------AT-TTTAAAGG--TT-ATAAC--AT--T-GA-TGCAATTTTTT-GT-ATCACC--------------CATATGTGGGAAT-------GGTTA-T--AT---ACT-CGATCAACAGCG-G-TTAAATTTGGGATACCTTTTGGACCCGTCTTGAAACACGGACCAAGGAGTCTATCTATTACGCAAGTAAATGAG----------TATATG-------AAACTTATTTGCATAAAAAACTTGACTG----------TTATGGGATTACGA----------------------GCGAATATGCTTCTCCATCCCGGGGTATTT-TTA-T-CAA-----------------CACAT---------GCAGTAATGT-------------ATGT-GG-----AAAATATACCATGAGCGTAGTGGATATGACCCGAAAGATGGTGAACTATGCCTGATCAGGTTGAAGTCAGGGGAAACTCTGATGGAGGACCGAAGCAGTTCTGACGTGCAAATCG----------------------------------------------
>Paratrichocladius  sp.
------------------------------ACCCAAATATCTAAACGGTGAGATTCAATATTGTTG----------------GCAACA------ACAATGTGCACTTCTCATTTAGTAGGACGTTGTGATCCATTAG-A-A-ATT-GATTGTATCAA-----------CAATTATG--AGGTTATCA--A-TAGA--CTG-ATGT-AAAGTTCA-----TCAA--TATA--AATGA-TTTGATCTTTA----------------AT--GGTTG--GGTGTATT-----ATATGGT-GAGT-GCG--TCATGT-----ACTGC-TTATAACTGTCTGATGG--------------AT-TTTAAAGG--CT-ATAAT--AT--T-GA-TGTTC-------GC-ATCACCC-------------TCATGTAGGGAAT-------GATTA-T--AT---GCC-CGATCAACAACG-G-TTAAATTTGGGATACCTTTTGGACCCGTCTTGAAACACGGACCAAGGAGTCTATCTATTGCGCGAGTAAATGGG----------TATATG-------AAACCTATTTGCGTAAATAACTTGACTG----------TTATGGGATTACAA----------------------GTAGCAATACTTCTCCATCCCGGGGTATTT-TTA-T-CAA-----------------CACAT---------GCAGCAATGT-------------ATGT-GG-----AAAATATACCATGAGCGTAGTGGATATGACCCGAAAGATGGTGAACTATGCCTGATCAGGTTGAAGTCAGGGGAAACCCTGATGGAGGACCGAAGCAATTCTGACGTGCAAATCGT---------------------------------------------
>Paulfreemania pictipennis
-------------------------------CCCAAATATCTAAACGGGGAGATTCAATATTGCC-----------------CTCAAA-----AGCAATGTGCACTTCTCCCTTAGTAAGACGCTGTGATCCATTAG-A-A-ATT-GATCATTCCAA-----------TGATTATT--TGGCTATCA--A-TGGG--CCG-GTAT-GAAGTTCT-----TCAA--TGCA--AATAA-CTCGATCCTTT----------------AC--GGTTG--GGTATATT-----GTTTGTT-GAGC-ATG--CCGTCA-----CCCGT-CTATAGCTGTCTGATGG--------------AT-TTTAAAGG--TC-ATATT--AT--T-GA-TGTTTCG-----GC-ATCACT--------------CACACGTGAGCTT-------GAATA-T--GT---ACC-CGATCAACAGTG-G-TTAAATTTGGGATACCTTTTGGACCCGTCTTGAAACACGGACCAAGGAGTCTATCTAGTATGCAAGTAAATGAG----------TATATG-------AAACTTATTTGCAGAAAAAACTTGACTG----------TTATGGGACTACGA-----------GTCGTACATTTATGTGT-GGCTCCTCCATCCCGGGGTATTT-TTA-T-CAA-----------------CATAT---------GCAGCAATGT-------------ATAT-GG-----AAAATATACCATGAGCGTACTGGATATGACCCGAAAGATGGTGAACTATGCCTGATCAGGTTGAAGTCAGGGGAAACCCTGATGGAGGACCGAAGCAATTCTGACGTGCAAATCG----------------------------------------------
>Propsilocerus akamusi
-----CTGTCTAGGGGTTCAAACCTAAAGAACCCAAATATCTAAACGGAGAAATTCAATACCAATC----------------GTTAAAC----ATTAGTGTGCACTTTTCTCTTAGTAAGACGTTGTGATCCATTAG-A-A-ATG-AATCATATCAA-----------TGATTGTT--GGGCTATCA--A-TAGG--CCG-TTAT-GAAGTTCT-----TCGG--TGCA--AATGG-CGCGATCTTTC----------------AC--GTTTG--CGTGTATT-----GCTCGGT-GAGC-GTA--GCGGTA-----CCTG--TAATAGCTGTCTGATGG--------------AT-TTTAAAGG--CC-ATATT--AC--T-TA-TGCTACG-----GC-ATAACCCC------------GTTTCGTGGGAGT-------TGATA-T--GT---GCT-CGATCAACAACG-G-TTAAATTTGGGATACCTTTTGGACCCGTCTTGAAACACGGACCAAGGAGTCTATCTAGTATGCGAGTAAATGGG----------TATATG-------AAACCTATTTGCATAAAAAACTTGACTG----------TTATGGGATTACGA---------GTCGAATGCTTTGCGGCATTAGCTCTTCCATCCCGGGGCATTT-TCA-T-CAA-----------------CATAT---------GCAGCAATGT-------------ATAT-GG-----AAAATGTACCATGAGCATACTGGATATGACCCGAAAGATGGTGAACTATGCCTGATCAGGTTGAAGTCAGGGGAAACCCTGGTGGAGGACCGAAGCAGTTCTGACGTGCAAATCG----------------------------------------------
>Psectrocladius (Allopsectrocladius)  sp.
-----------------------------------------------------TTCAATATTG------------------------AAGTGATTCAATGTGCACTTCTCGCTTAGTAAGACGCTGTGATCCATTAG-A-A-ATT-GACCATTCCAA-----------TGGTTATT--TGGCTATCA--A-TAGG--TCG-ACGT-AAAGTTCA-----TTAA--TGCA--AATGA-CTCGATCCTTT----------------AT--GGTTG--GGTGTATT-----GTTTGGT-GAGT-GCG--TCGTGT-----CCTGT-CTATAGCTGTCTGATGG--------------AT-TTTAAAGG--TC-ATATC--AT--T-GA-TGCTCCG-----GC-ATCACT--------------CATACGTGAGAAT-------GGATA-T--GT---GCC-CGATCAACAGCG-G-TCAAATTTGGGATACCTTTTGGACCCGTCTTGAAACACGGACCAAGGAGTCTATCTAGTATGCGAGTAAATGAG----------TATRTG-------AAACTTATTTGCGTAAAAAACTTGACTG----------TTATGGGATTACGA-----------------GTCACCTCGGT-GGCTCCTCCATCCCGGGGTATTT-TCA-T-CCA-----------------CATAT---------GCAGCAATGT-------------ATAT-GG-----AAAATATACCATGAGCATACTGGATATGACCCGAAAGATGGTGAACTATGCTTGATCAGGTTGAAGTCAGGGGAAACCCTGATGGAGGACCGAAGCAATTCTGACGTGCAAATCG----------------------------------------------
>Psectrocladius (P.)  sp.
-----------------------------------------------------TTCAATATTG------------------------AAGCAATTCAATGTGCACTTCTCGCTTAGTAAGACGCTGTGATCCATTAG-A-A-ATT-GACCATTCCAA-----------TGGTTATT--TGGCTATCA--A-TAGG--TCG-GCGT-AAAGTTCA-----TTAA--TGCA--AATGA-CTCGATCTTTT----------------AT--GGTTG--GGTGTATT-----GTTTGGT-GAGT-GCG--TCGTGT-----CCTGT-CTATAGCTGTCTGATGG--------------AT-TTTAAAGG--TC-ATATC--AT--T-GA-TGCTTCG-----GT-ATCACT--------------CATACGTGAGAAT-------GGATA-T--GT---GCC-CGATCAACAGCG-G-TTAAATTTGGGATACCTTTTGGACCCGTCTTGAAACACGGACCAAGGAGTCTATCTAGTATGCGAGTAAATGAG----------TATATG-------AAACTTATTTGCATAAAAAACTTGACTG----------TTATGGGATTACGA-----------------GTCATCTCGGT-GGCTCCTCCATCCCGGGGTATTT-TCA-T-CAA-----------------CATAT---------GCAGCAATGT-------------ATAT-GG-----AAAATATACCATGAGCATACTGGATATGACCCGAAAGATGGTGAACTATGCTTGATCAGGTTGAAGTCAGGGGAAACCCTGATGGAGGACCGAAGCAATTCTGACGTGCAAATCG----------------------------------------------
>Pseudosmittia  sp.
-----------------------------------------------------TTCAATATTGCC-----------------GTTAAA-----AGCAATGTGCACTTCTCCCTTAGTAAGACGCTGTGATCCATTAG-A-A-ATT-GACCATTCCAA-----------TGGTTATT--TGGCTATCA--A-TAGG--CCG-GTAT-GAAGTTTA-----TCGA--TACA--AATAA-CTCGATCTTTA----------------AT--GGCTG--GGTATATT-----GTTTGGT-AAGC-ATG--CCGTCA-----CCTG---TATAGCTGTCTGATGG--------------GT-TTTTAAGG--TC-ATATT--AT--T-GA-TGTTTCG-----GC-ATCACT--------------CATACGTGAGAAT-------GAATA-T--GT---ACC-CGATCAACAGCG-G-TTAAATTTGGGATACCTTTTGGACCCGTCTTGAAACACGGACCAAGGAGTCTATCTAGTATGCAAGTAAATGAG----------TATATG-------AAACTTATTTGCGGAAAAAACTTGACTG----------TTATGGGACTACGA-------------GTCGTATTTTGGTAC-GGCTCCTCCATCCCGGGGTATTT-TCA-T-CAA-----------------CATAC---------GAAGCAATTT-------------GTAT-GG-----AAAATATACCATGAGCATACTGGATATGACCCGAAAGATGGTGAACTAAACGCGAACAGGTTGAAGTCAGGGGAAACCCTGATGGAGGACCGAAGCAGTTCTGACGTGCAAATCG----------------------------------------------
>Rheocricotopus  sp.
-----------------------------------------------------TTCAATACTGTTG----------------GCAACA------ACAGTGTGCACTTCTCGCTTAGTAAGACGTTGTGATCCATTAG-A-A-ATT-GGCTATTCCAA-----------TAGCTATG--AGGTTATCA--A-TAGG--CTG-GTGT-AAAGTTCA-----TCAT--TGTA--AATGT-CTAGATCTTTA----------------AT--GGTCG--AGTGTATT-----ATATGTT-GAGT-GCA--TCATGT------CTGC-CTATAACTGTCTGATGG--------------AT-TTTAAAGA--TC-ATAAC--AT--T-GA-TGTTC-------GC-ATCACC--------------CATTCGTGGGAAT-------GGTTA-T--GT---ATC-CGATCAACAACG-G-TTAAATTTGGGATACCTTTTGGACCCGTCTTGAAACACGGACCAAGGAGTCTATCTATTGCGCGAGTAAATGGG----------TATATG-------AAACCTATTTGCGGAAAAAACTTGACTG----------TTATGGGATTACGA--------------GTATCTATCTACGG-TACTCCTCCATCCCGGGGTATTT-TCA-T-CAA-----------------CACAT---------GCAGCAATGT-------------ATGT-GG-----AAAATATACCATGAGCGTAGTGGATATGACCCGAAAGATGGTGAACTATGCCTGATCAGGTTGAAGTCAGGGGAAACCCTGATGGAGGACCGAAGCAATTCTGACGTGCAAATCG----------------------------------------------
>Stictocladius  sp. 1
-----------------------------------------------------TTCAATATCGTCC----------------TTAACA-----GACGATGTGCACTTTTCTCCCAGTAAGACGCTGTGATCCATTAG-A-A-ATCGGACCATGCCAA-----------TGGTTAGT--GGGCTATCA--A-AAGG--CTG-ACAT-GAAGTTCG-----GTGG--TGCA--AATGG-CGCGATCATAT----------------AC--GGTTG--TGTGTATT-----GCCCATT-GAGC-ATG--TTGTGT-----CCTG--AAATAGCTGTCTGATGG--------------AT-TTTAAAGG--TC-ATATT--AC--T-GA-TGGTTC------GCCATCACCCA------------TTACGATGGGAGT-------GGATA-T--GT---GCC-CGATCAACAGCG-G-TTAAATTTGTGATACCTTTGGGACCCGTCTTGAAACACGGACCAAGGAGTCTATCTAGTATGCAAGTAAATGGG----------TATATG-------AAACCTATTTGCAGAAAAAACTTGACTT---------TTCATGGGATTACGA-----------------GTCTCTCACAA-GGCTCCTCCATCCCGGGGTATTT-TCA-T-CAA-----------------CATAT---------GCAGCAATGT-------------ATAT-GG-----AAAATATACCATGAGCGTACTGGATACGACCCGAAAGATGGTGAACTATGCCTGATCAGGTTGAAGTCAGGGGAAACCCTGATGGAGGACCGTAGCAATTCTGACGTGCAAATCG----------------------------------------------
>Stictocladius pictus
-------------------------------CGCAAATATCTAAACGGAGAAATTCAATATTGCCC----------------TTAACA-----GGCAATGTGCACTTTTTTCTTAGTAAGACGCTGTGATCCATTAG-A-A-ATTGGACCATTCCAA-----------TGGTTATT--GGGCTATCA--A-TAGG--CCA-ACAT-GAAGTTCA-----ATGG--TGCA--AATGG-TATGATCTTTT----------------AT--GGTTG--CACGTATT-----GCCCGTT-GAGC-ATG--TTGGTA-----CCTG--TAATAGCTGTCTGATGG--------------AT-TTTAAAGG--TC-ATATT--AC--T-AA-TGCTATAT----GC-ATTACCCA------------TTTCGATGGGAGC-------TGATA-T--GT---GCC-CGATCAACAGCG-G-TTAAATTTGTGATACCTTTGGGACCCGTCTTGAAACACGGACCAAGGAGTCTATCTAGTATGCAAGTAAATGAG----------CATATT-------AAACTTATTTGCGTAAAAAACTTGACTT----------TTATGGGATTACGA------------GTTTACATTTAACTGTGAGCTCCTCCATCCCGGGGTATTT-TTG-T-CAA-----------------CATAT---------GCAGCAATGT-------------GTAT-GG-----AAAATATACCATGAGCATACTGGATGCGACCCGAAAGATGGTGAACTATGCCTGTTCAGGTTGAAGTCAGGGGAAACCCTGATGGAGGACCGAAGCAATTCTGACGTGCAAATCG----------------------------------------------
>Synorthocladius  sp.
-----------------------------------------------------TTCAATATTGTTG----------------GCAACA------ACAATGTGCACTTCTCGCTTAGTAAGACGTTGTGATCCATTAG-A-A-ATT-GACCATTCCAA-----------TGGTTATT--TGGCTATCA--A-TAGG--CTG-GTGT-AAAGTTCA-----TTAA--TGCA--AATGG-CTGGATCTTTA----------------AT--GGTCT--GGTGTATT-----GTTTAGT-GAGT-TCA--TCATGT-----TCTGT-CTATAGCTGTCTGATGG--------------AT-TTTAAAGG--TC-ATAGC--AT--T-GA-TGCTT-------GC-ATCACC--------------CATTCGTGGGAAT-------GGTTA-T--GT---ACC-CGATCAACAGCG-G-TTAAATTTGGGATACCTTTTGGACCCGTCTTGAAACACGGACCAAGGAGTCTATCTATTGCGCGAGTAAATGGG----------TATATG-------AAACCTATTTGCGTAAAAAACTTAACTG----------TTATGGGATTACGA------------------GTACATTCGTGTGCTCCTCCATCCCGGGGTATTT-TCA-TCCAA------------------ACAT---------GCAGCAATGT-------------ATGT-TG-----AAAATATACCATGAGCGTAGTGGATATGACCCGAAAGATGGTGAACTATGCCTGATCAGGTTGAAGTCAGGGGAAACCCTGATGGAGGACCGAAGCAATTCTGACGTGCAAATCGA---------------------------------------------
>Thalassosmittia  sp.
-----------------------------------------------------TTCAATATTGCC-----------------TTTAAA-----AGCAATGTGCACTTCTCTCTTAGTAAGACGCTGTGATCCATTAG-A-A-ATTGGAATGTTCCCA-----------CATTCATT--TAGCTGTCA--A-TAGG--CCA-ATGT-GAAGTTCA-----TTGA--TGCA--AATAG-CATGATCTTTT----------------AC--GGTTT--TGTATATT-----GTTTGAT-GAGC-ACA--TTGTAA-----CCTGTACAATAGCTGTCTGATGG--------------AT-TTTAAAGG--TC-ATATT--AT--T-GA-TGTTAAG-----GC-ATCACTCG------------TGTGAATGAGAAT-------GAATA-T--GT---ACC-CGATCAACAGCG-GTTTAAATTTGGCATACCTTCTGGACCCGTCTTGAAACACGGACCAAGGAGTCTATCTAGTATGCAAGTAAATGAG----------TATATG-------AAACTTATTTGCGTAAAAAACTTGACTG----------TTATGGGATTACGA--------------------GTTGTTAT-GATTCTTCCATCCCGGGGTATTT-TTA-T-CAA-----------------CATAT------------------------------TTTTAT-GG-----AAAATATACCATGAGCATACTGGATATGACCCGAAAGATGGTGAACTATGCCTGATCAGGTTGAAGTCAGGGGAAACCCTGATGGAGGACCGAAGCAATTCTGACGTGCAAATCG----------------------------------------------
>Thienemanniella  sp.
-----------------------------------------------------TTCAATATTGTCCA---------------TTAAAA-----AACAATGTGCACTTCTTTCTTAGTAAGACGCTGTGATCCATTAG-A-A-ATT-GATCATTTCAA-----------TGATTATG--AGGCTATCA--A-TAGG--CCA-ATAT-GAAGTTCA-----TTAA--TACA--AATAA-TATTATCTTTA----------------AT--GGTTT--TATATATT-----GTATGAT-GAGC-ATG--TTGTGT-----TCTG--CTATAGCTGTCTGATGG--------------AT-TTTAAAGG--TC-ATGTT--AT--T-GA-TGTTAAG-----GC-ATCACT--------------CATACGTGAGTTT-------TGACA-T--GT---TCC-TGATCAACAGCG-G-TTAAATTTGGGATACCTTTTGGACCCGTCTTGAAACACGGACCAAGGAGTTTATCTAATATGCGAGTAAATGAG------TAATTATGATTG-----AAACTTATTTGCGTAAATAAATTAACTG-----TTTTTTAATGGGATTACGA-----------GTAATGCTTTTATGTAT-TATTCTTCCATCCCGGAGTATTT-TCA-T-CAA-----------------CATAT---------GCAATAAAATGT-----------ATAT-GG-----AAAATATATCATGAGCATACTGGATATGACCCGAAAGATGGTGAACTATGCCTGATCAGGTTGAAGTCAGGGGAAACCCTGATGGAAGACCGAAGCAATTCTGACGTGCAAATCG----------------------------------------------
>Tonnoirocladius commensalis
-----------------------------------------------------TTCAATATTGCC-----------------GTTAAA-----AGCAATGTGCACTTCTCCCTTAGTAAGACGCTGTGATCCATTAG-G-A-ATT-GATCATTCCAA-----------TGATTATT--TGGCTATCA--A-TGGG--CCG-ATGT-GAAGTTCA-----TTAA--TGCA--AATAA-CTCGATCCTTT----------------AC--GGTTG--GGTATATT-----GTTTGGT-GAGC-GCA--TTGTCA-----CCCG-ATTATAGCTGTCTGATGG--------------AT-TTTAAAGG--TC-ATATT--AT--T-GA-TGTTTCG-----GC-ATCACT--------------CATAAGTGAGTTT-------CAATA-T--GT---ACC-CGATCAACAGCG-G-TTAAATTTGGGATACCTTTTGGACCCGTCTTGAAACACGGACCAAGGAGTCTATCTAGTATGCAAGTAAATGAG----------TATATG-------AAACTTATTTGCAGAAAAAACTTGACTG----------TTATGGGACTACGA-----------GTTGTGCATTTATGTGC-GGCTCCTCCATCCCGGGGTATTT-TTA-T-CAA-----------------CATAT---------GCAGCAATGT-------------ATAT-GG-----AAAATATACCATGAGCATACTGGATATGACCCGAAAGATGGTGAACTATGCCTGATCAGGTTGAAGTCAGGGGAAACCCTGATGGAGGACCGAAGCAATTCTGACGTGCAAATCG----------------------------------------------
>Tvetenia  sp.
-----------------------------------------------------TTCAATATTATAT----------------TAATCA-----TATAATGTGCACTTCTCTCTTAGTAAGACGCTGTGATCCATTAG-A-A-ATT-GATTATTCTAA-----------TAATTATT--TGGCTATCA--A-TGGG--CCG-ATAT-GAAGTTCA-----TTAA--TGCA--AATAA-CTTGATCTTTA----------------AT--GGTTG--GGTATATT-----GCTTGGT-GAGC-ATA--TTGTCA-----CTCG-ATTATAGCTGTCTGATGG--------------AT-TTTAAAGG--TT-GTATT--AT--T-GA-TGTTTCG-----GC-ATCACTC-------------ATATTGTGAGAAT-------GAATA-T--AT---GCC-CGATCAACAGCG-G-TTAAATTTGGGATACCTTTTGGACCCGTCTTGAAACACGGACCAAGGAGTCTATCTAGTACGCAAGTAAATGAG----------TATATG-------AAACTTATTTGCGGAAAAAACTTGACTG--------TTCTATGGGACTACGA-------------GTCACATTTCGGTGTGTGCTCCTCAATCCCGGGGTATTT-TTA-T-CAA-----------------CATAT---------GCAGTAATGT-------------ATAT-GG-----AAAATATACCATGAGCGTACTGGATATGACCCGAAAGATGGTGAACTATGCCTGATCAGGTTGAAGTCAGGGGAAACCCTGATGGAGGACCGAAGCAATTCTGACGTGCAAATCG----------------------------------------------
>Xylotopus par
-----------------------------------------------------TTCAATATTGCGTG---------------CTTGCG-----CGCAATGTGCACTTTTCCTTTAGTAAGACGTTGTGATCCATTAG-A-A-ATT-GATCATTCCAA-----------TGATTATT--GGGCTACCA--A-AAGG--CTG-GCGT-GAAGTTCA-----TGAA--TGTA--AATAA-TTGAATCGCTT----------------AT--GGTTT--GATATATT-----GCTTCGT-GAGC-ATG--TCGTGT-----CCTG--TTGTAGCTGTCTGATGG--------------AT-TTTAAAGA--TT-ATATT--AT--T-AA-TGTCATTGT---GC-ATTATCCA------------TTACGATGGAATT-------TAATA-T--AT---ATC-CGATCAACAACG-G-TTAAATTTGGGATACCTTTTGGACCCGTCTTGAAACACGGACCAAGGAGTCTATCTAGTATGCAAGTAAATGAG----------TATAAATG-----AAACTTATTTGCGTAAAAAACTTAACTG--------TATTATGGGATTACGA-------------GTTAATAATTTTTGTTAGCTCTTCCATCCCGGGGTATTT-TCA-T-CAA-----------------CATAT---------GCGCAAGT---------------ATAT-GG-----AAAATATACCATGAGCATACTGGATATGACCCGAAAGATGGTGAACTATGCCTGATCAGGTTGAAGTCAGGGGAAACCCTGATGGAGGACCGAAGCAGTTCTGACGTGCAAATCG----------------------------------------------
>Undet Orthocladiinae FNQ2
------------------------------ACCCAAATATCTAAACGGGAAGATTCAATATTGCC-----------------CTTAAA-----AGCAATGTGCACTTCTTCCTTAGTAAGACGCTGTGATCCATTAG-A-A-ATT-GATCATTCCAA-----------TGATTATT--TAGCTATCA--A-TGGG--CCG-ACAT-GAAGTTCA-----TCA---TGTA--AACAA-CTTGATCCTTA----------------AT--GGTTG--GGTAYATT-----GCATGAT-GAGC-GTG--TTGATA-----CCTGCATTATAGCTGTCTGATGG--------------AT-TTTAAAGA--TC-ATATT--AT--T-GA-TGTTTCG-----GC-ATCACT--------------CATACGTGAGCTT-------TGATA-T--GT---ATC-CGATCAACAGCG-G-TTAAATTTGGGATACCTTTTGGACCCGTCTTGAAACACGGACCAAGGAGTCTATCTAGTATGCAAGTAAATGAG----------TAYATG-------AAACTTATTTGCATAAAAAACTTGACTG----------TTATGGGACTACGA-----------GTCGTGCACTTGTGTAC-GGCTTCTCCATCCCGGGGTATTT-TCA-T-CAA-----------------CATAT---------GCAGCAATGT-------------ATAT-GG-----AAAATATACCATGAGCATACTGGATATGACCCGAAAGATGGTGAACTATGCCTGATCAGGTTGAAGTCAGGGGAAACCCTGATGGAGGACCGAAGCAATTCTGACGTGCAAATCG----------------------------------------------
>Afrochlus harrisoni
-----------------------------------------------------TTCAATATCGTTG----------------CTTGCA------ATGATGTGCACTTTTCCCTTAGTAAGACGTTGTGATCCATTAG-G-A-ATTGTTTACACTCGA---------TGTAAACGTT--GGGCTACCG--A-TAGG--CTT-GTGT-GAAGTTCA-------CGGTGACA--AATGGCTATGATCGCT-----------------AC--GATTT--GGTGTATT-----GTCCTGT-GAGC-ACA--TGATGC-----TCTG--TTGTAGCTGCCTGATGG--------------AT-TTTAAGGG--TG-ATATC--AT--T-GA-TGCTT-------GC-ATCACCA-------------GTTCGCTGGACAT-------GGATA-T--GT---ACC-TGATCAACAACG-G-TTGAATTTGGGATACCTTTGGGACCCGTCTTGAAACACGGACCAAGGAGTCTATCTAGTATGCGAGTGAATGGG-------TATCGCATG-------AAACCTATTCGCATAAATAACTTGACTG----------TTATGGGATTACGA--------GTTTGTGTCTGTTAAAGGGCCATCTCCTCCATCCCGGGGTATTT-GCA---TAA-----------------CATTG---------CTAGCAATAG-------------CAAT-AG-----CGAATATACCATGAGCATACTGGATATGACCCGAAAGATGGTGAACTATGCCTGATCAGGTTGAAGTCAGGGGAAACCCTGATGGAGGACCGAAGCAATTCTGACGTGCAAATCGT---------------------------------------------
>Archaeochlus bicirratus
-----------------------------------------------------TTCAATATCGTTG----------------CTTGCA------ATGATGTGCACTTTTCCTTTAGTAAGACGTTGTGATCCATTAG-G-A-ATTGTTTGCACTGGA---------TGTAAACGTT--GGGCTACCG--A-TAGG--CTT-GTGT-GAAGTTCA-------CGGTGACA--AATGGCTATGATCGCT-----------------AC--GATTT--AGTGTATT-----GTCCTGT-GAGC-ACA--TGATGC-----TCTG--TTGTAGCTGCCTGATGG--------------AT-TTTAAGGG--TC-ATATC--AT--T-GA-TGCTT-------GC-ATCACCA-------------GTTCGCTGGACAT-------GGATA-T--GT---GCC-TGATCAACAACG-G-TTAAATTTGGGATACCTTTGGGACCCGTCTTGAAACACGGACCAAGGAGTCTATCTAGTATGCAAGTGAATGGG-------TATCGCATG-------AAACCTATTCGCATAAATAACTTGACTG----------TTATGGGATTACGA--------GTTTGTGTCTGTTAAAGGGCCATCTCCTCCATCCCGGGGTATTT-GCA---TAA-----------------CATTG---------CTAGCAATAG-------------CAAT-AG-----CGAATATACCATGAGCATACTGGATATGACCCGAAAGATGGTGAACTATGCCTGATCAGGTTGAAGTCAGGGGAAACCCTGATGGAGGACCGAAGCAATTCTGACGTGCAAATCG----------------------------------------------
>Archaeochlus  sp. 1
-----------------------------------------------------TTCAATATCGTTG----------------CTTGCA------ACGATGTGCACTTTTCCCTTAGTAAGACGTTGTGATCCATTAG-G-A-ATTGTTTGCACTAGA---------TGTAAACGTT--GGGCTACCG--A-TAGG--CTT-GTGT-GAAGTTCA-------CGGTGACA--AATGGCTATGATCGCT-----------------AC--GATTT--GGTGTATT-----GTCCTGT-GAGC-ACA--TGATGT-----TCTG--TTGTAGCTGCCTGATGG--------------AT-TTTAAGGG--TC-ATATC--AT--T-GA-TGCTT-------GC-ATCACCA-------------GTTCTCTGGACAT-------GGATA-T--GT---GCC-TGATCAACAACG-G-TTAAATTTGGGATACCTTTGGGACCCGTCTTGAAACACGGACCAAGGAGTCTATCTAGTATGCGAGTGAATGGG------T-ATCGCATG-------AAACCTATTCGCATAAATAACTTGACTG----------TTATGGGATTACGA-------GTTTGTGTCTGTTAAAGGGCC-ATCTCCTCCATCCCGGGGTATTT-GCA---TAA-----------------CATTG---------CTAGCAATAG-------------CAAT-AG-----CGAATATACCATGAGCATACTGGATATGACCCGAAAGATGGTGAACTATGCCTGATCAGGTTGAAGTCAGGGGAAACCCTGATGGAGGACCGAAGCAATTCTGACGTGCAAATCG----------------------------------------------
>Austrochlus  brundini
-----------------------------------------------------TTCAATACTGTC-----------------GTTAAA-----CATAGTGTGCACTTTTCTCTTAGTAAGACGTTGTGATCCATTAG-A-A-ATT-GATATCTGTAT--------AGGATATTATT--GGGCTATCA--A-TAGA--CTG-TTAT-GAAGTTCA-----TCAATTGGTA--AACAG-TAAGATCGTTT----------------AT--GATTT--TGCATATT-----ATCTGGT-GAGC-ATA--ACATGT-----TCTG--GTGTAGCTGTCTGATGG--------------AT-TTTAAAGG--TT-ATATC--AT--T-AA-TGTTACG-----GC-ATTACCCCATTT--------ATATGGGGCATGT-------GGATA-T--GT---ACC-CGATCAACAACG-G-TTAAATTTGGGATACCTTTGGGACCCGTCTTGAAACACGGACCAAGGAGTCTATCTAGTATGCAAGTAAATGGG----------CATATG-------AAACCTATTTGCGTAAATAACTTGACTG-----------TATGGGATTACGA-------------------ATCAATTAT-GGTTCCTCCATCCCGGGGTATTT-TTA-T-CAA-----------------CATAT---------AAGCAATT---------------ATAT-GG-----AAAATATACCATGAGCATACTGGATATGACCCGAAAGATGGTGAACTATGCCTGATCAGGTTGAAGTCAGGGGAAACCCTGATGGAGGACCGAAGCAATTCTGACGTGCAAATCG----------------------------------------------
>Austrochlus centralaustralis
-----------------------------------------------------TTCAATACCGTTG----------------CTTGCA------ACGGTGTGCACTTTTCCCTTAGTAAGACGTTGTGATCCATTAG-G-A-ATC-GTTCTACCTTG--------AGTTGAACATT--GGGCTACCA--A-TAGA--CCT-GTAT-GAAGTTCA-------TGATGCCA--GACGA-GTAGATCGCT-----------------AT--GGTT---TATTAACT-----GGCTTGT-GAGC-ATA--CGGTGT-----TCTG--GTGTAGCTGCCTGATGG--------------AT-TTTAACGG--CT-ATATC--AT--T-GA-TGCTT-------GC-ATCACCG-------------GTTCCGACTGGAT-------CGATA-T--AT---GCC-TGATCAACAACG-G-TTAAATTTGGGATACCTTTGGGACCCGTCTTGAAACACGGACCAAGGAGTCTATCTAGTATGCGAGTGAATGGG----------TATATG-------AAACCTATTCGCATAAATAACTTGACTG-------TTTTAATGGGATTACGA------------------------GAGCAATCTCCTCCATCCCGGGGTATTT-GCA-T---------------------CACAT---------TCTTCG-----------------GAAT-GG-----CGAATATACCATGAGCATACTGGATATGACCCGAAAGATGGTGAACTATGCCTGATCAGGTTGAAGTCAGGGGAAACCCTGATGGAGGACCGAAGCAATTCTGACGTGCAAATCGT---------------------------------------------
>Austrochlus parabrundini
-----------------------------------------------------TTCAATACCGTTG----------------CTTGCA------ACGGTGTGCACTTTTCCCTTAGTAAGACGTTGTGATCCATTAG-G-A-ATC-GTTCTTCCTAG--------AGTTGAACATT--GGGCTACCA--A-TAGA--CCT-GTGT-GAAGTTCA-------CGATGCCA--GACAA-GTAGATCGCT-----------------AT--GGTTT--ATTATACT-----GGCTTGT-GAGC-ACA--CGGTGT-----TCTG--GTGTAGCTGCCTGATGG--------------AT-TTTAACGG--CT-ATATC--AT--T-GA-TGCTT-------GC-ATCACCAG------------TTTCGATTGGATA-------CGATA-T--AT---GCC-TGATCAACAACG-G-TTAAATTTGGGATACCTTTGGGACCCGTCTTGAAACACGGACCAAGGAGTCTATCTAGTATGCGAGTGATTAGG----------TATATG-------AAACCTATTCGCATAAATAACTTGACTG---------TTAATGGGATTACGA------------------------GAGCAATCTCCTCCATCCCGGGGTATTT-GCA-T---------------------CACAT---------TCTTCG-----------------GAAT-GG-----CGAATATACCATGAGCATACTGGATATGACCCGAAAGATGGTGAACTATGCCTGATCAGGTTGAAGTCAGGGGAAACCCTGATGGAGGACCGAAGCAATTCTGACGTGCAAATCG----------------------------------------------
>Genus Chile'
-----------------------------------------------------TTCAGTATCGCCTGCG------------------------GGCGGTGTGCACTTTTCTCTTAGTAAGACGTTGTGATCCATTAG-G-A-ATG-GATGGCTCTCG---------GGTCATCATT--GGGCTGTCA--A-TAGG--CCA-GTAC-GAAGTTCA-------TGATGGCA--AATGG-CGCGATTGTT-----------------GT--GGTCG--TGTGTATT-----GCCTTGT-GAGC-GTG--CTGTGT-----TCTG--CTACAGCCGCCTGATGG--------------AT-TTTAAAGA--CC-ACACC--GT----AA-TGTTTCG-----GC-ATTACCC-------------GCTGCGGCGGGTT-------AGTTG-T--GT---GTC-CCATCAACAACG-G-TTAAATTTGGGATACCTTTGGGACCCGTCTTGAAACACGGACCAAGGAGTCTATCTATTGTGCGAGTAAATGGG----------CATATG-------AAACCTATTTGCGTAAATAACTTGACTG----------TTATGGGATTACGA-----------GCTGCACCCGCGTGGTG-CGTTCCTCCATCCCGGGGTATTT-TCA-T---------------------CACAT---------GCACCGCTCTCGGGTGGCT----GCAT-GG-----AAAATATACCATGAGCATAGTGGATATGACCCGAAAGATGGTGAACTATGCCTGATCAGGTTGAAGTCAGGGGAAACCCTGATGGAGGACCGAAGCAATTCTGACGTGCAAATCG----------------------------------------------
>Lasiodiamesa  sp.
-----------------------------------------------------TTCAATAGCAGCG----------------CTTAGGC----GCTACTGTGCACTTTTCTCTTAGTAAGACGTTGTGATCCATTAG-G-A-ATC-GACGGTCCCTG-------GAGGCTGTCAAT--GGGCTACCA--A-TAGA--CCA-ATGT-GAAGTTCA-----TTTATTGGCA--AACAG-TCAGGTCGTTT----------------AT--GGCCG--GGCATATT-----GTCTTGT-GAGC-GCA--TTGTGC-----ACTG--GTGTAGCTGCCTGATGG--------------AT-TTTAACGG--TC-ACATC--AT--C-GA-TGCTTTCGG---GC-ATCACCCG------------CCTCGGTGGGAC--------AGATG-T--GT---GCC-TGATCAACAACG-G-TTACATTTGGGATACCTTTGGGACCCGTCTTGAAACACGGACCAAGGAGTCTATCTAGTATGCGAGTAAATGGG----------CATATG-------AAACCTATTTGCGTAAATAACTTGACTG------TTTTACATGGGATTACGA-----------ATTGCATCCTCACCGGTGTGTTCCTCCATCCCGGGGTATTT-TCA---TCA-----------------CTTGT---------GCTTGC-----------------ACAA-AG-----AAAATATACCATGAGCATACTGGATATGACCCGAAAGATGGTGAACTATGCCTGATCAGGTTGAAGTCAGGGGAAACCCTGATGGAGGACCGAAGCAATTCTGACGTGCAAATCG----------------------------------------------
>Paraboreochlus minutissimus
-----------------------------------------------------TTCAATACTGTGCA---------------GCAATG-----CACGGTGTGCACTTTTCTCTTAGTCAGACGTTGTGATCCATTAG-G-A-ATT-GATGTTCGCGC-------------ATCGTT--GGGCCACCA--A-TAGG--CCG-ACGC-GAAGTTCA-----TCGA-TGACA--AATAG-TGCGGCCGTCT----------------AT--GGCCG--TACATATT-----GTTTGGT-GAGC-GCG--TCGTGT-----TCTG--GTGTGGCTGCCTGATGG--------------GT-TTTAAAGG--CC-ATATC--AA--T-GG-TGCTT-------GCCACCACCCTGCTTC-------GCGGCGGGGAATT-------AAGCA-TATGT---GCC-CGATCGACAACG-G-TTCAATTTGGGATACCTTTGGGACCCGTCTTGAAACACGGACCAAGGAGTCTATCTAGTATGCAAGTAAATGGG----------TATCGAATT----AAACCTATTTGCGTAAATAACTTGACTG------TTTTTAATGGGACTACGA----------CTCGTTTCGAGCAATCAAACGGTCCTCCATCCCGGGGTATTT-TCA---CAA-----------------CATAT-----ACCTGTTCCTTTTGCGGGTTCTGGGCTATAT-AG-----AAAATATACCATGAGCATACTGGATATGACCCGAAAGATGGTGAACTATGCCTGATCAGGTTGAAGTCAGGGGAAACCCTGATGGAGGACCGAAGCAATTCTGACGTGCAAATCG----------------------------------------------
>Parochlus spinosus
---------CTAGGGGTTCAAACCTAAAGAACTCAAATATCTAAACGGAGCAATTCAGTA----------------------TTCAACTTCGGTTGGGTGTGCACTTTGCTCTTAGTAAGACGTTGTGATCCATTAG-G-A-ATC-GATGTGCAGTT-------AAGCACATCAAT--AGGCTACCA--A-TAGG--CCT-GCAC-GAAGTTCA-------CGGTGGCA--AATAA-CTGGATCGTT-----------------GC--GGTTC--GGTATATT-----GCCCTGT-GAGC-GTG--CGGCGT------CTG--CTGTAGCTGCCTGATGG--------------AT-TTTAAAGG--TC-ATTCC--GT----AA-TGCCTTGT----GC-ATTACCCG------------CTTCGGTGGGT---------TAGTAAT--GT---GCC-CGATCAACAACG-G-TTAAATTTGGGATACCTTTGGGACCCGTCTTGAAACACGGACCAAGGAGTCTATCTAGTATGCGAGTAAATGGG----------CACAAGA------AAACCTATTTGCGTAAATAACTTGACTG----------TTATGGGATTACGA---------GCTGCACCCCATTGTGGGTGCGTTCCTCCATCCCGGGGTATTT-TTA---TAA-----------------CATGT---------ACCGCTCTCGGGTGGTC------ACAT-AG-----AAAATATACCATGAGCACACTGGATATGACCCGAAAGATGGTGAACTATGCCTGATCAGGTTGAAGTCAGGGGAAACCCTGATGGAGGACCGAAGCAATTCTGACGTGCAAATCGATTGTCAGAATTGGGCATAGGGGCGAAAGACCAAT-----------
>Parochlus aotearoae
---------CTAGGGGTTCAAACCTAAAGAACTCAAATATCTAAACGGAGCAATTCAGTA----------------------TTCAACTTCGGTTGGGTGTGCACTTTGCTCTTAGTAAGACGTTGTGATCCATTAG-G-A-ATCGAAGTGCAGTTA--------AGCACTTCAAT--AGGCTACCA--A-TAGG--CCT-GCAC-GAAGTTCA-------CGGTGGCA--AACAA-CTGGACTGTT-----------------GC--GGTTC--GGTATATT-----GCCCTGT-GAGC-GTG--CGGCGT------CTG--CTGTAGCTGCCTGATGG--------------AT-TTTAAAGG--TC-ATACC--GT----AA-TGCTTTGC----GC-ATTACCC-------------GCCACGGCGGGTT-------AGCTA-T--GT---ACC-CGATCAACAACG-G-TTAAATTTGGGATACCTTTGGGACCCGTCTTGAAACACGGACCAAGGAGTCTATCTAGTATGCGAGTAAATGGG----------CACAAGA------AAACCTATTTGCGTAAATAACTTGACTG----------TTATGGGATTACGA-------GCTGCACCCGGTTACCCGAGTGCGTTCCTCCATCCCGGGGTATTT-TTA---TAA-----------------CATGT---------ACCGCTCTCGGGTGGCC------ACAT-AG-----AAAATATACCATGAGCACACTGGATATGACCCGAAAGATGGTGAACTATGCCTGATCAGGTTGAAGTCAGGGGAAACCCTGATGGAGGACCGAAGCAATTCTGACGTGCAAATCGATTGTCAGAATTGGGCATAGGGGCGAAAGACCAATCGAAC------
>Parochlus bassianus
-----------------------------------------------------TTCAATATTCAACT---------------TTCGGG-----TTGGGTGTGCACTTTGCTCTTAGTAAGACGTTGTGATCCATTAG-G-A-ATC-GACGTGCAGTT------AAGCACTGTCAAT--GGGCCACCA--A-TAGG--CCT-GCAC-GAAGTTCA-------CGGTGGCA--AATAA-CTAGATCGTT-----------------GT--GGTTC--AGTATATT-----GCCCTGT-GAGC-GTG--CAGCGT------CTG--CTGTGGCTGCCTGATGG--------------AT-TTTAAAGG--TC-ATATC--GT----AA-TGCTCTATGG--GC-ATTACCC-------------GCTACGGCGGGTT-------AGTTA-T--GT---ACC-CGATCAACAACG-G-TTAAATTTGGGATACCTTTGGGACCCGTCTTGAAACACGGACCAAGGAGTCTATCTAGTATGCGAGTAAATGGG----------CACAAGA------AAACCTATTTGCGTAAATAACTTGACTG----------TTATGGGATTACGA-------GCAGTGTCCAGTTAAATGGATACGTTCCTCCATCCCGGGGTATTT-TCA-T---------------------CACAT---------GTATTTAT---------------ACAT-AG-----AAAATATACCATGAGCACACTGGATATGACCCGAAAGATGGTGAACTATGCCTGATCAGGTTGAAGTCAGGGGAAACCCTGATGGAGGACCGAAGCAATTCTGACGTGCAAATCGG---------------------------------------------
>Parochlus chiloensis
-----------------------------------------------------TTCAATATTCAATT---------------TTCGGA-----TTGAGTGTGCACTTTGCTTTTAGTAAGACGTTGTGATCCATTAG-G-A-ATC-GATTTCCCTTT---AATTTGGGTTATCAAT--AGGCTACCA--A-AAGG--CCT-GCAC-GAAGTTCA-------TGGTGGCA--AACAA-CTGGACCGTT-----------------GC--GGTTT--AGTATATT-----GCCCTGT-GAGC-GTG--TGGCGT------CTG--CTGTAGCTGCCTGATGG--------------AT-TTTAATGG--TC-ATACC--GT----AA-TGCTATAT----GC-ATTACCC-------------GCTTCGGTGGGTT-------AGATA-T--GT---ACC-CGATCAACAACG-G-TTAAATTTGGGATACCTTTGGGACCCGTCTTGAAACACGGACCAAGGAGTCTATCTAGTATGCGAGTAAATGGG----------CAATTAGA-----AAACCTATTTGCGTAAATAACTTGACTG---------TTAATGGGATTACGA--------GCTGCACCTTAACCATGGGTGCGTTCCTCCATCCCGGGGTATTT-TCA-TACAA---------------------T---------GCTATCGCA--------------AGAT-GGCATAGAAAATATACCATGAGCACACTGGATATGACCCGAAAGATGGTGAACTATGCCTGATCAGGTTGAAGTCAGGGGAAACCCTGATGGAGGACCGAAGCAATTCTGACGTGCAAATCGA---------------------------------------------
>Parochlus kiefferi
-----------------------------------------------------TTCAGTA----------------------TTCAACTGCGGTTGGGTGTGCACTTTGCTCTTAGTAAGACGTTGTGATCCATTAG-G-A-ATG-GATGTGCCATT------TGAGTACATCAAT--GGGCTACCA--A-TAGG--CTT-GTAC-GAAGTTCA-------CGGTGGCA--AATAA-CTGGATCGTT-----------------GC--GGTTC--GGTATATT-----GCCCTGT-GAGC-GTA--CGATGT------CTG--CTGTAGCTGCCTGATGG--------------AT-TTTAAAGG--TC-ATACC--GT----AA-TGCCTTGC----GC-ATTACCC-------------GCTTCGGTGGGTT-------AGCTA-T--GT---ACC-CGATCAACAACG-G-TTAAATTTGGGATACCTTTGGGACCCGTCTTGAAACACGGACCAAGGAGTCTATCTAGTATGCGAGTAAATGGG----------CACAAGA------AAACCTATTTGCGTAAATAACTTGACTG----------TTATGGGATTACGA---------GCTGCGCCCGCTTGCGAGTGCGCTCCTCCATCCCGGGGTATTT-TCA---TAA-----------------CATGC---------TTCG-------------------GCAT-AG-----AAAATATACCATGAGCACACTGGATATGACCCGAAAGATGGTGAACTATGCCTGATCAGGTTGAAGTCAGGGGAAACCCTGATGGAGGACCGAAGCAATTCTGACGTGCAAATCGB---------------------------------------------
>Parochlus steinenii
-----------------------------------------------------TTCAGTATTGAGC----------------TTTGG------CTCGGTGTGCACTTTGCTTTTAGTAAGACGTTGTGATCCATTAG-G-A-ATC-GATGTGCAGTT-------AAGCACATCAAT--GGGCTACCA--A-TAGG--CCT-GTAC-GAAGTTCA-------TGGTGGCA--AACAG-CTGGATCGTT-----------------GC--GGTTC--GGTATATT-----GCCCTGT-GAGC-GTA--CGGCGT------CTG--CAGTAGCTGCCTGATGG--------------AT-TTTAAAGG--TC-ATACC--GT----AA-TGCTTCG-----GC-ATTACCC-------------GCTACGGCGGGTT-------AGTTA-T--GT---GCC-CGATCAACAACG-G-TTAAATTTGGGATACCTTTGGGACCCGTCTTGAAACACGGACCAAGGAGTCTATCTAGTATGCGAGTAAATGGG----------CACAAGA------AAACCTATTTGCGTAAATAACTTGACTG----------TTATGGGACTACGA-----------GCTGCACCTTAACCGGTGCGTTCCTCCATCCCGGGGTATTT-TCA---TAA-----------------CATGT---------GGCTTGCT---------------ACAT-AG-----AAAATATACCATGAGCACACTGGATATGACCCGAAAGATGGTGAACTATGCCTGATCAGGTTGAAGTCAGGGGAAACCCTGATGGAGGACCGAAGCAATTCTGACGTGCAAATCGB---------------------------------------------
>Parochlus  sp.
-----------------------------------------------------TTCAGTA----------------------TTCAACTGCGGTTGGGTGTGCACTTTGCTCTTAGTAAGACGTTGTGATCCATTAG-G-A-ATC-GATGTGCAGTT-------AAGCACATCAAT--GGGCTACCA--A-TAGG--CCT-GCAC-GAAGTTCA-------CGGTGGCA--AACAA-CTGGATCGTT-----------------GC--GGTTC--GGTATATT-----GCCCTGT-GAGC-GTG--CGGCGT------CTG--CTGTAGCTGCCTGATGG--------------AT-TTTAAAGG--TC-ATACC--GT----AA-TGCTAAT-----GC-ATTACCC-------------GCTACGGTGGGTT-------AGTTA-T--GT---GCC-CGATCAACAACG-G-TTAAATTTGGGATACCTTTGGGACCCGTCTTGAAACACGGACCAAGGAGTCTATCTAGTATGCGAGTAAATGGG----------CACAAGA------AAACCTATTTGCGTAAATAACTTGACTG----------TTATGGGATTACGA---------GCTGCACCCGCTTGCGAGTGCGTTCCTCCATCCCGGGGTATTT-TCA-TATAA-----------------TGTTT------------------------------CGGCAT-AG-----AAAATATACCATGAGCACACTGGATATGACCCGAAAGATGGTGAACTATGCCTGATCAGGTTGAAGTCAGGGGAAACCCTGATGGAGGACCGAAGCAATTCTGACGTGCAAATCG----------------------------------------------
>Podochlus tasmaniensis
-----------------------------------------------------TTCAGTACTGTATG---------------CTTGCA-----TACGGTGTGCACTTTGCCTTTAGTAAGACGTTGTGATCCATTAG-G-A-ATG-GATACCTTAAC---------TGGTATCATT--GGGCTATCA--A-TAGG--CCA-GTGC-AAAGTTTA-------CGATGGCA--AATGG-CGGAATCGTT-----------------GC--GGTTT--CGTGTATT-----GCCTTGT-AAGT-GTG--CTGTGT-----TCTG--CTATAGCTGCCTGATGG--------------AT-TTTCAAGA--TC-ATATC--GT----AA-TGCTTCG-----GC-ATTACCC-------------GTTGCGGCGGGTT-------AGCTA-T--GT---ATC-CGATCAACAACG-G-TTAAATTTGGGATACCTTTGGGACCCGTCTTGAAACACGGACCAAGGAGTCTATCTAGTGTGCAAGTAAATGGG----------CATATG-------AAACCTATTTGCGTAAAAAACTTGACTG----------TAATGGGATTACGA-----------GCTGCAGCCATGTGCTG-TGCTCCTCCATCCCGGGGTATTT-TCA---TAA-----------------CATAT---------ACTGCCCTCGGGTGGCC------ATAT-AG-----AAAATATACCATGAGCATACTGGATATGACCCGAAAGATGGTGAACTATGCCTGATCAGGTTGAAGTCAGGGGAAACCCTGATGGAGGACCGAAGCAATTCTGACGTGCAAATCGS---------------------------------------------
>Podonomopsis evansi
-----------------------------------------------------TTCAGTATTGACGCG--------------CTTGCGT----GTCAGTGTGCACTTTTCTCTTAGTAAGACGCTGTGATCCATTAG-G-A-ATG-GATGGCTCTCG---------GGTCATCATT--GGGCTGTCA--A-TAGG--CCG-GCAC-GAAGTTCA-------CGATGGCA--AATGG-TGTGACCGCTA---------------TAC--GGTTG--CGCGTATT-----GCCTTGT-GAGC-GTG--CCGCGT-----ACTG--CTACAGCCGCCTGATGG--------------AT-TGTCAAGA-----CTGCCACGT----AATCACCTCG-----GTGATTACCCG------------CTGCGGCGGGATT-------TTGTGGT--GT---GTC-CGATCAACAGCG-G-TTAAATTTGAGATACCTTTGGGACCCGTCTTGAAACACGGACCAAGGAGTCTATCTAGTGTGCGAGTAAATGGG-----------ATATGTG-----AAACCTATTTGCGTAAATAACTTGACTG----------TTATGGGATTACGA--------------GTGCTCCGGTGTGGGCACTCCTCCATCCCGGGGTATTT-TCA-T---------------------CACAT---------GCACCGCTCTCGGGTGGCC----GCAT-GG-----AAAATATACCATGAGCGCACTGGATATGACCCGAAAGATGGTGAACTATGCCTGATCAGGTTGAAGTCAGGGGAAACCCTGATGGAGGACCGAAGCAATTCTGACGTGCAAATCG----------------------------------------------
>Podonomus decarthrus  gp
-----------------------------------------------------TTCAGTATTG------------------------AAGTGATTCAGTGTGCACTTTGCTTTTAGTAAGACGTTGTGATCCATTAG-G-A-ATG-GATGTGTGTAA-------TATCACATCAAT--GAGCTACCA--A-TAGG--CCT-GTAC-GAAGTTCA-------TGGTGGCA--AATAA-TTGGGTCGTT-----------------GC--GGCTT--AGTATATT-----GCCCTGT-GAGC-GTG--CGGCGT------CTG--CTGTAGCTGCCTGATGG--------------AT-TTTAAAGG--TG-ATACC--GT----AA-TGTCTCG-----AC-ATTACCCACT----------TTTAGTGGGATTT-------AGATA-T--CT---ACC-CGATCAACAACG-G-TTAAATTTGGGATACCTTTGGGACCCGTCTTGAAACACGGACCAAGGAGTCTATCTAGTATGCGAGTAAATGGG----------CACAAGA------AAACCTATTTGCGTAAATAACTTGACTG----------TTATGGGACTACGA---GCAGCACTCTGCCATATGGTGTGGTGCGTTCCTCCATCCCGGGGTATTT-TTA-TATAA-----------------TGTTT-------TGCTAGTCTTTTGGGGCTGGTAAATGCAT-AG-----AAAATATACCATGAGCACACTGGATATGACCCGAAAGATGGTGAACTATGCCTGATCAGGTTGAAGTCAGGGGAAACCCTGATGGAGGACCGAAGCAATTCTGACGTGCAAATCG----------------------------------------------
>Podonomus orbicularus/fittkaui
-----------------------------------------------------TTCAGTATTG------------------------AAGTGATTCAGTGTGCACTTTGCTTTTAGTAAGACGTTGTGATCCATTAG-G-A-ATG-GATGTGTGTAA-------TAACACATCAAT--GGGCTACCA--A-TAGG--CCT-GCAT-GAAGTTCA-------TGGTGGCA--AACAA-TTGGGCCGTT-----------------GT--GGTCT--AGTATATT-----GCCCTGT-GAGC-GTG--TGGCGT------CTG--CTGTAGCTGCCTGATGG--------------AT-TTTAAAGG--TG-ATACC--GT----AA-TGTCTTT-----GACATTACCCGCT----------TATGGTGGGATTC-------AGATA-T--CT---ACC-CGATCAACAACG-G-TTAAATTTGGGATACCTTTGGGACCCGTCTTGAAACACGGACCAAGGAGTCTATCTAGTATGCGAGTAAATGGG----------CACAAGA------AAACCTATTTGCGTAAATAACTTGACTG----------TTATGGGATTACGA---GCTGCACCCTGCCATATGGTGTGGTGCGTTCCTCCATCCCGGGGTATTT-TTA-TATAA-----------------TGTCC-------TGCCAGTTCTTTGGGACTGGTGGATACAT-AG-----AAAATATACCATGAGCACACTGGATATGACCCGAAAGATGGTGAACTATGCCTGATCAGGTTGAAGTCAGGGGAAACCCTGATGGAGGACCGAAGCAATTCTGACGTGCAAATCG----------------------------------------------
>Trichotanypus posticalis
-----------------------------------------------------TTCAATACCGTTTG---------------TTCGCA-----AACGGTGTGCACTTTTCTCTTAGTAAGACGTTGTGATCCATTAG-G-A-ATC-GATAATGCTTG--------ACGTTATCAAT--TGGCTACCA--A-TAGG--CCA-GTGT-GAAGTTCA-------TGATGGCA--AATAA-TGCGATTGTA-----------------AT--GGTTG--TATATATT-----GCCTTGT-GAGC-ACG--CTGTGT-----TCTG--AAGTAGCTGCCTGATGG--------------AT-TTTAAAGG--CC-ATATC--GT----GA-TGTTTCG-----GC-ATCACCTG------------CCTCGGTAGGATT-------TGATA-T--GT---GCT-CGATCAACAACG-G-TTAAATTTGGGATACCTTTGGGACCCGTCTTGAAACACGGACCAAGGAGTCTATCTAGTATGCAAGTAAATGGG----------CATATG-------AAACCTATTTGCGTAAAAAACTTAACTG--------TTTTATGGGATTACGA-----------AACGTGTCTGTATGGATGCCTTCCTCCATCCCGGGGTATTT-TCA---TAA-----------------AGTGT-----CGGTGCTCTCGGGTGCCG---------ATAT-AG-----AAAGTATACCATGAGCATACTGGATATGACCCGAAAGATGGTGAACTATGCCTGATCAGGTTGAAGTCAGGGGAAACCCTGATGGAGGACCGAAGCAATTCTGACGTGCAAATCG----------------------------------------------
>Zelandochlus latipalpis
-----------------------------------------------------TTCAGTA----------------------TTCAACTTCGGTTGGGTGTGCACTTTGCTCTTAGTAAGACGTTGTGATCCATTAG-G-A-ATC-GATGTGCAGTT-------AAGCACATCAAT--AGGCTACCA--A-TAGG--CCT-GCAC-GAAGTTCA-------CGGTGGCA--AACAA-CTGGATCGTT-----------------GC--GGTTC--GGTATATT-----GCCCTGT-GAGC-GTG--CGGCGT------CTG--CTGTAGCTGCCTGATGG--------------AT-TTTAAAGG--TC-ATACC--GT----AA-TGTCTTGT----GC-ATTACCC-------------GCTGCGGCGGGTT-------AGTTA-T--GT---GCC-CGATCAACAACG-G-TTAAATTTGGGATACCTTTGGGACCCGTCTTGAAACACGGACCAAGGAGTCTATCTAGTATGCGAGTAAATGGG----------CACAAGA------AAACCTATTTGCGTAAATAACTTGACTG----------TTATGGGATTACGA---------GCTGCATCCCATTGCGGGTGCGTTCCTCCATCCCGGGGTATTT-TCA---TAA-----------------CATGT---------------ACCGCTCTCGGGTGGTCACAT-AG-----AAAATATACCATGAGCACACTGGATATGACCCGAAAGATGGTGAACTATGCCTGATCAGGTTGAAGTCAGGGGAAACCCTGATGGAGGACCGAAGCAATTCTGACGTGCAAATCGC---------------------------------------------
>Monodiamesa   sp.
-----------------------------------------------------TTCAATACTGCCT----------------TTAAAC-----CGTAGTGTGCACTTTTCCTTTAGTAAGACGCTGTGATCCATTAG-A-A-ATTGGACCATACCAA-----------TGGTTATT--GGGCTATCA--A-TAGG--CCA-TTAT-GAAGTTCA-----ACGG--TGCA--AATGG-CTCGATCTTTA----------------AT--GGTTG--GGTGTATT-----GCCTGGT-GAGC-ATA--ATGATA-----CCTG--TAATAGCTGTCTGATGG--------------AT-TTTAAAGG--TC-ATATC--AT--T-AA-TGTCTTTATG--GC-ATTACTCT------------GTTCGCAGGGAAT-------GGATA-T--GT---ACC-CGATCAACAGCG-G-TTAAATTTGGGATACCTTTGGGACCCGTCTTGAAACACGGACCAAGGAGTCTATCTAGTATGCAAGTAAATGGG----------TATATG-------AAACCTATTTGCATAAAAAACTTGACTG----------TTATGGGATTACGA------GTTAATTTGTTCGCAAGAACAATGACTTCTCCATCCCGGGGCATTT-TCA-T-CAA-----------------CATAT---------GCGTGCAAATGT-----------ATAT-GG-----GAAATGTACCATGAGCATACTGGATATGACCCGAAAGATGGTGAACTATGCCTGATCAGGTTGAAGTCAGGGGAAACCCTGATGGAGGACCGAAGCAATTCTGACGTGCAAATCG----------------------------------------------
>Odontomesa  sp.
-----------------------------------------------------TTCAATACTGCCG----------------TTAAAA-----CGTAGTGTGCACTTTTCCTTTAGTAAGACGCTGTGATCCATTAG-A-A-ATTGGACCATATCAA-----------TGGTTATT--AGGCTATCA--A-TAGG--CTG-CTAT-GAAGTTCA-----CTGA--TGCA--AATGA-TCTAATCTTTT----------------AT--GGTTG--GGTGTATT-----GCTTGGT-GAGC-ATA--GCGGTA-----CCTG--TAATAGCTGTCTGATGG--------------AT-TTTAAAGG--TC-ATATT--AC--T-AA-TGCTTTTT----GC-ATTACCCTGC----------TTGTTTAGGGAGT-------TGATATT--GT---ACC-CGATCAACAGCG-G-TTAAATTTGGGATACCTTTGGGACCCGTCTTGAAACACGGACCAAGGAGTCTATCTAGTATGCAAGTAAATGGG----------TATATG-------AAACCTATTTGCATAAAAAACTTGACTG----------TTATGGGATTACGA------GCATAGTCATGTTAATTCATGCGTGTTTCTCCATCCCGGGGCATTT-TCA-T-CAA-----------------CATAT---------GCGTGCAAACGT-----------ATAT-GG-----GAAATGTACCATGAGCATACTGGATATGACCCGAAAGATGGTGAACTATGCCTGATCAGGTTGAAGTCAGGGGAAACCCTGATGGAGGACCGAAGCAATTCTGACGTGCAAATCG----------------------------------------------
>Prodiamesa  sp.
-----------------------------------------------------TTCAATACTGCC-----------------GTTAAA-----CGCAGTGTGCACTTTTCCCTTAGTAAGACGTTGTGATCTATTAG-A-A-ATTGGACCATTCCAA-----------TGGTTATT--GGGCTATCA--A-TAGG--CTC-TCAT-AAAGTTCT-----TCGA--TGCA--AATGA-CTCGATCTTTA----------------AT--GGTTGTCGGTGTATT-----GCTCGTT-GAGT-GTG--AGATGT-----CCTG--TAATAGCTGTCTGATAG--------------AT-TTTAAAGG--CC-ATATT--AC--T-AA-TGTCGCAAG---AC-ATTACC--------------CTACTTGGGAGTT-------TGATA-T--GT---GCC-CGATCAACAACG-G-TTAAATTTGGGATACCTTTGGGACCCGTCTTGAAACACGGACCAAGGAGTCTATCTAGTATGCAAGTAAATGGG----------TATATG-------AAACCTATTTGCGTAAATAACTTGACTG----------TTATGGGATTACAA-------GTGTAGCGCGCGTAAGCGTGTTTACTTTTCCATCCCGGGGCATTT-TCA-T-CAA-----------------CATAT---------GCAGCAATGT-------------ATAT-GG-----GAAATGTACCATGAGCATACTGGATATGACCCGAAAGATGGTGAACTATGCCTGATCAGGTTGAAGTCAGGGGAAACCCTGATGGAGGACCGAAGCAATTCTGACGTGCAAATCG----------------------------------------------
>Ablabesmyia  sp.
-----------------------------------------------------TTCAATACTGTTTC---------------GCAAGA-----GACAGTGTGCACTTTTCTCTTAGTAAGACGTTGTGATCCATTAG-G-A-ATG-GACTTGCCGCA-------TGGCTTGTCATT--GGGCTACCA--A-TAGG--CTG-GYGTTGAAGTTCA-----CCCA--GTCG--AATGA-CRCGATCTTTT--------------------GGTTG--TGTGTATC-----GACGGAT-GAGCAATG--CCATGT-----ACTG--ATGTAGCTGCCTGATGG--------------GT-TTTAAAGG--CC-ATATC--AT--T-GA-TGCTT-------GC-ATCACCCGTCTTCA------CGGATGGGTTATT-------GGATA-T--GT---GCC-CGATCAACAACG-G-TTTCATTTGGGATACCTTTTGGACCCGTCTTGAAACACGGACCAAGGAGTCTATCTAGTATGCGAGTAAATGGG-----------ATTAACGAACT-AAACCTATTTGCGTAAATAACTTGACTG-------TTTAGATGGGACTACGT-------GTACATCTTTCTGTATAGAGTGTACACCTCCATCCCGGGGCATTT-TCA---YAA-----------------CATAT---------ATGGGCAACTAT-----------ATAT-AG-----AAAATGTACCATGAGCATACTGGACATGACCCGAAAGATGGTGAACTATGCCTGATCAGGTTGAAGTCAGGGGAAACCCTGATGGAGGACCGAAGCAATTCTGACGTGCAAATCG----------------------------------------------
>Apsectrotanypus  sp.
-----------------------------------------------------TTCAATACTAT------------------TTAAGCAATTAAATAGTGTGCACTTCTCTTTTAGTAAGACGTTGTGATCCATTAG-G-A-ATT-GATTGTTCAAA-----------CAATTATT--GAGCTACCA--A-TAGA--CTG-GTATTGAAGTTCA-------TAATGATA--AATAA-TATAATCTAT-----------------AT--GTTTG--TATATATT-----ATCTTGT-GAGC-ATA--CCATGT-----ACTG--ATGTAGCTGCCTTATGG--------------AT-TTTAAAGG--TT-ATAAC--AT--T-AA-TATGAAT-----AT-ATTATCCGTTTTT-------ACGAATGGAAATT-------TGTTA-T--AT---ACC-CGATCAACAACG-G-ATTCATTTGGGATACCTTTGGGACCCGTCTTGAAACACGGACCAAGGAGTCTATCTAGTATGCAAGTAAATGAG-----------ATATTA------AAACTTATTTGCGTAAATAACTTAACTG-----TTTTTAAATGGGATTACGA---------ATTACATTTTTTATAAAATGTACTCCTCCATCCCGGGGTATTT-TCA-TCATA-----------------TATAT---------GGGTAACTAT-------------ATAT-AG-----AAAATATACCATGAGCATACTGGATATGACCCGAAAGATGGTGAACTATGCCTGATCAGGTTGAAGTCAGGGGAAACCCTGATGGAGGACCGAAGCAATTCTGACGTGCAAATCGA---------------------------------------------
>?Apsectrotanypus  sp.
-----------------------------------------------------TTCAATACTAT------------------TTAAGCAATTAAATAGTGTGCACTTCTCTTTTAGTAAGACGTTGTGATCCATTAG-G-A-ATT-GATTGTCCAAA-----------CAATTATT--GAGCTACCA--A-TAGA--CTG-GTATTGAAGTTCA-------TAATGATA--AATAA-TATAATCTAT-----------------AT--GTTTG--TATATATT-----ATCTTGT-GAGC-ATA--CCATGT-----ACTG--ATGTAGCTGCCTTATGG--------------AT-TTTAAAGG--TT-ATAAC--AT--T-AA-TATGAAT-----AT-ATTATCCGTTTTT-------ACGAATGGAATAT-------TGTTA-T--GT---ACC-CGATCAACAACG-G-ATTCATTTGGGATACCTTTGGGACCCGTCTTGAAACACGGACCAAGGAGTCTATCTAGTATGCAAGTAAATGAG-----------ATATTA------AAACTTATTTGCGTAAATAACTTAACTG-----TTTTTAAATGGGATTACGA----------ATTACATTTTTATAAAATGTACTCCTCCATCCCGGGGTATTT-TCA-TCATA-----------------TATAT---------GGGTAACTAT-------------ATAT-AG-----AAAATATACCATGAGCATACTGGATATGACCCGAAAGATGGTGAACTATGCCTGATCAGGTTGAAGTCAGGGGAAACCCTGATGGAGGACCGAAGCAATTCTGACGTGCAAATCG----------------------------------------------
>Alotanypus venustus
-----------------------------------------------------TTCAATACTGTT-----------------TTGTTATGCAGAACAGTGTGCACTTCTCTTTTAGTAAGACGTTGTGATCCATTAG-G-A-ATT-GATTGTCCATG------GTTGGCAATTATT--GGGCTACCA--A-TAGT--CTG-ATATTGAAGTTCA-------TAATAACA--AATAA-TGCAAACGTTT----------------GT--GTTTG--TATATATT-----GTTTTGT-GAGC-ATA--TCATGT-----ACTG--ATGTAGCTGCCTGATGG--------------AT-TTTAAAGG--TC-ATAAC--AT--T-AA-TATCATTGT---AT-ATTACCCGAATTTAA-----TTTTGGGATTTTT-------AGTTA-T--GT---GCC-CGATCAACAACG-G-ATTCATTTGGGATACCTTTGGGACCCGTCTTGAAACACGGACCAAGGAGTCTATCTAGTATGCAAGTAAATGGA-----------ATATTG------AAATCTATTTGCGTAAATAACTTAACTG-------TTTTAATGGGATTACGA----------GTTTCATTCTAATAAAATGTGCTCCTCCATCCCGGGGTATTT-TCA---TAA-----------------TATAT---------GCGGGTAACTGT-----------ATAT-AG-----AAAATATACCATGAGCATACTGGATATGACCCGAAAGATGGTGAACTATGCCTGATCAGGTTGAAGTCAGGGGAAACCCTGATGGAGGACCGAAGCAATTCTGACGTGCAAATCG----------------------------------------------
>Australopelopia prionoptera
------------------------------ACCCAAATATCTAAACGGAGAAATTCAATACTGTTGTTATG-----------TTTACA-TCACAATGGTGTGCACTTTTCTTTTAGTAAGACGTTGTGATCCATTAG-G-A-ATC-GATTGTTTATC-TAAAATTGAACAATTAAT--AGGCTACCA--A-TAGA--CTG-ATATTGAAGTTCA-----TTTT--GGCA--AACAA-TACAATCGTTT----------------AT--GGTTG--TGTATATT-----GCCTTGT-GAGC-ATA--TCATGT-----ACTG--ATGTAGCTGCCTGATGG--------------AT-TTTAAAGG--CC-ATATT--AT--T-GA-TACTTGT-----TT-ATCACCCAACTTG-------TTTTGGGATATAA-------AAATA-T--GT---GCC-CGATCAACAACG-G-TTTCATTTGGGATACCTTTGGGACCCGTCTTGAAACACGGACCAAGGAGTCTATCTAGTATGCGAGTAAATGGG-GTTATTATATATTTATG-----AAACCTATTTGCGTAAATAACTTGACTG---TTTATTTTAATGGGATTACGT------GTATTTTTAATTGAAAAATTAAATGCACCTCCATCCCGGGGTATTT-TCA-TCATA-----------------TATAT---------GGGCAACTGT-------------ATAT-AG-----AAAATATACCATGAGCATACTGGACATGACCCGAAAGATGGTGAACTATGCCTGATCAGGTTGAAGTCAGGGGAAACCCTGATGGAGGACCGAAGCAATTCTGACGTGCAAATCG----------------------------------------------
>Brundiniella  sp.
-----------------------------------------------------TTCAATACTGTTG----------------CTTGCA------ACAGTGTGCACTTCTCATTTAGTAAGACGTTGTGATCCATTAG-A-A-ATC-GATTTTCAATT----GTATTGTTAATCATT--GGGCTATCA--ATTAGT--CTG-GTATTGAAGTTCA-----TAAA--TACA--AATAA-TATAATCATAT-------------TTAAC--GGTTG--TATATATT-----GTATTAT-GAGC-ATA--TCATTT----AACTG--ATGTAGCTGTCTTATGG--------------AT-TTTAAAGG--TC-ATAAC--AT--T-AA-TAACTTTCGA--GTTATTATCCAT-----------TTTTTTTAAATTTGGAAAATGTTTA-T--GT---TCC-CGATCAACAACG-G-ATTCATTTGGGATACCTTTGGGACCCGTCTTGAAACACGGACCAAGGAGTCTATCTAGTATGCAAGTAAATGGA----------ATTAAA-------AAATCTATTTGCATAAATAACTTAACTG-----TATTTAATTGGGATTACAA-----GTTTTTACATTTTTTTAAAATGTTAGCTTTTCCATCCCGGGGTATTT-TCA---TAA-----------------TATAT-----ATGGGTAACACTAT-------------ATAT-AG-----AAAATATACCATGAGCATACTGGATATGACCCGAAAGATGGTGAACTATGCCTGATCAGGTTGAAGTCAGGGGAAACCCTGATGGAGGACCGAAGCAATTCTGACGTGCAAATCG----------------------------------------------
>Conchapelopia  sp.
-----------------------------------------------------TTCAATACTGTTT----------------TTCACGA----AACAGTGTGCACTTTTCTCTTAGTAAGACGTTGTGATCCATTAG-G-A-ATC-GATTATCAAAT-------AAGATGATCAAT--AGGCTACCA--A-TAGA--CTG-GTATTGAAGTTCA-----TTCT--GGCA--AATAA-CACGATCGTTT----------------AT--GGTTT--TGTATATT-----GTCTTGT-GAGC-ATA--CCGTGT-----ACTG--ATGTAGCTGCCTGATGG--------------AT-TTTAAAGG--TC-GTATC--AT--T-GA-TGCTTGT-----CC-ATCACCCG------------TCTTGTATGGGCC-------AGATA-T--GT---ACC-CGATCAACAACG-G-TTTCATTTGGGATACCTTTGGGACCCGTCTTGAAACACGGACCAAGGAGTCTATCTAGTATGCGAGTAAATGGG-CCATTATTTTATATG-------AAACCTATTTGCGTAAATAACTTGACTG-------TTTTAATGGGATTACGT----------GTATGCAACTTTATGTTTGTGCACCTCCATCCCGGGGTATTT-TCA---TCA-----------------CATAT---------ATTTAT-----------------ATAT-AG-----AAAATATACCATGAGCATACTGGACATGACCCGAAAGATGGTGAACTATGCCTGATCAGGTTGAAGTCAGGGGAAACCCTGATGGAGGACCGAAGCAATTCTGACGTGCAAATCGG---------------------------------------------
>Djalmabatista  sp.
-------------GGGCTCAAACCTAAAGAACCCAAATATCTAAATGAAGAGATTCAATACTGAATA---------------GCAATA-----TTTAGTGTGCACTTCTCTTTTAGTAAGACGTTGTGATCCATTAG-G-A-ATT-GTTTGCCCATA------TCGGGTGAATCAGGTGAGCTACCA--A-TAGT--CTG-ATGTTGAAGTTCA-------TAATGACA--AATAA-TATGATCTATA----------------AC--GTTTA--TATATATT-----GTCTTGT-GAGC-ATA--TCATGA------CTG--ATGTAGCTGTCTGATGG--------------AT-TTTAAAGG--CT-ATAAT--AT--T-AA-TATCTTTGTG--GT-ATTACCATACTTT-------ATTGTGTGGAATT---------ATATTATGT---GCC-CGATCAACAACG-G-TTTCATTTGGGATACCTTTGGGACCCGTCTTGAAACACGGACCAAGGAGTCTATCTAGTATGCAAGTAAATGGG----------AATATATTG----AAACCTATTTGCGTAAATAACTTGACTG------TTTTTGATGGGATTACGA---------GTTTTTCTTTWTTTTGGGA-AGCTCCTCCATCCCGGGGTATTT-TCA---TAA-----------------CATAT---------ATGGGCAACTAT-----------ATAT-AG-----AAAATATACCATGAGCATACTGGATATGACCCGAAAGATGGTGAACTATGCCTGATCAGGTTGAAGTCAGGGGAAACCCTGATGGAGGACCGAAGCAATTCTGACGTGCAAATCG----------------------------------------------
>Fittkauimyia  sp.
-----------------------------------------------------TTCAATACTATTTATTTA-----------TTTAAA-------TAGTGTGCACTTCTCTTTTAGTAAGACGTTGTGATCCATTAG-A-A-ATT-GATTATTTWTT----TTTTGAATAATCATT--AGGCTATCA--A-TAGA--ATG-ATATTGAAGTTCA-----TCAA-TTACA--AATAA-TACAATTTATT---------------AAT--GATTG--TATATATT-----GTATTGT-GAGC-ATA--TTATAT------CTG--GTATAGCTGTCTGATGG--------------AT-TTTAATGG--TT-ATAAC--AT--TAATATATTTTAT----AT-ATTACCCATTTTT-------ATTTTTGGGATTT-------AGTTA-T--AT---GCC-GGATCAACAACG-G-TTTCATTTGGGATACCTTTTGGACCCGTCTTGAAACACGGACCAAGGAGTCTATCTAGTGTGCAAGTAAATGGG----------CAATTG-------AAACCTATTTGCATAAATAACTTAACTA-----TTATTTAATGGGATTACAA------ATATATGAAATTTATTTTTTATATATTTTTCCATCCCGGGGTATTT-TCA---TAA-----------------TATAT---------GTGAATTTTATTTAT--------ATAT-AG-----AAAATATACCATGAGCATACTGGATATGACCCGAAAGATGGTGAACTATGCCTGATCAGGTTGAAGTCAGGGGAAACCCTGATGGAGGACCGAAGCAATTCTGACGTGCAAATCGG---------------------------------------------
>Larsia  sp. 1
-----------------------------------------------------TTCAATACTATTG----------------CTTGCA------ATGGTGTGCACTTTTCTCTTAGTAAGACGTTGTGATCCATTAG-G-A-ATCGAATGTGTATTA-------TGCGCATTCAAT--AGGTTGCCA--A-TAGG--CCG-GTATTGAAGTTCA-------CATTGATA--AACAA-TTCAATCTTTT--------------------GGTTG--GGTATATT-----GTCTTGT-GAGC-GTA--CCGTGT-----TCTG--ATGTAACTGTCTGATGG--------------AT-ATTAAAGA--TC-ATATC--AT--T-GA-AGCTT-------GC-TTCACCCAATT---------CGTTGGGCATTTC-------CGATA-T--GT---ATC-CGATCAACAACG-G-TCTCATTTGGGATACCTTTGGGACCCGTCTTGAAACACGGACCAAGGAGTCTATCTAGTATGCAAGTAAATGAG-----------ATATAG------AAACTTATTTGCGTAAAAAACTTGACTG-----TAATATAATGGGATTACAT-----------------GCATTTCACTT-TGCATCTCCATCCCGGGGTATTT-ACA---CAA-----------------CATAT---------ATGGGCAACTAT-----------ATAT-AG-----TAAATATACCATGAGCATACTGGACATGACCCGAAAGATGGTGAACTATGCCTGATCAGGTTGAAGTCAGGGGAAACCCTGATGGAGGACCGAAGCAATTCTGACGTGCAAATCG----------------------------------------------
>Larsia  sp. 2
------------------------------------ATATCTAAACGGAGAAATTCAATACTATTG----------------CGAGCAATCGGAATGGTGTGCACTTTTCTCTTAGTAAGACGTTGTGATCCATTAG-G-A-ATCGAATGTGTGCTG-----TATATGCATTCAAT--AGGTTGCCA--A-TAGG--CCG-GCAT-GAAGTTCA-------CATTGACA--AACAA-CTAGTTCTTTT--------------------GGACG--AGTATATT-----GTCTTGT-GAGC-ATG--TCGTGT-----TCTG--ATGCAACTGTCTGATGG--------------AT-ATTAAAGG--CG-ATATC--AC--T-GA-AGCTT-------GC-TTCACCCAACCGCAAG----GTTGGGCTGTGTT-------GGATA-T--GT---GCC-CGATCAACAACG-G-TTTCATTTGGGATACCTTTGGGACCCGTCTTGAAACACGGACCAAGGAGTCTATCTAGTATGCGAGTAAATGAG-----------ATGTAG------AAACTTATTTGCGTAAAAAACTTGACTG-----TAATATAATGGGATTACGT--------GTCTACTACCTATAAACGGGGGGCACCTCCATCCCGGGGTATTT-ACA---TCA-----------------CATAT---------ATGGGCAACTAT-----------ATAT-AG-----TAAATATACCATGAGCATACTGGACATGACCCGAAAGATGGTGAACTATGCCTGATCAGGTTGAAGTCAGGGGAAACCCTGATGGAGGACCGAAGCAATTCTGACGTGCAAATCG----------------------------------------------
>Nilotanypus  sp.
-----------------------------------------------------TTCAATACTGTTG----------------CTTTCGGGC--AATGGTGTGCACTTTTCTCTTAGTAAGACGTTGTGATCCATTAGGA-A-ATT-GAT-TGTCTATCTAAAATTGGACAATTGTT--GGGCTGCCA--A-TAGA--CTG-GCATTGAAGTTCA-------TAATATCA--AATAA-TATAATCTTTT--------------------GGTTG--TGTATATT-----GATTTGT-GAGC-ATG--CCATGC-----ACTG--ATGTAGCTGCCTGATGG--------------AT-TTTAAAGG--TC-ATATC--AT--T-GA-TACTT-------GT-ATCACCCGATT---------TCGATTGGGCATA-------CGATA-T--GT---ACC-CGATCAACAACG-G-TTTCATTTGGGATACCTTTTGGACCCGTCTTGAAACACGGACCAAGGAGTCTATCTAGTATGCGAGTAAATGGG-------ACTTTTTTATG-----AAACCTATTTGCATAAATAACTTGACTG------TATTTAATGGGATTACGT----------------GTACGCATTTGAGTGCACTTCCATCCCGGGGTATTT-TCA---CAA-----------------CATAT---------ATGGGCAACTAT-----------ATAT-AG-----AAAATATACCATGAGCATACTGGACATGACCCGAAAGATGGTGAACTATGCCTGATCAGGTTGAAGTCAGGGGAAACCCTGATGGAGGACCGAAGCAGTTCTGACGTGCAAATCG----------------------------------------------
>Paramerina  sp.1
-----------------------------------------------------TTCAATACTGTTG----------------TTCGCGC----AACAGTGTGCACTTTTCTCTTAGTAAGACGTTGTGATCCATTAG-G-A-ATCGAAAAGTCATCT--AATGTTGACCTCTCAAT--AGGCTACCA--A-TAGG--CGG-GCGTTGAAGTTCA-----CTGT--GAAA--AACAA-CACGATCCTCT--------------------GGTTG--TGCATATT-----TTCTTGT-GAGCAATG--CCATGT------CTG--ATGTAGCTGCCTGATGG--------------TT-TTTAAAGG--CC-ATGCC--AT--T-GA-TGCTT-------GC-ATCACCCGACT---------CCGGTTGGGTTCT-------CGGCA-T--GT---GCC-CGATCAACAACG-G-TTTCATTTGGGATACCTTTGGGACCCGTCTTGAAACACGGACCAAGGAGTCTATCTAGTATGCGAGTAAATGGG----------AGTAAA-------AAACCTATTTGCGTAAATAACTTGACTG----TAATTTTAATGGGATTACGT-------GTGCATTTACTTTCGCRGTGTGCGCACCTCCATCCCGGAGTATTT-TCA---TCA-----------------CATATATGGTTTCGGCCGTT-----------------ATAT-AG-----AAAATATATCATGAGCATACTGGACATGACCCGAAAGATGGTGAACTATGCCTGATCAGGTTGAAGTCAGGGGAAACCCTGATGGAGGACCGAAGCAATTCTGACGTGCAAATCG----------------------------------------------
>Paramerina  sp.2
-----------------------------------------------------TTCAATACTGTAT----------------TTAACA-----CACAGTGTGCACTTTTCTCTTAGTAAGACGTTGTGATCCATTAGGA-A-TTGAGATTTGTTTTA---------TGATCTTATT--GGGCTACCA--A-TAGA--CGG-GCATTGAAGTTCA-----CTCT--GATA--AACAG-CACAATCTTTT--------------------GGTTA--TGTATATT-----ATCTTGT-GAGC-ATG--CCATGT-----TCTG--ATGTAGCTGCCTGATGG--------------TT-TTTAAAGG--TT-ACATC--AT--T-GA-TACTT-------GT-ATCACCGGA-----------TTTATTTTCGGCC-------AGATG-T--AT---ACC-CGATCAACAACG-G-TTTCATTTGGGATACCTTTGGGACCCGTCTTGAAACACGGACCAAGGAGTCTATCTAGTATGCGAGTAAATGGG--------ATTTTATGG------AAACCTATTTGCGTAAATAACTTAACTG-----TAATTTAATGGGATTACGT------GTGCATTTACTTTTACGAGTGTGCGCACCTCCATCCCGGAGTATTT-TCA---TCA-----------------CATAT---------ATGGGCAACTAT-----------ATAT-AG-----AAAATATATCATGAGCATACTGGACATGACCCGAAAGATGGTGAACTATGCCTGATCAGGTTGAAGTCAGGGGAAACCCTGATGGAGGACCGAAGCAATTCTGACGTGCAAATCG----------------------------------------------
>Paramerina  sp. 3
---------------------------------------------CGGTGAAATTCAATACTGTTTT---------------TCCAAA-----AATGGTGTGCACTTTTCACTTAGTAAGACGTTGTGATCCATTAG-G-A-ATCGAATGTCTATCT--AAAATTGGACATTCAAT--AGGCTACCA--A-TAGA--CGG-GTAT-GAAGTTCA-------CATTGAAA--CACAA-CACAATCTTTT--------------------GGTCG--TGTATAGT-----CTCTTGT-GAGC-ATA--CCATGC-----ACTG--ATGTAGCTGCCTGATGG--------------TT-TTTAAAGA--TT-GCATT--AT--T-GA-TGCTT-------GC-ATCACCC-------------ACTTTKYTGGGCA-------CAATG-T--AT---ATC-CGATCAACAACG-G-TTTCATTTGGGATACCTTTGGGACCCGTCTTGAAACACGGACCAAGGAGTCTATCTAGTATGCGAGTAAATGGG-----------ATCTCAA-----AAACCTATTTGCATAAATAACTTGACTG-----TAATTTAATGGGATTACGT-----------GTATTACATTTATGTGTGTGCACCTCCATCCCGGAGTATTT-TCA---TCA-----------------CATAT---------GCTAGCAATAGT-----------ATAT-AG-----AAAATATATCATGAGCATACTGGACATGACCCGAAAGATGGTGAACTATGCCTGATCAGGTTGAAGTCAGGGGAAACCCTGATGGAGGACCGAAGCAATTCTGACGTGCAAATCG----------------------------------------------
>Paramerina  sp. 4
-----------------------------------------------------TTCAATACTGTCAT---------------TTCGAT-----GACGGTGTGCACTTTTCTCTTAGTAAGACGTTGTGATCCATTAG-G-A-ATC-GATGGAGCCGC-TCGATGGCACACATCACT--GGGCTACCA--A-TAGG--CTG-GCATTGAAGTTCA-----TTTA--GGCD--AATGG-CACGATCGTTT--------------------GGTTG--TGTGTATT-----GACGAGT-GAGC-ATG--CCATGT-----ACTG--ATGTAGCTGCCTGATGG--------------AT-TTTAAAGG--CC-ATATC--AT--T-GA-TGCTTGC-----TC-ATCACCCGCAG---------CAATGCGGGCAAT-------GGATA-T--GT---VCC-CGATCAACAACG-G-TTTCATTTGGGATACCTTTGGGACCCGTCTTGAAACACGGACCAAGGAGTCTATCTAGTATGCAAGTAAATGGG-----------ATTAATCCAACTAAACCTATTTGCGTAAATAACTTGACTG-----TTATTCAATGGGATTACGT-------GCACATGTATCTGTATAGAGTGTGCACCTCCATCCCGGGGTATTT-TCA---TCA-----------------CATAT---------GTGGGGGCTTGCTCTCAC-----ATAT-AG-----AAAATATACCATGAGCATACTGGACATGACCCGAAAGATGGTGAACTATGCCTGATCAGGTTGAAGTCAGGGGAAACCCTGATGGAGGACCGAAGCAATTCTGACGTGCAAATCG----------------------------------------------
>Pentaneura  sp.1
------------GGGGTTCAAACCTAAAGAACCCAAATATCTAAACGGAGAAATTCAATACTGT------------------TGTGCTTGCGCAACAGTGTGCACTTTTCTCTTAGTAAGACGTTGTGATCCATTAG-G-A-ATCGATTGGCTATCA-----ATAGGTCAATCAAT--AGGTTACCA--A-TAGG--CCG-GCATTGAAGTTCT-------GGATGGCA--AATAG-TGAAGTCTTTT--------------------GGCTG--CGCATATT-----GCCTCTT-GAGC-GTG--CCGTGT-----TCTG--ATGTAACTGCCTGATGG--------------AT-TTTAAAGA--TT-GTATC--AT--T-GA-TGCTT-------GC-ATCACCCGACTTC-------GCGGTTGGGCATA-------TGATA-T--GT---ATC-CGATCAACAACG-G-TTTCATTTGGGATACCTTTGGGACCCGTCTTGAAACACGGACCAAGGAGTCTATCTAGTATGCGAGTAAATGGG------ATTCCATTTAG------AAACCTATTTGCGTAAATAACTTGACTG-----TAATTTAATGGGATTACGT------GCNCATTTACCGTTAAAAGTGTGTGCACCTCCATCCCGGGGTATTT-TCA---TCA-----------------CATAT---------ATGGGCAACTAT-----------ATAT-AG-----AAAATATACCATGAGCATACTGGACATGACCCGAAAGATGGTGAACTATGCCTGATCAGGTTGAAGTCAGGGGAAACCCTGATGGAGGACCGAAGCAATTCTGACGTGCAAATCG----------------------------------------------
>Pentaneura  sp. 2
-----------------------------------------------------TTCAATACTGT------------------TGTGCTTGCGCAACAGTGTGCACTTTTCTCTTAGTAAGACGTTGTGATCCATTAG-G-A-ATC-GATTGGC-CATCTAATGTTGACCGATCAAT--AGGTTACCA--A-TAGG--CCG-GCATTGAAGTTCT-------GGATGGCA--AATAG-CATAGTCTTTT--------------------GGCTG--CGCATATT-----GCCTCTT-GAGC-GTG--CCGTGT-----TCTG--ATGTAACTGCCTGATGG--------------AT-TTTAAAGA--TT-GTATC--AT--T-GA-TGCTT-------GCCATCACCCGGCT---------TCGGTTGGGCATA-------TGATA-T--GT---ATC-CGATCAACAACG-G-TTTCATTTGGGATACCTTTGGGACCCGTCTTGAAACACGGACCAAGGAGTCTATCTAGTATGCGAGTAAATGGG------ATTCCATTTAG------AAACCTATTTGCGTAAATAACTTGACTG-----TAATTTAATGGGATTACGT------GCACATTTACCCTTAAAAGTGTGTGCACCTCCATCCCGGGGTATTT-TCA---TCA-----------------CATAT---------ATGGGCAACTAT-----------ATAT-AG-----AAAATATACCATGAGCATACTGGACATGACCCGAAAGATGGTGAACTATGCCTGATCAGGTTGAAGTCAGGGGAAACCCTGATGGAGGACCGAAGCAATTCTGACGTGCAAATCG----------------------------------------------
>Pentaneurini  genus A sp.
-----------------------------------------------------TTCAATACTATTG----------------CGCAAGC----AATGGTGTGCACTTTTCTCTTAGTAAGACGTTGTGATCCATTAG-G-A-ATC-GAT-TGTCTATCTAAAATTGGACAATCAAT--AGGCTACCA--A-TAGG--CTG-GCATTGAAGTTCA-----TTTT--GGCA--AATAA-CATGATCTTTT--------------------GGTTG--TGTATATT-----GCCTTGT-GAGC-ATG--TCGTGT-----TCTG--ATGTAGCTGCCTGATGG--------------AT-TTTAAAGG--TC-GTATC--AT--T-GA-TGCTT-------GC-ATCACCCA------------ACTCGTTGGGAAT-------GGATA-T--GT---ACC-CGATCAACAACG-G-TTTCATTTGGGATACCTTTGGGACCCGTCTTGAAACACGGACCAAGGAGTCTATCTAGTATGCGAGTAAATGGG-----------ATTTAA------AAACCTATTTGCGTAAATAACTTGACTG-----TAATTTAATGGGATTACGT--------GTGCATTTACTTTACAGTGTGTACACCTCCATCCCGGGGTATTT-TCA-T-CACT----------------TATAT---------GGGCAACTAT-------------ATAA-AG-----AAAATATACCATGAGCATACTGGACATGACCCGAAAGATGGTGAACTATGCCTGATCAGGTTGAAGTCAGGGGAAACCCTGATGGAGGACCGAAGCAATTCTGACGTGCAAATCGG---------------------------------------------
>Pentaneurini undet  sp.
------------------------------ACCCAAATATCTAAACGGAGAAATTCAATACTGTTG----------------TTTACGC----AATGGTGTGCACTTTTCTTTTAGTAAGACGTTGTGATCCATTAG-G-A-ATC-GAT-TGTCTATCTAATGTTGGACAATCAAT--AGGCTACCA--A-TAGG--CCG-GTATTGAAGTTCA-----TTTT--GGTA--AACAG-CATGATCTTTT--------------------GGTTG--TGTATATT-----GCCTTAT-GAGC-ATA--TCGTAT-----TCTG--ATGTAGCTGCCTGATGG--------------AT-TTTAAAGG--TT-ATATC--AT--T-GA-TGCTTGT-----TC-ATCACCCGAC----------TTGTTTTGGGCTTTGA----AGATA-T--AT---ACC-CGATCAACAACG-G-TTTCATTTGGGATACCTTTGGGACCCGTCTTGAAACACGGACCAAGGAGTCTATCTAGTATGCAAGTAAATGGG------ATTTTATTAA-------AAACCTATTTGCGTAAAAAACTTAACTG-----TAATTTAATGGGATTACGT---------GTACATTTACTTTTAGTGTGTGCACCTCCATCCCGGGGTATTT-TCA---TAA-----------------TATAT---------ATGGGCAACTAT-----------ATAT-AG-----AAAATATACCATGAGCATACTGGACATGACCCGAAAGATGGTGAACTATGCCTGATCAGGTTGAAGTCAGGGGAAACCCTGATGGAGGACCGAAGCAATTCTGACGTGCAAATCG----------------------------------------------
>Psectrotanypus  sp.
-----------------------------------------------------TTCAATACTGTTG----------------CTTGC------AACAGTGTGCACTTCTCTTTTAGTAAGACGTTGTGATCCATTAG-G-A-ATC-GATTGTCCCTGGTGTCAATCA-------TT--TGGCTATCA--A-TAGT--CTG-ATATTGAAGTTCA-------TGATGACA--AATAA-TACTATCTTT-----------------AC--GGTTG--TATATATT-----GTCTTTT-GAGC-ATA--TCATTTA----ACTG--ATGTAGCTGCCTAATGG--------------AT-TTTAAAGG--TC-GTAAC--AT--T-AA-TACACAATT---GT-ATTATCC-------GTTTTCGAATGGAATATTT-------TGTTA-T--GT---ACC-CGATCAACAACG-G-ATTCATTTGGGATACCTTTGGGACCCGTCTTGAAACACGGACCAAGGAGTCTATCTAGTATGCAAGTAAATGGG-----------ATATTA------AAACCTATTTGCGTAAAAAACTTAACTG-----TT-----ATGGGATTACGA-----GTTTCGTTCATTTATTTGAATGT-GCT-CCTCCATCCCGGGGTATTT-TCA---TAA-----------------CATAT---------ATGGGTAACTAT-----------ATAT-AG-----AAAATATACCATGAGCATACTGGATATGACCCGAAAGATGGTGAACTATGCCTGATCAGGTTGAAGTCAGGGGAAACCCTGATGGAGGACCGAAGCAATTCTGACGTGCAAATCGA---------------------------------------------
>Tanypus  sp.
-----------------------------------------------------TTCAATACTGAATA---------------TTTATA-----TTCAGTGTGCACTTCTCTTTTAGTAAGACGTTGTGATCCATTAG-G-A-ATT-GATTGTACCAT---ATGGTTTACAATTATT--AGGCTACCA--A-TAGT--CTG-GTATTGAAGTTCA-------CGATGATA--AACAA-TATAATTTTAA----------------AT--AATTG--TATATATT-----ATCTTGT-GAGC-ATA--TCATGC-----ACTG--GTGTAGCTGCCTGATGG--------------AT-TTTAAAGG--CC-ATAGC--AT--T-AA-TATTTTCGAATATT-ATCAGCTATTTA--------ATTAGCTGAAGTG-------AGTTA-T--GT---GCC-CGATCAACAACG-G-TTTCATTTGGGATACCTTTGGGACCCGTCTTGAAACACGGACCAAGGAGTCTATTTAGTATGCAAGTAAATGGG----------AATTTATTA----AAACCTATTTGCGTAAATAACTTAACTG--------TTCAATGGGATTACGA------GTGTTTCAGAATTTATTTTGAG-CATTCCTCCATCCCGGGGTATTT-TCA---CAA-----------------TATAT------ATGGTGCAAATCAT------------ATAT-AG-----AAAATATACCATGAGCATACTGGATATGACCCGAAAGATGGTGAACTATGCCTGATCAGGTTGAAGTCAGGGGAAACCCTGATGGAGGACCGAAGCAATTCTGACGTGCAAATCG----------------------------------------------
>Zavrelimyia   sp. 1
-----------------------------------------------------TTCAATACTGTTG----------------CGCAAGC----AACAGTGTGCACTTTTCCCTTAGTAAGACGTTGTGATCCATTAG-G-A-ATCGAGTGTCTATCT--AAAATTGGACAATCAGT--AGGCTACCA--A-TAGG--CGG-GCATTGAAGTTCA-----CTTT--GACA--AATAG-TTGAATCTTTT--------------------GGTTT--TGCATATT-----GTCTTGT-GAGC-GTG--CCATGT-----TCTG--ATGTAGCTGCCTGATGG--------------AT-TTTAAAGA--TC-ACATC--AT--T-GATTGCTTCG-----GCAATCACCCGA-----------CTTGTTTGGGATTTTA----AGATG-T--GT---ATC-CGATCAACAACG-G-TTTCATTTGGGATACCTTTGGGACCCGTCTTGAAACACGGACCAAGGAGTCTATCTAGTATGCGAGTAAATGGG-----------ATGCTAA-----AAACCTATTTGCGTAAAAAACTTGACTG----------TTATGGGATTACGT--------GTAAATTTACTTTTTAGTGTTTGCACTTCCATCCCGGAGTATTT-TCA---TAA-----------------CATAT---------ATGGGCAACTAT-----------ATAT-AG-----AAAATATATCATGAGCATACTGGACATGACCCGAAAGATGGTGAACTATGCCTGATCAGGTTGAAGTCAGGGGAAACCCTGATGGAGGACCGAAGCAATTCTGACGTGCAAATCGG---------------------------------------------
>Zavrelimyia  sp. 2
-----------------------------------------------------TTCAATACCATT-----------------TGCAAA-----AATGGTGTGCACTTTTCTCTTAGTAAGACGTTGTGATCCATTAG-G-A-ATCGAATTTTTCTTT-----TAGAAAATTTCAGT--AGGCTACCA--A-TAGG--CGG-GCATTGAAGTTCA-------CATTGACA--AATGG-CAGCATCTTTT--------------------GGTGA--TGTATATT-----GTCTTGT-GAGC-ATG--CCATGT-----TCTG--ATGTAGCTGCCTGATGG--------------TT-TTTAAAGG--TT-GCATC--AT--T-GA-TACTT-------GT-ATCACCCATC----------TTGTTATGGGCTTTTC----AGATG-T--AT---ACC-CGATCAACAACG-G-TTTCATTTGGGATACCTTTGGGACCCGTCTTGAAACACGGACCAAGGAGTCTATCTAGTATGCGAGTAAATGGG-------CTTTTTATGG------AAACCTATTTGCGTAAATAACTTGACTG-----TAATTTAATGGGATTACGT------------------------GTTT-TGCACCTCCATCCCGGAGTATTT-TCA---TCA-----------------CATAT---------ATGGGCAACTAT-----------ATAT-AG-----AAAATATATCATGAGCATACTGGACATGACCCGAAAGATGGTGAACTATGCCTGATCAGGTTGAAGTCAGGGGAAACCCTGATGGAGGACCGAAGCAATTCTGACGTGCAAATCG----------------------------------------------
>Zavrelimyia  sp.3
-----------------------------------------------------TTCAATACTGTTG----------------TGTAAAT----AATGGTGTGCACTTTTCCCTTAGTAAGACGTTGTGATCCATTAG-G-A-ATCGAGTATCCATCT--AATATTGGAATCTCAAT--AGGCTACCA--A-TAGG--CGG-GCATTGAAGTTCA-----TNCT--GGCA--AATGA-CAAAATCTTTT--------------------GGTTG--TGTGTATT-----GCCTTGT-GAGC-GTG--CCATGT-----TCTG--ATGTAGCTGCCTGATGG--------------TT-TTTAAAGG--CT-ATGCC--AT--T-GA-TATCTTAAT---NT-ATCACCCA------------TTTATTTGGGATTTTA----CGGTA-T--GT---GCC-CGATCAACAACG-G-TTTCATTTGGGATACCTTTGGGACCCGTCTTGAAACACGGACCAAGGAGTCTATCTAGTATGCAAGTAAATGGG----------ATTTTATGG----AAACCTATTTGCGTAAATAACTTGACTG-----TAATTTAATGGGATTACGT-----GTACGTTTATTCTTTATGAGTGCGTGCACCTCCATCCCGGAGTATTT-TCA---TCA-----------------CATAT---------ATGGGCAACTAT-----------ATAT-AG-----AAAATATATCATGAGCATACTGGACATGACCCGAAAGATGGTGAACTATGCCTGATCAGGTTGAAGTCAGGGGAAACCCTGATGGAGGACCGAAGCAATTCTGACGTGCAAATCG----------------------------------------------
>Telmatogeton  japonicus
-----------------------------------------------------TTCAATATTATATA---------------TTTATA-----TATAATATGCACTTTTCTTTTAGTAAGACACTGTGATTCATTAGGA-A-ATGATATTATTTATA---------TAATATTATT--TGGCTATCA--A-TAAA--TCA-ATATTGAAGTTCA-------TGATAATA--AATAA-TATAATTATAT---------------TAT--GATTG--TATATATT-----ATTTTGT-GAGC-GTA--TTGTAT-----TATGATATGTAGCTGCCTGATGG--------------GT-TTTAAAGG--CC-ATATT--AT--T-GA-TGTTACG-----GC-ATCACCATTA----------TTATTATGGAAAT-------GAATA-T--GT---GCT-CGATCAACAGTG-G-TTTAATTTGGGATACCTTTGGGACCCGTCTTGAAACACGGACCAAGGAGTCTATCTATTATGCAAGTAAATGGG----------CATTAATA-----AAACCTATTTGCATAAATAACTTAACTG-------TATAAATGGGATAACAA--------GTGTTTACTATGTATTTAGTACATTCTTCCATCCCGGGGTATTT-TCA-TCAAA-----------------CATAT---------TTTTAATCGA-------------ATAT-GG-----AAAATATACCATGAGCATATTGGATATGACCCGAAAGATGGTGAACTATGCCTGATCAGGTTGAAGTCAGGGGAAACCCTGATGGAGGACCGAAGCAATTCTGACGTGCAAATCG----------------------------------------------
>Telmatogeton  mcswaini
-----------------------------------------------------TTCAATATTGTATA---------------GCAATA-----TACAATATGCACTTTTCTTCTAGTAAGACACTGTGATTCATTAGGA-A-ATGATACTATTATAT---------AGTATCAATT---GGCTACCA--A-TAGA--GCA-ATTC-GAAGTTCA-----TGAA--TGCA--AATAA-TATGATTATTA---------------AAC--GATTG--TATATATT-----GTTTTGT-GAGC-GTC--TTGTAT-----ACTGTATTGTAGCTGCCTGATGG--------------GT-TTTAAAGG--CC-ATATT--AT--T-GA-TGTTACG-----GC-ATCACCCATTT---------TATATGGGATAAT-------GAATA-T--GT---GCC-CGATCAACAGTG-G-TTAAATTTGGGATACCTTTGGGACCCGTCTTGAAACACGGACCAAGGAGTCTATCTATTATGCAAGTAAATGGG----------TATTAATA-----AAACCTATTTGCGTAAATAACTTAACTT--------ATTAATGGGATAACGA--------GCAATACTATGTATATAGTA-TGTTCCTCCATCCCGGGGTATTT-TCA-T-AAA-----------------CATAT---------TTTATA-----------------ATAT-GG-----AAAATATACCATGAGCATATTGGATATGACCCGAAAGATGGTGAACTATGCCTGATCAGGTTGAAGTCAGGGGAAACCCTGATGGAGGACCGAAGCAATTCTGACGTGCAAATCGG---------------------------------------------
>Thalassomyia  frauenfeldi
-----------------------------------------------------TTCAATATTGTATA---------------GTAATA-----TATAATATGCACTTTTCTCTTAGTAAGACGCTGTGATTCATTAG-G-A-AAT-GATACTATTAT--------ATAGTATTATT--TGGCTACCA--A-TAGA--CCA-ATAT-GAAGTTCA-----TATA--TGCA--AATAA-TACAATTGATT----------------AT--AATTG--TGTATATT-----GTTTTGT-GAGC-ATA--TTGTTA-----TCTGTATTGTAGCTGCCTGATGG--------------GT-TTTAAAGG--CC-ATATA--AT--T-AA-TGTTTCG-----GC-ATTACCCAT-----------TTATTTTGGGATA-------TAATA-TATGT---GCT-CGATCAACAGCG-G-TTTCATTTGGGATACCTTTGGGACCCGTCTTGAAACACGGACCAAGGAGTCTATCTATTATGCAAGTAAATGGG------TATTAT-----------AAACCTATTTGCGTAAATAAATTAACTT----------TTATGGGATTACGA---------TTGATTTTCAAATATGGAT-CATTCCTCCATCCCGGGGTATTT-TTA-T-CAA-----------------CATAT---------ATTGTATGAT-------------ATAT-GG-----AAAATATACCATGAGCATATTGGATATGACCCGAAAGATGGTGAACTATGCCTGATCAGGTTGAAGTCAGGGGAAACCCTGATGGAGGACCGAAGCAATTCTGACGTGCAAATCG----------------------------------------------
>Forcipomyia brevipennis
-----------------------------------------------------TTCAGTATTGTTGTA--------------TCGAAAGATACGATAGTATGCACTTTTCTCCTAGTAAGACGATGCGATCCATTAG-A-A-ATA-----------------------CAAATGTT-----CTGTAC--A-CAGATGCCGAATA--GGAGTTTAGTCTTTTTGTGAGTA-CCATGAATTTGTTTTTAT---------------------------GGGAAAGC-----GTCT----AAACTATT--TGGTAT-----TC----TTACAGATATCTGATGG--------------TT-TTAAAATG--CT-ATATT------T-GA-TGTCTTGT----AC-ATCAGT--------------ATGCTTCGGTATA-------CAATA-T--AT---GCA-TGATCAGCATCG-TTTTAGATTTGGGATACCATCAGGACCCGTCTTGAAACACGGACCAAGGAGTTTAACTTGTATGCGAGTCAATGGG-----------ATTATTG-----AAACCTATAGGCGAAATAAACATGACTT--------GTTAATGGGATTACGA-------------AAATTACTATTGTAA-TTTTTCTCCATCCCCGGGTATCT-------TAA-----------------TGTAC---------GTGCTTGCA--------------CTAC-AG------AGATATACCGTGAGCATACAAGCTGTGACCCGAAAGATGGTGAACTATGCCTGATCAGGTTGAAGTCAGGGGAAACCCTGATGGAAGACCGTAGCAATTCTGACGTGCAAATCGC---------------------------------------------
>Atrichopogon (s.s.) minutus
-----------------------------------------------------TTCAATATTATTATATC------------AGTAATGGTATGATGGTATGCACTTTTCTCTTAGTAAGACGATGTGATCCGTTAG-A-A-AAT---------------------AAAAAGTGTT-----CTGTAC--A-TAGG--CCC-GAATAGGAGTTTAGGCTTTTTGTGAGTATCAATAA-TTTGTTTTGTT----------------GAGAAAGCG--TCTAAACT-----ATTTGGT-GTTC-----------------------TTACAGATATCTGACGGT-------------ATACTTAAATA--CT-ACATT------T-GA-TGCTTCG-----GC-ATCAGCATA-----------TTTATATG------------CAATG-T--AT---GTA-TGATCAACATCG-TTATAGATTTGGGATACCATCAGGACCCGTCTTGAAACACGGACCAAGGAGTTTAACTTGTATGCGAGTCAATGGG-----------ATTATTA-----AAACCTATAGGCGAAATAAACATGACTT--------GTTAATGGGATTACAA------------ACAATACTAATCATAT-TGTTTTTCCATCCCCGGGTATCT-------TAA-----------------TATAC---------GTGCTTGCACT------------ATA---------AAGATATACCGTGAGCATACAAGCTGTGACCCGAAAGATGGTGAACTATGCCTGATCAGGTTGAAGTCAGGGGAAACCCTGATGGAAGACCGTAGCAATTCTGACGTGCAAATCG----------------------------------------------
>Brachypogon (Isohelea)  sp.
-----------------------------------------------------TTCAACATTATTATATTT-----------GATGAAAATATGATGGTGTGCACTTTTCTTCTAGTAAGACGTTGTGATCCATTAGAA-A---------------------------TAAAAAAT--AATCTGTAT--A-TAGA--ACT-GAATAGGAGTTTATACATTCTG----CG--AGTAA-CATAACTTTGT--------------------TGTTA--TGTGAAT--------------GCGT-ATAAACTATTT-----AGTTTCTTATAGATGTCTGATGGTA------------TT-TTTAAATA--TT-ACATACAAT--T----CTTCTTGAATTGAT-ATATATTAT-----------TCTGTAATATATA-------TAATG-T--AT---ATA-TTATCAACAACG-TTTTAAATTTAGGATACCATCAGGACCCGTCTTGAAACACGGACCAAGAAGTCTAACTTGTATGCAAGTCAATGGG-----------ATTTTTA-----AAACTCATAGGCGAAATAAACATAACTT------ATTTAAATGGGATTACAA------------ATAATATAAATTATAT-TATTTTTCCATCCCCGGGTATCT-TAA-TGTAA--------------------GT---------ACTATAATTTTCGGATT------ATGTGTACTACAAAGATATACCGTGAGCATACAAGCTGTGACCCGAAAGATGGTGAACTATGCCTGATCAGGTTGAAGTCAGGGGAAACCCTGATGGAAGACCGTAGCAATTCTGACGTGCAAATCG----------------------------------------------
>Culicoides leechi
-----------------------------------------------------TTCAGCATTATTGTGTCA-----------GATGATGGCATAATGGTGTGCACTTTTCTTCTAGTAAGACGTTGCGATCCATTAGAAAA-ATT-----------------------------GT--GAATCTGTAT-A-TAGG--CCC-GGATAGGAGTTTATACATTAAG----CG--AGTAA-CATGGCTTTGT--------------------TGTTA--TGTGAATG-------CGTGT-AAACTATT--TGGTGT-----TC----TTACAGATGTCTGATGG---------------T-ATTATGAA--TAAATGTCACAT--ACAATCGCTT-------GCGATTGATA-------------TCTCTTGTGGRTA-------TAATG-T--GT---ACA-TTATCAGCAACG-TTTTAGATTTAGGATACCATCAGGACCCGTCTTGAAACACGGACCAAGAAGTCTAACTTGTATGCAAGTCAATGGG-----------ATTATTA-----AAACCTATAGGCGAAATGAGATTAACTT--------GTTAATGGGATTACAA------------ATGGTATTAATCGTAC-TATTTTTCCATCCCCGGGTATCT-TAA-TGTAA-GTACTGCGGTTTCGGCCGTGT--------------------------------GTACTACA----AAGATATACCGTGAGCATACAAGCTGTGACCCGAAAGATGGTGAACTATGCCTGATCAGGTTGAAGTCAGGGGAAACCCTGATGGAAGACCGTAGCAATTCTGACGTGCAAATCGG---------------------------------------------
>Dasyhelea  sp.
-----------------------------------------------------TTCAATATCGTTGCGGCCAGCAATTGGTCGT---------AGCGGTGTGCACTTTTCCCTTAGTAAGACGTTGCGATCCGTTAGAA-A-ACC----------------------ACGTGTGTT-----CTGTAC--A-CAGGTGCCT-GGGCAGGAGTTTATACTTTTTGCGTGTA-GCATAAATTTGTTTTTAT----------------GC--GAATGCGTATAAACT-----GCCTGGT-ATCC-----------------------TTACAGATATCTGACGG--------------CA-TTTTGAGT--TAAATGCT--ACACCCGA-TGCCACG-----GC-ATCGTT--------------GCGCTCCGGCGCA-------AAGTG-T--GT---GCA-TCATCAGCAACG-TTTTAGATTTAGGATACCATCAGGACCCGTCTTGAAACACGGACCAAGGAGTCTAACTTATATGCGAGTCAATGAG-----------ATTATTG-----AAACTCATAGGCGTAATTAACATGACTT-----GTTACCAATGGGATTACRA------------ACAACATCTCTCATGT-TGTTTTTCCATCCCCGGGTGTCT-TGCCT-ATA-----------------CGTATTCATTCCTCGTGTTTGTTTACT----------ATA---------AAGACATACCGTGAGCATATAGGCTGTGACCCGAAAGATGGTGAACTATGCCTGATCAGGTTGAAGTCAGGGGAAACCCTGATGGAAGACCGTAGCAATTCTGACGTGCAAATCG----------------------------------------------
>Simuliidae indet
-----------------------------------------------------TTCAGTATCATATTGTTGTAGTTATATCTATAATGAAGCATATGGTGTGCACTTTTCTCCTTGTAAGACACTGCGATCCATTAG---A-ACCTTGTGTTAAAAACTACCATGCTGTGAGTTTTTATATCTATCA--A-TGGG--CCCGACAT-GGAGCTTACATATTTTA--TGTT--AGTA--CTAAATATTGT---------------TAA--GGT----GATATATAGGAAAGCAATGT-AAACTGT---TGGTGT-----CTCG---CATAGATGTCTGATGG--------------AT-TTTAAGCG--TTTATAAT--AT----GA-CACCTTG-----GT-GTAAC---------------CAGAAATGGTTTT-------TTGTATT--AT---ATCGTGATCAGCAGTGTA-TTTGTTTAGTAAT--CTTCATGACCCGTCTTGAAACACGGACCAAGAAGTCTATTTTATGCGCGAGTCAATGAG-----------AATTATA-----AACCTCAGAGGCGTAATTAACATAACTA------TTTTGTTTGGGATTACAA-----------ATTCTGTATTAATAGAG-AATTTCTCCATCCCTGGGTATCCATTAGT---------------------CTTGT-TTCGTTTTACGACGATA--------------ATAA-GT-----AGGATATACCATGAGCGCATAAAATGTGACCCGAAAGATGGTGAACTATGCCTGATCAGGTTGAAGTCAGGGGAAACCCTGATGGAAGACCGAAGCAGTTCTGACGTGCAAATCG----------------------------------------------
>Austrothaumalea  sp.
--------------------------AGGTGACTAAATTTCAGAAAAGGGAAATTCAATTTTACTTATAGTCTT--------TTGTTAGACTAGGTATTATGCACTTTTCCCTTAGTATGACATTGCGATCCATTAGAATACATCTAATGCATATAA--AATGCTTGAGATATAAT--TGTTTGTCA--ATTGGG--TTCTGTAT-GGAGTTTACACATTTTA-ATACA--AGTA--CAATATTTTCT----------------AA--GGT----GTTATATTGGAAAGTAGTGT-AAAC-ATACTTGGATA-----CCTT--GTACAAATATCTGATGGTTGTATATGATCACAT-TTTGACAG--TATTCATT------T-GC-TGTTTGT-----ATAATAATTTT------------ATACAGATACATT-------TGAAA-T--GTTTGACA-TGATCAGCAATGATAATATGTTTAGTAAGCCTCC-GGACCCGTCTTGAAACACGGACCAAGAAGTTTAACTTATGCACAAGTCAATGAG-TTATATAAAAATATAT------AAACTTATGGGCGTTATTAACGTAACCT-------ATTATATGGAAATACGA---------------TGTTCATATATGA-ATATCCTTCATTCCCAGGTATCTGTTAATCTAA--------------GATTATAT---------TAAATCATTTATGGTATA-----ATAT-GCTTAGTATGATATACTGTGAGTGCATAAGATATGACCCGAAAGATGGTGAACTATGCCTGATCAGGTTGAAGTCAGGGGAAACCCTGATGGAGGACCGAATCAGTTCTGACGTGCAAATCG----------------------------------------------
