# Supplementary material for: Global Size Pattern in a Group of Important Ecological Indicators (Diptera, Chironomidae) Is driven by Latitudinal Temperature Gradients
Source: Insects. 2021 Dec 28;13(1):34. doi: 10.3390/insects13010034 (PMC8781536; doi:10.3390/insects13010034)
Supplement: Supplementary file 1 [file insects-13-00034-s001.zip › r code/File S7-cranston_names.csv]

order	name	genus	species	spp	wl	Altitude	Latitude	Longitude	Source
1	Aphrotenia tsitsikamae	Aphrotenia	tsitsikamae	Aphrotenia tsitsikamae	1000		-33.92		my table
2	Aphroteniella sp. 1	Aphroteniella	sp.	Aphroteniella sp.	800		-16.58407173	145.2826612	my table	average size of aphrotaeninae from my table
3	Aphroteniella sp. 2	Aphroteniella	sp.	Aphroteniella sp.	800		-21.33248488	142.7693172	my table
4	Aphroteniella sp.	Aphroteniella	sp.	Aphroteniella sp.	800		-41.65571593	146.7022133	my table
5	Buchonomyia thienemanni	Buchonomyia	thienemanni	Buchonomyia thienemanni	1880	26	54.33	10.47	my table
6	Afrozavrelia kribiensis	Afrozavrelia	kribiensis	Afrozavrelia kribiensis	900		-34.33436523	18.92988367	Harrison, 2004
7	Apedilum subcinctum	Apedilum	subcinctum	Apedilum subcinctum	1480		41.05131208	-120.4747182	my table
8	Axarus sp.	Axarus	sp.	Axarus sp.	5500		42.44000527	-71.41693089	Townes, 1945	for A. festivus as most common spp in NA
9	Beardius reissi *	Beardius	reissi	Beardius reissi	1235		25.36161323	-80.60545005	Jacobsen et Perry, 2000	average length of wing from paper
10	Chironomus sp.	Chironomus	sp.	Chironomus sp.	4020		38.35681613	-121.9616185	my table	average length for genus in my table
11	Cladotanytarsus sp. 1	Cladotanytarsus	sp.	Cladotanytarsus sp.	1368		18.57910842	98.48571507	my table	average length for genus in my table
12	Cladotanytarsus sp. 2	Cladotanytarsus	sp.	Cladotanytarsus sp.	1368		33.0566128	-111.5238287	my table	average length for genus in my table
14	Cryptochironomus sp.	Cryptochironomus	sp.	Cryptochironomus sp.	2886		41.11995805171712,	-120.7495237	my table	average length for genus in my table
15	Cryptotendipes sp.	Cryptotendipes	sp.	Cryptotendipes sp.	1709		41.11995805171712,	-120.7495237	my table	average length for genus in my table
16	Dicrotendipes peringueyanus	Dicrotendipes	peringueyanus	Dicrotendipes peringueyanus	1900		-33.01181456796518,	26.36698791	my table	average length for genus in my table
17	Dicrotendipes sp.1	Dicrotendipes	sp.1	Dicrotendipes sp.1	2135		-35.59585058455567,	149.4104419	my table	average length for genus in my table
18	Dicrotendipes sp.3	Dicrotendipes	sp.3	Dicrotendipes sp.3	2135		38.870933772016535,	-122.4189236	my table	average length for genus in my table
19	Endochironomus sp.1	Endochironomus	sp.1	Endochironomus sp.1	2974		42.352780283817744,	-121.8603924	my table	average length for genus in my table
20	Endochironomus sp.2	Endochironomus	sp.2	Endochironomus sp.2	2974		41.05190272176279,	-120.4759413	my table	average length for genus in my table
21	Endotribelos sp.	Endotribelos	sp.	Endotribelos sp.	2350		38.90435691295439,	-123.3352186	Grodhaus, 1987	average wl for E. hesperium
22	Harrisius sp.1	Harrisius	sp.1	Harrisius sp.1	2570		-36.71771010585389,	147.2712656	Borkent, 1987	length available for H. pallidus
23	Harrisius sp.2	Harrisius	sp.2	Harrisius sp.2	2570		-41.34001895206543,	173.1258582	Borkent, 1987	length available for H. pallidus
24	Imparipecten sp. 2	Imparipecten	sp.	Imparipecten sp.	4000		12.125075939839588,	99.72141235	Freeman, 1961	average size of I,pictipes
25	Imparipecten pictipes	Imparipecten	pictipes	Imparipecten pictipes	4000		-35.59585058455567,	149.4104419	Freeman, 1961	average size of I,pictipes
26	Kiefferulus barbatitarsis	Kiefferulus	barbatitarsis	Kiefferulus barbatitarsis	2310		9.61856636739103,	98.47643861	my table
27	Kiefferulus calligaster	Kiefferulus	calligaster	Kiefferulus calligaster	2310		9.61856636739103,	98.47643861	my table
28	Micropsectra sp.	Micropsectra	sp.	Micropsectra sp.	2544		36.62495428772534,	-121.9333373	my table	average length for genus in my table
29	Nandeva sp.1	Nandeva	sp.1	Nandeva sp.1	845		-26.41417827168694,	152.8945143	my table	average length for genus in my table
30	Neostempellina sp.	Neostempellina	sp.	Neostempellina sp.	1072		8.997930621103732,	98.45798904	my table	average length for genus in my table
31	Nilothauma sp.	Nilothauma	sp.	Nilothauma sp.	1200		-12.503284977326611,	132.8182518	my table	average length for genus in my table
32	Pagastiella sp.	Pagastiella	sp.	Pagastiella sp.	1100		17.00369782068826,	100.9941838	my table	size of P.ostansa
33	Paraborniella tonnoiri	Paraborniella	tonnoiri	Paraborniella tonnoiri	2500		-31.910873261444138,	116.5212589	Freeman, 1961	average size of Paraborniell
34	Parachironomus sp. 1	Parachironomus	sp.	Parachironomus sp.	1898		42.21875615974067,	-121.7585023	my table	average length for genus in my table
35	Parachironomus sp. 2	Parachironomus	sp.	Parachironomus sp.	1898		41.05189463094033,	-120.4759413	my table	average length for genus in my table
36	Paracladopelma sp.	Paracladopelma	sp.	Paracladopelma sp.	1605		-26.4147643940221,	152.8979475	my table	average length for genus in my table
37	Paratanytarsus sp. 1	Paratanytarsus	sp.	Paratanytarsus sp.	2000		-36.74094595237231,	146.8894379	my table	average length for genus in my table
38	Paratanytarsus sp. 2	Paratanytarsus	sp.	Paratanytarsus sp.	2000		42.21875615974067,	-121.7585023	my table	average length for genus in my table
39	Paucispinigera approximata	Paucispinigera	approximata	Paucispinigera approximata	2300		-40.81520850425347,	172.8850073	Freeman, 1959	average l P. approximata
40	Polypedilum nubiferum	Polypedilum	nubiferum	Polypedilum nubiferum	2500		-34.59746235880523,	146.4106307	Cranston et al., 2016	average size of P.nubiferum
41	Polypedilum vanderplankei	Polypedilum	vanderplankei	Polypedilum vanderplankei	2100		culture		McLachlan, 1985	average size from the paper
42	Polypedilum (Pentapedilum) sp.	Polypedilum	(Pentapedilum)	Polypedilum (Pentapedilum)	1600		-33.93007157743924,	18.42511967	Yamomoto et al., 2012	Polypedilum (Pentapedilum) acristylum
43	Polypedilum (Uresipedilum) sp.	Polypedilum	(Uresipedilum)	Polypedilum (Uresipedilum)	1650		-18.10075975746594,	143.9194729	Zhang et Wang, 2004	P. convictum av
44	Polypedilum 'K5'	Polypedilum	'K5'	Polypedilum 'K5'	1830		-17.002894796227316,	145.5707489	my table	average length for genus in my table
45	Polypedilum prasiogaster	Polypedilum	prasiogaster	Polypedilum prasiogaster	2500		-36.69466034931688,	146.8910611	Freeman, 1961
46	Rheotanytarsus sp.1	Rheotanytarsus	sp.1	Rheotanytarsus sp.1	1300		-32.36862145569222,	18.81810601	my table	average length for genus in my table
47	Rheotanytarsus sp. 2	Rheotanytarsus	sp.	Rheotanytarsus sp.	1300		-36.69466034931688,	146.8910611	my table	average length for genus in my table
48	Riethia sp. 2	Riethia	sp.	Riethia sp.	1400		-36.69466034931688,	146.8910611	Cranston et al., 2019	Riethia queenslandensis
49	Riethia sp. 3	Riethia	sp.	Riethia sp.	1400		-16.991719021993042,	145.5655768	Cranston et al., 2019	Riethia queenslandensis
50	Riethia sp. 4	Riethia	sp.	Riethia sp.	1400		-16.991719021993042,	145.5655768	Cranston et al., 2019	Riethia queenslandensis
51	Riethia stictoptera	Riethia	stictoptera	Riethia stictoptera	2500		-36.55101960717843,	147.3607946	Cranston et al., 2019
52	Shangomyia impectinata	Shangomyia	impectinata	Shangomyia impectinata	2430		17.47118052801547,	101.0535578	my table
53	Skusella sp. 1	Skusella	sp.	Skusella sp.	2200		14.221868104860016,	101.4280301	Freeman, 1961	Skusella subvittata
54	Stempellina sp. 1	Stempellina	sp.	Stempellina sp.	1160		-16.985890067469207,	145.5589671	my table	average length for genus in my table
55	Stenochironomus sp. 3	Stenochironomus	sp.	Stenochironomus sp.	2380		-16.170061692049316,	145.4183432	my table	average length for genus in my table
56	Stenochironomus sp. 4	Stenochironomus	sp.	Stenochironomus sp.	2380		42.43472617032097,	-71.33237877	my table	average length for genus in my table
57	Stenochironomus sp. 5	Stenochironomus	sp.	Stenochironomus sp.	2380		42.29286369280298,	-72.63481981	my table	average length for genus in my table
58	Stictochironomus sp. 1	Stictochironomus	sp.	Stictochironomus sp.	2700		-16.983347257976433,	145.5539031	my table	average length for genus in my table
59	Stictochironomus sp. 2	Stictochironomus	sp.	Stictochironomus sp.	2700		13.544757271197884,	99.82806016	my table	average length for genus in my table
60	Sublettea sp.	Sublettea	sp.	Sublettea sp.	860		8.5865682544868,	99.74925749	my table	Sublettea wilesi
61	Tanytarsus sp.	Tanytarsus	sp.	Tanytarsus sp.	1807		-37.51831548357286,	145.4622649	my table	average length for genus in my table
62	Undet Chironomini sp. 1	Undet	Chironomini	Undet Chironomini	0		8.997803455717296,	98.45847184	NA	NA
63	Xestochironomus sp. nov	Xestochironomus	sp.	Xestochironomus sp.	1000		-41.09270617213738,	-72.02404881	my table	average length for genus in my table
64	Xiaomyia sp.	Xiaomyia	sp.	Xiaomyia sp.	1300		8.99813196491034,	98.45710927	my table	Xiaomyia aequipedes
65	Xylochironomus kakadu	Xylochironomus	kakadu	Xylochironomus kakadu	830		-13.092575227581902,	132.3941413	my table	average
66	Zavreliella sp.	Zavreliella	sp.	Zavreliella sp.	1664		-37.53389635820556,	145.4677952	my table	average length for genus in my table
67	Diamesa sp.	Diamesa	sp.	Diamesa sp.	3200		46.221321608245695,	10.7267827	my table	average length for genus in my table
68	Harrisonina petricola	Harrisonina	petricola	Harrisonina petricola	1500		-32.59513613351142,	27.87541222	my table
69	Heptagyia annulipes	Heptagyia	annulipes	Heptagyia annulipes	3500		-33.47924495058383,	-70.56631658	my table
70	Limaya sp.	Limaya	sp.	Limaya sp.	2350		-41.075070659322996,	-71.61972148	my table	Limaya	longitarsis
71	Mapucheptagyia brundini	Mapucheptagyia	brundini	Mapucheptagyia brundini	1200		-33.47924495058383,	-70.56631658	my table
72	Paraheptagyia tonnoiri	Paraheptagyia	tonnoiri	Paraheptagyia tonnoiri	3300		-35.48809876820704,	148.9341288	my table	average length for genus in my table
73	Austrobrillia longipes	Austrobrillia	longipes	Austrobrillia longipes	2850		-36.74376821061313,	146.8830216	my table
74	Botryocladius freemani	Botryocladius	freemani	Botryocladius freemani	1400		-37.52168876293854,	145.4681424	my table	average length for genus in my table
75	Brillia cf parva	Brillia	cf	Brillia cf parva	2500		38.90361384865686,	-123.3356478	my table	average length for genus in my table
76	Brillia gp. sp. 1	Brillia	gp.	Brillia gp.	2500		18.5879596976387,	98.48791951	my table	average length for genus in my table
77	Brillia gp. sp. 2	Brillia	gp.	Brillia gp.	2500		17.003697822449723,	100.9940122	my table	average length for genus in my table
78	Cardiocladius sp. 1	Cardiocladius	sp.	Cardiocladius sp.	2200		18.114246617933002,	100.1905411	my table	average length for genus in my table
79	Clunio marinus	Clunio	marinus	Clunio marinus	1100		54.139900404093346,	10.40934513	my table
80	Corynoneura sp. 1	Corynoneura	sp.	Corynoneura sp.	880		-36.737441819740134,	146.892095	my table	average length for genus in my table
81	Corynoneura sp.2	Corynoneura	sp.2	Corynoneura sp.2	880		-42.266517622572394,	146.6994802	my table	average length for genus in my table
82	Cricotopus sp. 1	Cricotopus	sp.	Cricotopus sp.	1900		-31.812250203927462,	18.78469941	my table	average length for genus in my table
83	Echinocladius martini	Echinocladius	martini	Echinocladius martini	1150		-17.008113091992453,	145.5766722	my table	average length for genus in my table
84	Elpiscladius capicola	Elpiscladius	capicola	Elpiscladius capicola	0		-33.97095253378186,	18.99592715	NA
85	Eukiefferiella claripennis gp.	Eukiefferiella	claripennis	Eukiefferiella claripennis	1500		39.432666615072215,	-121.8749631	my table
86	gen n. nr Nanocladius	gen	n.	gen n.	0		9.964707506417149,	98.63874024	NA
87	genus' Australia' sp. 1	genus'	Australia'	genus' Australia'	0		-36.740307441941084,	146.8756647	NA
88	genus' Australia' sp.	genus'	Australia'	genus' Australia'	0		-16.987511190129297,	145.558249	NA
89	Heleniella sp.	Heleniella	sp.	Heleniella sp.	1700		18.587471579133442,	98.48783362	my table	average length for genus in my table
90	Hydrobaenus saetheri	Hydrobaenus	saetheri	Hydrobaenus saetheri	2900		38.47802295343957,	-121.5399211	my table
91	Kaniwhaniwhanus sp. *	Kaniwhaniwhanus	sp.	Kaniwhaniwhanus sp.	1300		-43.06235046226302,	171.7752181	Boothroyd, 1999	K. chapmani
92	Limnophyes sp.	Limnophyes	sp.	Limnophyes sp.	1300		38.905817997013386,	-123.334725	my table	average length for genus in my table
93	Lopescladius sp.	Lopescladius	sp.	Lopescladius sp.	780		39.19524665032914,	-123.7570048	Hagenlund et al., 2010	Lopescladius morosus
94	Mesosmittia sp.	Mesosmittia	sp.	Mesosmittia sp.	1200		29.509522360355767,	-101.0845537	my table	average length for genus in my table
95	Nanocladius sp.	Nanocladius	sp.	Nanocladius sp.	1150		-16.997897303167367,	145.5731224	my table	average length for genus in my table
96	Orthocladius (Euorthocladius) luteipes	Orthocladius	(Euorthocladius)	Orthocladius (Euorthocladius)	2200		39.19524665032914,	-123.7570048	my table	average length for genus in my table
97	Parachaetocladius sp.	Parachaetocladius	sp.	Parachaetocladius sp.	1800		39.19524665032914,	-123.7570048	my table	average length for genus in my table
98	Parakiefferiella sp. 1	Parakiefferiella	sp.	Parakiefferiella sp.	1350		-33.97139741774084,	18.99585205	my table	average length for genus in my table
99	Parakiefferiella sp. 2	Parakiefferiella	sp.	Parakiefferiella sp.	1350		-31.452706665329515,	149.1646071	my table	average length for genus in my table
100	Parakiefferiella sp. 3	Parakiefferiella	sp.	Parakiefferiella sp.	1350		-36.750263203228364,	146.8798115	my table	average length for genus in my table
101	Parametriocnemus sp. 1	Parametriocnemus	sp.	Parametriocnemus sp.	1760		-36.750263203228364,	146.8798115	my table	average length for genus in my table
102	Parametriocnemus sp. 2	Parametriocnemus	sp.	Parametriocnemus sp.	1760		38.90551743469473,	-123.3350791	my table	average length for genus in my table
103	Parapsectrocladius acuminatus	Parapsectrocladius	acuminatus	Parapsectrocladius acuminatus	2100		-40.69886297459215,	-72.47966754	Cranston, 2000	P.acuminatus
104	Paratrichocladius sp.	Paratrichocladius	sp.	Paratrichocladius sp.	1600		-17.14170595335777,	145.6869682	my table	average length for genus in my table
105	Paulfreemania pictipennis	Paulfreemania	pictipennis	Paulfreemania pictipennis	1500		-41.867750223921014,	172.6325611	Cranston and Krosch, 2014
106	Propsilocerus akamusi	Propsilocerus	akamusi	Propsilocerus akamusi	6000		37.81652017936073,	139.8079519	Sasa, 1977	average for P.akamusi
107	Psectrocladius (Allopsectrocladius) sp.	Psectrocladius	(Allopsectrocladius)	Psectrocladius (Allopsectrocladius)	2000		41.22657356156237,	-122.3841654	my table	average length for genus in my table
108	Psectrocladius (P.) sp.	Psectrocladius	(P.)	Psectrocladius (P.)	2000		42.21583134555448,	-121.8496442	my table	average length for genus in my table
109	Pseudosmittia sp.	Pseudosmittia	sp.	Pseudosmittia sp.	936		-7.03770541276432,	-78.6309336	my table	average length for genus in my table
110	Rheocricotopus sp.	Rheocricotopus	sp.	Rheocricotopus sp.	1400		-12.50638543805272,	132.8180803	my table	average length for genus in my table
111	Stictocladius sp. 1	Stictocladius	sp.	Stictocladius sp.	1800		-36.72814328740775,	146.9044337	my table	average length for genus in my table
112	Stictocladius pictus	Stictocladius	pictus	Stictocladius pictus	1800		-41.87056308580814,	172.6291283	my table	average length for genus in my table
113	Synorthocladius sp.	Synorthocladius	sp.	Synorthocladius sp.	1250		41.22723521643547,	-122.3837577	my table	S.semivirens average
114	Thalassosmittia sp.	Thalassosmittia	sp.	Thalassosmittia sp.	2000		36.6291602812414,	-121.9366278	Wiederholm, 1989	p 243
115	Thienemanniella sp.	Thienemanniella	sp.	Thienemanniella sp.	910		20.270530873208973,	-99.08884656	my table	average length for genus in my table
116	Tonnoirocladius commensalis	Tonnoirocladius	commensalis	Tonnoirocladius commensalis	950		-43.70449925270358,	171.5253868	my table
117	Tvetenia sp.	Tvetenia	sp.	Tvetenia sp.	2350		-31.80953725963003,	18.78269441	my table	average length for genus in my table
118	Xylotopus par	Xylotopus	par	Xylotopus par	5000		35.63473245421549,	-83.4786242	Wiederholm, 1989	p 252
119	Undet Orthocladiinae FNQ2	Undet	Orthocladiinae	Undet Orthocladiinae	0		-18.102391279390588,	143.9214473	NA	NA
120	Afrochlus harrisoni	Afrochlus	harrisoni	Afrochlus harrisoni	1800		-17.88379552352215,	29.92486849	my table
121	Archaeochlus bicirratus	Archaeochlus	bicirratus	Archaeochlus bicirratus	2650		-29.46479613384042,	29.26555086	my table
122	Austrochlus centralaustralis	Austrochlus	centralaustralis	Austrochlus centralaustralis	2300		-24.35506849958546,	120.4192732	my table
123	Austrochlus parabrundini	Austrochlus	parabrundini	Austrochlus parabrundini	2750		-23.742788050488866,	133.345288	my table
124	Monodiamesa sp.	Monodiamesa	sp.	Monodiamesa sp.	3200		48.65410145370288,	-112.9136946	my table	average length for genus in my table
125	Odontomesa sp.	Odontomesa	sp.	Odontomesa sp.	2700		48.65410145370288,	-112.9136946	my table	average length for genus in my table
126	Prodiamesa sp.	Prodiamesa	sp.	Prodiamesa sp.	3500		43.51369100380403,	-112.0569573	Wiederholm, 1989	p 160
127	Apsectrotanypus sp.	Apsectrotanypus	sp.	Apsectrotanypus sp.	3750		-35.40924631536396,	148.7624542	my table	average length for genus in my table
128	?Apsectrotanypus sp.	?Apsectrotanypus	sp.	?Apsectrotanypus sp.	3750		-37.534218295457684,	145.4654135	my table	average length for genus in my table
129	Alotanypus venustus	Alotanypus	venustus	Alotanypus venustus	3900		38.87080848686047,	-122.4194493	my table
130	Australopelopia prionoptera	Australopelopia	prionoptera	Australopelopia prionoptera	2500		-16.581603940850883,	145.2880689	my table
131	Brundiniella sp.	Brundiniella	sp.	Brundiniella sp.	2000		-31.81035448210179,	18.78298299	my table	average length for genus in my table
132	Djalmabatista sp.	Djalmabatista	sp.	Djalmabatista sp.	1370		33.492416501292645,	-112.2683905	my table	average length for genus in my table
133	Fittkauimyia sp.	Fittkauimyia	sp.	Fittkauimyia sp.	2775		-12.50613409508324,	132.8173078	my table	average length for genus in my table
134	Larsia sp. 1	Larsia	sp.	Larsia sp.	1284		18.588610698032724,	98.48611706	my table	average length for genus in my table
135	Larsia sp. 2	Larsia	sp.	Larsia sp.	1284		-16.98370537851881,	145.5509318	my table	average length for genus in my table
136	Nilotanypus sp.	Nilotanypus	sp.	Nilotanypus sp.	1200		-13.092721525068999,	132.3943774	my table	average length for genus in my table
137	Paramerina sp.1	Paramerina	sp.1	Paramerina sp.1	2078		-37.53422593953182,	145.4564838	my table	average length for genus in my table
138	Paramerina sp.2	Paramerina	sp.2	Paramerina sp.2	2078		14.438426405650626,	101.372672	my table	average length for genus in my table
139	Paramerina sp. 3	Paramerina	sp.	Paramerina sp.	2078		8.998237932954455,	98.45709855	my table	average length for genus in my table
140	Paramerina sp. 4	Paramerina	sp.	Paramerina sp.	2078		-35.57685941509923,	149.4128319	my table	average length for genus in my table
141	Pentaneura sp.1	Pentaneura	sp.1	Pentaneura sp.1	2050		34.121955207605396,	-111.5532224	my table	average length for genus in my table
142	Pentaneura sp. 2	Pentaneura	sp.	Pentaneura sp.	2050		36.41194139620798,	-121.3429191	my table	average length for genus in my table
143	Pentaneurini genus A sp.	Pentaneurini	genus	Pentaneurini genus	0		-37.53364214221115,	145.4655187	NA
144	Pentaneurini undet sp.	Pentaneurini	undet	Pentaneurini undet	0		-33.97123724048713,	18.99746139	NA
145	Psectrotanypus sp.	Psectrotanypus	sp.	Psectrotanypus sp.	3630		41.47184182156641,	-120.5460692	my table	average length for genus in my table
146	Tanypus sp.	Tanypus	sp.	Tanypus sp.	2260		38.73533669688726,	-122.5279302	my table	average length for genus in my table
147	Zavrelimyia sp. 1	Zavrelimyia	sp.	Zavrelimyia sp.	1470		38.90520852391599,	-123.3355512	my table	average length for genus in my table
148	Zavrelimyia sp. 2	Zavrelimyia	sp.	Zavrelimyia sp.	1470		16.57889197438829,	100.8819562	my table	average length for genus in my table
149	Zavrelimyia sp.3	Zavrelimyia	sp.3	Zavrelimyia sp.3	1470		-31.834269389310194,	18.79706225	my table	average length for genus in my table
150	Telmatogeton japonicus	Telmatogeton	japonicus	Telmatogeton japonicus	3875		-32.00799179300098,	115.5149877	my table	average length for genus in my table
151	Telmatogeton mcswaini	Telmatogeton	mcswaini	Telmatogeton mcswaini	3875		36.54764156597187,	-121.8547312	my table	average length for genus in my table
152	Thalassomyia frauenfeldi	Thalassomyia	frauenfeldi	Thalassomyia frauenfeldi	4000		45.67535530412366,	13.38870467	Wiederholm, 1989	average length for genus in my table	p19
153	Forcipomyia brevipennis	Forcipomyia	brevipennis	Forcipomyia brevipennis	1240		38.35732822383104,	-121.9792288	Forcipomyia (Forcipomyia) siverekensis Alwin & Szadziewski 2016
154	Atrichopogon (s.s.) minutus	Atrichopogon	(s.s.)	Atrichopogon (s.s.)	1490		38.35732822383104,	-121.9792288	RYSZARD SZADZIEWSKI*, PATRYCJA DOMINIAK*, ANDREA T��THOV�	Mean wing length from table 2
155	Brachypogon (Isohelea) sp.	Brachypogon	(Isohelea)	Brachypogon (Isohelea)	990		38.35732822383104,	-121.9792288	Brachypogon (Isohelea) borkenti, 2004			GUSTAVO R. SPINELLI & CARLA G. CAZORLA, 2004
156	Culicoides leechi	Culicoides	leechi	Culicoides leechi	900		38.35732822383104,	-121.9792288	http://dx.doi.org/10.1590/S0074-02762003000800014	Culicoides diversus Felippe-Bauer,
157	Simuliidae indet	Simuliidae	indet	Simuliidae indet	0		15.95053825227658,	102.0404451	NA
158	Austrothaumalea sp.	Austrothaumalea	sp.	Austrothaumalea sp.	2700		-41.08701328	-72.02087375	https://doi.org/10.11646/zootaxa.4853.4.2	Austrothaumalea apicalis
159	Glyptotendipes sp.	Glyptotendipes	sp.	Glyptotendipes sp.	3170		35.0783696	-117.0203358	my table	average length for genus in my table
160	Harnischia sp.	Harnischia	sp.	Harnischia sp.	1680		-35.41618056	148.7802979	my table	average length for genus in my table
161	Lauterborniella agrayloides	Lauterborniella	agrayloides	Lauterborniella agrayloides	1600		38.73605543	-122.529128	Wiederholm, 1989	p387
162	Skusella sp. 2	Skusella	sp.	Skusella sp.	2200		-16.98777991	145.55	Freeman, 1961	Skusella subvittata
163	Stempellina sp. 2	Stempellina	sp.	Stempellina sp.	1160		-18.97581208	146.15	my table	average length for genus in my table
164	Maoridiamesa stouti	Maoridiamesa	stouti	Maoridiamesa stouti	3530		-42.00956895	172.6237369	my table	average length for genus in my table
165	Anzacladius kiwi	Anzacladius	kiwi	Anzacladius kiwi	950		-41.83302824	172.8351617	my table
166	Cricotopus sp 2	Cricotopus	sp	Cricotopus sp	1900		38.9040146	-123.3352186	my table	average length for genus in my table
167	Eretmoptera murphyi	Eretmoptera	murphyi	Eretmoptera murphyi	807		-64.2839	-62.3134	Cranston, 1985	average
168	Ferringtonia sp. 2	Ferringtonia	sp.	Ferringtonia sp.	1500		-41.09157408	-72.02353393	O. A. S��THER and T. ANDERSEN	avergae for genus
169	Limnophyes brachyarthra	Limnophyes	brachyarthra	Limnophyes brachyarthra	1115		-41.09157408	-72.02353393	my table
170	Naonella sp.	Naonella	sp.	Naonella sp.	2000		-42.0080454	172.6313013	Boothroyd, 1994
171	Archaeochlus sp. 1	Archaeochlus	sp.	Archaeochlus sp.	2800		-22.17027859	15.13775035	my table	average length for genus in my table
172	Austrochlus brundini	Austrochlus	brundini	Austrochlus brundini	3100		-24.89784288	121.4798354	Cranston et 2002	Table 1 av
173	Genus Chile'	Genus	Chile'	Genus Chile'	2250		-40.12958894	-71.46080451	my table	average for gen Podonomopsis (see Cranston and Krosch, 2015)
174	Paraboreochlus minutissimus	Paraboreochlus	minutissimus	Paraboreochlus minutissimus	1547		47.6339614	13.03642537	my table
175	Parochlus bassianus	Parochlus	bassianus	Parochlus bassianus	1970		-42.66399273	146.6484156	my table	average length for genus in my table
176	Parochlus kiefferi	Parochlus	kiefferi	Parochlus kiefferi	2200		40.0322055	-121.0349455	my table
177	Parochlus trogonocerus	Parochlus	trogonocerus	Parochlus trogonocerus	1300		-38.96547151	-68.08308608	my table
178	Podochlus conjunctus	Podochlus	conjunctus	Podochlus conjunctus	1360		-38.95181244	-68.08654099	my table	average length for genus in my table
179	Podochlus tasmaniensis	Podochlus	tasmaniensis	Podochlus tasmaniensis	1150		-41.83383688	145.9997425	my table	average length for genus in my table
180	Podonomopsis evansi	Podonomopsis	evansi	Podonomopsis evansi	2300		-35.40623314	148.8954571	my table
181	Zelandochlus latipalpis	Zelandochlus	latipalpis	Zelandochlus latipalpis	1020		-43.44266551	169.9811661	my table
182	Ablabesmyia sp.	Ablabesmyia	sp.	Ablabesmyia sp.	2244		38.90531705	-123.3347036	my table	average length for genus in my table
183	Conchapelopia sp.	Conchapelopia	sp.	Conchapelopia sp.	2635		-35.40623314	148.8954571	my table	average length for genus in my table
184	Dasyhelea sp.	Dasyhelea	sp.	Dasyhelea sp.	1150		-25.20054831	121.727541	http://dx.doi.org/10.5852/ejt.2015.131	Dasyhelea (Dicryptoscena) dominiakae s
185	Aphroteniinae gen ?	Aphroteniinae	gen	Aphroteniinae gen	0		-40.11952085	-71.39336996	NA
186	Microtendipes sp.	Microtendipes	sp.	Microtendipes sp.	3190		17.59670359	98.80682043	my table	average length for genus in my table
187	Nandeva sp.	Nandeva	sp.	Nandeva sp.	845		-21.98719968	-47.87654632	my table	average length for genus in my table
188	Stenochironomus sp. 2	Stenochironomus	sp.	Stenochironomus sp.	2380		19.18532893	98.88426215	my table	average length for genus in my table
189	Eukiefferiella insolida	Eukiefferiella	insolida	Eukiefferiella insolida	1590		-41.43549976	172.8138273	my table
190	Ferringtonia sp. 1	Ferringtonia	sp.	Ferringtonia sp.	1500		-41.09157408	-72.02353393	O. A. S��THER and T. ANDERSEN	avergae for genus
191	Notocladius sp.	Notocladius	sp.	Notocladius sp.	1540		-32.53253185	19.02014174	my table
192	Boreochlus sp.	Boreochlus	sp.	Boreochlus sp.	1640		39.31594917	-120.2237176	my table	average length for genus in my table
193	Lasiodiamesa sp.	Lasiodiamesa	sp.	Lasiodiamesa sp.	2471		52.53611391	6.225084927	my table	average length for genus in my table
194	Paraboreochlus sp.	Paraboreochlus	sp.	Paraboreochlus sp.	1448		39.9277746	-120.819305	my table	average length for genus in my table
195	Parochlus spinosus	Parochlus	spinosus	Parochlus spinosus	1973		-39.36398594	175.4333476	my table	average length for genus in my table
196	Parochlus aotearoae	Parochlus	aotearoae	Parochlus aotearoae	1973		-40.9042653	172.9680934	my table	average length for genus in my table
197	Parochlus steinenii	Parochlus	steinenii	Parochlus steinenii	2400		-54.79498611	35.80302675	my table
198	Parochlus sp.	Parochlus	sp.	Parochlus sp.	1973		-41.17399483	-72.44950982	my table	average length for genus in my table
199	Podonomus decarthrus gp	Podonomus	decarthrus	Podonomus decarthrus	1850		-41.07372893	-72.59666096	my table
200	Podonomus orbicularus/fittkaui	Podonomus	orbicularus/fittkaui	Podonomus orbicularus/fittkaui	1736		-40.12027514	-71.51427714	my table	average length for genus in my table
201	Trichotanypus posticalis	Trichotanypus	posticalis	Trichotanypus posticalis	2650		61.63553288	8.29811268	my table
202	Aphrotenia sp.	Aphrotenia	sp.	Aphrotenia sp.	1000		-36.0926636	146.2757252	my table	average length for genus in my table
203	Parochlus chiloensis	Parochlus	chiloensis	Parochlus chiloensis	1500		-41.15757952	-72.51097983	my table
