# Supplementary material for: Global Size Pattern in a Group of Important Ecological Indicators (Diptera, Chironomidae) Is driven by Latitudinal Temperature Gradients
Source: Insects. 2021 Dec 28;13(1):34. doi: 10.3390/insects13010034 (PMC8781536; doi:10.3390/insects13010034)
Supplement: Supplementary file 1 [file insects-13-00034-s001.zip › r code/File S8-main.txt]

Group.1	Group.2	Group.3	Group.4	Species	spp	Wing.length.1	Wing.length.2	Country	Location	Altitude	hemisphere	Latitude	Latitude_cor	Longitude	Geological.age	Origin	Period	wl	dup	Lat1_cor	Lat_un
1	Chironomidae	Podonominae		Microzetia	mirabilis	Microzetia mirabilis	1629.3	1542.8	Frankreich, overseas territories	Crozet	371	N	-46.41783597	-46.41783597	51.74943042	rec	ZSM	recent	1629.3	Microzetia mirabilis 1629.3 1542.8	-46.41783597	-46.41783597
2	Chironomidae	Podonominae		Microzetia	mirabilis	Microzetia mirabilis	1848.9	1928.8	Frankreich, overseas territories	Crozet	371	N	-46.41783597	-46.41783597	51.74943042	rec	ZSM	recent	1848.9	Microzetia mirabilis 1848.9 1928.8	-46.41783597	-46.41783597
3	Chironomidae	Podonominae		Podonomopsis		Podonomopsis muticus	2250	NA	Argentina			N	-41.186149	41.186149	-71.40976308	rec	Brundin, 1966	recent	2250	Podonomopsis muticus 2250 NA	41.186149	-41.186149
4	Chironomidae	Podonominae		Podochlus		Podochlus tenuicornis	1175	NA	Argentina/Chilie			N	-41.09909258	41.09909258	-71.57393352	rec	Brundin, 1966	recent	1175	Podochlus tenuicornis 1175 NA	41.09909258	-41.09909258
5	Chironomidae	Podonominae		Parochlus		Parochlus cristatus	2800	NA	Argentina		1300	N	-40.91	40.91	-71.52856039	rec	Brundin, 1966	recent	2800	Parochlus cristatus 2800 NA	40.91	-40.91
6	Chironomidae	Chironominae	Tanytarsini	Tanytarsus		Tanytarsus aterrimus	2050	NA	South Africa			N	-33.78925826	33.78925826	19.05566849	rec	A REVIEW OF AFROTROPICAL TANYTARSUS VAN DER VULP (DIPTERA: CHIRONOMIDAE) Ekrem, 2001	recent	2050	Tanytarsus aterrimus 2050 NA	33.78925826	-33.78925826
7	Chironomidae	Orthocladiinae		Paratrichocladius		Paratrichocladius micans	1650	NA	Afrotropics			N	-31.64020064	31.64020064	29.5392221	rec	Freeman 4(7):285-366 (1956)		1650	Paratrichocladius micans 1650 NA	31.64020064	-31.64020064
8	Chironomidae	Chironominae		Beardius		Beardius mileneae	1930	NA			1670	N	-28.07	28.07	-49.28	rec	Pinho et al., 2013 http://dx.doi.org/10.11646/zootaxa.3742.1.52	recent	1930	Beardius mileneae 1930 NA	28.07	-28.07
9	Chironomidae	Chironominae		Beardius		Beardius nebularius	1850	NA			1670	N	-28.07	28.07	-49.28	rec	Pinho et al., 2013 http://dx.doi.org/10.11646/zootaxa.3742.1.53	recent	1850	Beardius nebularius 1850 NA	28.07	-28.07
10				Pseudosmittia	Pseudosmittia sp.		1439	0	Pretoria, Gauteng, South Africa.	Onderstepoort Veterinary Institute	1221	N	-25.65029805	25.65029805	28.18302844	rec	ZSM	recent	1439	1439 0	25.65029805	-25.65029805
11				Pseudosmittia	Pseudosmittia sp.		1451	1424	Pretoria, Gauteng, South Africa.	Onderstepoort Veterinary Institute	1221	N	-25.65029805	25.65029805	28.18302844	rec	ZSM	recent	1451	1451 1424	25.65029805	-25.65029805
12				Pseudosmittia	Pseudosmittia sp.		1520	1337	Pretoria, Gauteng, South Africa.	Onderstepoort Veterinary Institute	1221	N	-25.65029805	25.65029805	28.18302844	rec	ZSM	recent	1520	1520 1337	25.65029805	-25.65029805
13				Tanypus	Tanypus lacustris	Tanypus lacustris(Kieffer, 1913)	1543	1570	Pretoria, Gauteng, South Africa.	Onderstepoort Veterinary Institute	1221	N	-25.65029805	25.65029805	28.18302844	rec	ZSM	recent	1543	Tanypus lacustris(Kieffer, 1913) 1543 1570	25.65029805	-25.65029805
14	Chironomidae	Chironominae		Beardius		Beardius tupinamba	1430	NA				N	-23.53118673	23.53118673	-45.84755318	rec	Pinho et al., 2013 http://dx.doi.org/10.11646/zootaxa.3742.1.58	recent	1430	Beardius tupinamba 1430 NA	23.53118673	-23.53118673
15	Chironomidae	Chironominae		Beardius		Beardius yperoig	1010	NA				N	-23.21	23.21	-44.49	rec	Pinho et al., 2013 http://dx.doi.org/10.11646/zootaxa.3742.1.61	recent	1010	Beardius yperoig 1010 NA	23.21	-23.21
16				Stenochironomus	Stenochironomus vatius	Stenochironomus vatius (Borkent, 1984)	1778	1861	Brasilien	Lake Tarum	447	N	-22.77	22.77	-50.61	rec	ZSM	recent	1778	Stenochironomus vatius (Borkent, 1984) 1778 1861	22.77	-22.77
17	Chironomidae	Chironominae		Beardius		Beardius vanessae	1330	NA				N	-20.24	20.24	-45.84755318	rec	Pinho et al., 2013 http://dx.doi.org/10.11646/zootaxa.3742.1.60	recent	1330	Beardius vanessae 1330 NA	20.24	-20.24
18	Chironomidae	Chironominae		Beardius		Beardius krenak	1830	NA				N	-19.35	19.35	-43.59179216	rec	Pinho et al., 2013 http://dx.doi.org/10.11646/zootaxa.3742.1.48	recent	1830	Beardius krenak 1830 NA	19.35	-19.35
19	Chironomidae	Chironominae		Beardius		Beardius neusae	1045	NA		Novo Aripuanã, Soka Gakkai Reserv	1670	N	-5.127671698	5.127671698	-60.37411592	rec	Pinho et al., 2013 http://dx.doi.org/10.11646/zootaxa.3742.1.54	recent	1045	Beardius neusae 1045 NA	5.127671698	-5.127671698
20	Chironomidae	Chironominae		Polypedilum		Polypedilum amplificatus	1620	NA	Tanzania		1420	N	-5.102807835	5.102807835	39.0848892	rec	Afrotropical Blackwell Science Ltd Polypedilum subgenus Tripodura, with a review of the subgenus (Diptera: Chironomidae) HEGE VÅRDAL, ALFRED BJØRLO & OLE A. SÆT	recent	1620	Polypedilum amplificatus 1620 NA	5.102807835	-5.102807835
21	Chironomidae	Orthocladiinae		Parakiefferiella		Parakiefferiella minax	1580	NA	Tanzania		1420	N	-5.102807835	5.102807835	39.0848892	rec	Ferrington and Saether, 1995	recent	1580	Parakiefferiella minax 1580 NA	5.102807835	-5.102807835
22	Chironomidae	Chironominae	Chironomini	Stenochironomus		Stenochironomus clavatus	2730	NA	Tanzania		1740	N	-5.102807835	5.102807835	39.0848892	rec	Kristoffersen, 1997	recent	2730	Stenochironomus clavatus 2730 NA	5.102807835	-5.102807835
23	Chironomidae	Chironominae	Chironomini	Stenochironomus		Stenochironomus nubeculus	2330	NA	Tanzania		1420	N	-5.102807835	5.102807835	39.0848892	rec	Kristoffersen, 1998	recent	2330	Stenochironomus nubeculus 2330 NA	5.102807835	-5.102807835
24	Chironomidae	Chironominae	Tanytarsini	Rheotanytarsus		Rheotanytarsus abonae	1250	NA	Tanzania		1420	N	-5.102807835	5.102807835	39.0848892	rec	Kwatema Kyerematen, 1999	recent	1250	Rheotanytarsus abonae 1250 NA	5.102807835	-5.102807835
25	Chironomidae	Chironominae	Tanytarsini	Rheotanytarsus		Rheotanytarsus acuminatus	1640	NA	Tanzania		1420	N	-5.102807835	5.102807835	39.0848892	rec	Kwatema Kyerematen, 1999	recent	1640	Rheotanytarsus acuminatus 1640 NA	5.102807835	-5.102807835
26	Chironomidae	Chironominae	Tanytarsini	Rheotanytarsus		Rheotanytarsus plerunguis	1930	NA	Tanzania			N	-5.102807835	5.102807835	39.0848892	rec	Kwatema Kyerematen, 1999	recent	1930	Rheotanytarsus plerunguis 1930 NA	5.102807835	-5.102807835
27	Chironomidae	Chironominae	Tanytarsini	Rheotanytarsus		Rheotanytarsus montanus	1220	NA	Congo.SA			N	-4.369340942	4.369340942	15.32200538	rec	Kwatema Kyerematen, 1999	recent	1220	Rheotanytarsus montanus 1220 NA	4.369340942	-4.369340942
28				Stenochironomus	Stenochironomus palliaculeatus	Stenochironomus palliaculeatus(Borkent, 1984)	2103	2233	Pedra do �	Raum Maaus, Rio Cuieiras, Igarape Cachoeira waterfall, Pedrados	94	N	-3.109163179	3.109163179	-59.98241346	rec	ZSM	recent	2103	Stenochironomus palliaculeatus(Borkent, 1984) 2103 2233	3.109163179	-3.109163179
29				Stenochironomus	Stenochironomus jubatus	Stenochironomus jubatus(Borkent, 1984)	3407	3426	Pedra do �	Raum Maaus, Igarape Cachoeira waterfall	94	N	-3.109163179	3.109163179	-59.98241346	rec	ZSM	recent	3407	Stenochironomus jubatus(Borkent, 1984) 3407 3426	3.109163179	-3.109163179
30				Stenochironomus	Stenochironomus jubatus	Stenochironomus jubatus(Borkent, 1984)	4339	4320	Pedra do �	Raum Maaus, Igarape Cachoeira waterfall	94	N	-3.109163179	3.109163179	-59.98241346	rec	ZSM	recent	4339	Stenochironomus jubatus(Borkent, 1984) 4339 4320	3.109163179	-3.109163179
31				Stenochironomus	Stenochironomus jubatus	Stenochironomus jubatus(Borkent, 1984)	4454	4466	Pedra do �	Raum Maaus, Igarape Cachoeira waterfall	94	N	-3.109163179	3.109163179	-59.98241346	rec	ZSM	recent	4454	Stenochironomus jubatus(Borkent, 1984) 4454 4466	3.109163179	-3.109163179
32				Stenochironomus	Stenochironomus impendens	Stenochironomus impendens(Borkent, 1984)	1470	1572	Par�	Rio paru de este, Jgarpe Okueima	417	N	-0.136459249	0.136459249	-55.90390164	rec	ZSM	recent	1470	Stenochironomus impendens(Borkent, 1984) 1470 1572	0.136459249	-0.136459249
33				Stenochironomus	Stenochironomus fittkaui	Stenochironomus fittkaui(Borkent, 1984)	1806	0	Par�	Rio paru de este, Jgarpe Okueima	417	N	-0.136459249	0.136459249	-55.90390164	rec	ZSM	recent	1806	Stenochironomus fittkaui(Borkent, 1984) 1806 0	0.136459249	-0.136459249
34				Stenochironomus	Stenochironomus fittkaui	Stenochironomus fittkaui(Borkent, 1984)	1846	1872	Par�	Rio paru de este, Jgarpe Okueima	417	N	-0.136459249	0.136459249	-55.90390164	rec	ZSM	recent	1846	Stenochironomus fittkaui(Borkent, 1984) 1846 1872	0.136459249	-0.136459249
35				Stenochironomus	Stenochironomus fittkaui	Stenochironomus fittkaui(Borkent, 1984)	1855	0	Par�	Rio paru de este, Jgarpe Okueima	417	N	-0.136459249	0.136459249	-55.90390164	rec	ZSM	recent	1855	Stenochironomus fittkaui(Borkent, 1984) 1855 0	0.136459249	-0.136459249
36				Stenochironomus	Stenochironomus reissi	Stenochironomus reissi (Borkent, 1984)	2022	1998	Par�	Rio paru de este, Mission Tirityo	417	N	-0.136459249	0.136459249	-55.90390164	rec	ZSM	recent	2022	Stenochironomus reissi (Borkent, 1984) 2022 1998	0.136459249	-0.136459249
37				Stenochironomus	Stenochironomus reissi	Stenochironomus reissi (Borkent, 1984)	2094	2036	Par�	Rio paru de este, Mission Tirityo	417	N	-0.136459249	0.136459249	-55.90390164	rec	ZSM	recent	2094	Stenochironomus reissi (Borkent, 1984) 2094 2036	0.136459249	-0.136459249
38				Psilochironomus	Psilochironomus fumeus	Psilochironomus fumeus (Walley, 1934)	2771	2857	Par�	Rio paru de este, Mission Tirityo	417	N	-0.136459249	0.136459249	-55.90390164	rec	ZSM	recent	2771	Psilochironomus fumeus (Walley, 1934) 2771 2857	0.136459249	-0.136459249
39				Psilochironomus	Psilochironomus fumeus	Psilochironomus fumeus (Walley, 1934)	2783	0	Par�	Rio paru de este, Makoca Apico	417	N	-0.136459249	0.136459249	-55.90390164	rec	ZSM	recent	2783	Psilochironomus fumeus (Walley, 1934) 2783 0	0.136459249	-0.136459249
40				Psilochironomus	Psilochironomus fumeus	Psilochironomus fumeus (Walley, 1934)	2835	2826	Par�	Rio paru de este, Mission Tirityo	417	N	-0.136459249	0.136459249	-55.90390164	rec	ZSM	recent	2835	Psilochironomus fumeus (Walley, 1934) 2835 2826	0.136459249	-0.136459249
41	Chironomidae	Chironominae		Paratendipes	crosskeyi	Paratendipes crosskeyi	1432.6	NA	Kenia	Meru	1384	N	0.051198047	0.051198047	37.64448167	rec	ZSM	recent	1432.6	Paratendipes crosskeyi 1432.6 NA	0.051198047	0.051198047
42	Chironomidae	Chironominae		Beardius		Beardius phoenix	1090	NA				N	0.10419412	0.10419412	-60.61310622	rec	Pinho et al., 2013 http://dx.doi.org/10.11646/zootaxa.3742.1.56	recent	1090	Beardius phoenix 1090 NA	0.10419412	0.10419412
43	Chironomidae	Chironominae		Parachironomus		Parachironomus apalai	1070	NA	Braz			N	0.220734914	0.220734914	-56.30014023	rec	Spies, Fittkau & Reiss, 1994	recent	1070	Parachironomus apalai 1070 NA	0.220734914	0.220734914
44	Chironomidae	Tanypodinae	Coelotanypodinid	Clinotanypus	claripennis	Clinotanypus claripennis	2843	NA	Kenia	Lake Bogoria	989	N	0.27	0.27	36.1	rec	ZSM	recent	2843	Clinotanypus claripennis 2843 NA	0.27	0.27
45	Chironomidae	Tanypodinae	Coelotanypodinid	Clinotanypus	claripennis	Clinotanypus claripennis	3292	NA	Kenia	Lake Bogoria	989	N	0.27	0.27	36.1	rec	ZSM	recent	3292	Clinotanypus claripennis 3292 NA	0.27	0.27
46	Chironomidae	Chironominae		Paratendipes	striatus	Paratendipes striatus	1461	NA	Kenia	Sambaru Lodge	1202	N	0.28	0.28	36.36589944	rec	ZSM	recent	1461	Paratendipes striatus 1461 NA	0.28	0.28
47	Chironomidae	Chironominae		Paratendipes	striatus	Paratendipes striatus	1676.6	NA	Kenia	Sambaru Lodge	1202	N	0.28	0.28	36.36589944	rec	ZSM	recent	1676.6	Paratendipes striatus 1676.6 NA	0.28	0.28
48	Chironomidae	Chironominae		Paratendipes	striatus	Paratendipes striatus	1695.6	NA	Kenia	Sambaru Lodge	1202	N	0.28	0.28	36.36589944	rec	ZSM	recent	1695.6	Paratendipes striatus 1695.6 NA	0.28	0.28
49	Chironomidae	Tanypodinae		Procladius		Procladius albitalus	1875	NA	Afrotropics			N	0.31	0.31	32.58195419	rec	Freeman, 1955.	recent	1875	Procladius albitalus 1875 NA	0.31	0.31
50	Chironomidae	Tanypodinae		Paramerina		Paramerina longipes	2500	NA	Afrotropics			N	0.31	0.31	32.58195419	rec	Freeman, 1955.	recent	2500	Paramerina longipes 2500 NA	0.31	0.31
51	Chironomidae	Chironominae		Parachironomus		Parachironomus matapi	1150	NA				N	0.32	0.32	-76.27	rec	Spies, Fittkau & Reiss, 1994	recent	1150	Parachironomus matapi 1150 NA	0.32	0.32
52	Chironomidae	Chironominae	Tanytarsini	Sublettea		Sublettea wilesi	860	NA	Indonesia			N	0.33	0.33	123.54	rec	Ashe and O'Connor, 1995	recent	860	Sublettea wilesi 860 NA	0.33	0.33
53	Chironomidae	Orthocladiinae		Murraycladius		Murraycladius patwallacei	1060	NA	Indonesia			N	0.33	0.33	123.54	rec	Ashe and O'Connor, 2008	recent	1060	Murraycladius patwallacei 1060 NA	0.33	0.33
54	Chironomidae	Tanypodinae	Pentaneurini	Conchapelopia		Conchapelopia insolens	2500	NA	Indonesia			N	0.33	0.33	123.54	rec	Murray, 1995	recent	2500	Conchapelopia insolens 2500 NA	0.33	0.33
55	Chironomidae	Orthocladiinae	Orthocladiinae	Limnophyes		Limnophyes lobiscus	1890	NA	Afrotropics(Uganda)			N	0.37	0.37	29.87136658	rec	Saether, 1990	recent	1890	Limnophyes lobiscus 1890 NA	0.37	0.37
56	Chironomidae	Chironominae		Lepidopelopia		Lepidopelopia annulator	1400	NA	Afrotropics			N	0.38	0.38	29.37726968	rec	Freeman 4(7):285-366 (1956)		1400	Lepidopelopia annulator 1400 NA	0.38	0.38
57	Chironomidae	Tanypodinae		Larsia		Larsia uniformis	2000	NA	Afrotropics			N	0.38	0.38	29.37726968	rec	Freeman, 1955.	recent	2000	Larsia uniformis 2000 NA	0.38	0.38
58	Chironomidae	Diamesinae		Diamesa		Diamesa ruwenzoriensis	2850	NA	Uganda		3000-4000	N	0.386734198	0.386734198	29.87175283	rec	Afrotropical montane midges (Diptera: Chironomidae, Diamesia) Willassen and Cranston, 1986	recent	2850	Diamesa ruwenzoriensis 2850 NA	0.386734198	0.386734198
59	Chironomidae	Diamesinae		Diamesa		Diamesa ruwenzoriensis	3500	NA	Afrotropics		3300-4500	N	0.386734198	0.386734198	29.87175283	rec	Freeman, 1955.	recent	3500	Diamesa ruwenzoriensis 3500 NA	0.386734198	0.386734198
60	Chironomidae	Orthocladiinae	Orthocladiinae	Metriocnemus		Metriocnemus fletcheri	2500	NA	Afrotropics		2300	N	0.455167153	0.455167153	30.24233634	rec	Freeman 4(7):285-366 (1956)		2500	Metriocnemus fletcheri 2500 NA	0.455167153	0.455167153
61	Chironomidae	Chironominae	Tanytarsini	Tanytarsus		Tanytarsus congus	1060	NA	Afrotropic	Congo, Kisangani		N	0.486576496	0.486576496	25.33191209	rec	A REVIEW OF AFROTROPICAL TANYTARSUS VAN DER VULP (DIPTERA: CHIRONOMIDAE) Ekrem, 2001	recent	1060	Tanytarsus congus 1060 NA	0.486576496	0.486576496
62	Chironomidae	Chironominae	Tanytarsini	Caladomyia	castelnaui	Caladomyia castelnaui	1210	1360	Brazil	Rio Paru de Oeste at Igarap�	270	N	0.51	0.51	-54.64	rec	ZSM	recent	1210	Caladomyia castelnaui 1210 1360	0.51	0.51
63	Chironomidae	Orthocladiinae	Orthocladiinae	Rheocricotopus	capensis	Rheocricotopus capensis	1203	1189	Zaire	Kisangani	410	N	0.51	0.51	25.21	rec	ZSM	recent	1203	Rheocricotopus capensis 1203 1189	0.51	0.51
64				Rheocricotopus	Rheocricotopus capensis	Rheocricotopus capensis (Freeman, 1953)	1203	1189	Central-Zaire, Africa	Kisangani, Simisimi-Bach	410	N	0.513	0.513	25.13906436	rec	ZSM	recent	1203	Rheocricotopus capensis (Freeman, 1953) 1203 1189	0.513	0.513
65	Chironomidae	Orthocladiinae		Nanocladius		Nanocladius acutus	800	NA	Zaire			N	0.52	0.52	25.13906436	rec	Harrison, 1994	recent	800	Nanocladius acutus 800 NA	0.52	0.52
66	Chironomidae	Chironominae		Neostempellina	abnormis	Neostempellina abnormis	655.9	NA	Kongo	Kisangani	413	N	0.52	0.52	25.13906436	rec	ZSM	recent	655.9	Neostempellina abnormis 655.9 NA	0.52	0.52
67	Chironomidae	Chironominae	Tanytarsini	Neostempellina	abnormis	Neostempellina abnormis	656	NA	Kongo	Kisangani	413	N	0.52	0.52	25.21	rec	ZSM	recent	656	Neostempellina abnormis 656 NA	0.52	0.52
68	Chironomidae	Chironominae	Tanytarsini	Stempellina	reissi	Stempellina reissi	723	NA	Kongo	Kisangani	413	N	0.52	0.52	25.21	rec	ZSM	recent	723	Stempellina reissi 723 NA	0.52	0.52
69	Chironomidae	Chironominae	Tanytarsini	Cladotanytarsus	crebrus	Cladotanytarsus crebrus	960	1050	Kongo	Kisangani	447	N	0.52	0.52	25.24	rec	ZSM	recent	960	Cladotanytarsus crebrus 960 1050	0.52	0.52
70	Chironomidae	Chironominae	Tanytarsini	Cladotanytarsus	crebrus	Cladotanytarsus crebrus	980	1090	Kongo	Kisangani	447	N	0.52	0.52	25.24	rec	ZSM	recent	980	Cladotanytarsus crebrus 980 1090	0.52	0.52
71	Chironomidae	Orthocladiinae	Orthocladiinae	Cricotopus	hirvenojae	Cricotopus hirvenojae	1020	1120	Kongo	Kisangani	447	N	0.52	0.52	25.24	rec	ZSM	recent	1020	Cricotopus hirvenojae 1020 1120	0.52	0.52
72	Chironomidae	Orthocladiinae	Orthocladiinae	Cricotopus	hirvenojae	Cricotopus hirvenojae	1150	1250	Kongo	Kisangani	447	N	0.52	0.52	25.24	rec	ZSM	recent	1150	Cricotopus hirvenojae 1150 1250	0.52	0.52
73	Chironomidae	Orthocladiinae	Orthocladiinae	Cricotopus	hirvenojae	Cricotopus hirvenojae	1190	1290	Kongo	Kisangani	447	N	0.52	0.52	25.24	rec	ZSM	recent	1190	Cricotopus hirvenojae 1190 1290	0.52	0.52
74	Chironomidae	Orthocladiinae	Orthocladiinae	Cricotopus	kisantuensis	Cricotopus kisantuensis	1370	1460	Kongo	Kisangani	447	N	0.52	0.52	25.24	rec	ZSM	recent	1370	Cricotopus kisantuensis 1370 1460	0.52	0.52
75	Chironomidae	Tanypodinae	Pentaneurini	Ablabesmyia	ebbae	Ablabesmyia ebbae	1660	1660	Kongo	Kisangani	447	N	0.52	0.52	25.24	rec	ZSM	recent	1660	Ablabesmyia ebbae 1660 1660	0.52	0.52
76	Chironomidae	Tanypodinae	Pentaneurini	Ablabesmyia	ebbae	Ablabesmyia ebbae	1720	1720	Kongo	Kisangani	447	N	0.52	0.52	25.24	rec	ZSM	recent	1720	Ablabesmyia ebbae 1720 1720	0.52	0.52
77	Chironomidae	Tanypodinae	Pentaneurini	Ablabesmyia	appendiculata	Ablabesmyia appendiculata	2010	2210	Kongo	Kisangani	447	N	0.52	0.52	25.24	rec	ZSM	recent	2010	Ablabesmyia appendiculata 2010 2210	0.52	0.52
78	Chironomidae	Chironominae	Tanytarsini	Cladotanytarsus	crebrus	Cladotanytarsus crebrus	1200	1200	Kongo	Irangi	447	N	0.53	0.53	28.43	rec	ZSM	recent	1200	Cladotanytarsus crebrus 1200 1200	0.53	0.53
79	Chironomidae	Chironominae	Tanytarsini	Cladotanytarsus	crebrus	Cladotanytarsus crebrus	910	1000	Kenya	Samburu Reserve	800	N	0.61	0.61	36.94	rec	ZSM	recent	910	Cladotanytarsus crebrus 910 1000	0.61	0.61
80	Chironomidae	Chironominae	Chironomini	Stictochironomus	caffrarius	Stictochironomus caffrarius	1724	1782	Kenya	Barringo Lake	969	N	0.63	0.63	36.05	rec	ZSM	recent	1724	Stictochironomus caffrarius 1724 1782	0.63	0.63
81				Stictochironomus	Stictochironomus caffrarius	Stictochironomus caffrarius (Kieffer, 1921)	1724	1782	Kenya	Barringo Lake	969	N	0.631	0.631	36.0554807	rec	ZSM	recent	1724	Stictochironomus caffrarius (Kieffer, 1921) 1724 1782	0.631	0.631
82	Chironomidae	Tanypodinae	Pentaneurini	Conchapelopia		Conchapelopia longinervis	5000	NA	Afrotropics		3700	N	1.153400292	1.153400292	34.54170188	rec	Freeman, 1955.	recent	5000	Conchapelopia longinervis 5000 NA	1.153400292	1.153400292
83	Chironomidae	Chironominae	Tanytarsini	Rheotanytarsus		Rheotanytarsus bufemoratus	2220	NA	Uganda		3116	N	1.153400292	1.153400292	34.54170188	rec	Kwatema Kyerematen, 1999	recent	2220	Rheotanytarsus bufemoratus 2220 NA	1.153400292	1.153400292
84	Chironomidae	Orthocladiinae	Orthocladiinae	Limnophyes		Limnophyes bubo	2370	NA	Afrotropics(Uganda)			N	1.153400292	1.153400292	34.54170188	rec	Saether, 1990	recent	2370	Limnophyes bubo 2370 NA	1.153400292	1.153400292
85	Chironomidae	Chironominae	Chironomini	Stenochironomus	fittkaui	Stenochironomus fittkaui	1806	NA	Brazil	Para	417	N	1.24	1.24	-54.69	rec	ZSM	recent	1806	Stenochironomus fittkaui 1806 NA	1.24	1.24
86	Chironomidae	Chironominae	Chironomini	Stenochironomus	fittkaui	Stenochironomus fittkaui	1846	1872	Brazil	Para	417	N	1.24	1.24	-54.69	rec	ZSM	recent	1846	Stenochironomus fittkaui 1846 1872	1.24	1.24
87	Chironomidae	Chironominae	Chironomini	Stenochironomus	fittkaui	Stenochironomus fittkaui	1855	NA	Brazil	Para	417	N	1.24	1.24	-54.69	rec	ZSM	recent	1855	Stenochironomus fittkaui 1855 NA	1.24	1.24
88	Chironomidae	Chironominae	Chironomini	Conochironomus		Conochironomus tobaterdecimus	2500	NA	Singapore			N	1.368846152	1.368846152	103.8008608	rec	http://doi.org/10.11646/zootaxa.4109.3.4	recent	2500	Conochironomus tobaterdecimus 2500 NA	1.368846152	1.368846152
89	Chironomidae	Chironominae	Chironomini	Conochironomus		Conochironomus tobaterdecimus	2700	NA	Singapore			N	1.368846152	1.368846152	103.8008608	rec	http://doi.org/10.11646/zootaxa.4109.3.5	recent	2700	Conochironomus tobaterdecimus 2700 NA	1.368846152	1.368846152
90	Chironomidae	Chironominae		Paratendipes	arboreus	Paratendipes arboreus	951.8	NA	Indonesien	Borneo	1071	N	1.43	1.43	114.4551074	rec	ZSM	recent	951.8	Paratendipes arboreus 951.8 NA	1.43	1.43
91	Chironomidae	Chironominae		Paratendipes	arboreus	Paratendipes arboreus	1041.6	NA	Indonesien	Borneo	1071	N	1.43	1.43	114.4551074	rec	ZSM	recent	1041.6	Paratendipes arboreus 1041.6 NA	1.43	1.43
92	Chironomidae	Chironominae		Paratendipes	arboreus	Paratendipes arboreus	1056.6	NA	Indonesien	Borneo	1071	N	1.43	1.43	114.4551074	rec	ZSM	recent	1056.6	Paratendipes arboreus 1056.6 NA	1.43	1.43
93	Chironomidae	Orthocladiinae		Cricotopus		Cricotopus verbekei	2100	NA	Afrotropics	Kongo, Pilipili		N	2.016710142	2.016710142	30.03349123	rec	Freeman 4(7):285-366 (1956)		2100	Cricotopus verbekei 2100 NA	2.016710142	2.016710142
94	Chironomidae	Tanypodinae	Pentaneurini	Ablabesmyia		Ablabesmyia tucuxi	1800	NA	Brazil			N	2.52	2.52	-60.44	rec	New species of Ablabesmyia Johannsen from the Neotropical region: first report of a sponge-dwelling Tanypodinae Fusari, Oliveira, Hamada and Roque, 2012	recent	1800	Ablabesmyia tucuxi 1800 NA	2.52	2.52
95	Chironomidae	Chironominae	Chironomini	Cladopelma	amachaerus	Cladopelma amachaerus	1630	1700	USA	Winter Park	28	N	2.85	2.85	-81.35	rec	ZSM	recent	1630	Cladopelma amachaerus 1630 1700	2.85	2.85
96	Chironomidae	Orthocladiinae		Cricotopus		Cricotopus pictiventris	2500	NA	Afrotropics			N	2.938369	2.938369	9.918594803	rec	Freeman 4(7):285-366 (1956)		2500	Cricotopus pictiventris 2500 NA	2.938369	2.938369
97	Chironomidae	Orthocladiinae		\Trichocladius\""		\Trichocladius\" albiclava"	2300	NA	Afrotropics			N	2.938369	2.938369	9.918594803	rec	Freeman 4(7):285-366 (1956)		2300	\Trichocladius\" albiclava 2300 NA"	2.938369	2.938369
98	Chironomidae	Chironominae		Parachironomus		Parachironomus camajura	1170	NA	Braz			N	3.271992855	3.271992855	-73.08775321	rec	Spies, Fittkau & Reiss, 1994	recent	1170	Parachironomus camajura 1170 NA	3.271992855	3.271992855
99	Chironomidae	Chironominae		Parachironomus		Parachironomus cayapo	1250	NA	Neotropics (northet)			N	3.271992855	3.271992855	-73.08775321	rec	Spies, Fittkau & Reiss, 1994	recent	1250	Parachironomus cayapo 1250 NA	3.271992855	3.271992855
100	Chironomidae	Chironominae	Chironomini	Chironomus	columbiensis	Chironomus columbiensis	2650	NA	Colombia	Cali	960	N	3.42	3.42	-76.58	rec	ZSM	recent	2650	Chironomus columbiensis 2650 NA	3.42	3.42
101	Chironomidae	Chironominae	Chironomini	Chironomus	columbiensis	Chironomus columbiensis	2920	NA	Colombia	Cali	960	N	3.42	3.42	-76.58	rec	ZSM	recent	2920	Chironomus columbiensis 2920 NA	3.42	3.42
102	Chironomidae	Chironominae	Chironomini	Chironomus	calligraphus	Chironomus calligraphus	3070	3110	Colombia	Cali	960	N	3.42	3.42	-76.58	rec	ZSM	recent	3070	Chironomus calligraphus 3070 3110	3.42	3.42
103	Chironomidae	Chironominae	Chironomini	Chironomus	calligraphus	Chironomus calligraphus	3200	3240	Colombia	Cali	960	N	3.42	3.42	-76.58	rec	ZSM	recent	3200	Chironomus calligraphus 3200 3240	3.42	3.42
108	Chironomidae	Chironominae		Rheotanytarsus		Rheotanytarsus pandamensis	740	NA	Malaysia			N	3.78	3.78	103.2766454	rec	Kwatema Kyerematen, 1999	recent	740	Rheotanytarsus pandamensis 740 NA	3.78	3.78
109	Chironomidae	Chironominae		Rheotanytarsus		Rheotanytarsus kuantanensis	780	NA	Malaysia			N	3.78	3.78	103.2766454	rec	Kwatema Kyerematen, 1999	recent	780	Rheotanytarsus kuantanensis 780 NA	3.78	3.78
110	Chironomidae	Chironominae	Tanytarsini	Rheotanytarsus		Rheotanytarsus phaselus	1110	NA	Malaysia			N	3.78	3.78	103.2766454	rec	Kwatema Kyerematen, 1999	recent	1110	Rheotanytarsus phaselus 1110 NA	3.78	3.78
111	Chironomidae	Chironominae	Chironomini	Chironomus	gigas	Chironomus gigas	4560	4690	Colombia	Laguna Mozambique	180	N	3.95	3.95	-73.16	rec	ZSM	recent	4560	Chironomus gigas 4560 4690	3.95	3.95
113	Chironomidae	Chironominae	Chironomini	Goeldichironomus	carus	Goeldichironomus carus	3000	3050	Colombia	Arbelaez	1300	N	4.26	4.26	-74.41	rec	ZSM	recent	3000	Goeldichironomus carus 3000 3050	4.26	4.26
114				Rheocricotopus	Rheocricotopus capensis	Rheocricotopus capensis (Freeman, 1953)	1585	0	Zaire, Congo	Ost, Zaire	526	N	4.484564213	4.484564213	26.7802524	rec	ZSM	recent	1585	Rheocricotopus capensis (Freeman, 1953) 1585 0	4.484564213	4.484564213
115	Chironomidae	Chironominae	Chironomini	Nilothauma		Nilothauma duminola	790	NA	Gahna			N	5.26	5.26	-2.578464291	rec	Adam & Saether, 1999	recent	790	Nilothauma duminola 790 NA	5.26	5.26
116	Chironomidae	Chironominae	Chironomini	Nilothauma		Nilothauma fuscina	910	NA	Gahna			N	5.26	5.26	-2.578464291	rec	Adam & Saether, 1999	recent	910	Nilothauma fuscina 910 NA	5.26	5.26
117	Chironomidae	Chironominae	Chironomini	Nilothauma		Nilothauma insolitum	790	NA	Ghana			N	5.26	5.26	-2.578464291	rec	Adam & Saether, 2000	recent	790	Nilothauma insolitum 790 NA	5.26	5.26
118	Chironomidae	Chironominae	Chironomini	Nilothauma		Nilothauma ankasene	910	NA	Ghana			N	5.26	5.26	-2.578464291	rec	Adam & Saether, 2000	recent	910	Nilothauma ankasene 910 NA	5.26	5.26
119	Chironomidae	Chironominae	Chironomini	Nilothauma		Nilothauma kakumense	760	NA	Ghana			N	5.26	5.26	-2.578464291	rec	Adam & Saether, 2000	recent	760	Nilothauma kakumense 760 NA	5.26	5.26
120	Chironomidae	Chironominae	Tanytarsini	Tanytarsus		Tanytarsus ankasaensis	1250	NA	Ghana			N	5.26	5.26	-2.578464291	rec	Ekrem, 2001.	recent	1250	Tanytarsus ankasaensis 1250 NA	5.26	5.26
121	Chironomidae	Chironominae	Chironomini	Stenochironomus		Stenochironomus notater	2000	NA	Ghana			N	5.26	5.26	-2.578464291	rec	Kristoffersen, 1997	recent	2000	Stenochironomus notater 2000 NA	5.26	5.26
122	Chironomidae	Chironominae	Tanytarsini	Rheotanytarsus		Rheotanytarsus buculicaudus	850	NA	Ghana			N	5.26	5.26	-2.578464291	rec	Kwatema Kyerematen, 1999	recent	850	Rheotanytarsus buculicaudus 850 NA	5.26	5.26
123	Chironomidae	Chironominae	Tanytarsini	Rheotanytarsus		Rheotanytarsus atrius	930	NA	Ghana			N	5.26	5.26	-2.578464291	rec	Kwatema Kyerematen, 1999	recent	930	Rheotanytarsus atrius 930 NA	5.26	5.26
124	Chironomidae	Orthocladiinae		Pseudosmittia		Pseudosmittia propetropis	660	NA				N	5.26	5.26	-2.578464291	rec	Saether and Ferrington, 2196	recent	660	Pseudosmittia propetropis 660 NA	5.26	5.26
125	Chironomidae	Chironominae		Polypedilum		Polypedilum chelum	900	NA	Ghana			N	5.26	5.26	-2.578464291	rec	Vardal,1997	recent	900	Polypedilum chelum 900 NA	5.26	5.26
126	Chironomidae	Chironominae		Polypedilum		Polypedilum spinalveum	1250	NA	Ghana			N	5.26	5.26	-2.578464291	rec	Vardal,1997	recent	1250	Polypedilum spinalveum 1250 NA	5.26	5.26
127	Chironomidae	Chironominae	Chironomini	Microtendipes	bifasciatus	Microtendipes bifasciatus	1885	NA	Ivory Coast	Abidjan	54	N	5.36	5.36	-4.03	rec	ZSM	recent	1885	Microtendipes bifasciatus 1885 NA	5.36	5.36
128	Chironomidae	Chironominae	Chironomini	Microtendipes	bifasciatus	Microtendipes bifasciatus	2406	NA	Ivory Coast	Abidjan	54	N	5.36	5.36	-4.03	rec	ZSM	recent	2406	Microtendipes bifasciatus 2406 NA	5.36	5.36
129	Chironomidae	Orthocladiinae	Orthocladiinae	Cricotopus	flavozonatus	Cricotopus flavozonatus	1650	1760	Cameroon	Cross River	150	N	5.56	5.56	8.52	rec	ZSM	recent	1650	Cricotopus flavozonatus 1650 1760	5.56	5.56
130	Chironomidae	Chironominae		Paratendipes	reidi	Paratendipes reidi	935.7	NA	Malaysia	Sabah	746	N	5.59	5.59	116.8980943	rec	ZSM	recent	935.7	Paratendipes reidi 935.7 NA	5.59	5.59
131	Chironomidae	Chironominae		Paratendipes	reidi	Paratendipes reidi	945.7	NA	Malaysia	Sabah	746	N	5.59	5.59	116.8980943	rec	ZSM	recent	945.7	Paratendipes reidi 945.7 NA	5.59	5.59
132	Chironomidae	Orthocladiinae		Pseudosmittia		Pseudosmittia unniae	810	NA	Ghana			N	5.67	5.67	-0.184222631	rec	A revision of the genera Pseudosmittia Edwards, 1932, Allocladius Kieffer, 1913, and Hydrosmittia gen. n. (Diptera: Chironomidae, Orthocladiinae) Ferrington and Saether, 2011	recent	810	Pseudosmittia unniae 810 NA	5.67	5.67
133	Chironomidae	Orthocladiinae		Pseudosmittia		Pseudosmittia topei Lehmann	870	NA	Ghana			N	5.67	5.67	-0.184222631	rec	Saether and Ferrington, 2116	recent	870	Pseudosmittia topei Lehmann 870 NA	5.67	5.67
134	Chironomidae	Orthocladiinae		Pseudosmittia		Pseudosmittia legonensis	810	NA	Ghana	Accra		N	5.67	5.67	-0.184222631	rec	Saether and Ferrington, 2119	recent	810	Pseudosmittia legonensis 810 NA	5.67	5.67
135	Chironomidae	Chironominae	Chironomini	Nilothauma		Nilothauma burmeisteri	1330	NA	Ghana. Congo			N	5.87	5.87	-0.184222631	rec	Adam & Saether, 1999	recent	1330	Nilothauma burmeisteri 1330 NA	5.87	5.87
136	Chironomidae	Chironominae	Chironomini	Nilothauma	pictipenne	Nilothauma pictipenne	725	NA	Togo	Lome	0	N	6.09	6.09	1.21	rec	ZSM	recent	725	Nilothauma pictipenne 725 NA	6.09	6.09
137	Chironomidae	Chironominae	Chironomini	Nilothauma	pictipenne	Nilothauma pictipenne	731	NA	Togo	Lome	0	N	6.09	6.09	1.21	rec	ZSM	recent	731	Nilothauma pictipenne 731 NA	6.09	6.09
138	Chironomidae	Chironominae	Chironomini	Nilothauma	pictipenne	Nilothauma pictipenne	801	NA	Togo	Lome	0	N	6.09	6.09	1.21	rec	ZSM	recent	801	Nilothauma pictipenne 801 NA	6.09	6.09
139	Chironomidae	Chironominae	Chironomini	Nilothauma	pictipenne	Nilothauma pictipenne	902	NA	Togo	Lome	0	N	6.09	6.09	1.21	rec	ZSM	recent	902	Nilothauma pictipenne 902 NA	6.09	6.09
140	Chironomidae	Chironominae	Tanytarsini	Cladotanytarsus	capensis	Cladotanytarsus capensis	860	NA	Togo	Lome	0	N	6.12	6.12	1.25	rec	ZSM	recent	860	Cladotanytarsus capensis 860 NA	6.12	6.12
141	Chironomidae	Chironominae	Tanytarsini	Cladotanytarsus	capensis	Cladotanytarsus capensis	1087	NA	Togo	Lome	0	N	6.12	6.12	1.25	rec	ZSM	recent	1087	Cladotanytarsus capensis 1087 NA	6.12	6.12
142	Chironomidae	Chironominae	Tanytarsini	Cladotanytarsus	capensis	Cladotanytarsus capensis	1155	NA	Togo	Lome	0	N	6.12	6.12	1.25	rec	ZSM	recent	1155	Cladotanytarsus capensis 1155 NA	6.12	6.12
143	Chironomidae	Chironominae	Tanytarsini	Cladotanytarsus	capensis	Cladotanytarsus capensis	1180	1150.3	Togo	Lome	0	N	6.12	6.12	1.25	rec	ZSM	recent	1180	Cladotanytarsus capensis 1180 1150.3	6.12	6.12
144	Chironomidae	Chironominae		Polypedilum		Polypedilum ewei	1140	NA	Ghana			N	6.15	6.15	-0.554343125	rec	Kristoffersen, 2002	recent	1140	Polypedilum ewei 1140 NA	6.15	6.15
145	Chironomidae	Chironominae	Tanytarsini	Tanytarsus		Tanytarsus flexistilus	1660	NA	Western Africa			N	6.158838047	6.158838047	0.058279071	rec	A REVIEW OF AFROTROPICAL TANYTARSUS VAN DER VULP (DIPTERA: CHIRONOMIDAE) Ekrem, 2001	recent	1660	Tanytarsus flexistilus 1660 NA	6.158838047	6.158838047
146	Chironomidae	Chironominae		Polypedilum		Polypedilum akani	1160	NA	Ghana			N	6.16	6.16	-0.554343125	rec	Afrotropical Blackwell Science Ltd Polypedilum subgenus Tripodura, with a review of the subgenus (Diptera: Chironomidae) HEGE VÅRDAL, ALFRED BJØRLO & OLE A. SÆT	recent	1160	Polypedilum akani 1160 NA	6.16	6.16
147	Chironomidae	Chironominae	Tanytarsini	Rheotanytarsus		Rheotanytarsus digitatus	1030	NA	Ghana			N	6.16	6.16	-0.554343125	rec	Kwatema Kyerematen, 1999	recent	1030	Rheotanytarsus digitatus 1030 NA	6.16	6.16
148	Chironomidae	Chironominae	Tanytarsini	Rheotanytarsus		Rheotanytarsus remus	1390	NA	Ghana			N	6.16	6.16	-0.554343125	rec	Kwatema Kyerematen, 1999	recent	1390	Rheotanytarsus remus 1390 NA	6.16	6.16
149	Chironomidae	Chironominae		Polypedilum		Polypedilum allansoni	1550	NA	Ghana. SA. Tanzania			N	6.16	6.16	-0.554343125	rec	Vardal,1997	recent	1550	Polypedilum allansoni 1550 NA	6.16	6.16
150	Chironomidae	Chironominae	Chironomini	Nilothauma		Nilothauma fabellatum	790	NA	Ghana			N	6.19	6.19	-0.554343125	rec	Adam & Saether, 2000	recent	790	Nilothauma fabellatum 790 NA	6.19	6.19
151	Chironomidae	Chironominae		Parachironomus	dewulfianus	Parachironomus dewulfianus	1519.2	NA	Ethiopia	Lake Abaya	1175	N	6.29	6.29	37.87243519	rec	ZSM	recent	1519.2	Parachironomus dewulfianus 1519.2 NA	6.29	6.29
152	Chironomidae	Chironominae	Chironomini	Stictochironomus	caffrarius	Stictochironomus caffrarius	1578	1568	Ghana	Volta Lake	110	N	6.53	6.53	-0.04	rec	ZSM	recent	1578	Stictochironomus caffrarius 1578 1568	6.53	6.53
153	Chironomidae	Chironominae	Tanytarsini	Tanytarsus	spadiceonotatus	Tanytarsus spadiceonotatus	1242	NA	Ghana	Volta Stausee	75	N	6.53	6.53	-0.01	rec	ZSM	recent	1242	Tanytarsus spadiceonotatus 1242 NA	6.53	6.53
154				Stictochironomus	Stictochironomus caffrarius	Stictochironomus caffrarius (Kieffer, 1921)	1578	1568	Ghana	Volta Lake	110	N	6.534	6.534	0.006201527	rec	ZSM	recent	1578	Stictochironomus caffrarius (Kieffer, 1921) 1578 1568	6.534	6.534
155	Chironomidae	Tanypodinae		Procladius		Procladius polytomus	1500	NA	Afrotropics			N	6.556773561	6.556773561	30.50304735	rec	Freeman, 1955.	recent	1500	Procladius polytomus 1500 NA	6.556773561	6.556773561
156	Chironomidae	Chironominae	Chironomini	Dicrotendipes	sudanicus	Dicrotendipes sudanicus	1550	1630	Cameroon	Adamaoua	1200	N	6.659353962	6.659353962	13.54905179	rec	ZSM	recent	1550	Dicrotendipes sudanicus 1550 1630	6.659353962	6.659353962
157	Chironomidae	Tanypodinae	Pentaneurini	Conchapelopia	trifascia	Conchapelopia trifascia	1850	1960	Cameroon	Adamaoua	1200	N	6.659353962	6.659353962	13.54905179	rec	ZSM	recent	1850	Conchapelopia trifascia 1850 1960	6.659353962	6.659353962
158	Chironomidae	Tanypodinae	Pentaneurini	Conchapelopia	trifascia	Conchapelopia trifascia	2220	2360	Cameroon	Adamaoua	1200	N	6.659353962	6.659353962	13.54905179	rec	ZSM	recent	2220	Conchapelopia trifascia 2220 2360	6.659353962	6.659353962
159	Chironomidae	Tanypodinae	Pentaneurini	Conchapelopia	trifascia	Conchapelopia trifascia	2250	2400	Cameroon	Adamaoua	1200	N	6.659353962	6.659353962	13.54905179	rec	ZSM	recent	2250	Conchapelopia trifascia 2250 2400	6.659353962	6.659353962
164	Chironomidae	Chironominae	Chironomini	Parachironomus	coronatus	Parachironomus coronatus	1661	NA	Camerun	Adamaua	1027	N	6.659353962	6.659353962	13.54905179	rec	ZSM	recent	1661	Parachironomus coronatus 1661 NA	6.659353962	6.659353962
165	Chironomidae	Chironominae	Chironomini	Parachironomus	coronatus	Parachironomus coronatus	1885	1882.2	Camerun	Adamaua	1027	N	6.659353962	6.659353962	13.54905179	rec	ZSM	recent	1885	Parachironomus coronatus 1885 1882.2	6.659353962	6.659353962
166	Chironomidae	Chironominae	Chironomini	Stenochironomus		Stenochironomus polychaetus	2040	NA	Ghana			N	6.69	6.69	-1.491559002	rec	Kristoffersen, 1997	recent	2040	Stenochironomus polychaetus 2040 NA	6.69	6.69
167	Chironomidae	Chironominae	Tanytarsini	Tanytarsus		Tanytarsus harei	1015	NA	Western Africa			N	6.769177528	6.769177528	7.431285324	rec	A REVIEW OF AFROTROPICAL TANYTARSUS VAN DER VULP (DIPTERA: CHIRONOMIDAE) Ekrem, 2001	recent	1015	Tanytarsus harei 1015 NA	6.769177528	6.769177528
168	Chironomidae	Chironominae	Tanytarsini	Tanytarsus		Tanytarsus elisabethae	1330	NA	Nigeria	Opi		N	6.77	6.77	7.430019274	rec	Ekrem, 2001.	recent	1330	Tanytarsus elisabethae 1330 NA	6.77	6.77
169	Chironomidae	Chironominae		Parachironomus	coronatus	Parachironomus coronatus	2064.9	NA	Kamerun	Minim	915	N	6.85	6.85	12.8693942	rec	ZSM	recent	2064.9	Parachironomus coronatus 2064.9 NA	6.85	6.85
170	Chironomidae	Chironominae	Chironomini	Stictochironomus	festivus	Stictochironomus festivus	1885	1890	Cameroon	Minim	1082	N	6.91	6.91	12.8	rec	ZSM	recent	1885	Stictochironomus festivus 1885 1890	6.91	6.91
171	Chironomidae	Chironominae	Chironomini	Stictochironomus	festivus imperforatus	Stictochironomus festivus imperforatus	2078	2034	Cameroon	Minim	1082	N	6.91	6.91	12.8	rec	ZSM	recent	2078	Stictochironomus festivus imperforatus 2078 2034	6.91	6.91
172	Chironomidae	Chironominae	Chironomini	Stictochironomus	bisignatus	Stictochironomus bisignatus	2235	2222	Cameroon	Minim	1082	N	6.91	6.91	12.81	rec	ZSM	recent	2235	Stictochironomus bisignatus 2235 2222	6.91	6.91
173	Chironomidae	Orthocladiinae		Pseudosmittia		Pseudosmittia palauensis (Tokunaga)	810	NA				N	6.91	6.91	134.1348432	rec	Saether and Ferrington, 2127	recent	810	Pseudosmittia palauensis (Tokunaga) 810 NA	6.91	6.91
174				Stictochironomus	Stictochironomus festivus	Stictochironomus festivus (Kieffer, 1921)	1885	1890	Adamawa, Cameroon	Ca. 20 km S, Minim	1082	N	6.918	6.918	12.8630491	rec	ZSM	recent	1885	Stictochironomus festivus (Kieffer, 1921) 1885 1890	6.918	6.918
175				Stictochironomus	Stictochironomus festivus imperforatus	Stictochironomus festivus imperforatus (Kieffer, 1921)	2078	2034	Adamawa, Cameroon	Ca. 20 km S, Minim	1082	N	6.918	6.918	12.8630491	rec	ZSM	recent	2078	Stictochironomus festivus imperforatus (Kieffer, 1921) 2078 2034	6.918	6.918
176				Stictochironomus	Stictochironomus bisignatus	Stictochironomus bisignatus (Kieffer, 1918)	2235	2222	Adamawa, Cameroon	Ca. 20 km S, Minim	1082	N	6.918	6.918	12.8630491	rec	ZSM	recent	2235	Stictochironomus bisignatus (Kieffer, 1918) 2235 2222	6.918	6.918
177	Chironomidae	Tanypodinae	Pentaneurini	Zavrelimyia	berberi	Zavrelimyia berberi	1852	1841	Ethiopia	Dinsho	3840	N	6.92	6.92	39.7	rec	ZSM	recent	1852	Zavrelimyia berberi 1852 1841	6.92	6.92
178				Zavrelimyia	Zavrelimyia berberi	Zavrelimyia berberi(Fittkau, 1962)	1852	1841	Ethiopia	Umgebung	3840	N	6.924	6.924	39.7804837	rec	ZSM	recent	1852	Zavrelimyia berberi(Fittkau, 1962) 1852 1841	6.924	6.924
179	Chironomidae	Chironominae	Chironomini	Dicrotendipes	pelochloris	Dicrotendipes pelochloris	1340	1460	Sri Lanka	Colombo	1	N	6.93	6.93	79.85	rec	ZSM	recent	1340	Dicrotendipes pelochloris 1340 1460	6.93	6.93
180	Chironomidae	Chironominae	Chironomini	Dicrotendipes	quatuordecimpunctatus	Dicrotendipes quatuordecimpunctatus	1570	1630	Sri Lanka	Colombo	1	N	6.93	6.93	79.85	rec	ZSM	recent	1570	Dicrotendipes quatuordecimpunctatus 1570 1630	6.93	6.93
181	Chironomidae	Chironominae	Chironomini	Dicrotendipes	pilosimanus	Dicrotendipes pilosimanus	3670	3790	Ethiopia	Gestro River	3500	N	6.97	6.97	41.36	rec	ZSM	recent	3670	Dicrotendipes pilosimanus 3670 3790	6.97	6.97
182	Chironomidae	Orthocladiinae	Orthocladiinae	Cricotopus	scottae	Cricotopus scottae	1250	1420	Ethiopia	Lake Awasa	1708	N	7.055169145	7.055169145	38.43204154	rec	ZSM	recent	1250	Cricotopus scottae 1250 1420	7.055169145	7.055169145
183	Chironomidae	Orthocladiinae	Orthocladiinae	Chaetocladius	awasae	Chaetocladius awasae	1270	1340	Ethiopia	Lake Awasa	1708	N	7.055169145	7.055169145	38.43204154	rec	ZSM	recent	1270	Chaetocladius awasae 1270 1340	7.055169145	7.055169145
184	Chironomidae	Chironominae	Tanytarsini	Cladotanytarsus	pseudomancus	Cladotanytarsus pseudomancus	1380	1550	Ethiopia	Lake Awasa	1708	N	7.055169145	7.055169145	38.43204154	rec	ZSM	recent	1380	Cladotanytarsus pseudomancus 1380 1550	7.055169145	7.055169145
185	Chironomidae	Orthocladiinae	Orthocladiinae	Chaetocladius	awasae	Chaetocladius awasae	1540	1690	Ethiopia	Lake Awasa	1708	N	7.055169145	7.055169145	38.43204154	rec	ZSM	recent	1540	Chaetocladius awasae 1540 1690	7.055169145	7.055169145
186	Chironomidae	Orthocladiinae	Orthocladiinae	Chaetocladius	awasae	Chaetocladius awasae	1680	1780	Ethiopia	Lake Awasa	1708	N	7.055169145	7.055169145	38.43204154	rec	ZSM	recent	1680	Chaetocladius awasae 1680 1780	7.055169145	7.055169145
187	Chironomidae	Tanypodinae	Pentaneurini	Ablabesmyia	rimae	Ablabesmyia rimae	1750	1750	Ethiopia	Lake Awasa	1708	N	7.055169145	7.055169145	38.43204154	rec	ZSM	recent	1750	Ablabesmyia rimae 1750 1750	7.055169145	7.055169145
188	Chironomidae	Orthocladiinae	Orthocladiinae	Bryophaenocladius	brincki	Bryophaenocladius brincki	1880	1920	Ethiopia	Lake Awasa	1708	N	7.055169145	7.055169145	38.43204154	rec	ZSM	recent	1880	Bryophaenocladius brincki 1880 1920	7.055169145	7.055169145
189	Chironomidae	Chironominae	Chironomini	Dicrotendipes	septemmaculatus	Dicrotendipes septemmaculatus	1960	2060	Ethiopia	Lake Awasa	1708	N	7.055169145	7.055169145	38.43204154	rec	ZSM	recent	1960	Dicrotendipes septemmaculatus 1960 2060	7.055169145	7.055169145
190	Chironomidae	Chironominae	Chironomini	Cryptochironomus	lindneri	Cryptochironomus lindneri	2330	2430	Ethiopia	Lake Awasa	1708	N	7.055169145	7.055169145	38.43204154	rec	ZSM	recent	2330	Cryptochironomus lindneri 2330 2430	7.055169145	7.055169145
191	Chironomidae	Chironominae	Chironomini	Chironomus	calipterus	Chironomus calipterus	2850	2880	Ethiopia	Lake Awasa	1708	N	7.055169145	7.055169145	38.43204154	rec	ZSM	recent	2850	Chironomus calipterus 2850 2880	7.055169145	7.055169145
192	Chironomidae	Chironominae	Chironomini	Chironomus	imicola	Chironomus imicola	4130	NA	Ethiopia	Lake Awasa	1708	N	7.055169145	7.055169145	38.43204154	rec	ZSM	recent	4130	Chironomus imicola 4130 NA	7.055169145	7.055169145
193	Chironomidae	Chironominae	Chironomini	Chironomus	imicola	Chironomus imicola	4160	4250	Ethiopia	Lake Awasa	1708	N	7.055169145	7.055169145	38.43204154	rec	ZSM	recent	4160	Chironomus imicola 4160 4250	7.055169145	7.055169145
194	Chironomidae	Orthocladiinae	Orthocladiinae	Chaetocladius	awasae	Chaetocladius awasae	1250	1370	Ethiopia	Lake Awasa	1708	N	7.055169145	7.055169145	38.43204154	rec	ZSM	recent	1250	Chaetocladius awasae 1250 1370	7.055169145	7.055169145
202	Chironomidae	Orthocladiinae		Nanocladius		Nanocladius saetheri	1130	NA	Ethiopia	LakeAwasa		N	7.06	7.06	38.41937681	rec	Harrison, 1994	recent	1130	Nanocladius saetheri 1130 NA	7.06	7.06
203	Chironomidae	Chironominae	Tanytarsini	Cladotanytarsus	reductus	Cladotanytarsus reductus	1190	1280	Ethiopia	Wondo Genet	1723	N	7.08	7.08	38.61	rec	ZSM	recent	1190	Cladotanytarsus reductus 1190 1280	7.08	7.08
205	Chironomidae	Tanypodinae	Pentaneurini	Conchapelopia		Conchapelopia cygnus	2000	NA	Ethiopia	Shambe, South Sudan		N	7.1	7.1	30.77111074	rec	Freeman, 1955.	recent	2000	Conchapelopia cygnus 2000 NA	7.1	7.1
206	Chironomidae	Orthocladiinae	Orthocladiinae	Limnophyes	natalensis	Limnophyes natalensis	1260	1360	Ethiopia	Dinsho	3065	N	7.1	7.1	39.78	rec	ZSM	recent	1260	Limnophyes natalensis 1260 1360	7.1	7.1
207	Chironomidae	Chironominae	Tanytarsini	Cladotanytarsus	atridorsum	Cladotanytarsus atridorsum	1910	2090	Ethiopia	Dinsho	3065	N	7.1	7.1	39.78	rec	ZSM	recent	1910	Cladotanytarsus atridorsum 1910 2090	7.1	7.1
208	Chironomidae	Chironominae	Tanytarsini	Cladotanytarsus	atridorsum	Cladotanytarsus atridorsum	2250	2410	Ethiopia	Dinsho	3065	N	7.1	7.1	39.78	rec	ZSM	recent	2250	Cladotanytarsus atridorsum 2250 2410	7.1	7.1
209	Chironomidae	Tanypodinae	Pentaneurini	Ablabesmyia		Ablabesmyia nilotica	2050	NA	Afrotropics			N	7.108347792	7.108347792	30.77268966	rec	Freeman, 1955.	recent	2050	Ablabesmyia nilotica 2050 NA	7.108347792	7.108347792
210	Chironomidae	Chironominae	Chironomini	Microtendipes	numerosus	Microtendipes numerosus	2841	NA	Ethiopia	Dinsho	3065	N	7.11	7.11	39.78	rec	ZSM	recent	2841	Microtendipes numerosus 2841 NA	7.11	7.11
211	Chironomidae	Chironominae	Chironomini	Microtendipes	numerosus	Microtendipes numerosus	2972	NA	Ethiopia	Dinsho	3065	N	7.11	7.11	39.78	rec	ZSM	recent	2972	Microtendipes numerosus 2972 NA	7.11	7.11
212	Chironomidae	Chironominae	Chironomini	Microtendipes	numerosus	Microtendipes numerosus	3149	NA	Ethiopia	Dinsho	3065	N	7.11	7.11	39.78	rec	ZSM	recent	3149	Microtendipes numerosus 3149 NA	7.11	7.11
215	Chironomidae	Tanypodinae	Pentaneurini	Conchapelopia	trifascia	Conchapelopia trifascia	3350	3540	Ethiopia	Dinsho	3100	N	7.11	7.11	39.78	rec	ZSM	recent	3350	Conchapelopia trifascia 3350 3540	7.11	7.11
216	Chironomidae	Chironominae	Tanytarsini	Rheotanytarsus		Rheotanytarsus kjarandseni	960	NA	Ghana			N	7.13	7.13	0.588782241	rec	Kwatema Kyerematen, 1999	recent	960	Rheotanytarsus kjarandseni 960 NA	7.13	7.13
217	Chironomidae	Chironominae	Chironomini	Chironomus	calipterus	Chironomus calipterus	2770	2850	Ethiopia	Shashemane	1850	N	7.194793527	7.194793527	38.60946684	rec	ZSM	recent	2770	Chironomus calipterus 2770 2850	7.194793527	7.194793527
219	Chironomidae	Chironominae	Chironomini	Cladopelma	fujiquartum	Cladopelma fujiquartum	1440	1560	Sri Lanka	Kandy	500	N	7.29	7.29	80.63	rec	ZSM	recent	1440	Cladopelma fujiquartum 1440 1560	7.29	7.29
220	Chironomidae	Chironominae	Chironomini	Cryptochironomus	subovatus	Cryptochironomus subovatus	1660	1730	Sri Lanka	Kandy	500	N	7.29	7.29	80.63	rec	ZSM	recent	1660	Cryptochironomus subovatus 1660 1730	7.29	7.29
221	Chironomidae	Orthocladiinae		Pseudosmittia		Pseudosmittia fusivenosa	565	NA	Micronesia, Palau			N	7.34	7.34	134.491124	rec	A revision of the genera Pseudosmittia Edwards, 1932, Allocladius Kieffer, 1913, and Hydrosmittia gen. n. (Diptera: Chironomidae, Orthocladiinae) Ferrington and Saether, 2011	recent	565	Pseudosmittia fusivenosa 565 NA	7.34	7.34
222	Chironomidae	Orthocladiinae		Pseudosmittia		Pseudosmittia triangula	730	NA				N	7.34	7.34	134.491124	rec	Saether and Ferrington, 2137	recent	730	Pseudosmittia triangula 730 NA	7.34	7.34
223	Chironomidae	Orthocladiinae		Pseudosmittia		Pseudosmittia kraussi	635	NA	Palau, Koror			N	7.34	7.34	134.491124	rec	Saether and Ferrington, 2144	recent	635	Pseudosmittia kraussi 635 NA	7.34	7.34
224	Chironomidae	Orthocladiinae		Pseudosmittia		Pseudosmittia tokunagai	730	NA	Palau, Koror			N	7.34	7.34	134.491124	rec	Saether and Ferrington, 2172	recent	730	Pseudosmittia tokunagai 730 NA	7.34	7.34
225	Chironomidae	Chironominae	Tanytarsini	Cladotanytarsus	pseudomancus	Cladotanytarsus pseudomancus	1610	1810	Ethiopia	Lake Shala	1558	N	7.48	7.48	3.91	rec	ZSM	recent	1610	Cladotanytarsus pseudomancus 1610 1810	7.48	7.48
227	Chironomidae	Orthocladiinae		Pseudosmittia		Pseudosmittia setiforceps	930	NA	Micronesia, Palau			N	7.53	7.53	134.5686291	rec	Saether and Ferrington, 2157	recent	930	Pseudosmittia setiforceps 930 NA	7.53	7.53
228	Chironomidae	Orthocladiinae		Pseudosmittia		Pseudosmittia zonata	620	NA				N	7.53	7.53	134.5686291	rec	Saether and Ferrington, 2166	recent	620	Pseudosmittia zonata 620 NA	7.53	7.53
229	Chironomidae	Orthocladiinae	Orthocladiinae	Cricotopus	scottae	Cricotopus scottae	1300	1430	Ethiopia	Lake Langano	1585	N	7.599936181	7.599936181	38.76	rec	ZSM	recent	1300	Cricotopus scottae 1300 1430	7.599936181	7.599936181
230	Chironomidae	Chironominae	Chironomini	Cryptochironomus	diceras	Cryptochironomus diceras	1940	1990	Ethiopia	Lake Langano	1585	N	7.599936181	7.599936181	38.76	rec	ZSM	recent	1940	Cryptochironomus diceras 1940 1990	7.599936181	7.599936181
231	Chironomidae	Chironominae	Chironomini	Chironomus	alluaudi	Chironomus alluaudi	3780	3850	Ethiopia	Lake Langano	1585	N	7.599936181	7.599936181	38.76	rec	ZSM	recent	3780	Chironomus alluaudi 3780 3850	7.599936181	7.599936181
232	Chironomidae	Tanypodinae	Pentaneurini	Ablabesmyia	nilotica	Ablabesmyia nilotica	2030	2160	Ethiopia	Lake Langano (Bekele Molo Hotel)	1585	N	7.599936181	7.599936181	38.76	rec	ZSM	recent	2030	Ablabesmyia nilotica 2030 2160	7.599936181	7.599936181
234	Chironomidae	Chironominae	Chironomini	Cryptochironomus	lindneri	Cryptochironomus lindneri	3110	3220	Ethiopia	Lake Abijata	1573	N	7.61	7.61	38.52	rec	ZSM	recent	3110	Cryptochironomus lindneri 3110 3220	7.61	7.61
235	Chironomidae	Chironominae	Tanytarsini	Cladotanytarsus	lewisi	Cladotanytarsus lewisi	769	764.5	Ivory Coast	Bouake	307	N	7.62	7.62	-5.04	rec	ZSM	recent	769	Cladotanytarsus lewisi 769 764.5	7.62	7.62
236	Chironomidae	Chironominae	Tanytarsini	Cladotanytarsus	lewisi	Cladotanytarsus lewisi	770	NA	Ivory Coast	Bouake	307	N	7.62	7.62	-5.04	rec	ZSM	recent	770	Cladotanytarsus lewisi 770 NA	7.62	7.62
237	Chironomidae	Chironominae	Tanytarsini	Cladotanytarsus	lewisi	Cladotanytarsus lewisi	1152	NA	Ivory Coast	Bouake	307	N	7.62	7.62	-5.04	rec	ZSM	recent	1152	Cladotanytarsus lewisi 1152 NA	7.62	7.62
238	Chironomidae	Chironominae	Tanytarsini	Cladotanytarsus	lewisi	Cladotanytarsus lewisi	1209	NA	Ivory Coast	Bouake	307	N	7.62	7.62	-5.04	rec	ZSM	recent	1209	Cladotanytarsus lewisi 1209 NA	7.62	7.62
239	Chironomidae	Tanypodinae	Coelotanypodinid	Clinotanypus	rugosus	Clinotanypus rugosus	1548	NA	Ivory Coast	Bouake	307	N	7.62	7.62	-5.04	rec	ZSM	recent	1548	Clinotanypus rugosus 1548 NA	7.62	7.62
240	Chironomidae	Tanypodinae	Coelotanypodinid	Clinotanypus	rugosus	Clinotanypus rugosus	1933	1920.1	Ivory Coast	Bouake	307	N	7.62	7.62	-5.04	rec	ZSM	recent	1933	Clinotanypus rugosus 1933 1920.1	7.62	7.62
241	Chironomidae	Tanypodinae	Coelotanypodinid	Clinotanypus	rugosus	Clinotanypus rugosus	1960	1929.8	Ivory Coast	Bouake	307	N	7.62	7.62	-5.04	rec	ZSM	recent	1960	Clinotanypus rugosus 1960 1929.8	7.62	7.62
242	Chironomidae	Tanypodinae	Coelotanypodinid	Clinotanypus	maculatus	Clinotanypus maculatus	2293	NA	Ivory Coast	Bouake	307	N	7.62	7.62	-5.04	rec	ZSM	recent	2293	Clinotanypus maculatus 2293 NA	7.62	7.62
243	Chironomidae	Tanypodinae	Coelotanypodinid	Clinotanypus	rugosus	Clinotanypus rugosus	2338	NA	Ivory Coast	Bouake	307	N	7.62	7.62	-5.04	rec	ZSM	recent	2338	Clinotanypus rugosus 2338 NA	7.62	7.62
244	Chironomidae	Tanypodinae	Coelotanypodinid	Clinotanypus	maculatus	Clinotanypus maculatus	2364	NA	Ivory Coast	Bouake	307	N	7.62	7.62	-5.04	rec	ZSM	recent	2364	Clinotanypus maculatus 2364 NA	7.62	7.62
245	Chironomidae	Tanypodinae	Coelotanypodinid	Clinotanypus	maculatus	Clinotanypus maculatus	2502	NA	Ivory Coast	Bouake	307	N	7.62	7.62	-5.04	rec	ZSM	recent	2502	Clinotanypus maculatus 2502 NA	7.62	7.62
246	Chironomidae	Chironominae	Tanytarsini	Tanytarsus		Tanytarsus calorifontis	1030	NA	oriental	Krabi, Khao Nor Chuchi,		N	7.92	7.92	99.25997665	rec	https://link.springer.com/content/pdf/10.1023/A:1016527603086.pdf	recent	1030	Tanytarsus calorifontis 1030 NA	7.92	7.92
247	Chironomidae	Chironominae	Chironomini	Acinoretracus	regalis	Acinoretracus regalis	1962	NA	Ivory Coast	San Pedro	229	N	7.98	7.98	-5.56	rec	ZSM	recent	1962	Acinoretracus regalis 1962 NA	7.98	7.98
248	Chironomidae	Chironominae	Chironomini	Acinoretracus	regalis	Acinoretracus regalis	1976	1779.9	Ivory Coast	San Pedro	229	N	7.98	7.98	-5.56	rec	ZSM	recent	1976	Acinoretracus regalis 1976 1779.9	7.98	7.98
249	Chironomidae	Chironominae	Chironomini	Acinoretracus	regalis	Acinoretracus regalis	2274	NA	Ivory Coast	San Pedro	229	N	7.98	7.98	-5.56	rec	ZSM	recent	2274	Acinoretracus regalis 2274 NA	7.98	7.98
250	Chironomidae	Chironominae	Chironomini	Acinoretracus	regalis	Acinoretracus regalis	2533	NA	Ivory Coast	San Pedro	229	N	7.98	7.98	-5.56	rec	ZSM	recent	2533	Acinoretracus regalis 2533 NA	7.98	7.98
251	Chironomidae	Tanypodinae	Pentaneurini	Ablabesmyia	rimae	Ablabesmyia rimae	1780	1920	Ethiopia	Lake Ziway	1636	N	8	8	38.81	rec	ZSM	recent	1780	Ablabesmyia rimae 1780 1920	8	8
253	Chironomidae	Tanypodinae	Pentaneurini	Ablabesmyia	rimae	Ablabesmyia rimae	1830	2060	Ethiopia	Lake Ziway	1636	N	8	8	38.81	rec	ZSM	recent	1830	Ablabesmyia rimae 1830 2060	8	8
255	Chironomidae	Chironominae	Chironomini	Dicrotendipes	fusconotatus	Dicrotendipes fusconotatus	1990	2100	Ethiopia	Lake Ziway	1636	N	8	8	38.81	rec	ZSM	recent	1990	Dicrotendipes fusconotatus 1990 2100	8	8
256	Chironomidae	Chironominae	Chironomini	Cryptochironomus	lindneri	Cryptochironomus lindneri	2740	2860	Ethiopia	Lake Ziway	1636	N	8	8	38.81	rec	ZSM	recent	2740	Cryptochironomus lindneri 2740 2860	8	8
257	Chironomidae	Chironominae	Chironomini	Chironomus	transvaalensis	Chironomus transvaalensis	2770	NA	Ethiopia	Lake Ziway	1636	N	8	8	38.81	rec	ZSM	recent	2770	Chironomus transvaalensis 2770 NA	8	8
258	Chironomidae	Chironominae	Chironomini	Chironomus	transvaalensis	Chironomus transvaalensis	3140	3230	Ethiopia	Lake Ziway	1636	N	8	8	38.81	rec	ZSM	recent	3140	Chironomus transvaalensis 3140 3230	8	8
259	Chironomidae	Chironominae	Chironomini	Chironomus	formosipennis	Chironomus formosipennis	4350	4350	Ethiopia	Lake Ziway	1636	N	8	8	38.81	rec	ZSM	recent	4350	Chironomus formosipennis 4350 4350	8	8
260	Chironomidae	Chironominae		Rheotanytarsus		Rheotanytarsus aquilus	720	NA	Ghana			N	8.089793102	8.089793102	-1.697957238	rec	Kwatema Kyerematen, 1999	recent	720	Rheotanytarsus aquilus 720 NA	8.089793102	8.089793102
261	Chironomidae	Tanypodinae		Djalamabatista		Djalamabatista reidi	1500	NA	Afrotropics	South Sudan, Adok		N	8.19	8.19	30.30922862	rec	Freeman, 1955.	recent	1500	Djalamabatista reidi 1500 NA	8.19	8.19
262	Chironomidae	Tanypodinae	Pentaneurini	Ablabesmyia		Ablabesmyia melaleuca	2500	NA	Afrotropics	Sierra Leone		N	8.332113933	8.332113933	-13.07027474	rec	Freeman, 1955.	recent	2500	Ablabesmyia melaleuca 2500 NA	8.332113933	8.332113933
263	Chironomidae	Chironominae	Tanytarsini	Rheotanytarsus		Rheotanytarsus thailandensis	1100	NA	Thailand			N	8.375438293	8.375438293	98.34594663	rec	Kwatema Kyerematen, 1999	recent	1100	Rheotanytarsus thailandensis 1100 NA	8.375438293	8.375438293
264	Chironomidae	Chironominae		Parachironomus		Parachironomus osa	1180	NA	Costa Rica			N	8.56	8.56	-83.57707017	rec	Spies, Fittkau & Reiss, 1994	recent	1180	Parachironomus osa 1180 NA	8.56	8.56
265	Chironomidae	Chironominae		Nandeva	latiloba	Nandeva latilboa	831.8	NA	Costa Rica	Osa	3	N	8.56	8.56	-83.57707017	rec	ZSM	recent	831.8	Nandeva latilboa 831.8 NA	8.56	8.56
266	Chironomidae	Chironominae	Chironomini	Dicrotendipes	californicus	Dicrotendipes californicus	1990	2100	Venezuela	Merida	1600	N	8.59	8.59	-62.6	rec	ZSM	recent	1990	Dicrotendipes californicus 1990 2100	8.59	8.59
267	Chironomidae	Chironominae	Chironomini	Cladopelma	forcipis	Cladopelma forcipis	1240	1270	Costa Rica	Rio Rincon	18	N	8.63	8.63	-84.3	rec	ZSM	recent	1240	Cladopelma forcipis 1240 1270	8.63	8.63
269	Chironomidae	Orthocladiinae		Cricotopus		Cricotopus albitibia	2050	NA	Sierra Leone			N	8.637483605	8.637483605	-11.90963161	rec	Freeman 4(7):285-366 (1956)		2050	Cricotopus albitibia 2050 NA	8.637483605	8.637483605
270	Chironomidae	Chironominae	Chironomini	Dicrotendipes	sinoposus	Dicrotendipes sinoposus	1910	1970	Costa Rica	Rancho Quemado	20	N	8.67	8.67	-61.61	rec	ZSM	recent	1910	Dicrotendipes sinoposus 1910 1970	8.67	8.67
271	Chironomidae	Chironominae	Tanytarsini	Nandeva	latiloba	Nandeva latiloba	832	NA	Costa Rica	Osa	3	N	8.89	8.89	-83.41	rec	ZSM	recent	832	Nandeva latiloba 832 NA	8.89	8.89
272	Chironomidae	Orthocladiinae		Nanocladius	ortsi	Nanocladius ortsi	1051.6	NA	Ethiopia	Abo River	2581	N	8.949096806	8.949096806	42.52476132	rec	ZSM	recent	1051.6	Nanocladius ortsi 1051.6 NA	8.949096806	8.949096806
273	Chironomidae	Chironominae		Parachironomus	dewulfianus	Parachironomus dewulfianus	2295.7	NA	Ethiopia	Addis Abeba	2312	N	8.968591928	8.968591928	38.75208058	rec	ZSM	recent	2295.7	Parachironomus dewulfianus 2295.7 NA	8.968591928	8.968591928
274	Chironomidae	Chironominae	Tanytarsini	Tanytarsus	hastatus	Tanytarsus hastatus	1253	1270.3	Panama	Panama-Stadt	17	N	8.97	8.97	-79.53	rec	ZSM	recent	1253	Tanytarsus hastatus 1253 1270.3	8.97	8.97
275	Chironomidae	Orthocladiinae		Bryophaenocladius		Bryophaenocladius_carus	1320	NA	Panama	Curundu		N	8.97630228	8.97630228	-79.54221371	rec	Roback, 1962	recent	1320	Bryophaenocladius_carus 1320 NA	8.97630228	8.97630228
276	Chironomidae	Chironominae	Chironomini	Cladopelma	forcipis	Cladopelma forcipis	1300	1380	Panama	Panama City	2	N	8.98	8.98	-79.53	rec	ZSM	recent	1300	Cladopelma forcipis 1300 1380	8.98	8.98
277				Tanypus	Tanypus guttatipennis	Tanypus guttatipennis(Goetghebuer, 1935)	1371	1385	South of Addis Ababa, Ethiopia		1680	N	8.992123352	8.992123352	38.69383001	rec	ZSM	recent	1371	Tanypus guttatipennis(Goetghebuer, 1935) 1371 1385	8.992123352	8.992123352
278				Tanypus	Tanypus guttatipennis	Tanypus guttatipennis(Goetghebuer, 1935)	2655	1315	South of Addis Ababa, Ethiopia		1680	N	8.992123352	8.992123352	38.69383001	rec	ZSM	recent	2655	Tanypus guttatipennis(Goetghebuer, 1935) 2655 1315	8.992123352	8.992123352
279	Chironomidae	Tanypodinae	Tanypodini	Tanypus	guttatipennis	Tanypus guttatipennis	1371	1385	Ethiopia	Addis Ababa	1680	N	9.000438682	9.000438682	38.75823822	rec	ZSM	recent	1371	Tanypus guttatipennis 1371 1385	9.000438682	9.000438682
280	Chironomidae	Tanypodinae	Tanypodini	Tanypus	guttatipennis	Tanypus guttatipennis	2655	1315	Ethiopia	Addis Ababa	1680	N	9.000438682	9.000438682	38.75823822	rec	ZSM	recent	2655	Tanypus guttatipennis 2655 1315	9.000438682	9.000438682
281	Chironomidae	Orthocladiinae	Orthocladiinae	Cricotopus	dibalteatus	Cricotopus dibalteatus	1270	1400	Ethiopia	Addis Ababa	2355	N	9.000438682	9.000438682	38.75823822	rec	ZSM	recent	1270	Cricotopus dibalteatus 1270 1400	9.000438682	9.000438682
282	Chironomidae	Orthocladiinae	Orthocladiinae	Cricotopus	dibalteatus	Cricotopus dibalteatus	1320	1480	Ethiopia	Addis Ababa	2355	N	9.000438682	9.000438682	38.75823822	rec	ZSM	recent	1320	Cricotopus dibalteatus 1320 1480	9.000438682	9.000438682
283	Chironomidae	Orthocladiinae	Orthocladiinae	Cricotopus	bizonatus	Cricotopus bizonatus	1340	1450	Ethiopia	Addis Ababa	2355	N	9.000438682	9.000438682	38.75823822	rec	ZSM	recent	1340	Cricotopus bizonatus 1340 1450	9.000438682	9.000438682
284	Chironomidae	Orthocladiinae	Orthocladiinae	Limnophyes	natalensis	Limnophyes natalensis	1350	1430	Ethiopia	Addis Ababa	2355	N	9.000438682	9.000438682	38.75823822	rec	ZSM	recent	1350	Limnophyes natalensis 1350 1430	9.000438682	9.000438682
285	Chironomidae	Orthocladiinae	Orthocladiinae	Cricotopus	flavozonatus	Cricotopus flavozonatus	1830	1910	Ethiopia	Addis Ababa	2355	N	9.000438682	9.000438682	38.75823822	rec	ZSM	recent	1830	Cricotopus flavozonatus 1830 1910	9.000438682	9.000438682
286	Chironomidae	Orthocladiinae	Orthocladiinae	Cricotopus	bizonatus	Cricotopus bizonatus	1860	2030	Ethiopia	Addis Ababa	2355	N	9.000438682	9.000438682	38.75823822	rec	ZSM	recent	1860	Cricotopus bizonatus 1860 2030	9.000438682	9.000438682
287	Chironomidae	Orthocladiinae	Orthocladiinae	Cricotopus	bizonatus	Cricotopus bizonatus	2060	2060	Ethiopia	Addis Ababa	2355	N	9.000438682	9.000438682	38.75823822	rec	ZSM	recent	2060	Cricotopus bizonatus 2060 2060	9.000438682	9.000438682
288	Chironomidae	Orthocladiinae	Orthocladiinae	Cricotopus	harrisoni	Cricotopus harrisoni	2130	2290	Ethiopia	Addis Ababa	2355	N	9.000438682	9.000438682	38.75823822	rec	ZSM	recent	2130	Cricotopus harrisoni 2130 2290	9.000438682	9.000438682
289	Chironomidae	Chironominae	Chironomini	Dicrotendipes	pilosimanus	Dicrotendipes pilosimanus	2240	2320	Ethiopia	Addis Ababa	2355	N	9.000438682	9.000438682	38.75823822	rec	ZSM	recent	2240	Dicrotendipes pilosimanus 2240 2320	9.000438682	9.000438682
290	Chironomidae	Tanypodinae	Pentaneurini	Conchapelopia	trifascia	Conchapelopia trifascia	2690	2910	Ethiopia	Addis Ababa	2355	N	9.000438682	9.000438682	38.75823822	rec	ZSM	recent	2690	Conchapelopia trifascia 2690 2910	9.000438682	9.000438682
291	Chironomidae	Chironominae	Chironomini	Dicrotendipes	pilosimanus	Dicrotendipes pilosimanus	2880	NA	Ethiopia	Addis Ababa	2355	N	9.000438682	9.000438682	38.75823822	rec	ZSM	recent	2880	Dicrotendipes pilosimanus 2880 NA	9.000438682	9.000438682
292	Chironomidae	Chironominae	Chironomini	Chironomus	alluaudi	Chironomus alluaudi	5560	5620	Ethiopia	Addis Ababa	2355	N	9.000438682	9.000438682	38.75823822	rec	ZSM	recent	5560	Chironomus alluaudi 5560 5620	9.000438682	9.000438682
293	Chironomidae	Chironominae	Chironomini	Endochironomus	disparilis	Endochironomus disparilis	2749	NA	Ethiopia	Addis Abeba	2348	N	9.01	9.01	38.76	rec	ZSM	recent	2749	Endochironomus disparilis 2749 NA	9.01	9.01
294	Chironomidae	Chironominae	Chironomini	Endochironomus	disparilis	Endochironomus disparilis	3005	NA	Ethiopia	Addis Abeba	2348	N	9.01	9.01	38.76	rec	ZSM	recent	3005	Endochironomus disparilis 3005 NA	9.01	9.01
295	Chironomidae	Chironominae	Chironomini	Endochironomus	disparilis	Endochironomus disparilis	3233	NA	Ethiopia	Addis Abeba	2348	N	9.01	9.01	38.76	rec	ZSM	recent	3233	Endochironomus disparilis 3233 NA	9.01	9.01
296	Chironomidae	Chironominae	Chironomini	Endochironomus	disparilis	Endochironomus disparilis	3435	NA	Ethiopia	Addis Abeba	2348	N	9.01	9.01	38.76	rec	ZSM	recent	3435	Endochironomus disparilis 3435 NA	9.01	9.01
300	Chironomidae	Tanypodinae		Larsia		Larsia ovazzi	3000	NA	Afrotropics	Adis Alem		N	9.05	9.05	38.4067617	rec	Freeman 4(7):285-366 (1956)		3000	Larsia ovazzi 3000 NA	9.05	9.05
301	Chironomidae	Tanypodinae	Coelotanypodinid	Coelotanypus		Coelotanypus africanus	3250	NA	Afrotropics	Sierra Leone, Batkanu		N	9.071245553	9.071245553	-12.41302915	rec	Freeman, 1955.	recent	3250	Coelotanypus africanus 3250 NA	9.071245553	9.071245553
302	Chironomidae	Chironominae	Chironomini	Stenochironomus	quadrinotatus	Stenochironomus quadrinotatus	2040	1965	Panama	Barro Colorado Island	152	N	9.11	9.11	-79.85	rec	ZSM	recent	2040	Stenochironomus quadrinotatus 2040 1965	9.11	9.11
303	Chironomidae	Chironominae	Chironomini	Stenochironomus	quadrinotatus	Stenochironomus quadrinotatus	2417	2342	Panama	Barro Colorado Island	152	N	9.11	9.11	-79.85	rec	ZSM	recent	2417	Stenochironomus quadrinotatus 2417 2342	9.11	9.11
304	Chironomidae	Chironominae	Chironomini	Stenochironomus	pectinatus	Stenochironomus pectinatus	2222	NA	Panama	Barro Colorado Island	152	N	9.11	9.11	-79.84	rec	ZSM	recent	2222	Stenochironomus pectinatus 2222 NA	9.11	9.11
305				Stenochironomus	Stenochironomus gladius	Stenochironomus gladius(Borkent, 1984)	1789	1779	Panama	Barro Colorado Island	152	N	9.118	9.118	-79.84970065	rec	ZSM	recent	1789	Stenochironomus gladius(Borkent, 1984) 1789 1779	9.118	9.118
306				Stenochironomus	Stenochironomus gladius	Stenochironomus gladius(Borkent, 1984)	1807	0	Panama	Barro Colorado Island	152	N	9.118	9.118	-79.84970065	rec	ZSM	recent	1807	Stenochironomus gladius(Borkent, 1984) 1807 0	9.118	9.118
307				Stenochironomus	Stenochironomus fittkaui	Stenochironomus fittkaui(Borkent, 1984)	2036	2056	Panama	Barro Colorado Island	152	N	9.118	9.118	-79.84970065	rec	ZSM	recent	2036	Stenochironomus fittkaui(Borkent, 1984) 2036 2056	9.118	9.118
308				Stenochironomus	Stenochironomus quadrinotatus	Stenochironomus quadrinotatus (Borkent, 1984)	2040	1965	Panama	Barro Colorado Island	152	N	9.118	9.118	-79.84970065	rec	ZSM	recent	2040	Stenochironomus quadrinotatus (Borkent, 1984) 2040 1965	9.118	9.118
309				Stenochironomus	Stenochironomus pectinatus	Stenochironomus pectinatus(Borkent, 1984)	2222	0	Panama	Barro Colorado Island	152	N	9.118	9.118	-79.84970065	rec	ZSM	recent	2222	Stenochironomus pectinatus(Borkent, 1984) 2222 0	9.118	9.118
310				Stenochironomus	Stenochironomus quadrinotatus	Stenochironomus quadrinotatus (Borkent, 1984)	2417	2342	Panama	Barro Colorado Island	152	N	9.118	9.118	-79.84970065	rec	ZSM	recent	2417	Stenochironomus quadrinotatus (Borkent, 1984) 2417 2342	9.118	9.118
311	Chironomidae	Chironominae	Chironomini	Stenochironomus	gladius	Stenochironomus gladius	1789	1779	Panama	Barro Colorado Island	152	N	9.12	9.12	-79.84	rec	ZSM	recent	1789	Stenochironomus gladius 1789 1779	9.12	9.12
312	Chironomidae	Chironominae	Chironomini	Stenochironomus	gladius	Stenochironomus gladius	1807	NA	Panama	Barro Colorado Island	152	N	9.12	9.12	-79.84	rec	ZSM	recent	1807	Stenochironomus gladius 1807 NA	9.12	9.12
313	Chironomidae	Chironominae	Chironomini	Stenochironomus	fittkaui	Stenochironomus fittkaui	2036	2056	Panama	Barro Colorado Island	152	N	9.12	9.12	-79.84	rec	ZSM	recent	2036	Stenochironomus fittkaui 2036 2056	9.12	9.12
314	Chironomidae	Chironominae	Tanytarsini	Nandeva	tropica	Nandeva tropica	887	NA	Panama	Barro Colorado	144	N	9.15	9.15	-79.85	rec	ZSM	recent	887	Nandeva tropica 887 NA	9.15	9.15
315	Chironomidae	Chironominae	Chironomini	Zavrelliella	longiseta	Zavrelliella longiseta	1338	NA	Panama	Barro Colorado	144	N	9.15	9.15	-79.85	rec	ZSM	recent	1338	Zavrelliella longiseta 1338 NA	9.15	9.15
316	Chironomidae	Chironominae	Tanytarsini	Tanytarsus	ligulatus	Tanytarsus ligulatus	1375	NA	Panama	Barro Colorado	144	N	9.15	9.15	-79.85	rec	ZSM	recent	1375	Tanytarsus ligulatus 1375 NA	9.15	9.15
317	Chironomidae	Chironominae	Chironomini	Zavrelliella	longiseta	Zavrelliella longiseta	1417	NA	Panama	Barro Colorado	144	N	9.15	9.15	-79.85	rec	ZSM	recent	1417	Zavrelliella longiseta 1417 NA	9.15	9.15
318	Chironomidae	Chironominae	Chironomini	Zavrelliella	longiseta	Zavrelliella longiseta	1520	NA	Panama	Barro Colorado	144	N	9.15	9.15	-79.85	rec	ZSM	recent	1520	Zavrelliella longiseta 1520 NA	9.15	9.15
319	Chironomidae	Chironominae		Nandeva	tropica	Nandeva tropica	886.7	NA	Panama	Barro Colorado	144	N	9.15	9.15	-79.84970065	rec	ZSM	recent	886.7	Nandeva tropica 886.7 NA	9.15	9.15
320	Chironomidae	Chironominae	Chironomini	Goeldichironomus	fluctuans	Goeldichironomus fluctuans	1870	1880	Panama	Barro Colorado Island	30	N	9.153352765	9.153352765	-79.84485397	rec	ZSM	recent	1870	Goeldichironomus fluctuans 1870 1880	9.153352765	9.153352765
321	Chironomidae	Chironominae	Chironomini	Dicrotendipes	palearivillosus	Dicrotendipes palearivillosus	1560	1640	Panama	Barro Colorado Island	30	N	9.153352765	9.153352765	-79.84485397	rec	ZSM	recent	1560	Dicrotendipes palearivillosus 1560 1640	9.153352765	9.153352765
322	Chironomidae	Chironominae	Chironomini	Dicrotendipes	palearivillosus	Dicrotendipes palearivillosus	1600	1650	Panama	Barro Colorado Island	30	N	9.153352765	9.153352765	-79.84485397	rec	ZSM	recent	1600	Dicrotendipes palearivillosus 1600 1650	9.153352765	9.153352765
323	Chironomidae	Chironominae	Chironomini	Dicrotendipes	palearivillosus	Dicrotendipes palearivillosus	1690	1750	Panama	Barro Colorado Island	30	N	9.153352765	9.153352765	-79.84485397	rec	ZSM	recent	1690	Dicrotendipes palearivillosus 1690 1750	9.153352765	9.153352765
324	Chironomidae	Chironominae	Chironomini	Dicrotendipes		Dicrotendipes baru	1480	NA	Costa Rica			N	9.26	9.26	-83.86601778	rec	A new species of Dicrotendipes (Diptera: Chironomidae) from Costa Rica Epler, 1996	recent	1480	Dicrotendipes baru 1480 NA	9.26	9.26
325	Chironomidae	Chironominae	Tanytarsini	Tanytarsus	nigrocinctus	Tanytarsus nigrocinctus	1387	NA	India	Mandapam	11	N	9.276262025	9.276262025	79.13177446	rec	ZSM	recent	1387	Tanytarsus nigrocinctus 1387 NA	9.276262025	9.276262025
326	Chironomidae	Chironominae	Chironomini	Dicrotendipes	septemmaculatus	Dicrotendipes septemmaculatus	1600	1650	India	Mandapam	9	N	9.28	9.28	79.15	rec	ZSM	recent	1600	Dicrotendipes septemmaculatus 1600 1650	9.28	9.28
327	Chironomidae	Orthocladiinae	Orthocladiinae	Mesosmittia		Mesosmittia truncata	930	NA	Panama			N	9.306564134	9.306564134	-79.95155837	rec	Saether, 1985b	recent	930	Mesosmittia truncata 930 NA	9.306564134	9.306564134
328	Chironomidae	Orthocladiinae		Pseudosmittia		Pseudosmittia yapensis	720	NA		Yap, Rumung Island		N	9.54	9.54	138.1549527	rec	Saether and Ferrington, 2129	recent	720	Pseudosmittia yapensis 720 NA	9.54	9.54
329	Chironomidae	Chironominae	Tanytarsini	Rheotanytarsus		Rheotanytarsus koraensis	850	NA	Thailand	Ko Ra		N	9.578652939	9.578652939	100.0231288	rec	Kwatema Kyerematen, 1999	recent	850	Rheotanytarsus koraensis 850 NA	9.578652939	9.578652939
330	Chironomidae	Chironominae	Chironomini	Dicrotendipes	sudanicus	Dicrotendipes sudanicus	1320	NA	Ethiopia	Awash River	730	N	9.62	9.62	39.15	rec	ZSM	recent	1320	Dicrotendipes sudanicus 1320 NA	9.62	9.62
331	Chironomidae	Chironominae	Chironomini	Dicrotendipes	sudanicus	Dicrotendipes sudanicus	1550	NA	Ethiopia	Awash River	730	N	9.62	9.62	39.15	rec	ZSM	recent	1550	Dicrotendipes sudanicus 1550 NA	9.62	9.62
332	Chironomidae	Chironominae	Chironomini	Chironomus	imicola	Chironomus imicola	3540	NA	Ethiopia	Awash River	730	N	9.62	9.62	39.15	rec	ZSM	recent	3540	Chironomus imicola 3540 NA	9.62	9.62
333	Chironomidae	Chironominae	Chironomini	Stenochironomus	varius	Stenochironomus varius	2118	2106	Venezuela	Yacambu	1200	N	9.63	9.63	-69.66	rec	ZSM	recent	2118	Stenochironomus varius 2118 2106	9.63	9.63
334	Chironomidae	Chironominae	Chironomini	Stenochironomus	varius	Stenochironomus varius	2177	2160	Venezuela	Yacambu	1200	N	9.63	9.63	-69.66	rec	ZSM	recent	2177	Stenochironomus varius 2177 2160	9.63	9.63
335	Chironomidae	Chironominae	Chironomini	Stenochironomus	varius	Stenochironomus varius	2225	2108	Venezuela	Yacambu	1200	N	9.63	9.63	-69.66	rec	ZSM	recent	2225	Stenochironomus varius 2225 2108	9.63	9.63
336	Chironomidae	Chironominae	Chironomini	Stenochironomus	varius	Stenochironomus varius	2230	2220	Venezuela	Yacambu	1200	N	9.63	9.63	-69.66	rec	ZSM	recent	2230	Stenochironomus varius 2230 2220	9.63	9.63
337				Stenochironomus	Stenochironomus varius	Stenochironomus varius (Borkent, 1984)	2118	2106	Lara, Venezuela	Yacambe	1200	N	9.633	9.633	-69.45414778	rec	ZSM	recent	2118	Stenochironomus varius (Borkent, 1984) 2118 2106	9.633	9.633
338				Stenochironomus	Stenochironomus varius	Stenochironomus varius (Borkent, 1984)	2177	2160	Lara, Venezuela	Yacambe	1200	N	9.633	9.633	-69.45414778	rec	ZSM	recent	2177	Stenochironomus varius (Borkent, 1984) 2177 2160	9.633	9.633
339				Stenochironomus	Stenochironomus varius	Stenochironomus varius (Borkent, 1984)	2225	2108	Lara, Venezuela	Yacambe	1200	N	9.633	9.633	-69.45414778	rec	ZSM	recent	2225	Stenochironomus varius (Borkent, 1984) 2225 2108	9.633	9.633
340				Stenochironomus	Stenochironomus varius	Stenochironomus varius (Borkent, 1984)	2230	2220	Lara, Venezuela	Yacambe	1200	N	9.633	9.633	-69.45414778	rec	ZSM	recent	2230	Stenochironomus varius (Borkent, 1984) 2230 2220	9.633	9.633
341	Chironomidae	Orthocladiinae	Orthocladiinae	Irisobrillia	longicosta	Irisobrillia longicosta	1260	NA	Costa Rica	Rancho Quemado	248	N	9.65	9.65	-84.49	rec	ZSM	recent	1260	Irisobrillia longicosta 1260 NA	9.65	9.65
342	Chironomidae	Orthocladiinae	Orthocladiinae	Irisobrillia	longicosta	Irisobrillia longicosta	1441	NA	Costa Rica	Rancho Quemado	248	N	9.65	9.65	-84.49	rec	ZSM	recent	1441	Irisobrillia longicosta 1441 NA	9.65	9.65
343	Chironomidae	Orthocladiinae	Orthocladiinae	Irisobrillia	longicosta	Irisobrillia longicosta	1477	NA	Costa Rica	Rancho Quemado	248	N	9.65	9.65	-84.49	rec	ZSM	recent	1477	Irisobrillia longicosta 1477 NA	9.65	9.65
344	Chironomidae	Chironominae	Chironomini	Dicrotendipes		Dicrotendipes palearivillosus	1715	NA	Costa Rica			N	9.65	9.65	-84.07803891	rec	Epler, 1988.	recent	1715	Dicrotendipes palearivillosus 1715 NA	9.65	9.65
345	Chironomidae	Chironominae	Chironomini	Chironomus	alluaudi	Chironomus alluaudi	5690	5770	Ethiopia	Debre Birhan	2840	N	9.68	9.68	39.53	rec	ZSM	recent	5690	Chironomus alluaudi 5690 5770	9.68	9.68
346	Chironomidae	Chironominae	Tanytarsini	Stempellinella	chambiensis	Stempellinella chambiensis	586	NA	Philippines	Palawan	148	N	10	10	118.75	rec	ZSM	recent	586	Stempellinella chambiensis 586 NA	10	10
347	Chironomidae	Orthocladiinae		Pseudosmittia		Pseudosmittia licina	780	NA				N	10.25	10.25	105.41	rec	Saether and Ferrington, 2140	recent	780	Pseudosmittia licina 780 NA	10.25	10.25
348	Chironomidae	Orthocladiinae		Pseudosmittia		Pseudosmittia christmasensis	760	NA				N	10.25	10.25	105.41	rec	Saether and Ferrington, 2142	recent	760	Pseudosmittia christmasensis 760 NA	10.25	10.25
349	Chironomidae	Chironominae	Tanytarsini	Rheotanytarsus		Rheotanytarsus foliatus	1040	NA	Costa Rica			N	10.26	10.26	-85.39	rec	Kwatema Kyerematen, 1999	recent	1040	Rheotanytarsus foliatus 1040 NA	10.26	10.26
350	Chironomidae	Chironominae	Tanytarsini	Rheotanytarsus		Rheotanytarsus thunesi	1260	NA	Costa Rica			N	10.26	10.26	-84.00604799	rec	Kwatema Kyerematen, 1999	recent	1260	Rheotanytarsus thunesi 1260 NA	10.26	10.26
351	Chironomidae	Chironominae	Chironomini	Stenochironomus	quadrinotatus	Stenochironomus quadrinotatus	2043	2031	Costa Rica	Heredia	58	N	10.43	10.43	-84.01	rec	ZSM	recent	2043	Stenochironomus quadrinotatus 2043 2031	10.43	10.43
352	Chironomidae	Chironominae	Chironomini	Stenochironomus	nudipupa	Stenochironomus nudipupa	2123	2104	Costa Rica	Heredia	58	N	10.43	10.43	-84.01	rec	ZSM	recent	2123	Stenochironomus nudipupa 2123 2104	10.43	10.43
353				Stenochironomus	Stenochironomus quadrinotatus	Stenochironomus quadrinotatus (Borkent, 1984)	2043	2031	Heredia, Costa Rica	Viejio, La Selva	58	N	10.43	10.43	-84.00572489	rec	ZSM	recent	2043	Stenochironomus quadrinotatus (Borkent, 1984) 2043 2031	10.43	10.43
354				Stenochironomus	Stenochironomus nudipupa	Stenochironomus nudipupa(Borkent, 1984)	2123	2104	Heredia, Costa Rica	Viejio, La Selva Heredia	58	N	10.43	10.43	-84.00572489	rec	ZSM	recent	2123	Stenochironomus nudipupa(Borkent, 1984) 2123 2104	10.43	10.43
355	Chironomidae	Chironominae	Chironomini	Zavrelliella	marmorata	Zavrelliella marmorata	1684	NA	South Sudan	Melut	393	N	10.44	10.44	32.21	rec	ZSM	recent	1684	Zavrelliella marmorata 1684 NA	10.44	10.44
356	Chironomidae	Chironominae	Chironomini	Conochironomus		Conochironomus deemingi	3000	NA	Nigeria			N	10.51	10.51	7.453677654	rec	Conochironomus Freeman: an Afro- Australian Chironomini genus revised (Diptera: Chironomidae) Cranston and Hare, 1995	recent	3000	Conochironomus deemingi 3000 NA	10.51	10.51
357	Chironomidae	Tanypodinae	Pentaneurini	Acinoretracus		Acinoretracus multispinosus	1860	NA	Afrotropic			N	10.63985642	10.63985642	-4.808076788	rec	ACINORETRACUS, A NEW AFROTROPICAL GENUS FOR SOME SPECIES PREVIOUSLXY PLACED IN DICROTENDIPES (DIPTERA: CHIRONOMIDAE: CHIRONOMINAE) Epler, Harrison and Hare, 1999	recent	1860	Acinoretracus multispinosus 1860 NA	10.63985642	10.63985642
358	Chironomidae	Chironominae		Polypedilum		Polypedilum tridens	1710	NA	Burkina Faso. Egypt. Kenya. Madagascar. Nigeria. SA.Zimbabwe			N	10.64	10.64	-4.809277279	rec	Vardal,1997	recent	1710	Polypedilum tridens 1710 NA	10.64	10.64
359	Chironomidae	Buchonomyiinae		Buchonomyia		Buchonomyia brundini	2440	NA	Costa Rica		1000	N	10.94	10.94	-85.61821736	rec	Andersen and Saether, 1995	recent	2440	Buchonomyia brundini 2440 NA	10.94	10.94
360	Chironomidae	Chironominae	Tanytarsini	Rheotanytarsus		Rheotanytarsus baculus	970	NA	Costa Rica		1000	N	10.94	10.94	-85.43222819	rec	Kwatema Kyerematen, 1999	recent	970	Rheotanytarsus baculus 970 NA	10.94	10.94
361	Chironomidae	Chironominae	Tanytarsini	Rheotanytarsus		Rheotanytarsus scutulatus	1160	NA	Costa Rica		1000	N	10.94	10.94	-85.43222819	rec	Kwatema Kyerematen, 1999	recent	1160	Rheotanytarsus scutulatus 1160 NA	10.94	10.94
362	Chironomidae	Chironominae	Tanytarsini	Rheotanytarsus		Rheotanytarsus guanacastensis	1180	NA	Costa Rica		1000	N	10.94	10.94	-85.43222819	rec	Kwatema Kyerematen, 1999	recent	1180	Rheotanytarsus guanacastensis 1180 NA	10.94	10.94
363	Chironomidae	Chironominae	Tanytarsini	Rheotanytarsus		Rheotanytarsus subtilis	1270	NA	Costa Rica		1000	N	10.94	10.94	-85.43222819	rec	Kwatema Kyerematen, 1999	recent	1270	Rheotanytarsus subtilis 1270 NA	10.94	10.94
364	Chironomidae	Orthocladiinae		Tempisquitoneura		Tempisquitoneura merillorum	916	NA	Costa Rica		100-330	N	10.94	10.94	-85.323	rec	Tempisquitoneura, a new genus of Orthocladiinae (Diptera: Chironomidae) symphoretic on Corydalus (Megaloptera: Corydalidae)	recent	916	Tempisquitoneura merillorum 916 NA	10.94	10.94
365	Chironomidae	Chironominae		Parachironomus	directus	Parachironomus directus	1236.5	NA	Nicaragua	Solentiname	66	N	11.08	11.08	-85.01354889	rec	ZSM	recent	1236.5	Parachironomus directus 1236.5 NA	11.08	11.08
366	Chironomidae	Chironominae		Parachironomus	cayapo	Parachironomus cayapo	1305	NA	Nicaragua	Solentiname	66	N	11.08	11.08	-85.01354889	rec	ZSM	recent	1305	Parachironomus cayapo 1305 NA	11.08	11.08
367	Chironomidae	Chironominae	Tanytarsini	Tanytarsus	kiche	Tanytarsus kiche	960	NA	Nicaragua	Islas Solentiname	66	N	11.08	11.08	-84.89	rec	ZSM	recent	960	Tanytarsus kiche 960 NA	11.08	11.08
368	Chironomidae	Chironominae	Tanytarsini	Tanytarsus		Tanytarsus zariae	1510	NA	Western Africa			N	11.09301811	11.09301811	7.703651694	rec	A REVIEW OF AFROTROPICAL TANYTARSUS VAN DER VULP (DIPTERA: CHIRONOMIDAE) Ekrem, 2001	recent	1510	Tanytarsus zariae 1510 NA	11.09301811	11.09301811
369	Chironomidae	Orthocladiinae		Parametriocnemus		Parametriocnemus scotti	1875	NA	Afrotropics		1500-2700	N	11.13	11.13	39.63773482	rec	Freeman 4(7):285-366 (1956)		1875	Parametriocnemus scotti 1875 NA	11.13	11.13
370	Chironomidae	Orthocladiinae		Parametriocnemus		Parametriocnemus fordi	1900	NA	Afrotropics		3750	N	11.13504903	11.13504903	39.63461339	rec	Freeman 4(7):285-366 (1956)		1900	Parametriocnemus fordi 1900 NA	11.13504903	11.13504903
371	Chironomidae	Chironominae	Chironomini	Dicrotendipes	sinoposus	Dicrotendipes sinoposus	1570	NA	Nicaragua	Solentiname Islands	31	N	11.17123149	11.17123149	-85.03383917	rec	ZSM	recent	1570	Dicrotendipes sinoposus 1570 NA	11.17123149	11.17123149
372	Chironomidae	Chironominae	Chironomini	Goeldichironomus	carus	Goeldichironomus carus	2710	2780	Nicaragua	Solentiname Islands	31	N	11.17123149	11.17123149	-85.03383917	rec	ZSM	recent	2710	Goeldichironomus carus 2710 2780	11.17123149	11.17123149
373	Chironomidae	Tanypodinae	Coelotanypodinid	Coelotanypus	concinnus	Coelotanypus concinnus	2013	NA	Nicaragua	Wildlife Refuge Chacocente	22	N	11.54	11.54	-86.19	rec	ZSM	recent	2013	Coelotanypus concinnus 2013 NA	11.54	11.54
374	Chironomidae	Tanypodinae	Coelotanypodinid	Coelotanypus	concinnus	Coelotanypus concinnus	2208	NA	Nicaragua	Wildlife Refuge Chacocente	22	N	11.54	11.54	-86.19	rec	ZSM	recent	2208	Coelotanypus concinnus 2208 NA	11.54	11.54
375	Chironomidae	Tanypodinae	Coelotanypodinid	Coelotanypus	concinnus	Coelotanypus concinnus	2247	NA	Nicaragua	Wildlife Refuge Chacocente	22	N	11.54	11.54	-86.19	rec	ZSM	recent	2247	Coelotanypus concinnus 2247 NA	11.54	11.54
376	Chironomidae	Tanypodinae	Coelotanypodinid	Coelotanypus	concinnus	Coelotanypus concinnus	2321	NA	Nicaragua	Wildlife Refuge Chacocente	22	N	11.54	11.54	-86.19	rec	ZSM	recent	2321	Coelotanypus concinnus 2321 NA	11.54	11.54
377	Chironomidae	Chironominae		Paralauterborniella	nigrohalteralis	Paralauterborniella nigrohalteralis	948.8	NA	Nicaragua	Carazo	37	N	11.66	11.66	-86.2558804	rec	ZSM	recent	948.8	Paralauterborniella nigrohalteralis 948.8 NA	11.66	11.66
378	Chironomidae	Chironominae		Nilothauma	aripuanense	Nilothauma aripuanense	1557.2	NA	Nicaragua	Carazo	37	N	11.66	11.66	-86.2558804	rec	ZSM	recent	1557.2	Nilothauma aripuanense 1557.2 NA	11.66	11.66
379	Chironomidae	Orthocladiinae	Orthocladiinae	Cardiocladius		Cardiocladius africanus	2000	NA	Afrotropics			N	11.82	11.82	39.60189858	rec	Freeman 4(7):285-366 (1956)		2000	Cardiocladius africanus 2000 NA	11.82	11.82
380	Chironomidae	Chironominae	Tanytarsini	Rheotanytarsus		Rheotanytarsus samaki	1470	NA	Epthiopia. Congo. Lebanon			N	11.82	11.82	39.60246167	rec	Kwatema Kyerematen, 1999	recent	1470	Rheotanytarsus samaki 1470 NA	11.82	11.82
381	Chironomidae	Chironominae	Chironomini	Parachironomus	unicalcar	Parachironomus=Kribocryptus unicalcar	1134	NA	Ethiopia	Tanasee	1785	N	11.95	11.95	37.29	rec	ZSM	recent	1134	Parachironomus=Kribocryptus unicalcar 1134 NA	11.95	11.95
382	Chironomidae	Chironominae	Chironomini	Parachironomus	unicalcar	Parachironomus=Kribocryptus unicalcar	1413	NA	Ethiopia	Tanasee	1785	N	11.95	11.95	37.29	rec	ZSM	recent	1413	Parachironomus=Kribocryptus unicalcar 1413 NA	11.95	11.95
383	Chironomidae	Chironominae	Chironomini	Cladopelma	forcipis	Cladopelma forcipis	1200	1270	Nicaragua	Masaya	635	N	11.96	11.96	-86.05	rec	ZSM	recent	1200	Cladopelma forcipis 1200 1270	11.96	11.96
385	Chironomidae	Chironominae	Chironomini	Dicrotendipes	sinoposus	Dicrotendipes sinoposus	1670	1670	Nicaragua	Masaya	191	N	11.96	11.96	-86.05	rec	ZSM	recent	1670	Dicrotendipes sinoposus 1670 1670	11.96	11.96
386	Chironomidae	Chironominae	Chironomini	Goeldichironomus	holoprasinus	Goeldichironomus holoprasinus	1960	2000	Nicaragua	Masaya	191	N	11.96	11.96	-86.05	rec	ZSM	recent	1960	Goeldichironomus holoprasinus 1960 2000	11.96	11.96
387	Chironomidae	Chironominae		Parachironomus	cayapo	Parachironomus cayapo	1189.2	NA	Nicaragua	Masaya	246	N	11.97	11.97	-86.08987449	rec	ZSM	recent	1189.2	Parachironomus cayapo 1189.2 NA	11.97	11.97
388	Chironomidae	Chironominae		Parachironomus	directus	Parachironomus directus	1263.7	NA	Nicaragua	Masaya	246	N	11.97	11.97	-86.08987449	rec	ZSM	recent	1263.7	Parachironomus directus 1263.7 NA	11.97	11.97
389	Chironomidae	Chironominae	Chironomini	Parachironomus	directus	Parachironomus directus	974	NA	Nicaragua	Masaya las Flores	152	N	11.99	11.99	-86.04	rec	ZSM	recent	974	Parachironomus directus 974 NA	11.99	11.99
390	Chironomidae	Chironominae	Chironomini	Parachironomus	directus	Parachironomus directus	1249	NA	Nicaragua	Masaya las Flores	152	N	11.99	11.99	-86.04	rec	ZSM	recent	1249	Parachironomus directus 1249 NA	11.99	11.99
391	Chironomidae	Chironominae	Chironomini	Parachironomus	directus	Parachironomus directus	1382	NA	Nicaragua	Masaya las Flores	152	N	11.99	11.99	-86.04	rec	ZSM	recent	1382	Parachironomus directus 1382 NA	11.99	11.99
392	Chironomidae	Tanypodinae	Coelotanypodinid	Coelotanypus	scapularis	Coelotanypus scapularis	1636	NA	Nicaragua	Masaya las Flores	152	N	11.99	11.99	-86.04	rec	ZSM	recent	1636	Coelotanypus scapularis 1636 NA	11.99	11.99
393	Chironomidae	Tanypodinae	Coelotanypodinid	Coelotanypus	scapularis	Coelotanypus scapularis	1686	NA	Nicaragua	Masaya las Flores	152	N	11.99	11.99	-86.04	rec	ZSM	recent	1686	Coelotanypus scapularis 1686 NA	11.99	11.99
394	Chironomidae	Tanypodinae	Coelotanypodinid	Coelotanypus	scapularis	Coelotanypus scapularis	1696	NA	Nicaragua	Masaya las Flores	152	N	11.99	11.99	-86.04	rec	ZSM	recent	1696	Coelotanypus scapularis 1696 NA	11.99	11.99
395	Chironomidae	Tanypodinae	Coelotanypodinid	Coelotanypus	scapularis	Coelotanypus scapularis	1708	NA	Nicaragua	Masaya las Flores	152	N	11.99	11.99	-86.04	rec	ZSM	recent	1708	Coelotanypus scapularis 1708 NA	11.99	11.99
396	Chironomidae	Orthocladiinae	Orthocladiinae	Cricotopus	bizonatus	Cricotopus bizonatus	1500	1650	Ethiopia	Lake Tana	1788	N	12	12	37.29	rec	ZSM	recent	1500	Cricotopus bizonatus 1500 1650	12	12
397	Chironomidae	Chironominae	Chironomini	Dicrotendipes	freemani	Dicrotendipes freemani	1760	1820	Ethiopia	Lake Tana	1788	N	12	12	37.29	rec	ZSM	recent	1760	Dicrotendipes freemani 1760 1820	12	12
398	Chironomidae	Tanypodinae	Pentaneurini	Ablabesmyia	rimae	Ablabesmyia rimae	1870	1970	Ethiopia	Lake Tana	1788	N	12	12	37.29	rec	ZSM	recent	1870	Ablabesmyia rimae 1870 1970	12	12
400	Chironomidae	Chironominae	Chironomini	Cryptochironomus	lindneri	Cryptochironomus lindneri	2980	3080	Ethiopia	Lake Tana	1788	N	12	12	37.29	rec	ZSM	recent	2980	Cryptochironomus lindneri 2980 3080	12	12
401	Chironomidae	Chironominae	Chironomini	Gillotia	trifida	Gillotia trifida	1975	NA	Burkina Faso	Burkina Faso	313	N	12.07	12.07	-1.69	rec	ZSM	recent	1975	Gillotia trifida 1975 NA	12.07	12.07
402	Chironomidae	Chironominae	Chironomini	Gillotia	trifida	Gillotia trifida	2051	NA	Burkina Faso	Burkina Faso	313	N	12.07	12.07	-1.69	rec	ZSM	recent	2051	Gillotia trifida 2051 NA	12.07	12.07
403	Chironomidae	Chironominae	Chironomini	Gillotia	trifida	Gillotia trifida	2056	NA	Burkina Faso	Burkina Faso	313	N	12.07	12.07	-1.69	rec	ZSM	recent	2056	Gillotia trifida 2056 NA	12.07	12.07
404	Chironomidae	Chironominae	Chironomini	Gillotia	trifida	Gillotia trifida	2173	NA	Burkina Faso	Burkina Faso	313	N	12.07	12.07	-1.69	rec	ZSM	recent	2173	Gillotia trifida 2173 NA	12.07	12.07
405	Chironomidae	Chironominae		Polypedilum		Polypedilum pruina	1255	NA	Nigeria. SA. Sudan			N	12.44	12.44	7.833882599	rec	Vardal,1997	recent	1255	Polypedilum pruina 1255 NA	12.44	12.44
406	Chironomidae	Orthocladiinae	Orthocladiinae	Metriocnemus		Metriocnemus wittei	2250	NA	Afrotropics		600-2300	N	12.51	12.51	39.51848484	rec	Freeman 4(7):285-366 (1956)		2250	Metriocnemus wittei 2250 NA	12.51	12.51
407	Chironomidae	Chironominae	Chironomini	Kiefferulus	chloronotus	Kiefferulus chloronotus	1813	NA	Mali	Bamako	377	N	12.54	12.54	-7.96	rec	ZSM	recent	1813	Kiefferulus chloronotus 1813 NA	12.54	12.54
408	Chironomidae	Chironominae	Chironomini	Kiefferulus	chloronotus	Kiefferulus chloronotus	2118	NA	Mali	Bamako	377	N	12.54	12.54	-7.96	rec	ZSM	recent	2118	Kiefferulus chloronotus 2118 NA	12.54	12.54
409	Chironomidae	Chironominae	Chironomini	Kiefferulus	chloronotus	Kiefferulus chloronotus	2384	NA	Mali	Bamako	377	N	12.54	12.54	-7.96	rec	ZSM	recent	2384	Kiefferulus chloronotus 2384 NA	12.54	12.54
410	Chironomidae	Chironominae	Tanytarsini	Tanytarsus		Tanytarsus spadiceonotatus	1300	NA	Subsaharan Africa			N	12.54	12.54	7.87	rec	A REVIEW OF AFROTROPICAL TANYTARSUS VAN DER VULP (DIPTERA: CHIRONOMIDAE) Ekrem, 2001	recent	1300	Tanytarsus spadiceonotatus 1300 NA	12.54	12.54
411	Chironomidae	Chironominae	Tanytarsini	Tanytarsus		Tanytarsus mcmillani	1600	NA	Africa, Arabian Peninsula, South Asia			N	12.54915936	12.54915936	7.833595273	rec	A REVIEW OF AFROTROPICAL TANYTARSUS VAN DER VULP (DIPTERA: CHIRONOMIDAE) Ekrem, 2001	recent	1600	Tanytarsus mcmillani 1600 NA	12.54915936	12.54915936
412	Chironomidae	Chironominae	Tanytarsini	Tanytarsus		Tanytarsus trifidus	1130	NA	Western Africa			N	12.54915936	12.54915936	7.833595273	rec	A REVIEW OF AFROTROPICAL TANYTARSUS VAN DER VULP (DIPTERA: CHIRONOMIDAE) Ekrem, 2001	recent	1130	Tanytarsus trifidus 1130 NA	12.54915936	12.54915936
413	Chironomidae	Chironominae	Tanytarsini	Rheotanytarsus	ceratophylli	Rheotanytarsus ceratophylli	965	NA	Senegal	Kedougou	112	N	12.55	12.55	-12.19	rec	ZSM	recent	965	Rheotanytarsus ceratophylli 965 NA	12.55	12.55
414	Chironomidae	Chironominae	Tanytarsini	Rheotanytarsus	ceratophylli	Rheotanytarsus ceratophylli	1035	972.4	Senegal	Kedougou	112	N	12.55	12.55	-12.19	rec	ZSM	recent	1035	Rheotanytarsus ceratophylli 1035 972.4	12.55	12.55
415	Chironomidae	Chironominae	Tanytarsini	Rheotanytarsus		Rheotanytarsus ceratophylli	1090	NA	Senegal			N	12.55	12.55	-12.16696741	rec	Kwatema Kyerematen, 1999	recent	1090	Rheotanytarsus ceratophylli 1090 NA	12.55	12.55
416	Chironomidae	Chironominae	Chironomini	Parachironomus	dewulfianus	Parachironomus dewulfianus	1160	NA	Chad	Lake Chad	280	N	13.02	13.02	14.58	rec	ZSM	recent	1160	Parachironomus dewulfianus 1160 NA	13.02	13.02
417	Chironomidae	Chironominae	Chironomini	Cryptotendipes	graminicolor	Cryptotendipes graminicolor	1208	NA	Chad	Lake Chad	280	N	13.02	13.02	14.58	rec	ZSM	recent	1208	Cryptotendipes graminicolor 1208 NA	13.02	13.02
418	Chironomidae	Tanypodinae	Pentaneurini	Nilotanypus	comatus	Nilotanypus comatus	1216	NA	Chad	Lake Chad	280	N	13.02	13.02	14.58	rec	ZSM	recent	1216	Nilotanypus comatus 1216 NA	13.02	13.02
419	Chironomidae	Chironominae	Chironomini	Cryptotendipes	graminicolor	Cryptotendipes graminicolor	1225	NA	Chad	Lake Chad	280	N	13.02	13.02	14.58	rec	ZSM	recent	1225	Cryptotendipes graminicolor 1225 NA	13.02	13.02
420	Chironomidae	Chironominae	Tanytarsini	Tanytarsus	spadiceonotatus	Tanytarsus spadiceonotatus	1244	NA	Chad	Tschadsee	280	N	13.02	13.02	14.58	rec	ZSM	recent	1244	Tanytarsus spadiceonotatus 1244 NA	13.02	13.02
421	Chironomidae	Chironominae	Chironomini	Parachironomus	dewulfianus	Parachironomus dewulfianus	1245	NA	Chad	Lake Chad	280	N	13.02	13.02	14.58	rec	ZSM	recent	1245	Parachironomus dewulfianus 1245 NA	13.02	13.02
422	Chironomidae	Chironominae	Chironomini	Parachironomus	dewulfianus	Parachironomus dewulfianus	1288	NA	Chad	Lake Chad	280	N	13.02	13.02	14.58	rec	ZSM	recent	1288	Parachironomus dewulfianus 1288 NA	13.02	13.02
423	Chironomidae	Chironominae	Chironomini	Cryptotendipes	graminicolor	Cryptotendipes graminicolor	1294	NA	Chad	Lake Chad	280	N	13.02	13.02	14.58	rec	ZSM	recent	1294	Cryptotendipes graminicolor 1294 NA	13.02	13.02
424	Chironomidae	Chironominae	Chironomini	Cryptotendipes	graminicolor	Cryptotendipes graminicolor	1335	NA	Chad	Lake Chad	280	N	13.02	13.02	14.58	rec	ZSM	recent	1335	Cryptotendipes graminicolor 1335 NA	13.02	13.02
425	Chironomidae	Tanypodinae	Pentaneurini	Nilotanypus	comatus	Nilotanypus comatus	1362	NA	Chad	Lake Chad	280	N	13.02	13.02	14.58	rec	ZSM	recent	1362	Nilotanypus comatus 1362 NA	13.02	13.02
426	Chironomidae	Chironominae	Chironomini	Cryptotendipes	graminicolor	Cryptotendipes graminicolor	1390	NA	Chad	Lake Chad	280	N	13.02	13.02	14.58	rec	ZSM	recent	1390	Cryptotendipes graminicolor 1390 NA	13.02	13.02
427	Chironomidae	Chironominae	Chironomini	Parachironomus	dewulfianus	Parachironomus dewulfianus	1393	NA	Chad	Lake Chad	280	N	13.02	13.02	14.58	rec	ZSM	recent	1393	Parachironomus dewulfianus 1393 NA	13.02	13.02
428	Chironomidae	Chironominae	Chironomini	Cryptotendipes	graminicolor	Cryptotendipes graminicolor	1432	NA	Chad	Lake Chad	280	N	13.02	13.02	14.58	rec	ZSM	recent	1432	Cryptotendipes graminicolor 1432 NA	13.02	13.02
429	Chironomidae	Chironominae	Chironomini	Dicrotendipes	schoutedeni	Dicrotendipes schoutedeni	1871	NA	Chad	Lake Chad	280	N	13.02	13.02	14.58	rec	ZSM	recent	1871	Dicrotendipes schoutedeni 1871 NA	13.02	13.02
430	Chironomidae	Chironominae	Chironomini	Dicrotendipes	schoutedeni	Dicrotendipes schoutedeni	2121	NA	Chad	Lake Chad	280	N	13.02	13.02	14.58	rec	ZSM	recent	2121	Dicrotendipes schoutedeni 2121 NA	13.02	13.02
431	Chironomidae	Tanypodinae	Coelotanypodinid	Clinotanypus	maculatus	Clinotanypus maculatus	2283	NA	Chad	Lake Chad	280	N	13.02	13.02	14.58	rec	ZSM	recent	2283	Clinotanypus maculatus 2283 NA	13.02	13.02
432	Chironomidae	Tanypodinae	Coelotanypodinid	Clinotanypus	claripennis	Clinotanypus claripennis	2296	NA	Chad	Lake Chad	280	N	13.02	13.02	14.58	rec	ZSM	recent	2296	Clinotanypus claripennis 2296 NA	13.02	13.02
433	Chironomidae	Chironominae	Chironomini	Dicrotendipes	schoutedeni	Dicrotendipes schoutedeni	2373	NA	Chad	Lake Chad	280	N	13.02	13.02	14.58	rec	ZSM	recent	2373	Dicrotendipes schoutedeni 2373 NA	13.02	13.02
434	Chironomidae	Tanypodinae	Coelotanypodinid	Clinotanypus	claripennis	Clinotanypus claripennis	2558	NA	Chad	Lake Chad	280	N	13.02	13.02	14.58	rec	ZSM	recent	2558	Clinotanypus claripennis 2558 NA	13.02	13.02
435	Chironomidae	Tanypodinae	Coelotanypodinid	Clinotanypus	claripennis	Clinotanypus claripennis	2821	NA	Chad	Lake Chad	280	N	13.02	13.02	14.58	rec	ZSM	recent	2821	Clinotanypus claripennis 2821 NA	13.02	13.02
436	Chironomidae	Chironominae	Chironomini	Kiefferulus	brevibucca	Kiefferulus brevibucca	2822	NA	Chad	Lake Chad	280	N	13.02	13.02	14.58	rec	ZSM	recent	2822	Kiefferulus brevibucca 2822 NA	13.02	13.02
437	Chironomidae	Tanypodinae	Coelotanypodinid	Clinotanypus	claripennis	Clinotanypus claripennis	3030	2883.8	Chad	Lake Chad	280	N	13.02	13.02	14.58	rec	ZSM	recent	3030	Clinotanypus claripennis 3030 2883.8	13.02	13.02
438	Chironomidae	Chironominae	Chironomini	Kiefferulus	brevibucca	Kiefferulus brevibucca	3050	NA	Chad	Lake Chad	280	N	13.02	13.02	14.58	rec	ZSM	recent	3050	Kiefferulus brevibucca 3050 NA	13.02	13.02
439	Chironomidae	Tanypodinae	Pentaneurini	Ablabesmyia	pictipes	Ablabesmyia pictipes	1352	NA	Chad	Lake Chad	280	N	13.08	13.08	14.56	rec	ZSM	recent	1352	Ablabesmyia pictipes 1352 NA	13.08	13.08
440	Chironomidae	Tanypodinae	Pentaneurini	Ablabesmyia	pictipes	Ablabesmyia pictipes	1376	NA	Chad	Lake Chad	280	N	13.08	13.08	14.56	rec	ZSM	recent	1376	Ablabesmyia pictipes 1376 NA	13.08	13.08
441	Chironomidae	Tanypodinae	Pentaneurini	Ablabesmyia	pictipes	Ablabesmyia pictipes	1479	NA	Chad	Lake Chad	280	N	13.08	13.08	14.56	rec	ZSM	recent	1479	Ablabesmyia pictipes 1479 NA	13.08	13.08
442	Chironomidae	Tanypodinae	Pentaneurini	Ablabesmyia	melaleuca	Ablabesmyia melaleuca	1483	1410.3	Chad	Lake Chad	280	N	13.08	13.08	14.56	rec	ZSM	recent	1483	Ablabesmyia melaleuca 1483 1410.3	13.08	13.08
443	Chironomidae	Tanypodinae	Pentaneurini	Ablabesmyia	pictipes	Ablabesmyia pictipes	1608	1593.1	Chad	Lake Chad	280	N	13.08	13.08	14.56	rec	ZSM	recent	1608	Ablabesmyia pictipes 1608 1593.1	13.08	13.08
444	Chironomidae	Chironominae	Chironomini	Acinoretracus	crispi	Acinoretracus crispi	2043	NA	Chad	Lake Chad	280	N	13.08	13.08	14.56	rec	ZSM	recent	2043	Acinoretracus crispi 2043 NA	13.08	13.08
445	Chironomidae	Chironominae	Chironomini	Acinoretracus	crispi	Acinoretracus crispi	2220	NA	Chad	Lake Chad	280	N	13.08	13.08	14.56	rec	ZSM	recent	2220	Acinoretracus crispi 2220 NA	13.08	13.08
446	Chironomidae	Chironominae	Chironomini	Acinoretracus	crispi	Acinoretracus crispi	2303	NA	Chad	Lake Chad	280	N	13.08	13.08	14.56	rec	ZSM	recent	2303	Acinoretracus crispi 2303 NA	13.08	13.08
447	Chironomidae	Chironominae	Chironomini	Dicrotendipes	kribiicola	Dicrotendipes kribiicola	1410	1480	Chad	Lake Chad	280	N	13.08	13.08	14.58	rec	ZSM	recent	1410	Dicrotendipes kribiicola 1410 1480	13.08	13.08
448	Chironomidae	Chironominae	Chironomini	Cryptochironomus	subovatus	Cryptochironomus subovatus	1840	1880	Chad	Lake Chad	280	N	13.08	13.08	14.58	rec	ZSM	recent	1840	Cryptochironomus subovatus 1840 1880	13.08	13.08
449	Chironomidae	Chironominae	Chironomini	Cryptochironomus	lindneri	Cryptochironomus lindneri	2530	2620	Chad	Lake Chad	280	N	13.08	13.08	14.58	rec	ZSM	recent	2530	Cryptochironomus lindneri 2530 2620	13.08	13.08
450	Chironomidae	Chironominae	Chironomini	Cryptochironomus	nigrocorporis	Cryptochironomus nigrocorporis	2540	2660	Chad	Lake Chad	280	N	13.08	13.08	14.58	rec	ZSM	recent	2540	Cryptochironomus nigrocorporis 2540 2660	13.08	13.08
451	Chironomidae	Chironominae	Chironomini	Chironomus	pulcher	Chironomus pulcher	2740	2790	Chad	Lake Chad	280	N	13.08	13.08	14.58	rec	ZSM	recent	2740	Chironomus pulcher 2740 2790	13.08	13.08
452	Chironomidae	Chironominae	Chironomini	Chironomus	pulcher	Chironomus pulcher	2850	2950	Chad	Lake Chad	280	N	13.08	13.08	14.58	rec	ZSM	recent	2850	Chironomus pulcher 2850 2950	13.08	13.08
453	Chironomidae	Chironominae	Chironomini	Chironomus	pulcher	Chironomus pulcher	3000	3070	Chad	Lake Chad	280	N	13.08	13.08	14.58	rec	ZSM	recent	3000	Chironomus pulcher 3000 3070	13.08	13.08
454	Chironomidae	Chironominae	Chironomini	Chironomus	formosipennis	Chironomus formosipennis	3510	NA	Chad	Lake Chad	280	N	13.08	13.08	14.58	rec	ZSM	recent	3510	Chironomus formosipennis 3510 NA	13.08	13.08
455	Chironomidae	Orthocladiinae	Orthocladiinae	Bryophaenocladius	digitatus	Bryophaenocladius digitatus	1270	1440	Nicaragua	Matagalpa	1000	N	13.22	13.22	-85.5	rec	ZSM	recent	1270	Bryophaenocladius digitatus 1270 1440	13.22	13.22
457	Chironomidae	Orthocladiinae	Orthocladiinae	Bryophaenocladius	paranudisquama	Bryophaenocladius paranudisquama	1840	1980	Nicaragua	Matagalpa	1000	N	13.22	13.22	-85.5	rec	ZSM	recent	1840	Bryophaenocladius paranudisquama 1840 1980	13.22	13.22
459	Chironomidae	Chironominae	Chironomini	Cryptochironomus	diceras	Cryptochironomus diceras	1460	1520	Gambia	Kiang West	10	N	13.38	13.38	-16.02	rec	ZSM	recent	1460	Cryptochironomus diceras 1460 1520	13.38	13.38
460	Chironomidae	Chironominae		Polypedilum		Polypedilum dagombae	1580	NA	Ghana			N	13.42031568	13.42031568	-2.268969627	rec	Afrotropical Blackwell Science Ltd Polypedilum subgenus Tripodura, with a review of the subgenus (Diptera: Chironomidae) HEGE VÅRDAL, ALFRED BJØRLO & OLE A. SÆT	recent	1580	Polypedilum dagombae 1580 NA	13.42031568	13.42031568
461	Chironomidae	Chironominae		Polypedilum		Polypedilum annulatipes	1520	NA	Ghana. SA.Nigeria.Sudan. Tanzania. Zimbabve. India			N	13.42031568	13.42031568	-2.268969627	rec	Afrotropical Blackwell Science Ltd Polypedilum subgenus Tripodura, with a review of the subgenus (Diptera: Chironomidae) HEGE VÅRDAL, ALFRED BJØRLO & OLE A. SÆT	recent	1520	Polypedilum annulatipes 1520 NA	13.42031568	13.42031568
462	Chironomidae	Chironominae	Chironomini	Stenochironomus		Stenochironomus aliquantus	1630	NA	Ghana			N	13.42031568	13.42031568	-2.268969627	rec	Kristoffersen, 1996	recent	1630	Stenochironomus aliquantus 1630 NA	13.42031568	13.42031568
463	Chironomidae	Chironominae	Chironomini	Stictochironomus	caffrarius	Stictochironomus caffrarius	2242	2187	West Africa	Dejoux	266	N	13.53	13.53	-2.46	rec	ZSM	recent	2242	Stictochironomus caffrarius 2242 2187	13.53	13.53
464	Chironomidae	Chironominae	Chironomini	Chironomus	thailandicus	Chironomus thailandicus	2270	2330	Thailand	Phra Nakhon Si Ayutthaya	7	N	14.34	14.34	100.49	rec	ZSM	recent	2270	Chironomus thailandicus 2270 2330	14.34	14.34
465	Chironomidae	Chironominae	Chironomini	Chironomus	thailandicus	Chironomus thailandicus	2390	2390	Thailand	Phra Nakhon Si Ayutthaya	7	N	14.34	14.34	100.49	rec	ZSM	recent	2390	Chironomus thailandicus 2390 2390	14.34	14.34
466	Chironomidae	Chironominae	Chironomini	Cladopelma	fujiquartum	Cladopelma fujiquartum	1070	1140	Thailand	Phra Nakhon Si Ayutthaya	7	N	14.34	14.34	100.53	rec	ZSM	recent	1070	Cladopelma fujiquartum 1070 1140	14.34	14.34
470	Chironomidae	Chironominae	Chironomini	Stictochironomus	caffrarius	Stictochironomus caffrarius	1646	1639	Thailand	Ayutthaya	8	N	14.36	14.36	100.58	rec	ZSM	recent	1646	Stictochironomus caffrarius 1646 1639	14.36	14.36
471				Stictochironomus	Stictochironomus caffrarius	Stictochironomus caffrarius (Kieffer, 1921)	1646	1639	Ayutthaya, Thailand		8	N	14.369	14.369	100.5874953	rec	ZSM	recent	1646	Stictochironomus caffrarius (Kieffer, 1921) 1646 1639	14.369	14.369
472	Chironomidae	Tanypodinae	Pentaneurini	Ablabesmyia		Ablabesmyia pictipes	1450	NA	Afrotropics			N	14.37408763	14.37408763	33.53324766	rec	Freeman, 1955.	recent	1450	Ablabesmyia pictipes 1450 NA	14.37408763	14.37408763
473	Chironomidae	Orthocladiinae		Cricotopus		Cricotopus sudanicus	1200	NA	Afrotropics			N	14.38	14.38	33.54732596	rec	Freeman 4(7):285-366 (1956)		1200	Cricotopus sudanicus 1200 NA	14.38	14.38
474	Chironomidae	Chironominae	Tanytarsini	Tanytarsus	horni	Tanytarsus horni	1068	NA	India	Mandapam	11	N	14.38	14.38	80.14	rec	ZSM	recent	1068	Tanytarsus horni 1068 NA	14.38	14.38
475	Chironomidae	Chironominae	Chironomini	Kiefferulus	tainanus	Kiefferulus tainanus	2022	NA	Thailand	Ayutthaya	8	N	14.39	14.39	100.53	rec	ZSM	recent	2022	Kiefferulus tainanus 2022 NA	14.39	14.39
476	Chironomidae	Chironominae	Chironomini	Kiefferulus	tainanus	Kiefferulus tainanus	2331	NA	Thailand	Ayutthaya	8	N	14.39	14.39	100.53	rec	ZSM	recent	2331	Kiefferulus tainanus 2331 NA	14.39	14.39
477	Chironomidae	Chironominae	Chironomini	Kiefferulus	tainanus	Kiefferulus tainanus	2698	NA	Thailand	Ayutthaya	8	N	14.39	14.39	100.53	rec	ZSM	recent	2698	Kiefferulus tainanus 2698 NA	14.39	14.39
478	Chironomidae	Chironominae	Chironomini	Chironomus	calipterus	Chironomus calipterus	2300	2350	Thailand	Ayutthaya	7	N	14.41	14.41	100.53	rec	ZSM	recent	2300	Chironomus calipterus 2300 2350	14.41	14.41
479	Chironomidae	Chironominae	Chironomini	Cladopelma	lateralis	Cladopelma lateralis	1780	1726.7	France	Chamonix	520	N	14.79	14.79	-61.13	rec	ZSM	recent	1780	Cladopelma lateralis 1780 1726.7	14.79	14.79
480	Chironomidae	Chironominae	Chironomini	Cladopelma	lateralis	Cladopelma lateralis	1857	NA	France	Chamonix	520	N	14.79	14.79	-61.13	rec	ZSM	recent	1857	Cladopelma lateralis 1857 NA	14.79	14.79
481	Chironomidae	Orthocladiinae		Pseudosmittia		Pseudosmittia insulsa	920	NA				N	15.16	15.16	145.7241182	rec	Saether and Ferrington, 2163	recent	920	Pseudosmittia insulsa 920 NA	15.16	15.16
482	Chironomidae	Chironominae	Chironomini	Nilothauma		Nilothauma pictipenne	850	NA	Sudan			N	15.48	15.48	32.56366993	rec	Adam & Saether, 2000	recent	850	Nilothauma pictipenne 850 NA	15.48	15.48
483	Chironomidae	Orthocladiinae		Nanocladius		Nanocladius (?) vitellinus	870	NA	Afrotropics(Sudan)			N	15.5	15.5	32.54856371	rec	Saether, 1977	recent	870	Nanocladius (?) vitellinus 870 NA	15.5	15.5
484	Chironomidae	Chironominae	Chironomini	Stenochironomus		Stenochironomus spatuliger	1600	NA	Sudan			N	15.5	15.5	32.55887505	rec	Kristoffersen, 1998	recent	1600	Stenochironomus spatuliger 1600 NA	15.5	15.5
485	Chironomidae	Chironominae	Tanytarsini	Rheotanytarsus		Rheotanytarsus hanseni	1370	NA	Mexico			N	15.92860873	15.92860873	-96.49447894	rec	Kwatema Kyerematen, 1999	recent	1370	Rheotanytarsus hanseni 1370 NA	15.92860873	15.92860873
486	Chironomidae	Orthocladiinae		Bryophaenocladius		Bryophaenocladius_cuneiformis	2020	NA	Canary			N	28.36299805	28.36299805	-16.45876175	rec	Armitage, 1987	recent	2020	Bryophaenocladius_cuneiformis 2020 NA	28.36299805	28.36299805
487	Chironomidae	Tanypodinae		Procladius		Procladius noctivagus	2125	NA	Afrotropics			N	16.94	16.94	33.76377938	rec	Freeman, 1955.	recent	2125	Procladius noctivagus 2125 NA	16.94	16.94
488	Chironomidae	Chironominae	Tanytarsini	Neozavrelia		Neozavrelia nudalus	1275	NA	Saudi Arabia		800	N	17.28	17.28	42.63263606	rec	New Species of Chironomidae (Diptera: Chironomidae) from Saudi Arabia and the adjacent Middle East Cranston, 1989	recent	1275	Neozavrelia nudalus 1275 NA	17.28	17.28
489	Chironomidae	Chironominae	Tanytarsini	Caladomyia	ortoni	Caladomyia ortoni	1820	1820	Belize	Almond Hill Lagoon	5	N	17.41	17.41	-88.31	rec	ZSM	recent	1820	Caladomyia ortoni 1820 1820	17.41	17.41
490	Chironomidae	Chironominae	Chironomini	Chironomus	thailandicus	Chironomus thailandicus	2030	2120	Thailand	Udon Thani	177	N	17.41	17.41	102.8	rec	ZSM	recent	2030	Chironomus thailandicus 2030 2120	17.41	17.41
492	Chironomidae	Chironominae	Chironomini	Chironomus	calipterus	Chironomus calipterus	2220	2270	Thaliand	Udon Thani	177	N	17.41	17.41	102.83	rec	ZSM	recent	2220	Chironomus calipterus 2220 2270	17.41	17.41
493	Chironomidae	Tanypodinae	Coelotanypodinid	Coelotanypus	africanus	Coelotanypus africanus	2523	NA	Africa	Western Africa	958	N	17.47	17.47	22.76	rec	ZSM	recent	2523	Coelotanypus africanus 2523 NA	17.47	17.47
494	Chironomidae	Tanypodinae	Coelotanypodinid	Coelotanypus	africanus	Coelotanypus africanus	2524	NA	Africa	Western Africa	958	N	17.47	17.47	22.76	rec	ZSM	recent	2524	Coelotanypus africanus 2524 NA	17.47	17.47
495	Chironomidae	Tanypodinae	Coelotanypodinid	Coelotanypus	africanus	Coelotanypus africanus	2651	NA	Africa	Western Africa	958	N	17.47	17.47	22.76	rec	ZSM	recent	2651	Coelotanypus africanus 2651 NA	17.47	17.47
496	Chironomidae	Tanypodinae	Coelotanypodinid	Coelotanypus	africanus	Coelotanypus africanus	2880	NA	Africa	Western Africa	958	N	17.47	17.47	22.76	rec	ZSM	recent	2880	Coelotanypus africanus 2880 NA	17.47	17.47
497	Chironomidae	Chironominae	Chironomini	Cladopelma	fujiquartum	Cladopelma fujiquartum	1260	1330	Thailand	Chatrakan	609	N	17.51	17.51	98.19	rec	ZSM	recent	1260	Cladopelma fujiquartum 1260 1330	17.51	17.51
499	Chironomidae	Chironominae		Olecryptotendipes		Olecryptotendipes exilis	1440	NA	China			N	18.14	18.14	109.3	rec	https://doi.org/10.3897/zookeys.208.3299	recent	1440	Olecryptotendipes exilis 1440 NA	18.14	18.14
500	Chironomidae	Chironominae	Tanytarsini	Tanytarsus		Tanytarsus bromelicola	1300	NA	Puerto Rico			N	18.19	18.19	-65.49	rec	Cranston, 2007 A new species for a Bromeliad Phytotelm-Dwelling Tanytarsus (Diptera: Chironomidae)	recent	1300	Tanytarsus bromelicola 1300 NA	18.19	18.19
501	Chironomidae	Tanypodinae		Monopelopia		Monopelopia mikeschwartzi	1255	NA	Jamaica		198	N	18.21	18.21	-77.41	rec	A new species of Monopelopia (Diptera: Chironomidae) from Phytotelmata in Jamaica, with Preliminary Ecological Notes Epler and Janetzky, 1999	recent	1255	Monopelopia mikeschwartzi 1255 NA	18.21	18.21
502	Chironomidae	Orthocladiinae		Pseudosmittia		Pseudosmittia invirgata	730	NA				N	18.24	18.24	-89.29	rec	Andersen, Saether, Mendes, 2058	recent	730	Pseudosmittia invirgata 730 NA	18.24	18.24
503	Chironomidae	Chironominae	Chironomini	Goeldichironomus	holoprasinus	Goeldichironomus holoprasinus	2020	2060	U.S. Virgin Islands	Reef Bay (St. John)	306	N	18.32	18.32	-64.75	rec	ZSM	recent	2020	Goeldichironomus holoprasinus 2020 2060	18.32	18.32
504	Chironomidae	Chironominae	Chironomini	Goeldichironomus	holoprasinus	Goeldichironomus holoprasinus	2130	2130	U.S. Virgin Islands	Reef Bay (St. John)	306	N	18.32	18.32	-64.75	rec	ZSM	recent	2130	Goeldichironomus holoprasinus 2130 2130	18.32	18.32
505	Chironomidae	Tanypodinae	Pentaneurini	Ablabesmyia	philosangnos	Ablabesmyia philosangnos	1890	NA	U.S. Virgin Islands	St. John	306	N	18.33	18.33	-64.75	rec	ZSM	recent	1890	Ablabesmyia philosangnos 1890 NA	18.33	18.33
506	Chironomidae	Chironominae	Tanytarsini	Rheotanytarsus		Rheotanytarsus meridionalis	1040	NA	USA. PUERTORICO			N	18.34	18.34	-66.56253542	rec	Kwatema Kyerematen, 1999	recent	1040	Rheotanytarsus meridionalis 1040 NA	18.34	18.34
507	Chironomidae	Chironominae	Tanytarsini	Rheotanytarsus		Rheotanytarsus calakmulensis	1180	NA	Mexico			N	18.35	18.35	-89.52077162	rec	Kwatema Kyerematen, 1999	recent	1180	Rheotanytarsus calakmulensis 1180 NA	18.35	18.35
508	Chironomidae	Chironominae	Chironomini	Cladopelma	boydi	Cladopelma boydi	1300	NA	Mexico	Laguna Catemaco	340	N	18.41	18.41	-97.55	rec	ZSM	recent	1300	Cladopelma boydi 1300 NA	18.41	18.41
510	Chironomidae	Chironominae	Chironomini	Dicrotendipes		Dicrotendipes nudus	1820	NA	China			N	18.4327	18.4327	110.1442	rec	https://doi.org/10.3897/zookeys.183.2834	recent	1820	Dicrotendipes nudus 1820 NA	18.4327	18.4327
511	Chironomidae	Chironominae	Tanytarsini	Rheotanytarsus		Rheotanytarsus oss	1030	NA	Australia. Thjailand			N	18.56	18.56	98.92067238	rec	Kwatema Kyerematen, 1999	recent	1030	Rheotanytarsus oss 1030 NA	18.56	18.56
512	Chironomidae	Chironominae	Chironomini	Kloosia	pusilla	Kloosia pusilla	1343	NA	Thailand	Doi Inthanon	2569	N	18.58	18.58	98.48	rec	ZSM	recent	1343	Kloosia pusilla 1343 NA	18.58	18.58
513	Chironomidae	Chironominae	Chironomini	Cryptotendipes	oyabeprimus	Cryptotendipes oyabeprimus	1371	NA	Thailand	Doi Inthanon	2569	N	18.58	18.58	98.48	rec	ZSM	recent	1371	Cryptotendipes oyabeprimus 1371 NA	18.58	18.58
514	Chironomidae	Chironominae	Chironomini	Cryptotendipes	oyabeprimus	Cryptotendipes oyabeprimus	1402	NA	Thailand	Doi Inthanon	2569	N	18.58	18.58	98.48	rec	ZSM	recent	1402	Cryptotendipes oyabeprimus 1402 NA	18.58	18.58
515	Chironomidae	Chironominae	Chironomini	Kloosia	pusilla	Kloosia pusilla	1442	1471.3	Thailand	Doi Inthanon	2569	N	18.58	18.58	98.48	rec	ZSM	recent	1442	Kloosia pusilla 1442 1471.3	18.58	18.58
516	Chironomidae	Chironominae	Chironomini	Cryptotendipes	oyabeprimus	Cryptotendipes oyabeprimus	1498	NA	Thailand	Doi Inthanon	2569	N	18.58	18.58	98.48	rec	ZSM	recent	1498	Cryptotendipes oyabeprimus 1498 NA	18.58	18.58
517	Chironomidae	Chironominae	Chironomini	Dicrotendipes	tenuiforceps	Dicrotendipes tenuiforceps	1810	1860	Thailand	Doi Inthanon	2569	N	18.58	18.58	98.48	rec	ZSM	recent	1810	Dicrotendipes tenuiforceps 1810 1860	18.58	18.58
518	Chironomidae	Chironominae	Chironomini	Dicrotendipes	tenuiforceps	Dicrotendipes tenuiforceps	1960	2020	Thailand	Doi Inthanon	2569	N	18.58	18.58	98.48	rec	ZSM	recent	1960	Dicrotendipes tenuiforceps 1960 2020	18.58	18.58
519	Chironomidae	Chironominae	Chironomini	Dicrotendipes	tenuiforceps	Dicrotendipes tenuiforceps	1970	2020	Thailand	Doi Inthanon	2569	N	18.58	18.58	98.48	rec	ZSM	recent	1970	Dicrotendipes tenuiforceps 1970 2020	18.58	18.58
520	Chironomidae	Chironominae	Chironomini	Dicrotendipes	pelochloris	Dicrotendipes pelochloris	1690	1750	Thailand	Lamphun	701	N	18.58	18.58	98.96	rec	ZSM	recent	1690	Dicrotendipes pelochloris 1690 1750	18.58	18.58
521	Chironomidae	Chironominae	Chironomini	Zhouomyia		Zhouomyia plauta	1285	NA	oriental			N	18.58	18.58	109.9545909	rec	Saether and Wang, 1994	recent	1285	Zhouomyia plauta 1285 NA	18.58	18.58
522	Chironomidae	Chironominae		Neostempellina	pilosa	Neostempellina pilosa	1075.1	NA	Thailand	Doi Inthanon	2569	N	18.59	18.59	98.48336328	rec	ZSM	recent	1075.1	Neostempellina pilosa 1075.1 NA	18.59	18.59
523	Chironomidae	Chironominae		Nilothauma	japonicum	Nilothauma japonicum	1078.1	NA	Thailand	Doi Inthanon	2569	N	18.59	18.59	98.48336328	rec	ZSM	recent	1078.1	Nilothauma japonicum 1078.1 NA	18.59	18.59
524	Chironomidae	Chironominae		Paracladopelma	globosum	Paracladopelma globosum	1453.3	NA	Thailand	Don Inthanon	2569	N	18.59	18.59	98.48336328	rec	ZSM	recent	1453.3	Paracladopelma globosum 1453.3 NA	18.59	18.59
525	Chironomidae	Chironominae		Paratendipes	reissi	Paratendipes reissi	2286	NA	Thailand	Doi Inthanon	2569	N	18.59	18.59	98.48336328	rec	ZSM	recent	2286	Paratendipes reissi 2286 NA	18.59	18.59
526	Chironomidae	Chironominae	Tanytarsini	Neostempellina	pilosa	Neostempellina pilosa	1075	NA	Thailand	Doi Inthanon	2569	N	18.59	18.59	98.49	rec	ZSM	recent	1075	Neostempellina pilosa 1075 NA	18.59	18.59
527	Chironomidae	Orthocladiinae		Pseudosmittia		Pseudosmittia digitrienta	1125	NA				N	18.61	18.61	98.48324174	rec	Saether and Ferrington, 2209	recent	1125	Pseudosmittia digitrienta 1125 NA	18.61	18.61
528	Chironomidae	Chironominae	Chironomini	Yaethauma	longiligulatum	Yaethauma longiligulatum	918	925	Thailand	Chiangmai	340	N	18.79	18.79	98.96	rec	ZSM	recent	918	Yaethauma longiligulatum 918 925	18.79	18.79
529	Chironomidae	Chironominae	Chironomini	Nilothauma	japonicum	Nilothauma japonicum	997	NA	Thailand	Chiangmai	315	N	18.79	18.79	98.98	rec	ZSM	recent	997	Nilothauma japonicum 997 NA	18.79	18.79
530	Chironomidae	Chironominae	Chironomini	Nilothauma	japonicum	Nilothauma japonicum	1112	NA	Thailand	Chiangmai	315	N	18.79	18.79	98.98	rec	ZSM	recent	1112	Nilothauma japonicum 1112 NA	18.79	18.79
531	Chironomidae	Chironominae	Chironomini	Demicryptochironomus	banepae	Demicryptochironomus banepae	1427	NA	Thailand	Chiangmai	315	N	18.79	18.79	98.98	rec	ZSM	recent	1427	Demicryptochironomus banepae 1427 NA	18.79	18.79
532	Chironomidae	Chironominae	Chironomini	Dicrotendipes	nervosus	Dicrotendipes nervosus	1520	1580	Thailand	Chiang Mai	310	N	18.79	18.79	98.98	rec	ZSM	recent	1520	Dicrotendipes nervosus 1520 1580	18.79	18.79
533	Chironomidae	Tanypodinae	Pentaneurini	Conchapelopia	falcistylus	Conchapelopia falcistylus	1770	1950	Thailand	Chiang Mai	310	N	18.79	18.79	98.98	rec	ZSM	recent	1770	Conchapelopia falcistylus 1770 1950	18.79	18.79
534	Chironomidae	Tanypodinae	Pentaneurini	Conchapelopia	falcistylus	Conchapelopia falcistylus	1800	1940	Thailand	Chiang Mai	310	N	18.79	18.79	98.98	rec	ZSM	recent	1800	Conchapelopia falcistylus 1800 1940	18.79	18.79
535	Chironomidae	Chironominae		Nilothauma	japonicum	Nilothauma japonicum	1082.7	NA	Thailand	Chiang Mai	315	N	18.79	18.79	98.98662148	rec	ZSM	recent	1082.7	Nilothauma japonicum 1082.7 NA	18.79	18.79
536	Chironomidae	Chironominae		Paratendipes	tamafuscus	Paratendipes tamafuscus	1595.9	NA	Thailand	Chiang Mai	315	N	18.79	18.79	98.98662148	rec	ZSM	recent	1595.9	Paratendipes tamafuscus 1595.9 NA	18.79	18.79
537				Yaethauma	Yaethauma longiligulatum	Yaethauma longiligulatum ()	918	925	Thailand	Chiang Mai	340	N	18.795	18.795	98.98662148	rec	ZSM	recent	918	Yaethauma longiligulatum () 918 925	18.795	18.795
538	Chironomidae	Chironominae		Parachironomus	directus	Parachironomus directus	1475.2	NA	Mexiko	Xochicalco	1346	N	18.8	18.8	-99.29759212	rec	ZSM	recent	1475.2	Parachironomus directus 1475.2 NA	18.8	18.8
539	Chironomidae	Chironominae	Chironomini	Cladopelma	forcipis	Cladopelma forcipis	1630	1720	Mexico	Xochicalco	1184	N	18.8	18.8	-99.29	rec	ZSM	recent	1630	Cladopelma forcipis 1630 1720	18.8	18.8
540	Chironomidae	Chironominae	Tanytarsini	Rheotanytarsus		Rheotanytarsus verticillus	1020	NA	Thailand			N	18.8046016	18.8046016	98.92163804	rec	Kwatema Kyerematen, 1999	recent	1020	Rheotanytarsus verticillus 1020 NA	18.8046016	18.8046016
541	Chironomidae	Chironominae	Chironomini	Conochironomus		Conochironomus tobaterdecimus	2600	NA	Chang Mai Zoo, Thailand	Holotype		N	18.80557621	18.80557621	98.94605109	rec	http://doi.org/10.11646/zootaxa.4109.3.3	recent	2600	Conochironomus tobaterdecimus 2600 NA	18.80557621	18.80557621
542	Chironomidae	Chironominae		Rheotanytarsus		Rheotanytarsus minusculus	780	NA	Thailand			N	18.81	18.81	98.92067238	rec	Kwatema Kyerematen, 1999	recent	780	Rheotanytarsus minusculus 780 NA	18.81	18.81
543	Chironomidae	Chironominae	Tanytarsini	Rheotanytarsus		Rheotanytarsus beccus	1160	NA	Thailand			N	18.81	18.81	98.92067238	rec	Kwatema Kyerematen, 1999	recent	1160	Rheotanytarsus beccus 1160 NA	18.81	18.81
544	Chironomidae	Chironominae	Tanytarsini	Rheotanytarsus		Rheotanytarsus pallidus	1180	NA	Thailand			N	18.81	18.81	98.92067238	rec	Kwatema Kyerematen, 1999	recent	1180	Rheotanytarsus pallidus 1180 NA	18.81	18.81
545	Chironomidae	Chironominae	Tanytarsini	Rheotanytarsus		Rheotanytarsus falcipedius	1260	NA	Thailand			N	18.81	18.81	98.92067238	rec	Kwatema Kyerematen, 1999	recent	1260	Rheotanytarsus falcipedius 1260 NA	18.81	18.81
546	Chironomidae	Chironominae	Chironomini	Conochironomus		Conochironomus sawngthai	2400	NA	Thailand			N	18.81	18.81	98.94967929	rec	http://doi.org/10.11646/zootaxa.4109.3.3	recent	2400	Conochironomus sawngthai 2400 NA	18.81	18.81
547	Chironomidae	Chironominae	Chironomini	Conochironomus		Conochironomus nuengthai	2850	NA	Thailand			N	18.81	18.81	98.94967929	rec	http://doi.org/10.11646/zootaxa.4109.3.3	recent	2850	Conochironomus nuengthai 2850 NA	18.81	18.81
548	Chironomidae	Chironominae	Chironomini	Microchironomus	nigrovittatus	Microchironomus nigrovittatus	1216	NA	Mexico	Lago Catemaco	2190	N	18.97	18.97	-98.78	rec	ZSM	recent	1216	Microchironomus nigrovittatus 1216 NA	18.97	18.97
549	Chironomidae	Chironominae	Chironomini	Microchironomus	nigrovittatus	Microchironomus nigrovittatus	1271	NA	Mexico	Lago Catemaco	2190	N	18.97	18.97	-98.78	rec	ZSM	recent	1271	Microchironomus nigrovittatus 1271 NA	18.97	18.97
550	Chironomidae	Chironominae	Chironomini	Microchironomus	nigrovittatus	Microchironomus nigrovittatus	1300	NA	Mexico	Lago Catemaco	2190	N	18.97	18.97	-98.78	rec	ZSM	recent	1300	Microchironomus nigrovittatus 1300 NA	18.97	18.97
551	Chironomidae	Chironominae	Chironomini	Microchironomus	nigrovittatus	Microchironomus nigrovittatus	1301	NA	Mexico	Lago Catemaco	2190	N	18.97	18.97	-98.78	rec	ZSM	recent	1301	Microchironomus nigrovittatus 1301 NA	18.97	18.97
552	Chironomidae	Orthocladiinae		Bryophaenocladius		Bryophaenocladius_humerosus_	1900	NA	Mexico			N	19.05	19.05	-99.3191942	rec	Wang, Andersen et Saether, 2006	recent	1900	Bryophaenocladius_humerosus_ 1900 NA	19.05	19.05
553	Chironomidae	Orthocladiinae		Thienemanniella		Thienemanniella hainanensis	680	NA	China, Hainan		1499	N	19.07	19.07	110.28	rec	Thienemanniella Kieffer from East Asia, with a systematic review of the genus (Diptera: Chironomidae: Orthocladiinae) Fu, Saether and Wang, 2010	recent	680	Thienemanniella hainanensis 680 NA	19.07	19.07
554	Chironomidae	Orthocladiinae		Corynoneura		Corynoneura korema	460	NA	China, Hainan		350-1438	N	19.08	19.08	109.8	rec	Corynoneura Winnertz from East Asia, with a systematic review of the genus (Diptera: Chironomidae: Orthocladiinae) Fu, Saether and Wang 2009	recent	460	Corynoneura korema 460 NA	19.08	19.08
555	Chironomidae	Chironominae	Chironomini	Cladopelma	forcipis	Cladopelma forcipis	1580	NA	Mexico	Nevado de Toluca	4202	N	19.1	19.1	-99.75	rec	ZSM	recent	1580	Cladopelma forcipis 1580 NA	19.1	19.1
564	Chironomidae	Chironominae	Chironomini	Chironomus	calipterus	Chironomus calipterus	2310	2350	Philippines	Babuyan River	0	N	19.25	19.25	121.66	rec	ZSM	recent	2310	Chironomus calipterus 2310 2350	19.25	19.25
566	Chironomidae	Chironominae	Tanytarsini	Cladotanytarsus	conversus	Cladotanytarsus conversus	1460	1610	Thailand	Chiang Dao	395	N	19.36	19.36	98.96	rec	ZSM	recent	1460	Cladotanytarsus conversus 1460 1610	19.36	19.36
567	Chironomidae	Chironominae	Chironomini	Dicrotendipes	nervosus	Dicrotendipes nervosus	1910	2000	Thailand	Chiang Dao	395	N	19.36	19.36	98.96	rec	ZSM	recent	1910	Dicrotendipes nervosus 1910 2000	19.36	19.36
568	Chironomidae	Chironominae	Chironomini	Cryptotendipes	pseudotener	Cryptotendipes pseudotener	1310	NA	Mexico	Chante	908	N	19.71	19.71	-104.2	rec	ZSM	recent	1310	Cryptotendipes pseudotener 1310 NA	19.71	19.71
569	Chironomidae	Chironominae	Chironomini	Cryptotendipes	pseudotener	Cryptotendipes pseudotener	1556	NA	Mexico	Chante	908	N	19.71	19.71	-104.2	rec	ZSM	recent	1556	Cryptotendipes pseudotener 1556 NA	19.71	19.71
570	Chironomidae	Chironominae	Chironomini	Cryptotendipes	pseudotener	Cryptotendipes pseudotener	1787	NA	Mexico	Chante	908	N	19.71	19.71	-104.2	rec	ZSM	recent	1787	Cryptotendipes pseudotener 1787 NA	19.71	19.71
571	Chironomidae	Chironominae	Tanytarsini	Rheotanytarsus		Rheotanytarsus contrerasi	1020	NA	Mexico			N	19.89	19.89	-100.2371916	rec	Kwatema Kyerematen, 1999	recent	1020	Rheotanytarsus contrerasi 1020 NA	19.89	19.89
572	Chironomidae	Chironominae		Rheotanytarsus		Rheotanytarsus falcatus	750	NA	Thailand			N	19.89036967	19.89036967	99.30352126	rec	Kwatema Kyerematen, 1999	recent	750	Rheotanytarsus falcatus 750 NA	19.89036967	19.89036967
573	Chironomidae	Chironominae	Tanytarsini	Rheotanytarsus		Rheotanytarsus soelii	1180	NA	Thailand			N	19.89036967	19.89036967	99.30352126	rec	Kwatema Kyerematen, 1999	recent	1180	Rheotanytarsus soelii 1180 NA	19.89036967	19.89036967
574	Chironomidae	Chironominae	Tanytarsini	Rheotanytarsus		Rheotanytarsus sessilipersonatus	1270	NA	Thailand			N	19.89036967	19.89036967	99.30352126	rec	Kwatema Kyerematen, 1999	recent	1270	Rheotanytarsus sessilipersonatus 1270 NA	19.89036967	19.89036967
575	Chironomidae	Chironominae		Polypedilum		Polypedilum ovahimba	1500	NA	Namibia		1610	N	20.49	20.49	-103.374545	rec	doi:10.1111/aen.12090	recent	1500	Polypedilum ovahimba 1500 NA	20.49	20.49
576	Chironomidae	Chironominae		Paratendipes	thermophilus	Paratendipes thermophilus	1436.3	NA	Mexico	Guadalajara	1548	N	20.67	20.67	-103.374545	rec	ZSM	recent	1436.3	Paratendipes thermophilus 1436.3 NA	20.67	20.67
577	Chironomidae	Chironominae		Paratendipes	thermophilus	Paratendipes thermophilus	1442.4	NA	Mexico	Guadalajara	1548	N	20.67	20.67	-103.374545	rec	ZSM	recent	1442.4	Paratendipes thermophilus 1442.4 NA	20.67	20.67
578	Chironomidae	Chironominae		Paratendipes	thermophilus	Paratendipes thermophilus	1458.5	NA	Mexico	Guadalajara	1548	N	20.67	20.67	-103.374545	rec	ZSM	recent	1458.5	Paratendipes thermophilus 1458.5 NA	20.67	20.67
579	Chironomidae	Chironominae	Tanytarsini	Cladotanytarsus		Cladotanytarsus omanensis	1055	NA	Oman, Saudi Arabia			N	20.79385026	20.79385026	56.29022754	rec	New Species of Chironomidae (Diptera: Chironomidae) from Saudi Arabia and the adjacent Middle East Cranston, 1989	recent	1055	Cladotanytarsus omanensis 1055 NA	20.79385026	20.79385026
580	Chironomidae	Tanypodinae	Tanypodini	Tanypus		Tanypus neopunctipennis	2750	NA	Eastern USA			N	21.05679756	21.05679756	-73.40546471	rec	Roback, 1975	recent	2750	Tanypus neopunctipennis 2750 NA	21.05679756	21.05679756
581	Chironomidae	Chironominae	Tanytarsini	Tanytarsus		Tanytarsus nimar	1500	NA	Saudi Arabia		1500	N	21.23	21.23	45.26501305	rec	New Species of Chironomidae (Diptera: Chironomidae) from Saudi Arabia and the adjacent Middle East Cranston, 1989	recent	1500	Tanytarsus nimar 1500 NA	21.23	21.23
582				Stictochironomus	Stictochironomus maculipennis	Stictochironomus maculipennis (Meigen, 1818)	3320	3336	Morocco	3 km A�	1500	N	21.4	21.4	-9.511894617	rec	ZSM	recent	3320	Stictochironomus maculipennis (Meigen, 1818) 3320 3336	21.4	21.4
583	Chironomidae	Chironominae	Chironomini	Stictochironomus	maculipennis	Stictochironomus maculipennis	3320	3336	Morocco	A�	1500	N	21.4	21.4	-4.45	rec	ZSM	recent	3320	Stictochironomus maculipennis 3320 3336	21.4	21.4
584	Chironomidae	Chironominae	Chironomini	Cladopelma	fujiquartum	Cladopelma fujiquartum	1360	1420	China	Mengla Country	750	N	21.45	21.45	103.88	rec	ZSM	recent	1360	Cladopelma fujiquartum 1360 1420	21.45	21.45
586	Chironomidae	Orthocladiinae		Pseudosmittia		Pseudosmittia paraconjuncta	660	NA				N	21.59	21.59	-158.0352302	rec	Saether and Ferrington, 2174	recent	660	Pseudosmittia paraconjuncta 660 NA	21.59	21.59
587	Chironomidae	Chironominae	Tanytarsini	Cladotanytarsus	reductus	Cladotanytarsus reductus	1200	1320	Saudi Arabia	Tarfa	288	N	21.7	21.7	41.74	rec	ZSM	recent	1200	Cladotanytarsus reductus 1200 1320	21.7	21.7
589	Chironomidae	Orthocladiinae		Pseudosmittia		Pseudosmittia kauaiensis	930	NA				N	21.97	21.97	-159.3504011	rec	Saether and Ferrington, 2153	recent	930	Pseudosmittia kauaiensis 930 NA	21.97	21.97
590	Chironomidae	Chironominae		Polypedilum		Polypedilum buettikeri	1300	NA	Saudi Arabia		8-320	N	22.23	22.23	45.26501305	rec	New Species of Chironomidae (Diptera: Chironomidae) from Saudi Arabia and the adjacent Middle East Cranston, 1989	recent	1300	Polypedilum buettikeri 1300 NA	22.23	22.23
591	Chironomidae	Chironominae	Chironomini	Dicrotendipes	sudanicus	Dicrotendipes sudanicus	1580	1640	Saudi Arabia	Wadi Maraum	280	N	22.26	22.26	33.7	rec	ZSM	recent	1580	Dicrotendipes sudanicus 1580 1640	22.26	22.26
592	Chironomidae	Chironominae	Chironomini	Dicrotendipes	sudanicus	Dicrotendipes sudanicus	2000	1880	Saudi Arabia	Wadi Maraum	280	N	22.26	22.26	33.7	rec	ZSM	recent	2000	Dicrotendipes sudanicus 2000 1880	22.26	22.26
616	Chironomidae	Chironominae	Chironomini	Nilothauma		Nilothauma angustum	1000	NA	China			N	22.39	22.39	99.35	rec	https://doi.org/10.3897/zookeys.574.6129	recent	1000	Nilothauma angustum 1000 NA	22.39	22.39
617	Chironomidae	Tanypodinae	Pentaneurini	Conchapelopia	falcistylus	Conchapelopia falcistylus	1710	1900	India	South Calcutta	7	N	22.42	22.42	88.34	rec	ZSM	recent	1710	Conchapelopia falcistylus 1710 1900	22.42	22.42
618	Chironomidae	Tanypodinae	Pentaneurini	Conchapelopia	falcistylus	Conchapelopia falcistylus	1710	1880	India	South Calcutta	7	N	22.42	22.42	88.34	rec	ZSM	recent	1710	Conchapelopia falcistylus 1710 1880	22.42	22.42
619	Chironomidae	Chironominae	Tanytarsini	Tanytarsus		Tanytarsus tamaoctavus	1215	NA	China			N	22.51	22.51	113.01	rec	DOI 10.1163/1876312X-00002172	recent	1215	Tanytarsus tamaoctavus 1215 NA	22.51	22.51
620	Chironomidae	Chironominae	Tanytarsini	Cladotanytarsus	omanensis	Cladotanytarsus omanensis	1000	1080	Oman	Sur	6	N	22.56	22.56	59.52	rec	ZSM	recent	1000	Cladotanytarsus omanensis 1000 1080	22.56	22.56
621	Chironomidae	Chironominae	Chironomini	Dicrotendipes	freemani	Dicrotendipes freemani	1540	1630	Oman	Sur	6	N	22.56	22.56	59.52	rec	ZSM	recent	1540	Dicrotendipes freemani 1540 1630	22.56	22.56
622	Chironomidae	Chironominae	Chironomini	Dicrotendipes	pelochloris	Dicrotendipes pelochloris	1620	1700	India	Naihati	15	N	22.89	22.89	88.42	rec	ZSM	recent	1620	Dicrotendipes pelochloris 1620 1700	22.89	22.89
623	Chironomidae	Chironominae	Chironomini	Conochironomus		\Endochironomus\" effusus"	1900	NA	India, West Bengal			N	23.12519325	23.12519325	86.42681695	rec	http://doi.org/10.11646/zootaxa.4109.3.3	recent	1900	\Endochironomus\" effusus 1900 NA"	23.12519325	23.12519325
624	Chironomidae	Chironominae	Chironomini	Dicrotendipes	nervosus	Dicrotendipes nervosus	1480	1550	China	Guangdong	3	N	23.13	23.13	113.19	rec	ZSM	recent	1480	Dicrotendipes nervosus 1480 1550	23.13	23.13
625	Chironomidae	Chironominae	Chironomini	Dicrotendipes	quatuordecimpunctatus	Dicrotendipes quatuordecimpunctatus	1710	1790	China	Guangdong	3	N	23.13	23.13	113.19	rec	ZSM	recent	1710	Dicrotendipes quatuordecimpunctatus 1710 1790	23.13	23.13
626	Chironomidae	Chironominae	Chironomini	Nilodosis		Nilodosis austrosinensis	1730	NA	China. Guangdong			N	23.13	23.13	113.7747959	rec	https://doi.org/10.11646/zootaxa.4353.2.5	recent	1730	Nilodosis austrosinensis 1730 NA	23.13	23.13
627	Chironomidae	Chironominae	Chironomini	Dicrotendipes	septemmaculatus	Dicrotendipes septemmaculatus	1500	1620	India	Burdwan	30	N	23.23	23.23	87.88	rec	ZSM	recent	1500	Dicrotendipes septemmaculatus 1500 1620	23.23	23.23
628	Chironomidae	Chironominae	Chironomini	Chironomus	stratipennis	Chironomus stratipennis	2660	2690	India	Burdwan	30	N	23.23	23.23	87.88	rec	ZSM	recent	2660	Chironomus stratipennis 2660 2690	23.23	23.23
629	Chironomidae	Chironominae	Chironomini	Chironomus	stratipennis	Chironomus stratipennis	2070	2080	India	Burdwan	30	N	23.23	23.23	87.97	rec	ZSM	recent	2070	Chironomus stratipennis 2070 2080	23.23	23.23
631	Chironomidae	Chironominae	Chironomini	Kiefferulus		Kiefferulus barbatitarsis	2310	NA	India			N	23.23834451	23.23834451	87.85226833	rec	Chaudhuri and Gosh, 1986	recent	2310	Kiefferulus barbatitarsis 2310 NA	23.23834451	23.23834451
632	Chironomidae	Chironominae	Chironomini	Kiefferulus		Kiefferulus calligaster	2310	NA	India			N	23.23834451	23.23834451	87.85226833	rec	Chaudhuri and Gosh, 1986	recent	2310	Kiefferulus calligaster 2310 NA	23.23834451	23.23834451
633	Chironomidae	Chironominae	Chironomini	Chironomus	stratipennis	Chironomus stratipennis	2320	2470	India	Purulia	240	N	23.34	23.34	89.59	rec	ZSM	recent	2320	Chironomus stratipennis 2320 2470	23.34	23.34
634	Chironomidae	Chironominae	Chironomini	Xiaomyia		Xiaomyia aequipedes	1305	NA	oriental			N	23.55	23.55	111.6770644	rec	Saether and Wang, 1993	recent	1305	Xiaomyia aequipedes 1305 NA	23.55	23.55
635	Chironomidae	Chironominae		Shangomyia		Shangomyia impectinata	2430	NA	oriental			N	23.55	23.55	111.6770644	rec	Saether and Wang, 1993	recent	2430	Shangomyia impectinata 2430 NA	23.55	23.55
636	Chironomidae	Orthocladiinae		Paraphaenocladius		Paraphaenocladius impensus contractus	1180	NA	PA		4000-5500	N	23.59	23.59	111.611087	rec	Saether1995	recent	1180	Paraphaenocladius impensus contractus 1180 NA	23.59	23.59
637	Chironomidae	Tanypodinae		Parmerina		Parmerina quininficia	1450	NA	India			N	23.61	23.61	87.10560861	rec	Chaudhuri and Debnas, 1985	recent	1450	Parmerina quininficia 1450 NA	23.61	23.61
638	Chironomidae	Tanypodinae		Parmerina		Parmerina inficia	1540	NA	India			N	23.61	23.61	87.10560861	rec	Chaudhuri and Debnas, 1985	recent	1540	Parmerina inficia 1540 NA	23.61	23.61
639	Chironomidae	Orthocladiinae	Orthocladiinae	Heterotrissocladius		Heterotrissocladius_quartus	1450	NA	Oriental			N	23.93501093	23.93501093	110.2630938	rec	Kong and Wang, 2011	recent	1450	Heterotrissocladius_quartus 1450 NA	23.93501093	23.93501093
640	Chironomidae	Chironominae	Chironomini	Dicrotendipes	peringueyanus	Dicrotendipes peringueyanus	2280	2380	Algeria	Sahara	727	N	23.96	23.96	4.35	rec	ZSM	recent	2280	Dicrotendipes peringueyanus 2280 2380	23.96	23.96
641	Chironomidae	Chironominae	Chironomini	Dicrotendipes	peringueyanus	Dicrotendipes peringueyanus	2420	NA	Algeria	Sahara	727	N	23.96	23.96	4.35	rec	ZSM	recent	2420	Dicrotendipes peringueyanus 2420 NA	23.96	23.96
642	Chironomidae	Chironominae		Paratanytarsus	tenuis	Paratanytarsus tenuis	2675.4	NA	Nord-Afrika	Sahara	732	N	24.21	24.21	11.23372805	rec	ZSM	recent	2675.4	Paratanytarsus tenuis 2675.4 NA	24.21	24.21
643	Chironomidae	Chironominae	Chironomini	Hanochironomus	tumerestylus	Hanochironomus tumerestylus	1344	NA	Japan	Ishigaki	68	N	24.36	24.36	124.16	rec	ZSM	recent	1344	Hanochironomus tumerestylus 1344 NA	24.36	24.36
644	Chironomidae	Chironominae	Chironomini	Hanochironomus	tumerestylus	Hanochironomus tumerestylus	1643	NA	Japan	Ishigaki	68	N	24.36	24.36	124.16	rec	ZSM	recent	1643	Hanochironomus tumerestylus 1643 NA	24.36	24.36
645	Chironomidae	Chironominae	Tanytarsini	Rheotanytarsus	ringel	Rheotanytarsus ringel	1245	NA	Saudi Arabia	Medina	606	N	24.47	24.47	39.58	rec	ZSM	recent	1245	Rheotanytarsus ringel 1245 NA	24.47	24.47
646	Chironomidae	Chironominae	Tanytarsini	Tanytarsus	balteatus	Tanytarsus balteatus	1288	NA	India	Udaipur	598	N	24.58	24.58	73.69	rec	ZSM	recent	1288	Tanytarsus balteatus 1288 NA	24.58	24.58
647	Chironomidae	Chironominae	Chironomini	Dicrotendipes	sudanicus	Dicrotendipes sudanicus	1650	1770	India	Udaipur	580	N	24.59	24.59	73.68	rec	ZSM	recent	1650	Dicrotendipes sudanicus 1650 1770	24.59	24.59
648	Chironomidae	Chironominae	Chironomini	Dicrotendipes	sudanicus	Dicrotendipes sudanicus	1700	1810	India	Udaipur	580	N	24.59	24.59	73.68	rec	ZSM	recent	1700	Dicrotendipes sudanicus 1700 1810	24.59	24.59
649	Chironomidae	Chironominae	Chironomini	Dicrotendipes	septemmaculatus	Dicrotendipes septemmaculatus	1710	1800	India	Udaipur	580	N	24.59	24.59	73.68	rec	ZSM	recent	1710	Dicrotendipes septemmaculatus 1710 1800	24.59	24.59
650	Chironomidae	Chironominae	Chironomini	Dicrotendipes	kribiicola	Dicrotendipes kribiicola	1860	1930	India	Udaipur	580	N	24.59	24.59	73.68	rec	ZSM	recent	1860	Dicrotendipes kribiicola 1860 1930	24.59	24.59
651	Chironomidae	Chironominae	Chironomini	Dicrotendipes	kribiicola	Dicrotendipes kribiicola	2240	NA	India	Udaipur	580	N	24.59	24.59	73.68	rec	ZSM	recent	2240	Dicrotendipes kribiicola 2240 NA	24.59	24.59
652	Chironomidae	Chironominae	Chironomini	Chironomus	calipterus	Chironomus calipterus	2440	NA	India	Udaipur	580	N	24.59	24.59	73.68	rec	ZSM	recent	2440	Chironomus calipterus 2440 NA	24.59	24.59
653	Chironomidae	Chironominae	Chironomini	Chernovskiia	orbicus	Chernovskiia orbicus	1836	1901.1	Taiwan	Taoyuan	215	N	24.85	24.85	121.25	rec	ZSM	recent	1836	Chernovskiia orbicus 1836 1901.1	24.85	24.85
654	Chironomidae	Chironominae	Chironomini	Cladopelma	fujiquartum	Cladopelma fujiquartum	1330	1420	Taiwan	Taoyuan	34	N	24.99	24.99	121.3	rec	ZSM	recent	1330	Cladopelma fujiquartum 1330 1420	24.99	24.99
656	Chironomidae	Chironominae	Chironomini	Dicrotendipes	pelochloris	Dicrotendipes pelochloris	1830	1900	Taiwan	Taoyuan	108	N	24.99	24.99	121.3	rec	ZSM	recent	1830	Dicrotendipes pelochloris 1830 1900	24.99	24.99
657	Chironomidae	Chironominae	Tanytarsini	Tanytarsus	formosanus	Tanytarsus formosanus	1371	NA	China	Taoyuan	49	N	25.00245431	25.00245431	121.2164736	rec	ZSM	recent	1371	Tanytarsus formosanus 1371 NA	25.00245431	25.00245431
658	Chironomidae	Chironominae	Tanytarsini	Tanytarsus	formosanus	Tanytarsus formosanus	1399	1397.7	China	Taoyuan	49	N	25.00245431	25.00245431	121.2164736	rec	ZSM	recent	1399	Tanytarsus formosanus 1399 1397.7	25.00245431	25.00245431
659	Chironomidae	Chironominae		Polypedilum		Polypedilum bifurcatum	1200	NA	Arabian Peninsula, Kenya		310-1160	N	25.22	25.22	42.95704499	rec	New Species of Chironomidae (Diptera: Chironomidae) from Saudi Arabia and the adjacent Middle East Cranston, 1989	recent	1200	Polypedilum bifurcatum 1200 NA	25.22	25.22
660	Chironomidae	Podonominae		Boreochlus		Boreochlus malaisei	1300	NA	Myanmarr		2000	N	25.24	25.24	98.09	rec	Brundin, 1966	recent	1300	Boreochlus malaisei 1300 NA	25.24	25.24
661	Chironomidae	Podonominae		Boreochlus		Boreochlus burmanicus	1800	NA	Myanmarr		2000	N	25.24	25.24	98.09	rec	Brundin, 1966	recent	1800	Boreochlus burmanicus 1800 NA	25.24	25.24
662	Chironomidae	Orthocladiinae		Pseudorthocladius		Pseudorthocladius (Pseudorthocladius) cylindratus	1150	NA	China			N	25.24	25.24	113.18	rec	https://doi.org/10.3897/zookeys.387.5808	recent	1150	Pseudorthocladius (Pseudorthocladius) cylindratus 1150 NA	25.24	25.24
663	Chironomidae	Chironominae	Tanytarsini	Rheotanytarsus		Rheotanytarsus nuamae	1220	NA	Mexico			N	25.28	25.28	-100.0207439	rec	Kwatema Kyerematen, 1999	recent	1220	Rheotanytarsus nuamae 1220 NA	25.28	25.28
664	Chironomidae	Chironominae	Chironomini	Nilothauma		Nilothauma bilobatum	1400	NA	China			N	25.31	25.31	110.13	rec	https://doi.org/10.3897/zookeys.574.6131	recent	1400	Nilothauma bilobatum 1400 NA	25.31	25.31
665	Chironomidae	Orthocladiinae		Pseudorthocladius		Pseudorthocladius (Pseudorthocladius) binarius	890	NA	China			N	25.4	25.4	118.11	rec	https://doi.org/10.3897/zookeys.387.5809	recent	890	Pseudorthocladius (Pseudorthocladius) binarius 890 NA	25.4	25.4
666	Chironomidae	Chironominae	Tanytarsini	Rheotanytarsus		Rheotanytarsus kusii	1150	NA	Mexico			N	25.41	25.41	-100.021346	rec	Kwatema Kyerematen, 1999	recent	1150	Rheotanytarsus kusii 1150 NA	25.41	25.41
667	Chironomidae	Orthocladiinae		Corynoneura		Corynoneura scutellata	1030	NA	Holarctic, Australia, Chile		Feb-00	N	25.43	25.43	116.45	rec	Corynoneura Winnertz from East Asia, with a systematic review of the genus (Diptera: Chironomidae: Orthocladiinae) Fu, Saether and Wang 2009	recent	1030	Corynoneura scutellata 1030 NA	25.43	25.43
668	Chironomidae	Chironominae	Tanytarsini	Rheotanytarsus		Rheotanytarsus tamaquartus	1210	NA	China			N	25.59	25.59	111.7654572	rec	Kwatema Kyerematen, 1999	recent	1210	Rheotanytarsus tamaquartus 1210 NA	25.59	25.59
669	Chironomidae	Chironominae	Chironomini	Cryptochironomus	subovatus	Cryptochironomus subovatus	1950	2040	Egypt	Luxor	76	N	25.68	25.68	32.68	rec	ZSM	recent	1950	Cryptochironomus subovatus 1950 2040	25.68	25.68
670	Chironomidae	Chironominae	Chironomini	Cryptochironomus	lindneri	Cryptochironomus lindneri	2740	2850	Egypt	Luxor	76	N	25.68	25.68	32.68	rec	ZSM	recent	2740	Cryptochironomus lindneri 2740 2850	25.68	25.68
671	Chironomidae	Tanypodinae	Tanypodini	Tanypus		Tanypus punctipennis	2400	NA	USA,FL			N	25.84	25.84	-80.19419519	rec	Roback, 1975	recent	2400	Tanypus punctipennis 2400 NA	25.84	25.84
672	Chironomidae	Chironominae	Tanytarsini	Cladotanytarsus	pseudomancus	Cladotanytarsus pseudomancus	1200	1290	Saudi Arabia	Gasim	700	N	26.08	26.08	46.1	rec	ZSM	recent	1200	Cladotanytarsus pseudomancus 1200 1290	26.08	26.08
674	Chironomidae	Chironominae	Chironomini	Stictochironomus	caffrarius	Stictochironomus caffrarius	1958	1967	Egypt	Qena	76	N	26.15	26.15	32.72	rec	ZSM	recent	1958	Stictochironomus caffrarius 1958 1967	26.15	26.15
675				Stictochironomus	Stictochironomus caffrarius	Stictochironomus caffrarius (Kieffer, 1921)	1958	1967	Qena, Egypt	N31/b	76	N	26.154	26.154	32.71684382	rec	ZSM	recent	1958	Stictochironomus caffrarius (Kieffer, 1921) 1958 1967	26.154	26.154
676	Chironomidae	Chironominae	Chironomini	Cryptochironomus	neonilicola	Cryptochironomus neonilicola	1880	1960	Egypt	Qena	75	N	26.16	26.16	32.71	rec	ZSM	recent	1880	Cryptochironomus neonilicola 1880 1960	26.16	26.16
677	Chironomidae	Chironominae	Chironomini	Cryptochironomus	diceras	Cryptochironomus diceras	2110	2170	Egypt	Qena	75	N	26.16	26.16	32.71	rec	ZSM	recent	2110	Cryptochironomus diceras 2110 2170	26.16	26.16
678	Chironomidae	Tanypodinae	Coelotanypodinid	Coelotanypus		Coelotanypus atus	2100	NA	Eastern USA			N	26.17	26.17	-97.69264909	rec	Roback, 1975	recent	2100	Coelotanypus atus 2100 NA	26.17	26.17
679	Chironomidae	Chironominae	Tanytarsini	Rheotanytarsus		Rheotanytarsus aestuarius	1350	NA	India		609	N	26.25	26.25	91.5	rec	Kwatema Kyerematen, 1999	recent	1350	Rheotanytarsus aestuarius 1350 NA	26.25	26.25
680	Chironomidae	Chironominae		Apedilum		Apedilum elachistus	1380	NA	USA, FL/GA			N	26.25942074	26.25942074	-80.37342222	rec	A reconsideration of the genus Apedilum Townes, 1945 (Diptera:Chironomidae) Epler, 1988	recent	1380	Apedilum elachistus 1380 NA	26.25942074	26.25942074
681	Chironomidae	Orthocladiinae	Orthocladiinae	Rheocricotopus		Rheocricotopus (Psilocricotopus) serratus	1690	NA	China			N	26.26	26.26	99.98	rec	https://doi.org/10.3897/zookeys.388.6316	recent	1690	Rheocricotopus (Psilocricotopus) serratus 1690 NA	26.26	26.26
682	Chironomidae	Chironominae	Tanytarsini	Tanytarsus	mcmillani	Tanytarsus mcmillani	1610	NA	Saudi Arabia	Medina	1000	N	26.41	26.41	37.15	rec	ZSM	recent	1610	Tanytarsus mcmillani 1610 NA	26.41	26.41
687	Chironomidae	Chironominae	Tanytarsini	Neozavrelia		Neozavrelia saudiarabica	1450	NA	Near East, Arabian Peninsula			N	26.59	26.59	41.52993654	rec	New Species of Chironomidae (Diptera: Chironomidae) from Saudi Arabia and the adjacent Middle East Cranston, 1989	recent	1450	Neozavrelia saudiarabica 1450 NA	26.59	26.59
688	Chironomidae	Chironominae	Chironomini	Cladopelma	boydi	Cladopelma boydi	1160	1210	USA	Palm Beach	2	N	26.71	26.71	-80.44	rec	ZSM	recent	1160	Cladopelma boydi 1160 1210	26.71	26.71
689	Chironomidae	Chironominae		Paratendipes	nublipennis	Paratendipes nublipennis	1127.6	NA	Saudi Arabien	Adnan	1032	N	26.76	26.76	40.28320529	rec	ZSM	recent	1127.6	Paratendipes nublipennis 1127.6 NA	26.76	26.76
690	Chironomidae	Orthocladiinae		Paraphaenocladius		Paraphaenocladius_proprius	1340	NA	Oriental			N	27	27	88.24458041	rec	Saether1995	recent	1340	Paraphaenocladius_proprius 1340 NA	27	27
691	Chironomidae	Orthocladiinae		Paraphaenocladius		Paraphaenocladius_impensus_albusulatus	1410	NA	Oriental			N	27.03	27.03	88.24458041	rec	Saether1995	recent	1410	Paraphaenocladius_impensus_albusulatus 1410 NA	27.03	27.03
692	Chironomidae	Chironominae		Paracladopelma	demissum	Paracladopelma demissum	1429.9	1416.6	Indien	Darjeeling	2059	N	27.03	27.03	88.26089022	rec	ZSM	recent	1429.9	Paracladopelma demissum 1429.9 1416.6	27.03	27.03
693	Chironomidae	Chironominae	Chironomini	Stictochironomus	pictulus	Stictochironomus pictulus	3113	3141	China	Peking	500	N	27.06	27.06	107.37	rec	ZSM	recent	3113	Stictochironomus pictulus 3113 3141	27.06	27.06
694	Chironomidae	Orthocladiinae		Pseudorthocladius		Pseudorthocladius (Pseudorthocladius) paucus	845	NA	China			N	27.15	27.15	112.51	rec	https://doi.org/10.3897/zookeys.387.5811	recent	845	Pseudorthocladius (Pseudorthocladius) paucus 845 NA	27.15	27.15
695	Chironomidae	Chironominae	Tanytarsini	Cladotanytarsus	conversus	Cladotanytarsus conversus	1490	1490	India	Rangeet River	2042	N	27.17	27.17	88.34	rec	ZSM	recent	1490	Cladotanytarsus conversus 1490 1490	27.17	27.17
696	Chironomidae	Chironominae	Chironomini	Cryptochironomus	neonilicola	Cryptochironomus neonilicola	1920	1990	Egypt	Asyut	70	N	27.18	27.18	31.18	rec	ZSM	recent	1920	Cryptochironomus neonilicola 1920 1990	27.18	27.18
697	Chironomidae	Chironominae	Chironomini	Cryptochironomus	neonilicola	Cryptochironomus neonilicola	2050	2110	Egypt	Asyut	70	N	27.18	27.18	31.18	rec	ZSM	recent	2050	Cryptochironomus neonilicola 2050 2110	27.18	27.18
698	Chironomidae	Tanypodinae	Coelotanypodinid	Clinotanypus		Clinotanypus planus	3200	NA	USA, FL			N	27.23	27.23	-82.28776351	rec	Roback, 1975	recent	3200	Clinotanypus planus 3200 NA	27.23	27.23
699	Chironomidae	Orthocladiinae		Thienemanniella		Thienemanniella absens	815	NA	China Zhejiang, Shannxi		1611-2896	N	27.3	27.3	119.46	rec	Thienemanniella Kieffer from East Asia, with a systematic review of the genus (Diptera: Chironomidae: Orthocladiinae) Fu, Saether and Wang, 2010	recent	815	Thienemanniella absens 815 NA	27.3	27.3
700	Chironomidae	Diamesinae		Diamesa		Diamesa amanoi	3550	NA	Nepal		5050	N	27.31	27.31	86.54	rec	Diamesa amanoi sp.?., a new species from Diamesinae (Diptera: Chironomidae) from Nepal, with notes on taxonomy and distribution of some Diamesa Meigen Makarchenko and KoBayashi, 1997	recent	3550	Diamesa amanoi 3550 NA	27.31	27.31
701	Chironomidae	Orthocladiinae		Pseudorthocladius		Pseudorthocladius (Pseudorthocladius) ovatus	1470	NA	China			N	27.33	27.33	119.39	rec	https://doi.org/10.3897/zookeys.387.5812	recent	1470	Pseudorthocladius (Pseudorthocladius) ovatus 1470 NA	27.33	27.33
702	Chironomidae	Chironominae	Chironomini	Nilothauma		Nilothauma acre	1810	NA	China			N	27.43	27.43	117.8291825	rec	Adam & Saether, 2000	recent	1810	Nilothauma acre 1810 NA	27.43	27.43
703	Chironomidae	Orthocladiinae		Pseudorthocladius		Pseudorthocladius (Pseudorthocladius) digitus	1550	NA	China			N	27.45	27.45	118.03	rec	https://doi.org/10.3897/zookeys.387.5810	recent	1550	Pseudorthocladius (Pseudorthocladius) digitus 1550 NA	27.45	27.45
704	Chironomidae	Tanypodinae	Coelotanypodinid	Clinotanypus		Clinotanypus wirthi	2850	NA	USA, FL			N	27.47	27.47	-81.46262228	rec	Roback, 1975	recent	2850	Clinotanypus wirthi 2850 NA	27.47	27.47
705	Chironomidae	Tanypodinae	Coelotanypodinid	Coelotanypus		Coelotanypus scapularis	1800	NA	USA, FL			N	27.47	27.47	-81.43619119	rec	Roback, 1975	recent	1800	Coelotanypus scapularis 1800 NA	27.47	27.47
706	Chironomidae	Tanypodinae	Tanypodini	Tanypus		Tanypus telus	2100	NA	USA,Fl			N	27.47	27.47	-81.35386177	rec	Roback, 1975	recent	2100	Tanypus telus 2100 NA	27.47	27.47
707	Chironomidae	Orthocladiinae		Thienemanniella		Thienemanniella wuyiensis	860	NA	China, Jiangxi		1800	N	27.47	27.47	118.1	rec	Thienemanniella Kieffer from East Asia, with a systematic review of the genus (Diptera: Chironomidae: Orthocladiinae) Fu, Saether and Wang, 2010	recent	860	Thienemanniella wuyiensis 860 NA	27.47	27.47
708	Chironomidae	Diamesinae		Boreoheptagyia		Boreoheptagyia similis	1720	NA	Palaearctic		>1000	N	27.48648897	27.48648897	89.89604327	rec	Zootaxa 1817: 1�	recent	1720	Boreoheptagyia similis 1720 NA	27.48648897	27.48648897
709	Chironomidae	Chironominae	Chironomini	Stenochironomus	gibbus	Stenochironomus gibbus	2090	2197	Nepal	Katmandu	1524	N	27.6	27.6	85.36	rec	ZSM	recent	2090	Stenochironomus gibbus 2090 2197	27.6	27.6
710				Stenochironomus	Stenochironomus gibbus	Stenochironomus gibbus(Fabricius, 1794)	2090	2197	Katmandu, Nepal	Godavari, 5000 ft	1524	N	27.601	27.601	85.37604021	rec	ZSM	recent	2090	Stenochironomus gibbus(Fabricius, 1794) 2090 2197	27.601	27.601
711	Chironomidae	Chironominae	Chironomini	Harnischia	angularis	Harnischia angularis	1481	NA	China	Hunan	208	N	27.66	27.66	111.74	rec	ZSM	recent	1481	Harnischia angularis 1481 NA	27.66	27.66
712	Chironomidae	Chironominae	Tanytarsini	Tanytarsus		Tanytarsus tongmuensis	1680	NA	China		800	N	27.75	27.75	117.67	rec	DOI 10.1163/1876312X-00002172	recent	1680	Tanytarsus tongmuensis 1680 NA	27.75	27.75
713	Chironomidae	Chironominae	Tanytarsini	Tanytarsus		Tanytarsus wangi	1035	NA	China		1564	N	27.76	27.76	119.194	rec	DOI 10.1163/1876312X-00002172	recent	1035	Tanytarsus wangi 1035 NA	27.76	27.76
714	Chironomidae	Orthocladiinae	Orthocladiinae	Heterotrissocladius		Heterotrissocladius_reductus	1480	NA	Oriental			N	27.81112393	27.81112393	117.7241514	rec	Kong and Wang, 2011	recent	1480	Heterotrissocladius_reductus 1480 NA	27.81112393	27.81112393
715	Chironomidae	Orthocladiinae		Orthocladius		Orthocladius excavatus	1590	NA	China, Guizhou			N	27.91	27.91	108.6906211	rec	A review of the subgenera Euorthocladius and Orthocladius s. str. from China (Diptera: Chironomidae)	recent	1590	Orthocladius excavatus 1590 NA	27.91	27.91
716	Chironomidae	Chironominae	Chironomini	Dicrotendipes	modestus	Dicrotendipes modestus	1850	1910	USA	Turkey Creek	30	N	27.97	27.97	-86.51	rec	ZSM	recent	1850	Dicrotendipes modestus 1850 1910	27.97	27.97
717	Chironomidae	Chironominae	Chironomini	Dicrotendipes	modestus	Dicrotendipes modestus	2300	2370	USA	Turkey Creek	30	N	27.97	27.97	-86.51	rec	ZSM	recent	2300	Dicrotendipes modestus 2300 2370	27.97	27.97
718	Chironomidae	Chironominae	Chironomini	Goeldichironomus	carus	Goeldichironomus carus	2700	2760	USA	Winter Haven	40	N	28.03	28.03	-81.73	rec	ZSM	recent	2700	Goeldichironomus carus 2700 2760	28.03	28.03
719	Chironomidae	Chironominae	Chironomini	Goeldichironomus	carus	Goeldichironomus carus	2730	2800	USA	Winter Haven	40	N	28.03	28.03	-81.73	rec	ZSM	recent	2730	Goeldichironomus carus 2730 2800	28.03	28.03
720	Chironomidae	Chironominae	Chironomini	Chironomus	calipterus	Chironomus calipterus	2430	2520	China	Hunan	150	N	28.06	28.06	111.74	rec	ZSM	recent	2430	Chironomus calipterus 2430 2520	28.06	28.06
721	Chironomidae	Diamesinae		Diamesa		Diamesa aculeata	3170	NA	China, Tibet		5000	N	28.19686106	28.19686106	86.82762646	rec	New species of Diamesa (Diptera: Chironomidae) from Tibet: conspecific males and females associated with mitochondrial DNA Willassen, 2005	recent	3170	Diamesa aculeata 3170 NA	28.19686106	28.19686106
722	Chironomidae	Diamesinae		Diamesa		Diamesa solhoyi	3980	NA	China, Tibet		5000	N	28.19686106	28.19686106	86.82762646	rec	New species of Diamesa (Diptera: Chironomidae) from Tibet: conspecific males and females associated with mitochondrial DNA Willassen, 2005	recent	3980	Diamesa solhoyi 3980 NA	28.19686106	28.19686106
723	Chironomidae	Orthocladiinae		Corynoneura		Corynoneura prominens	570	NA	China, Jiangxi, Hunan		400-1200	N	28.2	28.2	118.1	rec	Corynoneura Winnertz from East Asia, with a systematic review of the genus (Diptera: Chironomidae: Orthocladiinae) Fu, Saether and Wang 2009	recent	570	Corynoneura prominens 570 NA	28.2	28.2
724	Chironomidae	Tanypodinae		Procladius		Procladius curtus	1900	NA	USA, FL			N	28.21	28.21	-82.7263513	rec	Roback, 1975.	recent	1900	Procladius curtus 1900 NA	28.21	28.21
725	Chironomidae	Diamesinae		Boreoheptagyia		Boreoheptagyia nepalensis	2490	NA	Oriental, Himalaya		4175	N	28.22295771	28.22295771	85.68544995	rec	Zootaxa 1817: 1�	recent	2490	Boreoheptagyia nepalensis 2490 NA	28.22295771	28.22295771
726	Chironomidae	Chironominae	Chironomini	Cladopelma	boydi	Cladopelma boydi	1550	1640	USA	Brevard County	25	N	28.24	28.24	-80.72	rec	ZSM	recent	1550	Cladopelma boydi 1550 1640	28.24	28.24
728	Chironomidae	Orthocladiinae		Bryophaenocladius		Bryophaenocladius parictericus	2220	NA	China			N	28.42	28.42	120.36	rec	https://doi.org/10.3897/zookeys.208.3378	recent	2220	Bryophaenocladius parictericus 2220 NA	28.42	28.42
729	Chironomidae	Diamesinae		Boreoheptagyia		Boreoheptagyia tibetica	2165	NA	Palaearctic		1700	N	28.50015116	28.50015116	97.01687758	rec	Zootaxa 1817: 1�	recent	2165	Boreoheptagyia tibetica 2165 NA	28.50015116	28.50015116
730	Chironomidae	Chironominae	Chironomini	Parachironomus	chaetoalus	Parachironomus chaetoalus	1801	NA	USA	Orlando (FL)	31	N	28.54	28.54	-81.37	rec	ZSM	recent	1801	Parachironomus chaetoalus 1801 NA	28.54	28.54
731	Chironomidae	Chironominae		Parachironomus	chaetoala	Parachironomus chaetoala	1773.3	NA	USA	Orlando	31	N	28.54	28.54	-81.3639626	rec	ZSM	recent	1773.3	Parachironomus chaetoala 1773.3 NA	28.54	28.54
732	Chironomidae	Diamesinae		Boreoheptagyia		Boreoheptagyia rotunda	2485	NA	Oriental, Himalaya		>1000	N	28.58254837	28.58254837	84.68316257	rec	Zootaxa 1817: 1�	recent	2485	Boreoheptagyia rotunda 2485 NA	28.58254837	28.58254837
734	Chironomidae	Chironominae	Chironomini	Stictochironomus	multianolatus	Stictochironomus multianolatus	2445	2419	Algeria	Algier	500	N	28.61	28.61	-2.59	rec	ZSM	recent	2445	Stictochironomus multianolatus 2445 2419	28.61	28.61
735				Stictochironomus	Stictochironomus multianolatus	Stictochironomus multianolatus ()	2445	2419	Algeria		500	N	28.618	28.618	1.320704137	rec	ZSM	recent	2445	Stictochironomus multianolatus () 2445 2419	28.618	28.618
736	Chironomidae	Orthocladiinae	Orthocladiinae	Limnophyes		Limnophyes palmensis	1450	NA	Canary Islands, La Palma, Teneriffa			N	28.7002746	28.7002746	-17.85703852	rec	The Canary Islands Chironomidae described by T. Becker and by Santos Abreu (Diptera, Chironomidae) Cranston and Armitage, 1988	recent	1450	Limnophyes palmensis 1450 NA	28.7002746	28.7002746
737	Chironomidae	Orthocladiinae		Bryophaenocladius		Bryophaenocladius filipes	1800	NA	Canary Islands, La Palma			N	28.7002746	28.7002746	-17.85703852	rec	The Canary Islands Chironomidae described by T. Becker and by Santos Abreu (Diptera, Chironomidae) Cranston and Armitage, 1988	recent	1800	Bryophaenocladius filipes 1800 NA	28.7002746	28.7002746
738	Chironomidae	Chironominae	Chironomini	Dicrotendipes		Dicrotendipes lobus	1660	NA	USA, FL			N	28.82	28.82	-82.6639553	rec	Epler, 1987.	recent	1660	Dicrotendipes lobus 1660 NA	28.82	28.82
740	Chironomidae	Chironominae	Chironomini	Dicrotendipes	peringueyanus	Dicrotendipes peringueyanus	1900	1990	Algeria	Oasis Oued-Melia	483	N	28.92	28.92	3.03	rec	ZSM	recent	1900	Dicrotendipes peringueyanus 1900 1990	28.92	28.92
741	Chironomidae	Orthocladiinae	Orthocladiinae	Rheocricotopus		Rheocricotopus (Psilocricotopus) rotundus sp. n.	1030	NA	China			N	28.98	28.98	120.52	rec	https://doi.org/10.3897/zookeys.388.6317	recent	1030	Rheocricotopus (Psilocricotopus) rotundus sp. n. 1030 NA	28.98	28.98
742	Chironomidae	Tanypodinae	Pseudochironomini	Manoa	xianjuensis	Manoa xianjuensis	1373	NA	China	Zhejiang	329	N	29	29	119.99	rec	ZSM	recent	1373	Manoa xianjuensis 1373 NA	29	29
743	Chironomidae	Chironominae	Pseudochironomini	Manoa	xianjuensis	Manoa xianjuensis	1401	NA	China	Zhejiang	329	N	29	29	119.99	rec	ZSM	recent	1401	Manoa xianjuensis 1401 NA	29	29
744	Chironomidae	Chironominae	Pseudochironomini	Manoa	xianjuensis	Manoa xianjuensis	1471	NA	China	Zhejiang	329	N	29	29	119.99	rec	ZSM	recent	1471	Manoa xianjuensis 1471 NA	29	29
745	Chironomidae	Chironominae	Pseudochironomini	Manoa	xianjuensis	Manoa xianjuensis	1482	NA	China	Zhejiang	329	N	29	29	119.99	rec	ZSM	recent	1482	Manoa xianjuensis 1482 NA	29	29
746	Chironomidae	Chironominae		Polypedilum		Polypedilum (Uresipedilum) minimum	890	NA	China			N	29	29	120.5	rec	https://doi.org/10.3897/zookeys.320.5147	recent	890	Polypedilum (Uresipedilum) minimum 890 NA	29	29
747	Chironomidae	Chironominae	Tanytarsini	Tanytarsus		Tanytarsus neoflavellus	2050	NA	CAN, USA			N	29.03756949	29.03756949	-82.72624651	rec	Ekrem, Sublette and Sublette, 2010	recent	2050	Tanytarsus neoflavellus 2050 NA	29.03756949	29.03756949
748	Chironomidae	Chironominae	Tanytarsini	Tanytarsus		Tanytarsus becki	1400	NA	USA			N	29.1	29.1	-81.2418433	rec	Ekrem, Sublette and Sublette, 2003	recent	1400	Tanytarsus becki 1400 NA	29.1	29.1
749	Chironomidae	Orthocladiinae		Corynoneura		Corynoneura latusatra	510	NA	China, Guizhou		1300-1900	N	29.11	29.11	107.22	rec	Corynoneura Winnertz from East Asia, with a systematic review of the genus (Diptera: Chironomidae: Orthocladiinae) Fu, Saether and Wang 2009	recent	510	Corynoneura latusatra 510 NA	29.11	29.11
750	Chironomidae	Chironominae	Chironomini	Microtendipes		Microtendipes zhejiangensis	3430	NA	China			N	29.14	29.14	118.07	rec	https://doi.org/10.3897/zookeys.212.3329	recent	3430	Microtendipes zhejiangensis 3430 NA	29.14	29.14
751	Chironomidae	Orthocladiinae		Bryophaenocladius		Bryophaenocladius mucronatus	1550	NA	China			N	29.14	29.14	119.06	rec	https://doi.org/10.3897/zookeys.208.3378	recent	1550	Bryophaenocladius mucronatus 1550 NA	29.14	29.14
752	Chironomidae	Orthocladiinae		Corynoneura		Corynoneura yoshimurai	620	NA	Japan, Sichuan, Tibet		1500-3077	N	29.18	29.18	103.17	rec	Corynoneura Winnertz from East Asia, with a systematic review of the genus (Diptera: Chironomidae: Orthocladiinae) Fu, Saether and Wang 2009	recent	620	Corynoneura yoshimurai 620 NA	29.18	29.18
753	Chironomidae	Orthocladiinae		Corynoneura		Corynoneura medicina	870	NA	China, Sichuan		1500	N	29.21	29.21	103.17	rec	Corynoneura Winnertz from East Asia, with a systematic review of the genus (Diptera: Chironomidae: Orthocladiinae) Fu, Saether and Wang 2009	recent	870	Corynoneura medicina 870 NA	29.21	29.21
754	Chironomidae	Chironominae	Chironomini	Xestochironomus	subletti	Xestochironomus subletti	803	858	USA	Fort Clark Spring (Texas)	336	N	29.29	29.29	-100.42	rec	ZSM	recent	803	Xestochironomus subletti 803 858	29.29	29.29
755	Chironomidae	Chironominae	Chironomini	Xestochironomus	subletti	Xestochironomus subletti	881	881	USA	Fort Clark Spring (Texas)	336	N	29.29	29.29	-100.42	rec	ZSM	recent	881	Xestochironomus subletti 881 881	29.29	29.29
756	Chironomidae	Chironominae	Chironomini	Stenochironomus	maculatus	Stenochironomus maculatus	2495	2560	USA	Fort Clark Spring (Texas)	336	N	29.29	29.29	-100.42	rec	ZSM	recent	2495	Stenochironomus maculatus 2495 2560	29.29	29.29
757				Xestochironomus	Xestochironomus subletti	Xestochironomus subletti(Borkent, 1984)	803	858	Texas, U.S.A	Las Moras Creek, Fort Clark Spring	336	N	29.299	29.299	-100.6512143	rec	ZSM	recent	803	Xestochironomus subletti(Borkent, 1984) 803 858	29.299	29.299
758				Xestochironomus	Xestochironomus subletti	Xestochironomus subletti(Borkent, 1984)	881	881	Texas, U.S.A	Las Moras Creek, Fort Clark Spring	336	N	29.299	29.299	-100.6512143	rec	ZSM	recent	881	Xestochironomus subletti(Borkent, 1984) 881 881	29.299	29.299
759				Stenochironomus	Stenochironomus maculatus	Stenochironomus maculatus(Borkent, 1984)	2495	2560	Texas, U.S.A	Las Moras Creek, Fort Clark Spring	336	N	29.299	29.299	-100.6512143	rec	ZSM	recent	2495	Stenochironomus maculatus(Borkent, 1984) 2495 2560	29.299	29.299
760	Chironomidae	Orthocladiinae		Bryophaenocladius		Bryophaenocladius mucronatus	1545	NA	China, Fujian, Sichuan, Zhejiang			N	29.32	29.32	118.06	rec	Two new species of Bryophaenocladius Thienemann 1934 (Diptera: Chironomidae) from China Lin and Wang, 2012	recent	1545	Bryophaenocladius mucronatus 1545 NA	29.32	29.32
761	Chironomidae	Chironominae	Chironomini	Stenochironomus		Stenochironomus (Stenochironomus) annettae	2410	NA	Western_nearctic			N	29.37	29.37	-100.8920893	rec	Borkent, 1988	recent	2410	Stenochironomus (Stenochironomus) annettae 2410 NA	29.37	29.37
762	Chironomidae	Chironominae	Chironomini	Stenochironomus	annettae	Stenochironomus annettae	2091	2059	USA	San Felipe Spring (Texas)	294	N	29.37	29.37	-100.88	rec	ZSM	recent	2091	Stenochironomus annettae 2091 2059	29.37	29.37
763				Stenochironomus	Stenochironomus annettae	Stenochironomus annettae (Borkent, 1984)	2091	2059	Texas, U.S.A	San Felipe Spring, Del Rio	294	N	29.374	29.374	-100.8816837	rec	ZSM	recent	2091	Stenochironomus annettae (Borkent, 1984) 2091 2059	29.374	29.374
764	Chironomidae	Tanypodinae	Pentaneurini	Conchapelopia	fasciata	Conchapelopia fasciata	1850	1850	USA	Flagler County	0	N	29.47	29.47	-81.29	rec	ZSM	recent	1850	Conchapelopia fasciata 1850 1850	29.47	29.47
765	Chironomidae	Tanypodinae	Pentaneurini	Conchapelopia	triannulata	Conchapelopia triannulata	2430	2560	Iran	Kuh-e-Hazaran	2650	N	29.51	29.51	57.26754674	rec	ZSM	recent	2430	Conchapelopia triannulata 2430 2560	29.51	29.51
767	Chironomidae	Chironominae	Tanytarsini	Tanytarsus		Tanytarsus pathudsoni	1580	NA	USA			N	29.57	29.57	-101.1019005	rec	Ekrem, Sublette and Sublette, 2004	recent	1580	Tanytarsus pathudsoni 1580 NA	29.57	29.57
769	Chironomidae	Orthocladiinae		Thienemanniella		Thienemanniella sichuana	1010	NA	China, Sichuan		3700-3750	N	29.61	29.61	100.06	rec	Thienemanniella Kieffer from East Asia, with a systematic review of the genus (Diptera: Chironomidae: Orthocladiinae) Fu, Saether and Wang, 2010	recent	1010	Thienemanniella sichuana 1010 NA	29.61	29.61
770	Chironomidae	Chironominae	Tanytarsini	Tanytarsus	triffidus	Tanytarsus triffidus	1427	NA	Saudi Arabia	Al Jawf	45	N	29.80224211	29.80224211	39.88172118	rec	ZSM	recent	1427	Tanytarsus triffidus 1427 NA	29.80224211	29.80224211
771	Chironomidae	Chironominae	Chironomini	Chironomus	seychelleanus	Chironomus seychelleanus	2740	2780	Saudi Arabia	Al Jawf	610	N	29.80224211	29.80224211	39.88172118	rec	ZSM	recent	2740	Chironomus seychelleanus 2740 2780	29.80224211	29.80224211
773	Chironomidae	Tanypodinae		Apsectrotanypus		Apsectrotanypus johnsoni	3600	NA	USA,CAn			N	29.96	29.96	-95.76048466	rec	Roback, 1975	recent	3600	Apsectrotanypus johnsoni 3600 NA	29.96	29.96
774	Chironomidae	Tanypodinae		Parmerina		Parmerina anomala	1550	NA	USA, FL			N	29.98	29.98	-81.81262717	rec			1550	Parmerina anomala 1550 NA	29.98	29.98
775	Chironomidae	Orthocladiinae		Orthocladius		Orthocladius nitidoscutellatus	2925	NA	China, Sichuan			N	30.01879824	30.01879824	100.2501873	rec	A review of the subgenera Euorthocladius and Orthocladius s. str. from China (Diptera: Chironomidae)	recent	2925	Orthocladius nitidoscutellatus 2925 NA	30.01879824	30.01879824
776	Chironomidae	Chironominae	Tanytarsini	Stempellinella		Stempellinella brevilamellae	1240	NA	China			N	30.02	30.02	101	rec	Ekrem, Sublette and Sublette, 2028	recent	1240	Stempellinella brevilamellae 1240 NA	30.02	30.02
777	Chironomidae	Chironominae	Chironomini	Nilothauma		Nilothauma aristatum	1750	NA	China			N	30.04	30.04	118.09	rec	https://doi.org/10.3897/zookeys.574.6130	recent	1750	Nilothauma aristatum 1750 NA	30.04	30.04
778	Chironomidae	Orthocladiinae		Corynoneura		Corynoneura confidens	700	NA	China, Sichuan		2560	N	30.05	30.05	101.58	rec	Corynoneura Winnertz from East Asia, with a systematic review of the genus (Diptera: Chironomidae: Orthocladiinae) Fu, Saether and Wang 2009	recent	700	Corynoneura confidens 700 NA	30.05	30.05
779	Chironomidae	Orthocladiinae		Orthocladius		Orthocladius angustus	2000	NA	China, Sichuan			N	30.05316178	30.05316178	101.9589696	rec	A review of the subgenera Euorthocladius and Orthocladius s. str. from China (Diptera: Chironomidae)	recent	2000	Orthocladius angustus 2000 NA	30.05316178	30.05316178
780	Chironomidae	Orthocladiinae	Orthocladiinae	Paraphaenocladius	exagitans	Paraphaenocladius exagitans	1239	NA	USA	Orange County (TX)	2	N	30.12	30.12	-93.9	rec	ZSM	recent	1239	Paraphaenocladius exagitans 1239 NA	30.12	30.12
781	Chironomidae	Orthocladiinae	Orthocladiinae	Paraphaenocladius	exagitans	Paraphaenocladius exagitans	1327	NA	USA	Orange County (TX)	2	N	30.12	30.12	-93.9	rec	ZSM	recent	1327	Paraphaenocladius exagitans 1327 NA	30.12	30.12
782	Chironomidae	Chironominae	Chironomini	Dicrotendipes	incurvus	Dicrotendipes incurvus	1710	1780	USA	Wakulla County	7	N	30.15	30.15	-84.35	rec	ZSM	recent	1710	Dicrotendipes incurvus 1710 1780	30.15	30.15
783				Stictochironomus	Stictochironomus multianolatus	Stictochironomus multianolatus ()	2246	2239	Morocco	Nhomid-Dratal	1151	N	30.16	30.16	-8.006767655	rec	ZSM	recent	2246	Stictochironomus multianolatus () 2246 2239	30.16	30.16
784	Chironomidae	Chironominae	Chironomini	Stictochironomus	multianolatus	Stictochironomus multianolatus	2246	2239	Morocco	Nhomid-Dratal	1151	N	30.16	30.16	-7.28	rec	ZSM	recent	2246	Stictochironomus multianolatus 2246 2239	30.16	30.16
785	Chironomidae	Orthocladiinae		Corynoneura		Corynoneura ferelobatus	760	NA	China		1100-5369	N	30.18	30.18	101	rec	Corynoneura Winnertz from East Asia, with a systematic review of the genus (Diptera: Chironomidae: Orthocladiinae) Fu, Saether and Wang 2009	recent	760	Corynoneura ferelobatus 760 NA	30.18	30.18
786	Chironomidae	Orthocladiinae		Corynoneura		Corynoneura floridaensis	620	NA	USA, FL, OH			N	30.25441683	30.25441683	-82.95359697	rec	Corynoneura Winnertz and Thienemanniella Kieffer from the Nearctic Region (Diptera: Chironomidae: Orthocladiinae) Fu and Saether, 2012	recent	620	Corynoneura floridaensis 620 NA	30.25441683	30.25441683
787	Chironomidae	Chironominae	Chironomini	Dicrotendipes	modestus	Dicrotendipes modestus	2130	2180	USA	Jefferson County	10	N	30.27	30.27	-94.17	rec	ZSM	recent	2130	Dicrotendipes modestus 2130 2180	30.27	30.27
788	Chironomidae	Tanypodinae	Tanypodini	Tanypus		Tanypus stellatus	2250	NA	USA			N	30.288196	30.288196	-85.62705711	rec	Roback, 1975	recent	2250	Tanypus stellatus 2250 NA	30.288196	30.288196
789	Chironomidae	Tanypodinae	Tanypodini	Tanypus		Tanypus clavatus	2000	NA	Eastern USA			N	30.4	30.4	-88.19185273	rec	Roback, 1975	recent	2000	Tanypus clavatus 2000 NA	30.4	30.4
790	Chironomidae	Tanypodinae	Coelotanypodinid	Coelotanypus		Coelotanypus scapularis	2000	NA	USA ,LA			N	30.47	30.47	-95.07836834	rec	Roback, 1975	recent	2000	Coelotanypus scapularis 2000 NA	30.47	30.47
791	Chironomidae	Diamesinae		Boreoheptagyia		Boreoheptagyia alulasetosa	1755	NA	Oriental			N	30.47143927	30.47143927	102.9883161	rec	Zootaxa 1817: 1�	recent	1755	Boreoheptagyia alulasetosa 1755 NA	30.47143927	30.47143927
792	Chironomidae	Diamesinae		Boreoheptagyia		Boreoheptagyia ambigua	1640	NA	Oriental			N	30.47143927	30.47143927	102.9883161	rec	Zootaxa 1817: 1�	recent	1640	Boreoheptagyia ambigua 1640 NA	30.47143927	30.47143927
793	Chironomidae	Tanypodinae		Larsia		Larsia berneri	1300	NA	USA; FL			N	30.48	30.48	-84.28590048	rec	Roback, 1975.		1300	Larsia berneri 1300 NA	30.48	30.48
794	Chironomidae	Orthocladiinae	Orthocladiinae	Heterotrissocladius		Heterotrissocladius_flectus	1590	NA	Oriental			N	30.49246832	30.49246832	119.6146651	rec	Kong and Wang, 2011	recent	1590	Heterotrissocladius_flectus 1590 NA	30.49246832	30.49246832
795	Chironomidae	Orthocladiinae		Orthocladius		Orthocladius manitobensis	2025	NA	China, Zhejiang			N	30.4929607	30.4929607	119.6149368	rec	A review of the subgenera Euorthocladius and Orthocladius s. str. from China (Diptera: Chironomidae)	recent	2025	Orthocladius manitobensis 2025 NA	30.4929607	30.4929607
796	Chironomidae	Diamesinae		Boreoheptagyia		Boreoheptagyia xinglongiensis	1840	NA	Palaearctic			N	30.55	30.55	102.6555281	rec	Zootaxa 1817: 1�	recent	1840	Boreoheptagyia xinglongiensis 1840 NA	30.55	30.55
797	Chironomidae	Tanypodinae		Guttipelopia		Gutipeloppia currani	1600	NA	USA; FL			N	30.56084755	30.56084755	-83.9822363	rec	Roback, 1975.		1600	Gutipeloppia currani 1600 NA	30.56084755	30.56084755
799	Chironomidae	Chironominae		Polypedilum		Polypedilum aegyptium	1240	NA	Egypt. Nigeria. Saudi Arabia. Sudan.			N	30.58	30.58	32.27119321	rec	Vardal,1997	recent	1240	Polypedilum aegyptium 1240 NA	30.58	30.58
800	Chironomidae	Tanypodinae	Coelotanypodinid	Clinotanypus		Clinotanypus claripennis	3250	NA	Afrotropics, Holarctic			N	30.59755661	30.59755661	32.26647516	rec	Freeman, 1955.	recent	3250	Clinotanypus claripennis 3250 NA	30.59755661	30.59755661
801	Chironomidae	Chironominae		Polypedilum		Polypedilum griseoguttatum	1640	NA	Egypt. Gabon. DRC. Sudan			N	30.66	30.66	32.40113432	rec	Vardal,1997	recent	1640	Polypedilum griseoguttatum 1640 NA	30.66	30.66
802	Chironomidae	Chironominae	Chironomini	Dicrotendipes	incurvus	Dicrotendipes incurvus	2100	2180	USA	Santa Rosa County	40	N	30.69	30.69	-87	rec	ZSM	recent	2100	Dicrotendipes incurvus 2100 2180	30.69	30.69
803	Chironomidae	Chironominae	Chironomini	Dicrotendipes		Dicrotendipes thanatogratus	1750	NA	USA, FL			N	30.74	30.74	-86.64674616	rec	Epler, 1987.	recent	1750	Dicrotendipes thanatogratus 1750 NA	30.74	30.74
804	Chironomidae	Chironominae		Polypedilum		Polypedilum malickianum	1300	NA	Arabian Peninsula, Northern Africa, Southeastern Europe		50-300	N	30.75	30.75	38.14236098	rec	New Species of Chironomidae (Diptera: Chironomidae) from Saudi Arabia and the adjacent Middle East Cranston, 1989	recent	1300	Polypedilum malickianum 1300 NA	30.75	30.75
805	Chironomidae	Chironominae	Tanytarsini	Micropsectra	atrofasciata	Micropsectra atrofasciata	2660	2840	Morocco	Tizi n'Test	1233	N	30.86	30.86	-8.45	rec	ZSM	recent	2660	Micropsectra atrofasciata 2660 2840	30.86	30.86
806	Chironomidae	Chironominae	Chironomini	Microtendipes	confinis	Microtendipes confinis	2999	NA	Morocco	Ouarzazate	1124	N	30.92	30.92	-6.91	rec	ZSM	recent	2999	Microtendipes confinis 2999 NA	30.92	30.92
807	Chironomidae	Chironominae	Chironomini	Microtendipes	confinis	Microtendipes confinis	3006	NA	Morocco	Ouarzazate	1124	N	30.92	30.92	-6.91	rec	ZSM	recent	3006	Microtendipes confinis 3006 NA	30.92	30.92
808	Chironomidae	Tanypodinae	Pentaneurini	Ablabesmyia	longistyla	Ablabesmyia longistyla	2160	2350	Israel	Aulla-Reserve	449	N	30.93	30.93	34.74	rec	ZSM	recent	2160	Ablabesmyia longistyla 2160 2350	30.93	30.93
809	Chironomidae	Chironominae		Paracladopelma	galaptera	Paracladopelma galaptera	2676.9	NA	Marokko	Ouzazate	1119	N	30.96	30.96	-6.930183947	rec	ZSM	recent	2676.9	Paracladopelma galaptera 2676.9 NA	30.96	30.96
810	Chironomidae	Chironominae	Tanytarsini	Cladotanytarsus	ecristatus	Cladotanytarsus ecristatus	1830	1980	Morocco	Ijjoukak	1170	N	31	31	-8.01	rec	ZSM	recent	1830	Cladotanytarsus ecristatus 1830 1980	31	31
812	Chironomidae	Chironominae	Tanytarsini	Micropsectra	pallidula	Micropsectra pallidula	2790	2960	Morocco	Ijjoukak	1170	N	31	31	-5.66	rec	ZSM	recent	2790	Micropsectra pallidula 2790 2960	31	31
813	Chironomidae	Chironominae	Tanytarsini	Micropsectra	pallidula	Micropsectra pallidula	2910	3100	Morocco	Ijjoukak	1170	N	31	31	-5.66	rec	ZSM	recent	2910	Micropsectra pallidula 2910 3100	31	31
814	Chironomidae	Chironominae	Tanytarsini	Micropsectra	lacustris	Micropsectra lacustris	1990	2110	China	Songjiang	4	N	31.02	31.02	121.22	rec	ZSM	recent	1990	Micropsectra lacustris 1990 2110	31.02	31.02
815	Chironomidae	Chironominae	Tanytarsini	Micropsectra	lacustris	Micropsectra lacustris	2060	2120	China	Songjiang	4	N	31.02	31.02	121.22	rec	ZSM	recent	2060	Micropsectra lacustris 2060 2120	31.02	31.02
816	Chironomidae	Chironominae	Tanytarsini	Micropsectra	borealis	Micropsectra borealis	3330	3450	China	Songjiang	4	N	31.02	31.02	121.22	rec	ZSM	recent	3330	Micropsectra borealis 3330 3450	31.02	31.02
817	Chironomidae	Orthocladiinae		Pseudosmittia		Pseudosmittia oahuensis	1470	NA				N	31.04363688	31.04363688	-7.127657105	rec	Saether and Ferrington, 2155	recent	1470	Pseudosmittia oahuensis 1470 NA	31.04363688	31.04363688
818	Chironomidae	Chironominae	Chironomini	Paracladopelma	galaptera	Paracladopelma galaptera	2194	NA	Morocco	Atlas Mountains	3475	N	31.05	31.05	-7.9	rec	ZSM	recent	2194	Paracladopelma galaptera 2194 NA	31.05	31.05
819	Chironomidae	Chironominae	Tanytarsini	Micropsectra	atrofasciata	Micropsectra atrofasciata	2760	2900	Morocco	Atlas	3000	N	31.06	31.06	-7.9	rec	ZSM	recent	2760	Micropsectra atrofasciata 2760 2900	31.06	31.06
820	Chironomidae	Orthocladiinae	Orthocladiinae	Hydrosmittia	quadripuncatum	Hydrosmittia quadripuncatum	5323	NA	USA	Ware County	43	N	31.17	31.17	-82.48	rec	ZSM	recent	5323	Hydrosmittia quadripuncatum 5323 NA	31.17	31.17
821	Chironomidae	Orthocladiinae	Orthocladiinae	Hydrosmittia	quadripuncatum	Hydrosmittia quadripuncatum	5347	NA	USA	Ware County	43	N	31.17	31.17	-82.48	rec	ZSM	recent	5347	Hydrosmittia quadripuncatum 5347 NA	31.17	31.17
822	Chironomidae	Orthocladiinae		Thienemanniella		Thienemanniella triangula	1010	NA	China, Sichuan, Yunnan		2000-2700	N	31.38	31.38	99.58	rec	Thienemanniella Kieffer from East Asia, with a systematic review of the genus (Diptera: Chironomidae: Orthocladiinae) Fu, Saether and Wang, 2010	recent	1010	Thienemanniella triangula 1010 NA	31.38	31.38
823	Chironomidae	Orthocladiinae		Cricotopus		Cricotopus beckeri	2300	NA				N	31.56	31.56	-17.0031387	rec	Hirvenoja, 1973.	recent	2300	Cricotopus beckeri 2300 NA	31.56	31.56
824	Chironomidae	Chironominae	Chironomini	Dicrotendipes	septemmaculatus	Dicrotendipes septemmaculatus	2390	2460	Algeria	Oued Bechar	750	N	31.57	31.57	-2.5	rec	ZSM	recent	2390	Dicrotendipes septemmaculatus 2390 2460	31.57	31.57
825	Chironomidae	Chironominae		Paracladopelma	mikianum	Paracladopelma mikianum	1649	NA	Marokko	Toughada	1496	N	31.58	31.58	-6.930183947	rec	ZSM	recent	1649	Paracladopelma mikianum 1649 NA	31.58	31.58
826	Chironomidae	Chironominae		Paracladopelma	galaptera	Paracladopelma galaptera	2151.6	NA	Marokko	Toughada	1496	N	31.58	31.58	-6.930183947	rec	ZSM	recent	2151.6	Paracladopelma galaptera 2151.6 NA	31.58	31.58
827	Chironomidae	Chironominae	Chironomini	Paracladopelma	mikiana	Paracladopelma mikiana	1238	NA	Morocco	Gorges du Todra	1496	N	31.58	31.58	-5.59	rec	ZSM	recent	1238	Paracladopelma mikiana 1238 NA	31.58	31.58
828	Chironomidae	Chironominae	Chironomini	Paracladopelma	mikiana	Paracladopelma mikiana	1334	1152.9	Morocco	Gorges du Todra	1496	N	31.58	31.58	-5.59	rec	ZSM	recent	1334	Paracladopelma mikiana 1334 1152.9	31.58	31.58
829	Chironomidae	Chironominae	Tanytarsini	Cladotanytarsus	ecristatus	Cladotanytarsus ecristatus	1150	1270	Morocco	Marrakesh	466	N	31.63	31.63	-8	rec	ZSM	recent	1150	Cladotanytarsus ecristatus 1150 1270	31.63	31.63
830	Chironomidae	Chironominae	Tanytarsini	Cladotanytarsus	ecristatus	Cladotanytarsus ecristatus	1290	1440	Morocco	Marrakesh	466	N	31.63	31.63	-8	rec	ZSM	recent	1290	Cladotanytarsus ecristatus 1290 1440	31.63	31.63
831	Chironomidae	Orthocladiinae		Corynoneura		Corynoneura macdonaldi	800	NA	China, Sichuan		2000	N	31.63	31.63	99.58	rec	Corynoneura Winnertz from East Asia, with a systematic review of the genus (Diptera: Chironomidae: Orthocladiinae) Fu, Saether and Wang 2009	recent	800	Corynoneura macdonaldi 800 NA	31.63	31.63
832	Chironomidae	Chironominae	Chironomini	Dicrotendipes	pelochloris	Dicrotendipes pelochloris	2110	2200	China	Changshu	7	N	31.66	31.66	120.74	rec	ZSM	recent	2110	Dicrotendipes pelochloris 2110 2200	31.66	31.66
833	Chironomidae	Chironominae	Chironomini	Dicrotendipes	pelochloris	Dicrotendipes pelochloris	2300	2390	China	Changshu	7	N	31.66	31.66	120.74	rec	ZSM	recent	2300	Dicrotendipes pelochloris 2300 2390	31.66	31.66
834	Chironomidae	Chironominae	Tanytarsini	Tanytarsus		Tanytarsus dendyi	1680	NA	USA, CAN			N	31.72	31.72	-93.07056302	rec	Ekrem, Sublette and Sublette, 2005	recent	1680	Tanytarsus dendyi 1680 NA	31.72	31.72
835	Chironomidae	Chironominae	Chironomini	Dicrotendipes		Dicrotendipes incurvus	2050	NA	USA,CAN			N	31.74	31.74	-93.10593948	rec	Epler, 1987.	recent	2050	Dicrotendipes incurvus 2050 NA	31.74	31.74
836	Chironomidae	Chironominae	Chironomini	Dicrotendipes		Dicrotendipes adnilus	2390	NA	USA, AZ		1951	N	31.88	31.88	-109.3571012	rec	Epler, 1987.	recent	2390	Dicrotendipes adnilus 2390 NA	31.88	31.88
837	Chironomidae	Orthocladiinae	Orthocladiinae	Eukiefferiella	bedmari	Eukiefferiella bedmari	1380	1600	Morocco	Meski Oasis	1150	N	31.88	31.88	-4.28	rec	ZSM	recent	1380	Eukiefferiella bedmari 1380 1600	31.88	31.88
838	Chironomidae	Orthocladiinae	Orthocladiinae	Cricotopus	vierriensis	Cricotopus vierriensis	1410	1520	Morocco	Meski Oasis	1150	N	31.88	31.88	-4.28	rec	ZSM	recent	1410	Cricotopus vierriensis 1410 1520	31.88	31.88
839	Chironomidae	Orthocladiinae	Orthocladiinae	Eukiefferiella	hessei	Eukiefferiella hessei	1410	1610	Morocco	Meski Oasis	1150	N	31.88	31.88	-4.28	rec	ZSM	recent	1410	Eukiefferiella hessei 1410 1610	31.88	31.88
840	Chironomidae	Chironominae	Tanytarsini	Cladotanytarsus	ecristatus	Cladotanytarsus ecristatus	1440	1560	Morocco	Meski Oasis	1150	N	31.88	31.88	-4.28	rec	ZSM	recent	1440	Cladotanytarsus ecristatus 1440 1560	31.88	31.88
841	Chironomidae	Chironominae	Tanytarsini	Cladotanytarsus	ecristatus	Cladotanytarsus ecristatus	1480	1600	Morocco	Meski Oasis	1150	N	31.88	31.88	-4.28	rec	ZSM	recent	1480	Cladotanytarsus ecristatus 1480 1600	31.88	31.88
842	Chironomidae	Orthocladiinae	Orthocladiinae	Eukiefferiella	bedmari	Eukiefferiella bedmari	1500	NA	Morocco	Meski Oasis	1150	N	31.88	31.88	-4.28	rec	ZSM	recent	1500	Eukiefferiella bedmari 1500 NA	31.88	31.88
843	Chironomidae	Orthocladiinae	Orthocladiinae	Cricotopus	trifascia	Cricotopus trifascia	1980	2120	Morocco	Meski Oasis	1150	N	31.88	31.88	-4.28	rec	ZSM	recent	1980	Cricotopus trifascia 1980 2120	31.88	31.88
844	Chironomidae	Chironominae	Tanytarsini	Tanytarsus		Tanytarsus epleri	1480	NA	USA			N	31.91	31.91	-93.79880717	rec	Ekrem, Sublette and Sublette, 2006	recent	1480	Tanytarsus epleri 1480 NA	31.91	31.91
845	Chironomidae	Chironominae	Chironomini	Dicrotendipes	incurvus	Dicrotendipes incurvus	1840	1880	USA	Tallahassee	60	N	31.91	31.91	-82.56	rec	ZSM	recent	1840	Dicrotendipes incurvus 1840 1880	31.91	31.91
846	Chironomidae	Chironominae	Chironomini	Dicrotendipes	incurvus	Dicrotendipes incurvus	2210	2310	USA	Tallahassee	60	N	31.91	31.91	-82.56	rec	ZSM	recent	2210	Dicrotendipes incurvus 2210 2310	31.91	31.91
847	Chironomidae	Orthocladiinae	Orthocladiinae	Eukiefferiella	coerulescens	Eukiefferiella coerulescens	1230	1420	Algeria	Zouzfana	867	N	32.17	32.17	-1.22	rec	ZSM	recent	1230	Eukiefferiella coerulescens 1230 1420	32.17	32.17
848	Chironomidae	Chironominae	Chironomini	Dicrotendipes		Dicrotendipes crypticus	1920	NA	USA; NX			N	32.22	32.22	-104.0744768	rec	Epler, 1987.	recent	1920	Dicrotendipes crypticus 1920 NA	32.22	32.22
849	Chironomidae	Chironominae	Chironomini	Stenochironomus		Stenochironomus (Stenochironomus) maculatus n.	2310	NA	Western_nearctic			N	32.23	32.23	-104.260724	rec	Borkent, 1989	recent	2310	Stenochironomus (Stenochironomus) maculatus n. 2310 NA	32.23	32.23
850	Chironomidae	Chironominae	Tanytarsini	Rheotanytarsus		Rheotanytarsus exigius	1420	NA	Holarctic			N	32.24	32.24	-105.2699317	rec	Kwatema Kyerematen, 1999	recent	1420	Rheotanytarsus exigius 1420 NA	32.24	32.24
851				Xestochironomus	Xestochironomus brunneus	Xestochironomus brunneus(Borkent, 1984)	943	942	New Mexico, U.S.A	Black Riever at HWY 258, Eddy Co.	914	N	32.24	32.24	-104.1916914	rec	ZSM	recent	943	Xestochironomus brunneus(Borkent, 1984) 943 942	32.24	32.24
852				Xestochironomus	Xestochironomus brunneus	Xestochironomus brunneus(Borkent, 1984)	1042	0	New Mexico, U.S.A	Black Riever at HWY 258, Eddy Co.	914	N	32.24	32.24	-104.1916914	rec	ZSM	recent	1042	Xestochironomus brunneus(Borkent, 1984) 1042 0	32.24	32.24
853				Stenochironomus	Stenochironomus maculatus	Stenochironomus maculatus(Borkent, 1984)	2299	2194	New Mexico, U.S.A	Black Riever at HWY 258, Eddy Co.	914	N	32.24	32.24	-104.1916914	rec	ZSM	recent	2299	Stenochironomus maculatus(Borkent, 1984) 2299 2194	32.24	32.24
854	Chironomidae	Chironominae	Chironomini	Xestochironomus	brunneus	Xestochironomus brunneus	943	942	USA	Black Riever (New Mexico)	914	N	32.24	32.24	-104.09	rec	ZSM	recent	943	Xestochironomus brunneus 943 942	32.24	32.24
855	Chironomidae	Chironominae	Chironomini	Xestochironomus	brunneus	Xestochironomus brunneus	1042	NA	USA	Black Riever (New Mexico)	914	N	32.24	32.24	-104.09	rec	ZSM	recent	1042	Xestochironomus brunneus 1042 NA	32.24	32.24
856	Chironomidae	Chironominae	Chironomini	Stenochironomus	maculatus	Stenochironomus maculatus	2299	2194	USA	Black Riever (New Mexico)	914	N	32.24	32.24	-104.09	rec	ZSM	recent	2299	Stenochironomus maculatus 2299 2194	32.24	32.24
857	Chironomidae	Tanypodinae	Coelotanypodinid	Clinotanypus		Clinotanypus aureus	3000	NA	USA, LA			N	32.33	32.33	-91.02389004	rec	Roback, 1975	recent	3000	Clinotanypus aureus 3000 NA	32.33	32.33
858	Chironomidae	Chironominae	Chironomini	Stictochironomus	naevus	Stictochironomus naevus	2980	2948	USA	Gila River (New Mexico)	1448	N	32.48	32.48	-108.51	rec	ZSM	recent	2980	Stictochironomus naevus 2980 2948	32.48	32.48
859				Stictochironomus	Stictochironomus naevus	Stictochironomus naevus (Mitchell, 1908)	2980	2948	New Mexico, U.S.A	Gila River, HWY 180, ca. 87 mi W Silver City	1448	N	32.485	32.485	-108.2822959	rec	ZSM	recent	2980	Stictochironomus naevus (Mitchell, 1908) 2980 2948	32.485	32.485
860	Chironomidae	Chironominae	Chironomini	Virgatanytarsus	arduennensis	Virgatanytarsus arduennensis	1237	NA	Israel	Beth Shean	7	N	32.57	32.57	35.47	rec	ZSM	recent	1237	Virgatanytarsus arduennensis 1237 NA	32.57	32.57
861	Chironomidae	Chironominae	Chironomini	Virgatanytarsus	arduennensis	Virgatanytarsus arduennensis	1332	NA	Israel	Beth Shean	7	N	32.57	32.57	35.47	rec	ZSM	recent	1332	Virgatanytarsus arduennensis 1332 NA	32.57	32.57
862	Chironomidae	Chironominae	Chironomini	Virgatanytarsus	arduennensis	Virgatanytarsus arduennensis	1375	NA	Israel	Beth Shean	7	N	32.57	32.57	35.47	rec	ZSM	recent	1375	Virgatanytarsus arduennensis 1375 NA	32.57	32.57
863	Chironomidae	Orthocladiinae	Orthocladiinae	Cricotopus	vierriensis	Cricotopus vierriensis	1320	1400	Israel	Nahal Tavor	-8	N	32.65	32.65	35.39	rec	ZSM	recent	1320	Cricotopus vierriensis 1320 1400	32.65	32.65
864	Chironomidae	Chironominae	Tanytarsini	Cladotanytarsus	pseudomancus	Cladotanytarsus pseudomancus	1440	1570	Israel	Nahal Tavor	-8	N	32.65	32.65	35.39	rec	ZSM	recent	1440	Cladotanytarsus pseudomancus 1440 1570	32.65	32.65
865	Chironomidae	Orthocladiinae	Orthocladiinae	Cricotopus	vierriensis	Cricotopus vierriensis	1450	1620	Israel	Nahal Tavor	-8	N	32.65	32.65	35.39	rec	ZSM	recent	1450	Cricotopus vierriensis 1450 1620	32.65	32.65
866	Chironomidae	Orthocladiinae	Orthocladiinae	Cricotopus	trifascia	Cricotopus trifascia	1760	1870	Israel	Nahal Tavor	-8	N	32.65	32.65	35.39	rec	ZSM	recent	1760	Cricotopus trifascia 1760 1870	32.65	32.65
867	Chironomidae	Chironominae	Chironomini	Chironomus	pulcher	Chironomus pulcher	2750	NA	Israel	Nahal Tavor	86	N	32.65	32.65	35.39	rec	ZSM	recent	2750	Chironomus pulcher 2750 NA	32.65	32.65
869	Chironomidae	Chironominae	Chironomini	Virgatanytarsus	maroccanus	Virgatanytarsus maroccanus	2201	NA	Portugal	Levada (Madeira)	943	N	32.69	32.69	-16.94	rec	ZSM	recent	2201	Virgatanytarsus maroccanus 2201 NA	32.69	32.69
870	Chironomidae	Tanypodinae	Pentaneurini	Ablabesmyia	longistyla	Ablabesmyia longistyla	2240	2410	Israel	Kinneret	-212.1	N	32.72	32.72	9.96	rec	ZSM	recent	2240	Ablabesmyia longistyla 2240 2410	32.72	32.72
872	Chironomidae	Tanypodinae	Pentaneurini	Conchapelopia	triannulata	Conchapelopia triannulata	2240	2350	Israel	Kinneret	-212.1	N	32.72	32.72	35.08	rec	ZSM	recent	2240	Conchapelopia triannulata 2240 2350	32.72	32.72
874	Chironomidae	Chironominae	Chironomini	Dicrotendipes	pulsus	Dicrotendipes pulsus	2320	2400	Israel	Kinneret	13	N	32.72	32.72	35.08	rec	ZSM	recent	2320	Dicrotendipes pulsus 2320 2400	32.72	32.72
875	Chironomidae	Chironominae	Chironomini	Dicrotendipes	septemmaculatus	Dicrotendipes septemmaculatus	2540	2620	Israel	Kinneret	13	N	32.72	32.72	35.08	rec	ZSM	recent	2540	Dicrotendipes septemmaculatus 2540 2620	32.72	32.72
876	Chironomidae	Chironominae	Tanytarsini	Tanytarsus		Tanytarsus madeiraensis	1375	NA	Madeira		1463	N	32.73	32.73	-17.05	rec	DOI 10.1163/1876312X-00002172	recent	1375	Tanytarsus madeiraensis 1375 NA	32.73	32.73
877	Chironomidae	Orthocladiinae		Parakiefferiella	tenuilobata	Parakiefferiella tenuilobata	860.9	NA	Israel	Kineret	35	N	32.73088486	32.73088486	35.55906423	rec	ZSM	recent	860.9	Parakiefferiella tenuilobata 860.9 NA	32.73088486	32.73088486
878	Chironomidae	Chironominae		Paracladopelma	camptolabis	Paracladopelma camptolabis	1892.2	NA	Israel	Kineret	35	N	32.73088486	32.73088486	35.55906423	rec	ZSM	recent	1892.2	Paracladopelma camptolabis 1892.2 NA	32.73088486	32.73088486
879	Chironomidae	Orthocladiinae	Orthocladiinae	Limnophyes		Limnophyes madeirae	1510	NA	Madeira			N	32.75	32.75	-17.12767418	rec	Saether, 1990	recent	1510	Limnophyes madeirae 1510 NA	32.75	32.75
880	Chironomidae	Chironominae	Chironomini	Cladopelma	virescens	Cladopelma virescens	1736	NA	Israel	Tiberias	-127	N	32.79	32.79	35.53	rec	ZSM	recent	1736	Cladopelma virescens 1736 NA	32.79	32.79
881	Chironomidae	Chironominae	Chironomini	Cladopelma	virescens	Cladopelma virescens	2039	NA	Israel	Tiberias	-127	N	32.79	32.79	35.53	rec	ZSM	recent	2039	Cladopelma virescens 2039 NA	32.79	32.79
882	Chironomidae	Chironominae	Chironomini	Cladopelma	virescens	Cladopelma virescens	2053	NA	Israel	Tiberias	-127	N	32.79	32.79	35.53	rec	ZSM	recent	2053	Cladopelma virescens 2053 NA	32.79	32.79
883	Chironomidae	Tanypodinae		Larsia		Larsia planensis	1850	NA	USA, MEX			N	32.82	32.82	-117.1310637	rec	Roback, 1975.		1850	Larsia planensis 1850 NA	32.82	32.82
884	Chironomidae	Tanypodinae	Pentaneurini	Xenopelopia		Xenopelopia tincta	2000	NA	USA, CA			N	32.82	32.82	-117.1271455	rec	Roback, 1975.		2000	Xenopelopia tincta 2000 NA	32.82	32.82
885	Chironomidae	Chironominae	Chironomini	Microchironomus	lendli	Microchironomus lendli	1214	NA	Israel	Kinneret	13	N	32.82	32.82	35.08	rec	ZSM	recent	1214	Microchironomus lendli 1214 NA	32.82	32.82
886	Chironomidae	Chironominae	Chironomini	Microchironomus	lendli	Microchironomus lendli	1300	NA	Israel	Kinneret	13	N	32.82	32.82	35.08	rec	ZSM	recent	1300	Microchironomus lendli 1300 NA	32.82	32.82
887	Chironomidae	Chironominae	Chironomini	Microchironomus	lendli	Microchironomus lendli	1316	NA	Israel	Kinneret	13	N	32.82	32.82	35.08	rec	ZSM	recent	1316	Microchironomus lendli 1316 NA	32.82	32.82
888	Chironomidae	Chironominae	Chironomini	Chironomus	calipterus	Chironomus calipterus	3090	3140	Israel	Tel Afek	0	N	32.84	32.84	35.03	rec	ZSM	recent	3090	Chironomus calipterus 3090 3140	32.84	32.84
890	Chironomidae	Chironominae	Chironomini	Virgatanytarsus	nigricornis	Virgatanytarsus nigricornis	1267	NA	Israel	Kare Deshe	-203	N	32.87	32.87	35.54	rec	ZSM	recent	1267	Virgatanytarsus nigricornis 1267 NA	32.87	32.87
891	Chironomidae	Chironominae	Chironomini	Virgatanytarsus	nigricornis	Virgatanytarsus nigricornis	1308	NA	Israel	Kare Deshe	-203	N	32.87	32.87	35.54	rec	ZSM	recent	1308	Virgatanytarsus nigricornis 1308 NA	32.87	32.87
892	Chironomidae	Chironominae	Chironomini	Virgatanytarsus	nigricornis	Virgatanytarsus nigricornis	1431	NA	Israel	Kare Deshe	-203	N	32.87	32.87	35.54	rec	ZSM	recent	1431	Virgatanytarsus nigricornis 1431 NA	32.87	32.87
893				Reissmesa	Reissmesa antiqua	Reissmesa antiqua (Brundin, 1966)	1983	0	Aconcagua chile	River Blanco	1429	N	32.908	32.908	-98.5719659	rec	ZSM	recent	1983	Reissmesa antiqua (Brundin, 1966) 1983 0	32.908	32.908
894				Reissmesa	Reissmesa antiqua	Reissmesa antiqua (Brundin, 1966)	3380	3406	Aconcagua chile	River Blanco	1429	N	32.908	32.908	-98.5719659	rec	ZSM	recent	3380	Reissmesa antiqua (Brundin, 1966) 3380 3406	32.908	32.908
895	Chironomidae	Chironominae	Tanytarsini	Rheotanytarsus	samaki	Rheotanytarsus samaki	1483	NA	Israel	Jordan Park	16	N	32.91	32.91	35.63	rec	ZSM	recent	1483	Rheotanytarsus samaki 1483 NA	32.91	32.91
896	Chironomidae	Tanypodinae	Tanypodini	Tanypus		Tanypus imperialis	2600	NA	USA, CA			N	32.91640877	32.91640877	-115.4125125	rec	Roback, 1975	recent	2600	Tanypus imperialis 2600 NA	32.91640877	32.91640877
897	Chironomidae	Chironominae	Chironomini	Cryptochironomus	supplicans	Cryptochironomus supplicans	3240	3360	Israel	Kare Deshei	-200	N	32.92	32.92	34.6	rec	ZSM	recent	3240	Cryptochironomus supplicans 3240 3360	32.92	32.92
898	Chironomidae	Tanypodinae	Tanypodini	Tanypus	kraatzi	Tanypus kraatzi	975	930	Israel	Karei-Deshe	220	N	32.92	32.92	35.58	rec	ZSM	recent	975	Tanypus kraatzi 975 930	32.92	32.92
899				Tanypus	Tanypus kraatzi	Tanypus kraatzi(Kieffer, 1912)	975	930	Israel	Karei-Deshe	220	N	32.928	32.928	35.57506899	rec	ZSM	recent	975	Tanypus kraatzi(Kieffer, 1912) 975 930	32.928	32.928
900	Chironomidae	Chironominae	Tanytarsini	Cladotanytarsus	pseudomancus	Cladotanytarsus pseudomancus	2060	2200	Israel	Nahal Kziv	70	N	33.04	33.04	34.92	rec	ZSM	recent	2060	Cladotanytarsus pseudomancus 2060 2200	33.04	33.04
901	Chironomidae	Chironominae	Chironomini	Dicrotendipes	septemmaculatus	Dicrotendipes septemmaculatus	2620	2710	Israel	Hula Valley	58	N	33.1	33.1	34.76	rec	ZSM	recent	2620	Dicrotendipes septemmaculatus 2620 2710	33.1	33.1
902	Chironomidae	Orthocladiinae		Cricotopus		Cricotopus guttatus	1650	NA				N	33.1	33.1	35.60870372	rec	Hirvenoja, 1973.	recent	1650	Cricotopus guttatus 1650 NA	33.1	33.1
903	Chironomidae	Chironominae		Paracladopelma	camptolabis	Paracladopelma camptolabis	1986.4	NA	Israel	Banjas	377	N	33.11	33.11	35.67475206	rec	ZSM	recent	1986.4	Paracladopelma camptolabis 1986.4 NA	33.11	33.11
904	Chironomidae	Orthocladiinae		Bryophaenocladius		Bryophaenocladius_paranudisquama	1980	NA	South_carolina			N	33.12	33.12	-81.3805	rec	Wang, Liu and Saether, 2004	recent	1980	Bryophaenocladius_paranudisquama 1980 NA	33.12	33.12
905	Chironomidae	Chironominae		Neozavrelia	saudiarabica	Neozavrelia saudiarabica	1643.3	NA	Israel	Banja	891	N	33.22	33.22	35.67475206	rec	ZSM	recent	1643.3	Neozavrelia saudiarabica 1643.3 NA	33.22	33.22
906	Chironomidae	Chironominae	Tanytarsini	Neozavrelia	saudiarabica	Neozavrelia saudiarabica	1643	NA	Israel	Banja	891	N	33.22	33.22	35.73	rec	ZSM	recent	1643	Neozavrelia saudiarabica 1643 NA	33.22	33.22
907	Chironomidae	Chironominae	Tanytarsini	Rheotanytarsus	samaki	Rheotanytarsus samaki	1624	NA	Israel	Snir	305	N	33.24	33.24	35.67	rec	ZSM	recent	1624	Rheotanytarsus samaki 1624 NA	33.24	33.24
908	Chironomidae	Tanypodinae	Pentaneurini	Conchapelopia	trifascia	Conchapelopia trifascia	2270	2430	Israel	Nahal Iyon	300	N	33.26	33.26	9.2	rec	ZSM	recent	2270	Conchapelopia trifascia 2270 2430	33.26	33.26
909	Chironomidae	Tanypodinae	Pentaneurini	Conchapelopia	triannulata	Conchapelopia triannulata	2530	2720	Israel	Nahal Iyon	300	N	33.26	33.26	9.2	rec	ZSM	recent	2530	Conchapelopia triannulata 2530 2720	33.26	33.26
910	Chironomidae	Orthocladiinae	Orthocladiinae	Cricotopus	curtus	Cricotopus curtus	1690	1690	Israel	Nahal Iyon	300	N	33.26	33.26	34.69	rec	ZSM	recent	1690	Cricotopus curtus 1690 1690	33.26	33.26
911	Chironomidae	Chironominae	Chironomini	Dicrotendipes	fusconotatus	Dicrotendipes fusconotatus	2180	2250	Israel	Nahal Iyon	300	N	33.26	33.26	34.69	rec	ZSM	recent	2180	Dicrotendipes fusconotatus 2180 2250	33.26	33.26
914	Chironomidae	Chironominae	Tanytarsini	Rheotanytarsus		Rheotanytarsus yufualbus	2000	NA	Japan			N	33.26	33.26	131.3693615	rec	Kwatema Kyerematen, 1999	recent	2000	Rheotanytarsus yufualbus 2000 NA	33.26	33.26
915	Chironomidae	Chironominae	Tanytarsini	Tanytarsus	balteatus	Tanytarsus balteatus	1991	NA	Israel	Ayoun	499	N	33.28	33.28	35.58	rec	ZSM	recent	1991	Tanytarsus balteatus 1991 NA	33.28	33.28
916	Chironomidae	Chironominae	Tanytarsini	Tanytarsus		Tanytarsus hjulorum	1200	NA	SA		448	N	33.31	33.31	26.703	rec	Ekrem and Stur, 2007	recent	1200	Tanytarsus hjulorum 1200 NA	33.31	33.31
917	Chironomidae	Orthocladiinae		Pseudorthocladius		Pseudorthocladius amplicaudus	1410	NA	USA.SC			N	33.49	33.49	-99.13361989	rec		recent	1410	Pseudorthocladius amplicaudus 1410 NA	33.49	33.49
918	Chironomidae	Chironominae	Tanytarsini	Tanytarsus		Tanytarsus gibbus	1450	NA	USA			N	33.49	33.49	-81.55183311	rec	Ekrem, Sublette and Sublette, 2007	recent	1450	Tanytarsus gibbus 1450 NA	33.49	33.49
919	Chironomidae	Orthocladiinae		Pseudorthocladius		Pseudorthocladius_destitutus	1390	NA	South_carolina			N	33.50105318	33.50105318	-80.86642345	rec	Saether and Sublette, 1983	recent	1390	Pseudorthocladius_destitutus 1390 NA	33.50105318	33.50105318
920	Chironomidae	Chironominae		Parachironomus	hazelriggi	Parachironomus hazelriggi	1693	1704.3	USA	Blythe	137	N	33.56	33.56	-114.9519909	rec	ZSM	recent	1693	Parachironomus hazelriggi 1693 1704.3	33.56	33.56
921	Chironomidae	Orthocladiinae	Orthocladiinae	Limnophyes		Limnophyes doughmani	1560	NA	AZ. USA			N	33.57	33.57	-109.4157613	rec	Saether, 1990	recent	1560	Limnophyes doughmani 1560 NA	33.57	33.57
922	Chironomidae	Prodiamesinae		Odontomesa		Odontomesa fulva nearctica	2100	NA	SA. GO			N	33.6	33.6	-84.02670854	rec	Saether, 1985	recent	2100	Odontomesa fulva nearctica 2100 NA	33.6	33.6
923	Chironomidae	Tanypodinae	Pentaneurini	Ablabesmyia	mallochi	Ablabesmyia mallochi	2130	2250	USA	Blythe	83	N	33.61	33.61	-114.59	rec	ZSM	recent	2130	Ablabesmyia mallochi 2130 2250	33.61	33.61
924	Chironomidae	Tanypodinae	Pentaneurini	Labrundinia	maculata	Labrundinia maculata	1154	NA	USA	Irvine (CA)	14	N	33.68	33.68	-117.82	rec	ZSM	recent	1154	Labrundinia maculata 1154 NA	33.68	33.68
925	Chironomidae	Tanypodinae	Pentaneurini	Labrundinia	maculata	Labrundinia maculata	1178	NA	USA	Irvine (CA)	14	N	33.68	33.68	-117.82	rec	ZSM	recent	1178	Labrundinia maculata 1178 NA	33.68	33.68
926	Chironomidae	Tanypodinae	Pentaneurini	Labrundinia	maculata	Labrundinia maculata	1209	NA	USA	Irvine (CA)	14	N	33.68	33.68	-117.82	rec	ZSM	recent	1209	Labrundinia maculata 1209 NA	33.68	33.68
927	Chironomidae	Tanypodinae	Pentaneurini	Labrundinia	maculata	Labrundinia maculata	1234	NA	USA	Irvine (CA)	14	N	33.68	33.68	-117.82	rec	ZSM	recent	1234	Labrundinia maculata 1234 NA	33.68	33.68
928	Chironomidae	Chironominae		Parachironomus	directus	Parachironomus directus	1407.2	NA	USA	Coachella	-21	N	33.68	33.68	-116.1896379	rec	ZSM	recent	1407.2	Parachironomus directus 1407.2 NA	33.68	33.68
929	Chironomidae	Orthocladiinae		Pseudosmittia		Pseudosmittia spinispinata	980	NA				N	33.68	33.68	-79.83504745	rec	Saether and Ferrington, 2104	recent	980	Pseudosmittia spinispinata 980 NA	33.68	33.68
930	Chironomidae	Orthocladiinae	Orthocladiinae	Cricotopus	infuscatus	Cricotopus infuscatus	1720	1810	USA	Coachella Valley	-21	N	33.7	33.7	-116.17	rec	ZSM	recent	1720	Cricotopus infuscatus 1720 1810	33.7	33.7
931	Chironomidae	Chironominae	Chironomini	Cryptochironomus	fulvus	Cryptochironomus fulvus	2250	2340	USA	Coachella Valley	-21	N	33.7	33.7	-116.17	rec	ZSM	recent	2250	Cryptochironomus fulvus 2250 2340	33.7	33.7
932	Chironomidae	Chironominae	Chironomini	Dicrotendipes	californicus	Dicrotendipes californicus	2610	2680	USA	Coachella Valley	75	N	33.7	33.7	-116.17	rec	ZSM	recent	2610	Dicrotendipes californicus 2610 2680	33.7	33.7
933	Chironomidae	Chironominae	Chironomini	Cladopelma	edwardsi	Cladopelma edwardsi	1700	1760	USA	Coachella Valley	-21	N	33.7	33.7	-116.15	rec	ZSM	recent	1700	Cladopelma edwardsi 1700 1760	33.7	33.7
937	Chironomidae	Chironominae	Chironomini	Chironomus	calligraphus	Chironomus calligraphus	2950	3010	USA	Santa Ana River	10	N	33.73	33.73	-117.84	rec	ZSM	recent	2950	Chironomus calligraphus 2950 3010	33.73	33.73
939	Chironomidae	Tanypodinae	Tanypodini	Tanypus	stellatus	Tanypus stellatus	914	915	USA	Coachella Valley (California)	80	N	33.78	33.78	-116.36	rec	ZSM	recent	914	Tanypus stellatus 914 915	33.78	33.78
940	Chironomidae	Tanypodinae	Tanypodini	Tanypus	imperialis	Tanypus imperialis	1040	1041	USA	Coachella Valley (California)	80	N	33.78	33.78	-116.35	rec	ZSM	recent	1040	Tanypus imperialis 1040 1041	33.78	33.78
941				Tanypus	Tanypus stellatus	Tanypus stellatus(Coquillett, 1902)	914	915	Clifornia, U.S.A	Coachella Valley	80	N	33.781	33.781	-116.1896379	rec	ZSM	recent	914	Tanypus stellatus(Coquillett, 1902) 914 915	33.781	33.781
942				Tanypus	Tanypus imperialis	Tanypus imperialis(Sublette, 1964)	1040	1041	Clifornia, U.S.A	Coachella Valley	80	N	33.781	33.781	-116.1896379	rec	ZSM	recent	1040	Tanypus imperialis(Sublette, 1964) 1040 1041	33.781	33.781
943	Chironomidae	Tanypodinae	Tanypodini	Tanypus		Tanypus parastellatus	2000	NA	USA,AZ			N	33.84	33.84	-111.9808545	rec	Roback, 1975	recent	2000	Tanypus parastellatus 2000 NA	33.84	33.84
944	Chironomidae	Tanypodinae		Rhadotanypus		Rhadotanypus florens	3250	NA	USA,NY			N	33.84836943	33.84836943	-109.1435189	rec	Roback, 1975	recent	3250	Rhadotanypus florens 3250 NA	33.84836943	33.84836943
945	Chironomidae	Chironominae	Chironomini	Chironomus	calligraphus	Chironomus calligraphus	2890	2980	USA	Cerritos	14	N	33.86	33.86	-118.05	rec	ZSM	recent	2890	Chironomus calligraphus 2890 2980	33.86	33.86
946	Chironomidae	Chironominae	Chironomini	Stictochironomus	multianolatus	Stictochironomus multianolatus	1964	1958	Afghanistan	Afghanistan	1500	N	33.93	33.93	67.71	rec	ZSM	recent	1964	Stictochironomus multianolatus 1964 1958	33.93	33.93
947				Stictochironomus	Stictochironomus multianolatus	Stictochironomus multianolatus ()	1964	1958	Afghanistan		1500	N	33.938	33.938	65.84854062	rec	ZSM	recent	1964	Stictochironomus multianolatus () 1964 1958	33.938	33.938
948	Chironomidae	Chironominae	Chironomini	Cladopelma	forcipis	Cladopelma forcipis	1400	1480	USA	Riverside	252	N	33.94	33.94	-117.39	rec	ZSM	recent	1400	Cladopelma forcipis 1400 1480	33.94	33.94
949	Chironomidae	Tanypodinae		Brundiniella		Brundiniella eumorpha	3350	NA	USA,Ca			N	34.03329062	34.03329062	-117.605135	rec	Roback, 1975	recent	3350	Brundiniella eumorpha 3350 NA	34.03329062	34.03329062
950	Chironomidae	Tanypodinae	Pentaneurini	Ablabesmyia	cinctipes	Ablabesmyia cinctipes	1940	2030	USA	Los Angeles	75	N	34.07	34.07	-118.24	rec	ZSM	recent	1940	Ablabesmyia cinctipes 1940 2030	34.07	34.07
963	Chironomidae	Chironominae	Chironomini	Dicrotendipes		Dicrotendipes californicus	2060	NA	USA, MEX, COSTRIC			N	34.18	34.18	-118.1308011	rec	Epler, 1987.	recent	2060	Dicrotendipes californicus 2060 NA	34.18	34.18
964	Chironomidae	Orthocladiinae		Orthocladius		Orthocladius flectus	2565	NA	China, Shannxi			N	34.22657731	34.22657731	106.9013337	rec	A review of the subgenera Euorthocladius and Orthocladius s. str. from China (Diptera: Chironomidae)	recent	2565	Orthocladius flectus 2565 NA	34.22657731	34.22657731
965	Chironomidae	Chironominae	Chironomini	Stictochironomus		Stictochironomus reissi	2150	NA	Nothern Africa, Middle East, Anatolia			N	34.27	34.27	35.81926195	rec	New Species of Chironomidae (Diptera: Chironomidae) from Saudi Arabia and the adjacent Middle East Cranston, 1989	recent	2150	Stictochironomus reissi 2150 NA	34.27	34.27
966	Chironomidae	Orthocladiinae	Orthocladiinae	Cricotopus	dentatus	Cricotopus dentatus	1930	2070	India	Khalsi Ladakh	2987	N	34.32	34.32	76.88	rec	ZSM	recent	1930	Cricotopus dentatus 1930 2070	34.32	34.32
967	Chironomidae	Chironominae		Paracladopelma	laminatum	Paracladopelma laminatum	2077.4	NA	Marokko	Jioukak	21	N	34.33	34.33	-8.161211996	rec	ZSM	recent	2077.4	Paracladopelma laminatum 2077.4 NA	34.33	34.33
968	Chironomidae	Orthocladiinae		Nanocladius		Nanocladius cf alternatherae	1660	NA	Nearctic			N	34.36	34.36	-82.83713362	rec	Saether, 1977	recent	1660	Nanocladius cf alternatherae 1660 NA	34.36	34.36
969	Chironomidae	Orthocladiinae	Orthocladiinae	Eukiefferiella	halvorseni	Eukiefferiella halvorseni	1780	2040	India	Lake Gangabal	3571	N	34.43	34.43	74.92	rec	ZSM	recent	1780	Eukiefferiella halvorseni 1780 2040	34.43	34.43
970	Chironomidae	Chironominae	Tanytarsini	Tanytarsus	sinuatus	Tanytarsus sinuatus	2526	NA	India	Drass	3200	N	34.43	34.43	75.75	rec	ZSM	recent	2526	Tanytarsus sinuatus 2526 NA	34.43	34.43
971	Chironomidae	Chironominae	Tanytarsini	Stempellinella		Stempellinella coronata	860	NA	Japan			N	34.43	34.43	132.4598801	rec	Ekrem, Sublette and Sublette, 2029	recent	860	Stempellinella coronata 860 NA	34.43	34.43
972	Chironomidae	Orthocladiinae		Nanocladius		Nanocladius minimus	975	NA	Nearctic			N	34.45	34.45	-82.55	rec	Saether, 1977	recent	975	Nanocladius minimus 975 NA	34.45	34.45
973	Chironomidae	Orthocladiinae		Pseudorthocladius		Pseudorthocladius macrovirgatus	1070	NA	USA.SC			N	34.68	34.68	-83.12154507	rec	Saether and Sublette, 1983	recent	1070	Pseudorthocladius macrovirgatus 1070 NA	34.68	34.68
974	Chironomidae	Orthocladiinae		Pseudorthocladius		Pseudorthocladius clavatosus	1220	NA	USA.SC			N	34.68	34.68	-83.12150218	rec		recent	1220	Pseudorthocladius clavatosus 1220 NA	34.68	34.68
975	Chironomidae	Orthocladiinae		Pseudorthocladius		Pseudorthocladius paravirgatus	1150	NA	USA.SC			N	34.68	34.68	-83.12120174	rec	Saether and Sublette, 1983	recent	1150	Pseudorthocladius paravirgatus 1150 NA	34.68	34.68
976	Chironomidae	Orthocladiinae	Orthocladiinae	Mesosmittia		Mesosmittia patrihortae	1100	NA	USA.SC			N	34.68	34.68	-82.837294	rec	Saether, 1985b	recent	1100	Mesosmittia patrihortae 1100 NA	34.68	34.68
977	Chironomidae	Orthocladiinae		Georthocladius		Georthocladius triquertus	1740	NA	USA.Cal			N	34.68	34.68	-82.83042816	rec	Saether and Sublette, 1983	recent	1740	Georthocladius triquertus 1740 NA	34.68	34.68
978				Stenochironomus	Stenochironomus aestivalis	Stenochironomus aestivalis (Townes, 1945)	2527	2548	Eastern North Carolina, U.S.A	Jones Lake, N.C.	641	N	34.68603067	34.68603067	-78.59993022	rec	ZSM	recent	2527	Stenochironomus aestivalis (Townes, 1945) 2527 2548	34.68603067	34.68603067
979	Chironomidae	Chironominae	Tanytarsini	Tanytarsus		Tanytarsus acifer	1330	NA	USA			N	34.83	34.83	-82.88501191	rec	Ekrem, Sublette and Sublette, 2008	recent	1330	Tanytarsus acifer 1330 NA	34.83	34.83
980	Chironomidae	Orthocladiinae	Orthocladiinae	Limnophyes		Limnophyes carolinensis	1330	NA	USA, SC			N	34.85	34.85	-82.82236074	rec	Saether, 1985.	recent	1330	Limnophyes carolinensis 1330 NA	34.85	34.85
981	Chironomidae	Orthocladiinae	Orthocladiinae	Mesosmittia		Mesosmittia patrihortae	1200	NA	Japan, Honshu			N	34.86	34.86	140.4874473	rec	Redescription of Mesosmittia patrihortae SAETHER, 1985, from Japan (Diptera, Chironomidae) Yamamoto, 2008	recent	1200	Mesosmittia patrihortae 1200 NA	34.86	34.86
982				Tanypus	Tanypus punctipenis	Tanypus punctipenis(Meigen, 1818)	989	923	Morocco	Env. Berkane	200	N	34.9	34.9	-2.313599467	rec	ZSM	recent	989	Tanypus punctipenis(Meigen, 1818) 989 923	34.9	34.9
983	Chironomidae	Tanypodinae	Tanypodini	Tanypus	punctipenis	Tanypus punctipenis	989	923	Morocco	Berkane	200	N	34.9	34.9	-2.3	rec	ZSM	recent	989	Tanypus punctipenis 989 923	34.9	34.9
984	Chironomidae	Chironominae	Chironomini	Stenochironomus		Stenochironomus niger	2460	NA	Western_nearctic			N	34.91	34.91	-111.7967314	rec	Kristoffersen, 1998	recent	2460	Stenochironomus niger 2460 NA	34.91	34.91
985	Chironomidae	Chironominae	Chironomini	Stenochironomus	bisetosus	Stenochironomus bisetosus	2242	2210	USA	Sedona (Arizona)	1399	N	34.91	34.91	-111.72	rec	ZSM	recent	2242	Stenochironomus bisetosus 2242 2210	34.91	34.91
986	Chironomidae	Chironominae	Chironomini	Stenochironomus	bisetosus	Stenochironomus bisetosus	3032	3020	USA	Sedona (Arizona)	1399	N	34.91	34.91	-111.72	rec	ZSM	recent	3032	Stenochironomus bisetosus 3032 3020	34.91	34.91
987				Stenochironomus	Stenochironomus bisetosus	Stenochironomus bisetosus (Borkent, 1984)	2242	2210	Arizona, U.S.A	Oak Creek Canyon, Sedona	1399	N	34.912	34.912	-111.7310882	rec	ZSM	recent	2242	Stenochironomus bisetosus (Borkent, 1984) 2242 2210	34.912	34.912
988				Stenochironomus	Stenochironomus bisetosus	Stenochironomus bisetosus (Borkent, 1984)	3032	3020	Arizona, U.S.A	Oak Creek Canyon, Sedona	1399	N	34.912	34.912	-111.7310882	rec	ZSM	recent	3032	Stenochironomus bisetosus (Borkent, 1984) 3032 3020	34.912	34.912
989	Chironomidae	Tanypodinae		Alotanypus		Alotanypus venustus	3900	NA	Nearctic, Neotropics			N	34.91325476	34.91325476	-111.7269951	rec	Roback, 1975	recent	3900	Alotanypus venustus 3900 NA	34.91325476	34.91325476
990	Chironomidae	Orthocladiinae	Orthocladiinae	Rheocricotopus		Rheocricotopus(Psilocricotopus) conflusirus	1210	NA	USA. SC			N	34.97	34.97	-82.97719604	rec	Saether, 1985c	recent	1210	Rheocricotopus(Psilocricotopus) conflusirus 1210 NA	34.97	34.97
991	Chironomidae	Orthocladiinae		Bryophaenocladius		Bryophaenocladius impectinus	1240	NA	USA. SC			N	34.97	34.97	-82.93964056	rec	Saether, 1976	recent	1240	Bryophaenocladius impectinus 1240 NA	34.97	34.97
992	Chironomidae	Chironominae	Chironomini	Nilothauma		Nilothauma japonicum	910	NA	Japan			N	34.98	34.98	138.4480682	rec	Adam & Saether, 2000	recent	910	Nilothauma japonicum 910 NA	34.98	34.98
993	Chironomidae	Orthocladiinae		Paraphaenocladius		Paraphaenocladius_pusillus	870	NA	South_carolina			N	35.01	35.01	-82.92725148	rec	Saether1995	recent	870	Paraphaenocladius_pusillus 870 NA	35.01	35.01
994	Chironomidae	Orthocladiinae		Pseudorthocladius		Pseudorthocladius comans	1090	NA	USA.SC			N	35.01	35.01	-82.02821088	rec	Saether and Sublette, 1983	recent	1090	Pseudorthocladius comans 1090 NA	35.01	35.01
995	Chironomidae	Orthocladiinae		Corynoneura		Corynoneura kisogawa	830	NA	Japan, Honshu			N	35.01	35.01	137.2682371	rec	Corynoneura Winnertz from East Asia, with a systematic review of the genus (Diptera: Chironomidae: Orthocladiinae) Fu, Saether and Wang 2009	recent	830	Corynoneura kisogawa 830 NA	35.01	35.01
996	Chironomidae	Orthocladiinae	Orthocladiinae	Cricotopus	guttatus	Cricotopus guttatus	1340	1530	Syria	West Acharna	345	N	35.02	35.02	39.16	rec	ZSM	recent	1340	Cricotopus guttatus 1340 1530	35.02	35.02
997	Chironomidae	Orthocladiinae	Orthocladiinae	Cricotopus	guttatus	Cricotopus guttatus	1570	1750	Syria	West Acharna	345	N	35.02	35.02	39.16	rec	ZSM	recent	1570	Cricotopus guttatus 1570 1750	35.02	35.02
998	Chironomidae	Tanypodinae	Pentaneurini	Ablabesmyia	mallochi	Ablabesmyia mallochi	1650	1790	USA	Fayetteville	80	N	35.05	35.05	-94.15	rec	ZSM	recent	1650	Ablabesmyia mallochi 1650 1790	35.05	35.05
1000	Chironomidae	Chironominae	Chironomini	Nunbensia	nubens	Nunbensia nubens	1786	NA	Syrien	Idlib	273	N	35.1	35.1	36.8	rec	ZSM	recent	1786	Nunbensia nubens 1786 NA	35.1	35.1
1001	Chironomidae	Chironominae	Chironomini	Nunbensia	nubens	Nunbensia nubens	2066	NA	Syrien	Idlib	273	N	35.1	35.1	36.8	rec	ZSM	recent	2066	Nunbensia nubens 2066 NA	35.1	35.1
1002	Chironomidae	Diamesinae		Boreoheptagyia		Boreoheptagyia brevitarsis	1930	NA	Far East Palearctic		700	N	35.12160373	35.12160373	135.7629763	rec	Zootaxa 1817: 1�	recent	1930	Boreoheptagyia brevitarsis 1930 NA	35.12160373	35.12160373
1003	Chironomidae	Chironominae	Chironomini	Dicrotendipes	septemmaculatus	Dicrotendipes septemmaculatus	2520	2590	Morocco	Larache	41	N	35.17	35.17	-6.15	rec	ZSM	recent	2520	Dicrotendipes septemmaculatus 2520 2590	35.17	35.17
1004	Chironomidae	Chironominae	Chironomini	Dicrotendipes	septemmaculatus	Dicrotendipes septemmaculatus	2680	2760	Morocco	Larache	41	N	35.17	35.17	-6.15	rec	ZSM	recent	2680	Dicrotendipes septemmaculatus 2680 2760	35.17	35.17
1005	Chironomidae	Chironominae	Chironomini	Chironomus	calipterus	Chironomus calipterus	2930	2900	Morocco	Larache	20	N	35.17	35.17	-6.15	rec	ZSM	recent	2930	Chironomus calipterus 2930 2900	35.17	35.17
1007	Chironomidae	Chironominae	Chironomini	Stictochironomus	pictulus	Stictochironomus pictulus	3579	3620	Morocco	Larache	41	N	35.17	35.17	-6.14	rec	ZSM	recent	3579	Stictochironomus pictulus 3579 3620	35.17	35.17
1008				Stictochironomus	Stictochironomus pictulus	Stictochironomus pictulus (Meigen, 1830)	3579	3620	Morocco	Larache	41	N	35.174	35.174	-6.148209782	rec	ZSM	recent	3579	Stictochironomus pictulus (Meigen, 1830) 3579 3620	35.174	35.174
1009	Chironomidae	Tanypodinae		Procladius		Procladius freemani	2100	NA	USA, AZ			N	35.18	35.18	-111.9814126	rec	Roback, 1975.	recent	2100	Procladius freemani 2100 NA	35.18	35.18
1010	Chironomidae	Tanypodinae	Pentaneurini	Conchapelopia	triannulata	Conchapelopia triannulata	2540	2690	Greece	Crete	600	N	35.21	35.21	24.46	rec	ZSM	recent	2540	Conchapelopia triannulata 2540 2690	35.21	35.21
1011	Chironomidae	Tanypodinae	Pentaneurini	Ablabesmyia	longistyla	Ablabesmyia longistyla	2430	2620	Greece	Palaiochora	1	N	35.25	35.25	22.49	rec	ZSM	recent	2430	Ablabesmyia longistyla 2430 2620	35.25	35.25
1013	Chironomidae	Orthocladiinae	Orthocladiinae	Cricotopus	guttatus	Cricotopus guttatus	1330	1480	Syria	Shaizar	200	N	35.26	35.26	37.92	rec	ZSM	recent	1330	Cricotopus guttatus 1330 1480	35.26	35.26
1014	Chironomidae	Orthocladiinae	Orthocladiinae	Corynoneura	lacustris	Corynoneura lacustris	841	NA	Greece	Crete	905	N	35.27	35.27	24.93	rec	ZSM	recent	841	Corynoneura lacustris 841 NA	35.27	35.27
1016	Chironomidae	Orthocladiinae	Orthocladiinae	Corynoneura	lacustris	Corynoneura lacustris	848	NA	Greece	Crete	905	N	35.27	35.27	24.93	rec	ZSM	recent	848	Corynoneura lacustris 848 NA	35.27	35.27
1018	Chironomidae	Orthocladiinae	Orthocladiinae	Corynoneura	lacustris	Corynoneura lacustris	869	NA	Greece	Crete	905	N	35.27	35.27	24.93	rec	ZSM	recent	869	Corynoneura lacustris 869 NA	35.27	35.27
1020	Chironomidae	Orthocladiinae	Orthocladiinae	Corynoneura	lacustris	Corynoneura lacustris	887	855.1	Greece	Crete	905	N	35.27	35.27	24.93	rec	ZSM	recent	887	Corynoneura lacustris 887 855.1	35.27	35.27
1022	Chironomidae	Orthocladiinae	Orthocladiinae	Corynoneura	lacustris	Corynoneura lacustris	951	NA	Greece	Crete	905	N	35.27	35.27	24.93	rec	ZSM	recent	951	Corynoneura lacustris 951 NA	35.27	35.27
1024	Chironomidae	Orthocladiinae		Orthocladius		Orthocladius piloculatus	2141	NA	Japan, Honshu		580	N	35.28	35.28	139.3	rec	A new distinctive species of the genus Orthocladius with hairy eyes from Japan (Diptera: Chironomidae) Kobayashi, 2012	recent	2141	Orthocladius piloculatus 2141 NA	35.28	35.28
1025	Chironomidae	Orthocladiinae	Orthocladiinae	Eukiefferiella	bedmari	Eukiefferiella bedmari	1405	NA	Greece	Crete	377	N	35.31	35.31	24.46	rec	ZSM	recent	1405	Eukiefferiella bedmari 1405 NA	35.31	35.31
1026	Chironomidae	Orthocladiinae	Orthocladiinae	Eukiefferiella	bedmari	Eukiefferiella bedmari	1543	NA	Greece	Crete	377	N	35.31	35.31	24.46	rec	ZSM	recent	1543	Eukiefferiella bedmari 1543 NA	35.31	35.31
1027	Chironomidae	Orthocladiinae	Orthocladiinae	Eukiefferiella	bedmari	Eukiefferiella bedmari	1570	NA	Greece	Crete	377	N	35.31	35.31	24.46	rec	ZSM	recent	1570	Eukiefferiella bedmari 1570 NA	35.31	35.31
1028	Chironomidae	Orthocladiinae	Orthocladiinae	Eukiefferiella	bedmari	Eukiefferiella bedmari	1621	1513.8	Greece	Crete	377	N	35.31	35.31	24.46	rec	ZSM	recent	1621	Eukiefferiella bedmari 1621 1513.8	35.31	35.31
1029	Chironomidae	Chironominae	Tanytarsini	Tanytarsus	tika	Tanytarsus tika	1537	NA	Greece	Kournas See	15	N	35.33	35.33	24.18	rec	ZSM	recent	1537	Tanytarsus tika 1537 NA	35.33	35.33
1030	Chironomidae	Chironominae	Tanytarsini	Tanytarsus	tika	Tanytarsus tika	1691	NA	Greece	Kournas See	15	N	35.33	35.33	24.18	rec	ZSM	recent	1691	Tanytarsus tika 1691 NA	35.33	35.33
1031	Chironomidae	Chironominae	Tanytarsini	Tanytarsus	tika	Tanytarsus tika	1716	NA	Greece	Kournas See	15	N	35.33	35.33	24.18	rec	ZSM	recent	1716	Tanytarsus tika 1716 NA	35.33	35.33
1032	Chironomidae	Chironominae	Chironomini	Dicrotendipes	pallidicornis	Dicrotendipes pallidicornis	1550	1690	Greece	Lake Kournas	15	N	35.33	35.33	24.29	rec	ZSM	recent	1550	Dicrotendipes pallidicornis 1550 1690	35.33	35.33
1033	Chironomidae	Chironominae	Chironomini	Chironomus	plumosus	Chironomus plumosus	6090	6270	Japan	Lake Biwa	86	N	35.33	35.33	136.08	rec	ZSM	recent	6090	Chironomus plumosus 6090 6270	35.33	35.33
1034	Chironomidae	Diamesinae	Diamesini	Syndiamesa		Syndiamesa longipilosa	3320	NA	Japan, Honshu		450-1600	N	35.3403109	35.3403109	136.9890495	rec	doi:10.1111/j.1479-8298.2007.00225.x	recent	3320	Syndiamesa longipilosa 3320 NA	35.3403109	35.3403109
1035	Chironomidae	Orthocladiinae	Orthocladiinae	Mesosmittia		Mesosmittia acutistylus	1130	NA	USA. NM			N	35.35	35.35	-103.4381903	rec	Saether, 1985b	recent	1130	Mesosmittia acutistylus 1130 NA	35.35	35.35
1036	Chironomidae	Orthocladiinae		Thienemanniella		Thienemanniella nagaramaculata	920	NA	Japan			N	35.38	35.38	136.7710664	rec	Thienemanniella Kieffer from East Asia, with a systematic review of the genus (Diptera: Chironomidae: Orthocladiinae) Fu, Saether and Wang, 2010	recent	920	Thienemanniella nagaramaculata 920 NA	35.38	35.38
1037	Chironomidae	Orthocladiinae		Corynoneura		Corynoneura fujiundecima	1190	NA	Japan			N	35.42	35.42	138.8857088	rec	Corynoneura Winnertz from East Asia, with a systematic review of the genus (Diptera: Chironomidae: Orthocladiinae) Fu, Saether and Wang 2009	recent	1190	Corynoneura fujiundecima 1190 NA	35.42	35.42
1038	Chironomidae	Orthocladiinae	Orthocladiinae	Bryophaenocladius	scanicus	Bryophaenocladius scanicus	1610	1760	Syria	El Rouj Basin	374	N	35.44	35.44	37.66	rec	ZSM	recent	1610	Bryophaenocladius scanicus 1610 1760	35.44	35.44
1039	Chironomidae	Orthocladiinae	Orthocladiinae	Bryophaenocladius	flexidens	Bryophaenocladius flexidens	1790	1920	Syria	El Rouj Basin	374	N	35.44	35.44	37.66	rec	ZSM	recent	1790	Bryophaenocladius flexidens 1790 1920	35.44	35.44
1040	Chironomidae	Tanypodinae	Pentaneurini	Conchapelopia	esakiana	Conchapelopia esakiana	2090	2210	Japan	Kawasaki	1	N	35.51	35.51	139.7	rec	ZSM	recent	2090	Conchapelopia esakiana 2090 2210	35.51	35.51
1041	Chironomidae	Tanypodinae	Pentaneurini	Conchapelopia	esakiana	Conchapelopia esakiana	2130	2210	Japan	Kawasaki	1	N	35.51	35.51	139.7	rec	ZSM	recent	2130	Conchapelopia esakiana 2130 2210	35.51	35.51
1042	Chironomidae	Orthocladiinae		Bryophaenocladius		Bryophaenocladius_polychaetus	1270	NA	North_carolina			N	35.53	35.53	-83.29434131	rec	Wang, Liu and Saether, 2004	recent	1270	Bryophaenocladius_polychaetus 1270 NA	35.53	35.53
1043	Chironomidae	Tanypodinae		Procladius		Procladius wilhmi	2600	NA	USA, TEN			N	35.54	35.54	-80.19	rec	Roback, 1975.	recent	2600	Procladius wilhmi 2600 NA	35.54	35.54
1044	Chironomidae	Chironominae		Olecryptotendipes		Olecryptotendipes melasmus	1690	NA	China			N	35.54	35.54	106.31	rec	https://doi.org/10.3897/zookeys.208.3299	recent	1690	Olecryptotendipes melasmus 1690 NA	35.54	35.54
1045	Chironomidae	Chironominae	Tanytarsini	Rheotanytarsus	ringel	Rheotanytarsus ringel	1420	NA	Marokko	Tetouan	80	N	35.58	35.58	-5.36	rec	ZSM	recent	1420	Rheotanytarsus ringel 1420 NA	35.58	35.58
1046	Chironomidae	Orthocladiinae		Bryophaenocladius		Bryophaenocladius akiensis	1790	NA	Palaearctic			N	35.58	35.58	139.6185851	rec	CHIRONOMIDS OF THE GENUS BRYOPHAENOCLADIUS THIENEMANN, 1934 (DIPTERA, CHIRONOMIDAE, ORTHOCLADIINAE) FROM THE RUSSIAN FAR EAST E. A. Makarchenko and M. A. Makarchenk	recent	1790	Bryophaenocladius akiensis 1790 NA	35.58	35.58
1047	Chironomidae	Chironominae	Chironomini	Dicrotendipes		Dicrotendipes aethiops	2170	NA	USA, NX; CA			N	35.59	35.59	-115.1442622	rec	Epler, 1987.	recent	2170	Dicrotendipes aethiops 2170 NA	35.59	35.59
1048	Chironomidae	Tanypodinae	Pentaneurini	Ablabesmyia	monilis-dusoleili	Ablabesmyia monilis-dusoleili	2160	2340	Morocco	Tetouan	2	N	35.6	35.6	-5.38	rec	ZSM	recent	2160	Ablabesmyia monilis-dusoleili 2160 2340	35.6	35.6
1050	Chironomidae	Tanypodinae	Pentaneurini	Ablabesmyia	monilis-dusoleili	Ablabesmyia monilis-dusoleili	2240	2470	Morocco	Tetouan	2	N	35.6	35.6	-5.37	rec	ZSM	recent	2240	Ablabesmyia monilis-dusoleili 2240 2470	35.6	35.6
1052	Chironomidae	Chironominae	Tanytarsini	Stempellinella		Stempellinella tamaseptima	1020	NA	CAN; JAP; RU			N	35.63899631	35.63899631	139.7054008	rec	Ekrem, Sublette and Sublette, 2035	recent	1020	Stempellinella tamaseptima 1020 NA	35.63899631	35.63899631
1053	Chironomidae	Orthocladiinae		Pseudorthocladius		Pseudorthocladius virgatus	1520	NA				N	35.72096924	35.72096924	-83.49956406	rec	Saether and Sublette, 1983		1520	Pseudorthocladius virgatus 1520 NA	35.72096924	35.72096924
1054	Chironomidae	Orthocladiinae		Doithrix		Doithrix villosa	1460	NA	USA. Ten			N	35.72096924	35.72096924	-83.49956406	rec	Saether and Sublette, 1983	recent	1460	Doithrix villosa 1460 NA	35.72096924	35.72096924
1055	Chironomidae	Orthocladiinae		Pseudorthocladius		Pseudorthocladius uniserratus	1110	NA	USA. Ten			N	35.73	35.73	-83.51964725	rec	Saether and Sublette, 1983	recent	1110	Pseudorthocladius uniserratus 1110 NA	35.73	35.73
1056	Chironomidae	Orthocladiinae		Paraphaenocladius		Paraphaenocladius pseudirritus nearcticus	1350	NA				N	35.73	35.73	-83.515361	rec	Saether1995	recent	1350	Paraphaenocladius pseudirritus nearcticus 1350 NA	35.73	35.73
1057	Chironomidae	Orthocladiinae		Pseudorthocladius		Pseudorthocladius wingoi	1170	NA	USA.SC			N	35.93	35.93	-83.50145128	rec	Saether and Sublette, 1983	recent	1170	Pseudorthocladius wingoi 1170 NA	35.93	35.93
1058	Chironomidae	Orthocladiinae	Orthocladiinae	Bryophaenocladius	flexidens	Bryophaenocladius flexidens	2590	2770	Greece	Taygetos Mountains	0	N	36.01	36.01	33.38	rec	ZSM	recent	2590	Bryophaenocladius flexidens 2590 2770	36.01	36.01
1059	Chironomidae	Chironominae	Chironomini	Dicrotendipes	fusconotatus	Dicrotendipes fusconotatus	2240	2340	Syria	Orontes River	75	N	36.04	36.04	36.47	rec	ZSM	recent	2240	Dicrotendipes fusconotatus 2240 2340	36.04	36.04
1060	Chironomidae	Chironominae	Tanytarsini	Micropsectra	bidentata	Micropsectra bidentata	2300	2430	Syria	Orontes River	75	N	36.04	36.04	36.47	rec	ZSM	recent	2300	Micropsectra bidentata 2300 2430	36.04	36.04
1061	Chironomidae	Chironominae	Chironomini	Chironomus	calipterus	Chironomus calipterus	3240	3330	Syria	Orontes River	75	N	36.04	36.04	36.47	rec	ZSM	recent	3240	Chironomus calipterus 3240 3330	36.04	36.04
1062	Chironomidae	Chironominae	Chironomini	Stictochironomus	maculipennis	Stictochironomus maculipennis	3775	3725	Syria	Al-Jabbul	317	N	36.08	36.08	37.51	rec	ZSM	recent	3775	Stictochironomus maculipennis 3775 3725	36.08	36.08
1063				Stictochironomus	Stictochironomus maculipennis	Stictochironomus maculipennis (Meigen, 1818)	3775	3725	Syria	Al- Jabbul	317	N	36.082	36.082	37.51292217	rec	ZSM	recent	3775	Stictochironomus maculipennis (Meigen, 1818) 3775 3725	36.082	36.082
1064	Chironomidae	Chironominae	Chironomini	Dicrotendipes		Dicrotendipes saetanumerosus	2100	NA	China			N	36.11	36.11	117.08	rec	https://doi.org/10.3897/zookeys.183.2834	recent	2100	Dicrotendipes saetanumerosus 2100 NA	36.11	36.11
1065	Chironomidae	Chironominae	Tanytarsini	Rheotanytarsus	reissi	Rheotanytarsus reissi	1562	NA	Greece	Kithira	262	N	36.26	36.26	22.99	rec	ZSM	recent	1562	Rheotanytarsus reissi 1562 NA	36.26	36.26
1066	Chironomidae	Orthocladiinae		Prosmittia		Prosmittia kamiquarta	2010	NA	Far East Palearctic			N	36.2615676	36.2615676	137.636423	rec	Sasa & Sumita, 1998	recent	2010	Prosmittia kamiquarta 2010 NA	36.2615676	36.2615676
1067	Chironomidae	Orthocladiinae	Orthocladiinae	Bryophaenocladius	rotundilopus	Bryophaenocladius rotundilopus	1980	2120	Turkey	Tasucu	10	N	36.33	36.33	33.88	rec	ZSM	recent	1980	Bryophaenocladius rotundilopus 1980 2120	36.33	36.33
1068	Chironomidae	Orthocladiinae	Orthocladiinae	Limnophyes	paludis	Limnophyes paludis	1210	1270	Spain	Jimena	37	N	36.42	36.42	-3.47	rec	ZSM	recent	1210	Limnophyes paludis 1210 1270	36.42	36.42
1069	Chironomidae	Orthocladiinae	Orthocladiinae	Limnophyes	paludis	Limnophyes paludis	1400	1500	Spain	Jimena	37	N	36.42	36.42	-3.47	rec	ZSM	recent	1400	Limnophyes paludis 1400 1500	36.42	36.42
1070	Chironomidae	Chironominae	Tanytarsini	Micropsectra	longicrista	Micropsectra longicrista	2010	2120	Algeria	Tikjda	1400	N	36.44	36.44	4.12	rec	ZSM	recent	2010	Micropsectra longicrista 2010 2120	36.44	36.44
1071	Chironomidae	Chironominae	Chironomini	Chironomus	calipterus	Chironomus calipterus	2580	2620	Spain	Cadiz	0	N	36.52	36.52	-6.29	rec	ZSM	recent	2580	Chironomus calipterus 2580 2620	36.52	36.52
1073	Chironomidae	Chironominae	Tanytarsini	Tanytarsus		Tanytarsus songi	1600	NA	China			N	36.52	36.52	113.703	rec	DOI 10.1163/1876312X-00002172	recent	1600	Tanytarsus songi 1600 NA	36.52	36.52
1074	Chironomidae	Tanypodinae		Procladius		Procladius freemani	1900	NA	USA,CAL			N	36.52446798	36.52446798	-119.6825891	rec	Roback, 1975.	recent	1900	Procladius freemani 1900 NA	36.52446798	36.52446798
1075	Chironomidae	Chironominae	Tanytarsini	Cladotanytarsus		Cladotanytarsus mancus	1724	NA	71		833	N	36.54	36.54	-4.506012518	rec	Prat, Graellsia 41: 65-88.,1985.	recent	1724	Cladotanytarsus mancus 1724 NA	36.54	36.54
1076	Chironomidae	Chironominae		Polypedilum		Polypedilum cutellatum	2310	NA	holarctic			N	36.55	36.55	-119.2909785	rec	Maschwitz and Cook, 2000.	recent	2310	Polypedilum cutellatum 2310 NA	36.55	36.55
1077	Chironomidae	Chironominae	Tanytarsini	Micropsectra	bodanica	Micropsectra bodanica	1660	1760	Spain	Puerto de Galiz	500	N	36.55	36.55	-5.6	rec	ZSM	recent	1660	Micropsectra bodanica 1660 1760	36.55	36.55
1078	Chironomidae	Orthocladiinae	Orthocladiinae	Bryophaenocladius	tuberculatus	Bryophaenocladius tuberculatus	2010	2160	Spain	Puerto de Galiz	500	N	36.55	36.55	-5.6	rec	ZSM	recent	2010	Bryophaenocladius tuberculatus 2010 2160	36.55	36.55
1079	Chironomidae	Orthocladiinae		Georthocladius		Georthocladius wirthi	2180	NA	USA.Cal		3000	N	36.6	36.6	-118.5864768	rec	Saether and Sublette, 1983	recent	2180	Georthocladius wirthi 2180 NA	36.6	36.6
1080	Chironomidae	Chironominae	Tanytarsini	Tanytarsus	horni	Tanytarsus horni	1537	NA	Algeria	Berbessa	31	N	36.61	36.61	2.75	rec	ZSM	recent	1537	Tanytarsus horni 1537 NA	36.61	36.61
1081	Chironomidae	Chironominae	Tanytarsini	Tanytarsus		Tanytarsus formosanus	1610	NA	Africa, Southern Europe, Middle East, Arabian Peninsula, South Asia, East Asia, Southeast Asia			N	36.61269398	36.61269398	2.749711053	rec	A REVIEW OF AFROTROPICAL TANYTARSUS VAN DER VULP (DIPTERA: CHIRONOMIDAE) Ekrem, 2001	recent	1610	Tanytarsus formosanus 1610 NA	36.61269398	36.61269398
1083	Chironomidae	Tanypodinae		Larsia		Larsia sequoiaensis	2200	NA	USA; CAL			N	36.67	36.67	-118.6592259	rec	Roback, 1975.		2200	Larsia sequoiaensis 2200 NA	36.67	36.67
1084	Chironomidae	Chironominae	Tanytarsini	Stempellina	almi	Stempellina almi	1047	NA	Algeria	Meskoutine	159	N	36.67	36.67	7.44	rec	ZSM	recent	1047	Stempellina almi 1047 NA	36.67	36.67
1085	Chironomidae	Chironominae	Tanytarsini	Neostempellina	pilosa	Neostempellina pilosa	946	958.9	Greece	Monemvasia	142	N	36.69	36.69	23.05	rec	ZSM	recent	946	Neostempellina pilosa 946 958.9	36.69	36.69
1086	Chironomidae	Chironominae	Tanytarsini	Neostempellina	pilosa	Neostempellina pilosa	1065	NA	Greece	Monemvasia	142	N	36.69	36.69	23.05	rec	ZSM	recent	1065	Neostempellina pilosa 1065 NA	36.69	36.69
1087	Chironomidae	Chironominae		Neostempellina	pilosa	Neostempellina pilosa	945.8	958.9	Griechenland	Monemvasia	142	N	36.69	36.69	23.05067578	rec	ZSM	recent	945.8	Neostempellina pilosa 945.8 958.9	36.69	36.69
1088	Chironomidae	Chironominae		Neostempellina	pilosa	Neostempellina pilosa	1064.8	NA	Griechenland	Monemvasia	142	N	36.69	36.69	23.05067578	rec	ZSM	recent	1064.8	Neostempellina pilosa 1064.8 NA	36.69	36.69
1089	Chironomidae	Orthocladiinae		Sasacricotopus		Sasacricotopus jintusecundus	2420	NA	Far East Palearctic	Jinzū River, Toyama, Präfektur Toyama, Jap		N	36.70366424	36.70366424	137.1204013	rec	Sasa, 1990	recent	2420	Sasacricotopus jintusecundus 2420 NA	36.70366424	36.70366424
1090	Chironomidae	Chironominae	Chironomini	Stictochironomus	palliatus	Stictochironomus palliatus	1969	NA	USA	Kentucky Lake	126	N	36.73	36.73	-88.11	rec	ZSM	recent	1969	Stictochironomus palliatus 1969 NA	36.73	36.73
1091	Chironomidae	Chironominae	Chironomini	Stictochironomus	palliatus	Stictochironomus palliatus	2153	2127	USA	Kentucky Lake	126	N	36.73	36.73	-88.11	rec	ZSM	recent	2153	Stictochironomus palliatus 2153 2127	36.73	36.73
1092				Stictochironomus	Stictochironomus palliatus	Stictochironomus palliatus (Coquillett, 1902)	1969	0	Murry, U.S.A	The Hancock Biological Station (HBS) on Kentucky Lake	126	N	36.733	36.733	-88.11581485	rec	ZSM	recent	1969	Stictochironomus palliatus (Coquillett, 1902) 1969 0	36.733	36.733
1093				Stictochironomus	Stictochironomus palliatus	Stictochironomus palliatus (Coquillett, 1902)	2153	2127	Murry, U.S.A	The Hancock Biological Station (HBS) on Kentucky Lake	126	N	36.733	36.733	-88.11581485	rec	ZSM	recent	2153	Stictochironomus palliatus (Coquillett, 1902) 2153 2127	36.733	36.733
1100	Chironomidae	Orthocladiinae	Orthocladiinae	Orthocladius	fuscimanus	Orthocladius fuscimanus	1439	NA	Algeria	Algier	23	N	36.77	36.77	3.06	rec	ZSM	recent	1439	Orthocladius fuscimanus 1439 NA	36.77	36.77
1101	Chironomidae	Orthocladiinae	Orthocladiinae	Orthocladius	fuscimanus	Orthocladius fuscimanus	1467	NA	Algeria	Algier	23	N	36.77	36.77	3.06	rec	ZSM	recent	1467	Orthocladius fuscimanus 1467 NA	36.77	36.77
1102	Chironomidae	Orthocladiinae	Orthocladiinae	Orthocladius	fuscimanus	Orthocladius fuscimanus	1519	NA	Algeria	Algier	23	N	36.77	36.77	3.06	rec	ZSM	recent	1519	Orthocladius fuscimanus 1519 NA	36.77	36.77
1103	Chironomidae	Orthocladiinae	Orthocladiinae	Orthocladius	fuscimanus	Orthocladius fuscimanus	1645	NA	Algeria	Algier	23	N	36.77	36.77	3.06	rec	ZSM	recent	1645	Orthocladius fuscimanus 1645 NA	36.77	36.77
1104	Chironomidae	Orthocladiinae	Orthocladiinae	Halocladius	fucicola	Halocladius fucicola	1745	NA	Algeria	Algier	23	N	36.77	36.77	3.06	rec	ZSM	recent	1745	Halocladius fucicola 1745 NA	36.77	36.77
1105	Chironomidae	Orthocladiinae	Orthocladiinae	Halocladius	fucicola	Halocladius fucicola	1774	NA	Algeria	Algier	23	N	36.77	36.77	3.06	rec	ZSM	recent	1774	Halocladius fucicola 1774 NA	36.77	36.77
1106	Chironomidae	Tanypodinae	Pentaneurini	Thienemannimyia		Thienemannimyia barberi	3150	NA	USA			N	36.78974273	36.78974273	-118.9067714	rec	Roback, 1975.	recent	3150	Thienemannimyia barberi 3150 NA	36.78974273	36.78974273
1107	Chironomidae	Chironominae	Chironomini	Nilothauma		Nilothauma nojirimaculatum	1160	NA	Japan			N	36.82	36.82	138.2231303	rec	Adam & Saether, 2000	recent	1160	Nilothauma nojirimaculatum 1160 NA	36.82	36.82
1108	Chironomidae	Chironominae	Chironomini	Stictochironomus	varius	Stictochironomus varius	3405	3457	USA	Folsom Falls (New Mexico)	1881	N	36.87	36.87	-103.88	rec	ZSM	recent	3405	Stictochironomus varius 3405 3457	36.87	36.87
1109				Stictochironomus	Stictochironomus varius	Stictochironomus varius (Townes, 1945)	3405	3457	New Mexico, U.S.A	Folsom Falls	1881	N	36.872	36.872	-103.8820654	rec	ZSM	recent	3405	Stictochironomus varius (Townes, 1945) 3405 3457	36.872	36.872
1110	Chironomidae	Chironominae		Paratanytarsus	inopertus	Paratanytarsus inopertus	1565.1	1457.7	USA	Folsom Falls	1881	N	36.872	36.872	-103.8820654	rec	ZSM	recent	1565.1	Paratanytarsus inopertus 1565.1 1457.7	36.872	36.872
1111	Chironomidae	Orthocladiinae		Parakiefferiella		Parakiefferiella sp. sunabadeea	1320	NA	Japan			N	36.88	36.88	137.9915253	rec	Studies on Chironomid Collected with Light Trap in Sunaba, Kurobe during the Winter Season from Dezember to April, 2000 Tanak and Sasa, 2001	recent	1320	Parakiefferiella sp. sunabadeea 1320 NA	36.88	36.88
1112	Chironomidae	Orthocladiinae		Pseudosmittia		Pseudosmittia kurobeokasia	1740	NA	Japan			N	36.88	36.88	137.9915253	rec	Studies on Chironomid Collected with Light Trap in Sunaba, Kurobe during the Winter Season from Dezember to April, 2000 Tanak and Sasa, 2001	recent	1740	Pseudosmittia kurobeokasia 1740 NA	36.88	36.88
1113	Chironomidae	Orthocladiinae		Paratrissocladius		Parakiefferiella sp. sunabadeea	1780	NA	Japan			N	36.88	36.88	137.9915253	rec	Studies on Chironomid Collected with Light Trap in Sunaba, Kurobe during the Winter Season from Dezember to April, 2000 Tanak and Sasa, 2001	recent	1780	Parakiefferiella sp. sunabadeea 1780 NA	36.88	36.88
1114	Chironomidae	Orthocladiinae		Smittia		Smittia aterrima	1960	NA	Japan			N	36.88	36.88	137.9915253	rec	Studies on Chironomid Collected with Light Trap in Sunaba, Kurobe during the Winter Season from Dezember to April, 2000 Tanak and Sasa, 2001	recent	1960	Smittia aterrima 1960 NA	36.88	36.88
1115	Chironomidae	Orthocladiinae		Orthocladius		Orthocladius toyamakeleus	2080	NA	Japan			N	36.88	36.88	137.9915253	rec	Studies on Chironomid Collected with Light Trap in Sunaba, Kurobe during the Winter Season from Dezember to April, 2000 Tanak and Sasa, 2001	recent	2080	Orthocladius toyamakeleus 2080 NA	36.88	36.88
1116	Chironomidae	Orthocladiinae		Orthocladius		Orthocladius toyamakeleus	2160	NA	Japan			N	36.88	36.88	137.9915253	rec	Studies on Chironomid Collected with Light Trap in Sunaba, Kurobe during the Winter Season from Dezember to April, 2000 Tanak and Sasa, 2001	recent	2160	Orthocladius toyamakeleus 2160 NA	36.88	36.88
1117	Chironomidae	Orthocladiinae		Smittia		Smittia sunababecea	2220	NA	Japan			N	36.88	36.88	137.9915253	rec	Studies on Chironomid Collected with Light Trap in Sunaba, Kurobe during the Winter Season from Dezember to April, 2000 Tanak and Sasa, 2001	recent	2220	Smittia sunababecea 2220 NA	36.88	36.88
1118	Chironomidae	Orthocladiinae		Orthocladius		Orthocladius toyamakeleus	2360	NA	Japan			N	36.88	36.88	137.9915253	rec	Studies on Chironomid Collected with Light Trap in Sunaba, Kurobe during the Winter Season from Dezember to April, 2000 Tanak and Sasa, 2001	recent	2360	Orthocladius toyamakeleus 2360 NA	36.88	36.88
1119	Chironomidae	Orthocladiinae		Orthocladius		Orthocladius glabripennis	2540	NA	Japan			N	36.88	36.88	137.9915253	rec	Studies on Chironomid Collected with Light Trap in Sunaba, Kurobe during the Winter Season from Dezember to April, 2000 Tanak and Sasa, 2001	recent	2540	Orthocladius glabripennis 2540 NA	36.88	36.88
1120	Chironomidae	Orthocladiinae		Psectrocladius		Psectrocladius sunabaabeus	2800	NA	Japan			N	36.88	36.88	137.9915253	rec	Studies on Chironomid Collected with Light Trap in Sunaba, Kurobe during the Winter Season from Dezember to April, 2000 Tanak and Sasa, 2001	recent	2800	Psectrocladius sunabaabeus 2800 NA	36.88	36.88
1121	Chironomidae	Orthocladiinae		Euorthocladius		Euorthocladius kanii	2880	NA	Japan			N	36.88	36.88	137.9915253	rec	Studies on Chironomid Collected with Light Trap in Sunaba, Kurobe during the Winter Season from Dezember to April, 2000 Tanak and Sasa, 2001	recent	2880	Euorthocladius kanii 2880 NA	36.88	36.88
1122	Chironomidae	Orthocladiinae		Orthocladius		Orthocladius glabripennis	2880	NA	Japan			N	36.88	36.88	137.9915253	rec	Studies on Chironomid Collected with Light Trap in Sunaba, Kurobe during the Winter Season from Dezember to April, 2000 Tanak and Sasa, 2001	recent	2880	Orthocladius glabripennis 2880 NA	36.88	36.88
1123	Chironomidae	Orthocladiinae		Euorthocladius		Euorthocladius frigidus	3040	NA	Japan			N	36.88	36.88	137.9915253	rec	Studies on Chironomid Collected with Light Trap in Sunaba, Kurobe during the Winter Season from Dezember to April, 2000 Tanak and Sasa, 2001	recent	3040	Euorthocladius frigidus 3040 NA	36.88	36.88
1124	Chironomidae	Orthocladiinae		Euorthocladius		Euorthocladius frigidus	3180	NA	Japan			N	36.88	36.88	137.9915253	rec	Studies on Chironomid Collected with Light Trap in Sunaba, Kurobe during the Winter Season from Dezember to April, 2000 Tanak and Sasa, 2001	recent	3180	Euorthocladius frigidus 3180 NA	36.88	36.88
1125	Chironomidae	Orthocladiinae		Orthocladius		Orthocladius glabripennis	3300	NA	Japan			N	36.88	36.88	137.9915253	rec	Studies on Chironomid Collected with Light Trap in Sunaba, Kurobe during the Winter Season from Dezember to April, 2000 Tanak and Sasa, 2001	recent	3300	Orthocladius glabripennis 3300 NA	36.88	36.88
1126	Chironomidae	Diamesinae		Pseudodiamesia		Pseudodiamesia sunabacedea	3340	NA	Japan			N	36.88	36.88	137.9915253	rec	Studies on Chironomid Collected with Light Trap in Sunaba, Kurobe during the Winter Season from Dezember to April, 2000 Tanak and Sasa, 2001	recent	3340	Pseudodiamesia sunabacedea 3340 NA	36.88	36.88
1127	Chironomidae	Orthocladiinae		Orthocladius		Orthocladius glabripennis	3560	NA	Japan			N	36.88	36.88	137.9915253	rec	Studies on Chironomid Collected with Light Trap in Sunaba, Kurobe during the Winter Season from Dezember to April, 2000 Tanak and Sasa, 2001	recent	3560	Orthocladius glabripennis 3560 NA	36.88	36.88
1128	Chironomidae	Chironominae	Chironomini	Chironomus		Chironomus samoensis	4120	NA	Japan			N	36.88	36.88	137.9915253	rec	Studies on Chironomid Collected with Light Trap in Sunaba, Kurobe during the Winter Season from Dezember to April, 2000 Tanak and Sasa, 2001	recent	4120	Chironomus samoensis 4120 NA	36.88	36.88
1129	Chironomidae	Diamesinae		Boreoheptagyia		Boreoheptagyia kurobebrevis	1680	NA	Far East Palearctic			N	36.88	36.88	137.9915253	rec	Zootaxa 1817: 1�	recent	1680	Boreoheptagyia kurobebrevis 1680 NA	36.88	36.88
1130	Chironomidae	Tanypodinae	Pentaneurini	Conchapelopia	triannulata	Conchapelopia triannulata	2740	2880	Turkey	Beyobasi	150	N	36.91	36.91	32.34	rec	ZSM	recent	2740	Conchapelopia triannulata 2740 2880	36.91	36.91
1131	Chironomidae	Orthocladiinae	Orthocladiinae	Corynoneura	coronata	Corynoneura coronata	1129	NA	Turkey	Antalya	63	N	36.92	36.92	30.72	rec	ZSM	recent	1129	Corynoneura coronata 1129 NA	36.92	36.92
1132	Chironomidae	Orthocladiinae	Orthocladiinae	Corynoneura	coronata	Corynoneura coronata	1143	NA	Turkey	Antalya	63	N	36.92	36.92	30.72	rec	ZSM	recent	1143	Corynoneura coronata 1143 NA	36.92	36.92
1133	Chironomidae	Orthocladiinae	Orthocladiinae	Corynoneura	coronata	Corynoneura coronata	1148	NA	Turkey	Antalya	63	N	36.92	36.92	30.72	rec	ZSM	recent	1148	Corynoneura coronata 1148 NA	36.92	36.92
1134	Chironomidae	Orthocladiinae	Orthocladiinae	Eukiefferiella	tirolensis	Eukiefferiella tirolensis	1310	1440	Greece	Taygetos	1500	N	36.95	36.95	22.38	rec	ZSM	recent	1310	Eukiefferiella tirolensis 1310 1440	36.95	36.95
1135	Chironomidae	Orthocladiinae	Orthocladiinae	Bryophaenocladius	scanicus	Bryophaenocladius scanicus	1670	1890	Greece	Taygetos Mountains	1500	N	36.95	36.95	22.38	rec	ZSM	recent	1670	Bryophaenocladius scanicus 1670 1890	36.95	36.95
1136	Chironomidae	Chironominae	Tanytarsini	Micropsectra	attenuata	Micropsectra attenuata	1990	2150	Greece	Taygetos	1500	N	36.95	36.95	22.38	rec	ZSM	recent	1990	Micropsectra attenuata 1990 2150	36.95	36.95
1138	Chironomidae	Orthocladiinae	Orthocladiinae	Eukiefferiella	claripennis	Eukiefferiella claripennis	980	1180	Greece	Poliani	648	N	36.96	36.96	22.13	rec	ZSM	recent	980	Eukiefferiella claripennis 980 1180	36.96	36.96
1139	Chironomidae	Orthocladiinae	Orthocladiinae	Chaetocladius	piger	Chaetocladius piger	2600	2740	Greece	Poliani	1000	N	36.96	36.96	22.13	rec	ZSM	recent	2600	Chaetocladius piger 2600 2740	36.96	36.96
1141	Chironomidae	Tanypodinae		Bilyjomyia		Bilyjomyia fontana	3250	NA	Fukushima Prefecture, Iwaki City, spring in Yaguki			N	36.99390719	36.99390719	140.8161573	rec	Bilyjomyia, a new genus of the tribe Macropelopiini from the Holarctic (Diptera: Chironomidae) Niitsuma and Watson, 2009	recent	3250	Bilyjomyia fontana 3250 NA	36.99390719	36.99390719
1142	Chironomidae	Orthocladiinae	Orthocladiinae	Mesosmittia		Mesosmittia lobiga	1330	NA	USA. NM. COL			N	37	37	-106.9119882	rec	Saether, 1985b	recent	1330	Mesosmittia lobiga 1330 NA	37	37
1143	Chironomidae	Chironominae	Tanytarsini	Micropsectra	styriaca	Micropsectra styriaca	1250	1430	Spain	Sierra Nevada	4174	N	37.09	37.09	-118.3	rec	ZSM	recent	1250	Micropsectra styriaca 1250 1430	37.09	37.09
1144	Chironomidae	Chironominae	Chironomini	Nilothauma		Nilothauma sasai	1140	NA	Japan			N	37.1	37.1	140.9009732	rec	Adam & Saether, 2000	recent	1140	Nilothauma sasai 1140 NA	37.1	37.1
1145	Chironomidae	Chironominae	Tanytarsini	Micropsectra	mendli	Micropsectra mendli	1830	1960	Italy	Monte Lauro	516	N	37.11	37.11	14.81615168	rec	ZSM	recent	1830	Micropsectra mendli 1830 1960	37.11	37.11
1146	Chironomidae	Podonominae		Boreochlus		Boreochlus sinuaticornis	1600	NA	USA. Cal		3000	N	37.12	37.12	-118.4318223	rec	Brundin, 1966	recent	1600	Boreochlus sinuaticornis 1600 NA	37.12	37.12
1147	Chironomidae	Orthocladiinae	Orthocladiinae	Limnophyes	paludis	Limnophyes paludis	1440	1490	Spain	El Rocio	5	N	37.12	37.12	-5.02	rec	ZSM	recent	1440	Limnophyes paludis 1440 1490	37.12	37.12
1148	Chironomidae	Orthocladiinae		Pseudosmittia		Pseudosmittia carita	890	NA				N	37.13	37.13	-6.484287524	rec	Saether and Ferrington, 2191	recent	890	Pseudosmittia carita 890 NA	37.13	37.13
1149	Chironomidae	Orthocladiinae	Orthocladiinae	Mesosmittia	flexuella	Mesosmittia flexuella	1429	NA	Greece	Poliani	648	N	37.15	37.15	22.13	rec	ZSM	recent	1429	Mesosmittia flexuella 1429 NA	37.15	37.15
1150	Chironomidae	Chironominae	Tanytarsini	Paratanytarsus	inopertus	Paratanytarsus inopertus	1565	1457.7	USA	Folsom Falls	1912	N	37.16	37.16	-103.56	rec	ZSM	recent	1565	Paratanytarsus inopertus 1565 1457.7	37.16	37.16
1151	Chironomidae	Chironominae	Tanytarsini	Tanytarsus	pallidicornis	Tanytarsus pallidicornis	2112	NA	USA	Folsom Falls	1912	N	37.16	37.16	-103.56	rec	ZSM	recent	2112	Tanytarsus pallidicornis 2112 NA	37.16	37.16
1152	Chironomidae	Chironominae	Tanytarsini	Cladotanytarsus		Cladotanytarsus mancus	1849	NA	73,Spain		426	N	37.16	37.16	-4.264568639	rec	Prat, Graellsia 41: 65-88.,1985.	recent	1849	Cladotanytarsus mancus 1849 NA	37.16	37.16
1153	Chironomidae	Chironominae	Tanytarsini	Cladotanytarsus		Cladotanytarsus mancus	1998	NA	73,Spain		426	N	37.16	37.16	-4.264568639	rec	Prat, Graellsia 41: 65-88.,1985.	recent	1998	Cladotanytarsus mancus 1998 NA	37.16	37.16
1154	Chironomidae	Tanypodinae	Pentaneurini	Conchapelopia	goniodes	Conchapelopia goniodes	2150	2260	USA	Blacksburg	633	N	37.23	37.23	-80.41	rec	ZSM	recent	2150	Conchapelopia goniodes 2150 2260	37.23	37.23
1155	Chironomidae	Orthocladiinae	Orthocladiinae	Eukiefferiella	bedmari	Eukiefferiella bedmari	1370	1580	Greece	Mouriatada	340	N	37.23	37.23	21.73	rec	ZSM	recent	1370	Eukiefferiella bedmari 1370 1580	37.23	37.23
1156	Chironomidae	Orthocladiinae	Orthocladiinae	Bryophaenocladius	inconstans	Bryophaenocladius inconstans	1640	1740	Spain	Huelva	54	N	37.25	37.25	-6.94	rec	ZSM	recent	1640	Bryophaenocladius inconstans 1640 1740	37.25	37.25
1157	Chironomidae	Podonominae	Boreochlini	Paraboreochlus	minutissimus	Paraboreochlus minutissimus	1400	NA	Turkey	Bagyaka	606	N	37.26	37.26	28.1	rec	ZSM	recent	1400	Paraboreochlus minutissimus 1400 NA	37.26	37.26
1158	Chironomidae	Podonominae	Boreochlini	Paraboreochlus	minutissimus	Paraboreochlus minutissimus	1493	NA	Turkey	Bagyaka	606	N	37.26	37.26	28.1	rec	ZSM	recent	1493	Paraboreochlus minutissimus 1493 NA	37.26	37.26
1159	Chironomidae	Orthocladiinae	Orthocladiinae	Chaetocladius	melaleucus	Chaetocladius melaleucus	2050	2180	Turkey	Sat Dagi Hakkari	1500	N	37.32	37.32	43.74	rec	ZSM	recent	2050	Chaetocladius melaleucus 2050 2180	37.32	37.32
1160	Chironomidae	Orthocladiinae	Orthocladiinae	Chaetocladius	perennis	Chaetocladius perennis	3020	3200	Turkey	Sat Dagi Hakkari	1500	N	37.32	37.32	43.74	rec	ZSM	recent	3020	Chaetocladius perennis 3020 3200	37.32	37.32
1161	Chironomidae	Orthocladiinae	Orthocladiinae	Eukiefferiella	coerulescens	Eukiefferiella coerulescens	1050	1320	Turkey	Sat Dagi Hakkari	3457	N	37.32	37.32	43.91	rec	ZSM	recent	1050	Eukiefferiella coerulescens 1050 1320	37.32	37.32
1162	Chironomidae	Orthocladiinae	Orthocladiinae	Eukiefferiella	coerulescens	Eukiefferiella coerulescens	1100	1340	Turkey	Sat Dagi Hakkari	3457	N	37.32	37.32	43.91	rec	ZSM	recent	1100	Eukiefferiella coerulescens 1100 1340	37.32	37.32
1163	Chironomidae	Orthocladiinae	Orthocladiinae	Limnophyes	gurgicola	Limnophyes gurgicola	1170	1260	Turkey	Sat Dagi Hakkari	3457	N	37.32	37.32	43.91	rec	ZSM	recent	1170	Limnophyes gurgicola 1170 1260	37.32	37.32
1164	Chironomidae	Orthocladiinae	Orthocladiinae	Eukiefferiella	lobifera	Eukiefferiella lobifera	1220	1420	Turkey	Sat Dagi Hakkari	3457	N	37.32	37.32	43.91	rec	ZSM	recent	1220	Eukiefferiella lobifera 1220 1420	37.32	37.32
1165	Chironomidae	Orthocladiinae	Orthocladiinae	Eukiefferiella	tirolensis	Eukiefferiella tirolensis	1270	1480	Turkey	Sat Dagi Hakkari	3457	N	37.32	37.32	43.91	rec	ZSM	recent	1270	Eukiefferiella tirolensis 1270 1480	37.32	37.32
1166	Chironomidae	Chironominae	Tanytarsini	Micropsectra	janetscheki	Micropsectra janetscheki	1730	1850	Turkey	Sat Dagi Hakkari	3457	N	37.32	37.32	43.91	rec	ZSM	recent	1730	Micropsectra janetscheki 1730 1850	37.32	37.32
1167	Chironomidae	Chironominae	Tanytarsini	Micropsectra	attenuata	Micropsectra attenuata	2040	2170	Turkey	Sat Dagi Hakkari	3457	N	37.32	37.32	43.91	rec	ZSM	recent	2040	Micropsectra attenuata 2040 2170	37.32	37.32
1170	Chironomidae	Tanypodinae	Pentaneurini	Conchapelopia	aleta	Conchapelopia aleta	2760	2760	USA	Goldbond	545	N	37.38	37.38	-80.66	rec	ZSM	recent	2760	Conchapelopia aleta 2760 2760	37.38	37.38
1171	Chironomidae	Tanypodinae	Tanypodini	Tanypus		Tanypus carinatus	2200	NA	USA,CA			N	37.42	37.42	-119.7212348	rec	Roback, 1975	recent	2200	Tanypus carinatus 2200 NA	37.42	37.42
1172	Chironomidae	Tanypodinae	Tanypodini	Tanypus		Tanypus carinatus	2600	NA	USA,CA			N	37.42	37.42	-119.7212348	rec	Roback, 1975	recent	2600	Tanypus carinatus 2600 NA	37.42	37.42
1173	Chironomidae	Chironominae	Tanytarsini	Cladotanytarsus		Cladotanytarsus mancus	2024	NA	85,Spain		289	N	37.42	37.42	-5.35632692	rec	Prat, Graellsia 41: 65-88.,1985.	recent	2024	Cladotanytarsus mancus 2024 NA	37.42	37.42
1174	Chironomidae	Chironominae	Tanytarsini	Cladotanytarsus		Cladotanytarsus mancus	1645	NA	84		165	N	37.44	37.44	-5.35632692	rec	Prat, Graellsia 41: 65-88.,1985.	recent	1645	Cladotanytarsus mancus 1645 NA	37.44	37.44
1175	Chironomidae	Tanypodinae	Pentaneurini	Ablabesmyia	ornata	Ablabesmyia ornata	1402	NA	USA	Peteris Creek	87	N	37.49	37.49	-122.33	rec	ZSM	recent	1402	Ablabesmyia ornata 1402 NA	37.49	37.49
1176	Chironomidae	Tanypodinae	Pentaneurini	Ablabesmyia	ornata	Ablabesmyia ornata	1657	NA	USA	Peteris Creek	87	N	37.49	37.49	-122.33	rec	ZSM	recent	1657	Ablabesmyia ornata 1657 NA	37.49	37.49
1177	Chironomidae	Chironominae	Tanytarsini	Cladotanytarsus		Cladotanytarsus mancus	1699	NA	69		189	N	37.49	37.49	-4.949921526	rec	Prat, Graellsia 41: 65-88.,1985.	recent	1699	Cladotanytarsus mancus 1699 NA	37.49	37.49
1178	Chironomidae	Tanypodinae		Larsia		Larsia decolorata	1900	NA	USA			N	37.50770627	37.50770627	-89.43768022	rec	Roback, 1975.		1900	Larsia decolorata 1900 NA	37.50770627	37.50770627
1179	Chironomidae	Tanypodinae	Pentaneurini	Conchapelopia		Conchapelopia rurika	2650	NA	USA			N	37.50770627	37.50770627	-87.84236314	rec	Roback, 1975.	recent	2650	Conchapelopia rurika 2650 NA	37.50770627	37.50770627
1180	Chironomidae	Orthocladiinae	Orthocladiinae	Cardiocladius	freyi	Cardiocladius freyi	2305	2289.6	Turkey	Yuksekova	1853	N	37.51	37.51	44.29	rec	ZSM	recent	2305	Cardiocladius freyi 2305 2289.6	37.51	37.51
1181	Chironomidae	Orthocladiinae	Orthocladiinae	Cardiocladius	freyi	Cardiocladius freyi	2347	NA	Turkey	Yuksekova	1853	N	37.51	37.51	44.29	rec	ZSM	recent	2347	Cardiocladius freyi 2347 NA	37.51	37.51
1182	Chironomidae	Orthocladiinae	Orthocladiinae	Cardiocladius	freyi	Cardiocladius freyi	2359	NA	Turkey	Yuksekova	1853	N	37.51	37.51	44.29	rec	ZSM	recent	2359	Cardiocladius freyi 2359 NA	37.51	37.51
1183	Chironomidae	Orthocladiinae	Orthocladiinae	Cardiocladius	freyi	Cardiocladius freyi	2522	NA	Turkey	Yuksekova	1853	N	37.51	37.51	44.29	rec	ZSM	recent	2522	Cardiocladius freyi 2522 NA	37.51	37.51
1184	Chironomidae	Chironominae	Tanytarsini	Micropsectra	radialis	Micropsectra radialis	3790	4020	Turkey	Ulukisla	1345	N	37.54	37.54	34.57	rec	ZSM	recent	3790	Micropsectra radialis 3790 4020	37.54	37.54
1185	Chironomidae	Chironominae	Tanytarsini	Micropsectra	radialis	Micropsectra radialis	3880	4130	Turkey	Ulukisla	1345	N	37.54	37.54	34.57	rec	ZSM	recent	3880	Micropsectra radialis 3880 4130	37.54	37.54
1186	Chironomidae	Orthocladiinae	Orthocladiinae	Eukiefferiella	halvorseni	Eukiefferiella halvorseni	1820	2010	Turkey	Yueksekova	1900	N	37.56	37.56	44.29	rec	ZSM	recent	1820	Eukiefferiella halvorseni 1820 2010	37.56	37.56
1187		Orthocladiinae		Paraphaenocladius		Paraphaenocladius triangulus	1650	NA	China			N	37.56443428	37.56443428	101.5209992	rec	Saether1996	recent	1650	Paraphaenocladius triangulus 1650 NA	37.56443428	37.56443428
1188	Chironomidae	Orthocladiinae	Orthocladiinae	Limnophyes	gurgicola	Limnophyes gurgicola	860	900	Turkey	Beytussebap	1200	N	37.57	37.57	43.09	rec	ZSM	recent	860	Limnophyes gurgicola 860 900	37.57	37.57
1189	Chironomidae	Orthocladiinae	Orthocladiinae	Eukiefferiella	hessei	Eukiefferiella hessei	1510	NA	Turkey	Beytussebap	1200	N	37.57	37.57	43.09	rec	ZSM	recent	1510	Eukiefferiella hessei 1510 NA	37.57	37.57
1190	Chironomidae	Chironominae	Tanytarsini	Micropsectra	bodanica	Micropsectra bodanica	1640	1760	Greece	Ikaria	338	N	37.58	37.58	26.15	rec	ZSM	recent	1640	Micropsectra bodanica 1640 1760	37.58	37.58
1191	Chironomidae	Orthocladiinae	Orthocladiinae	Mesosmittia		Mesosmittia prolixa	1120	NA	S-E USA			N	37.59	37.59	-94.99574114	rec	Saether, 1985b	recent	1120	Mesosmittia prolixa 1120 NA	37.59	37.59
1192	Chironomidae	Chironominae	Chironomini	Dicrotendipes	septemmaculatus	Dicrotendipes septemmaculatus	1980	2040	Greece	Tinos Island	100	N	37.6	37.6	25.15	rec	ZSM	recent	1980	Dicrotendipes septemmaculatus 1980 2040	37.6	37.6
1193	Chironomidae	Orthocladiinae	Orthocladiinae	Cricotopus	flavocinctus	Cricotopus flavocinctus	1380	1470	Spain	Calanas	200	N	37.65	37.65	-6.84	rec	ZSM	recent	1380	Cricotopus flavocinctus 1380 1470	37.65	37.65
1194	Chironomidae	Orthocladiinae	Orthocladiinae	Cricotopus	pilitarsis	Cricotopus pilitarsis	2060	2200	Spain	Calanas	200	N	37.65	37.65	-6.84	rec	ZSM	recent	2060	Cricotopus pilitarsis 2060 2200	37.65	37.65
1195	Chironomidae	Orthocladiinae	Orthocladiinae	Cricotopus	bicinctus	Cricotopus bicinctus	1560	1690	Turkey	Beysehir	1205	N	37.67	37.67	31.72	rec	ZSM	recent	1560	Cricotopus bicinctus 1560 1690	37.67	37.67
1196	Chironomidae	Orthocladiinae	Orthocladiinae	Cricotopus	bicinctus	Cricotopus bicinctus	1780	1920	Turkey	Beysehir	1205	N	37.67	37.67	31.72	rec	ZSM	recent	1780	Cricotopus bicinctus 1780 1920	37.67	37.67
1197	Chironomidae	Chironominae		Polypedilum		Polypedilum illinoese	1980	NA	USA			N	37.72	37.72	-89.23154832	rec	Maschwitz and Cook, 2000.	recent	1980	Polypedilum illinoese 1980 NA	37.72	37.72
1198	Chironomidae	Orthocladiinae	Orthocladiinae	Eukiefferiella	lobifera	Eukiefferiella lobifera	1060	1240	Turkey	Botan-Cayi	450	N	37.72	37.72	41.95	rec	ZSM	recent	1060	Eukiefferiella lobifera 1060 1240	37.72	37.72
1199	Chironomidae	Orthocladiinae	Orthocladiinae	Cricotopus	vierriensis	Cricotopus vierriensis	1330	1470	Turkey	Botan-Cayi	450	N	37.72	37.72	41.95	rec	ZSM	recent	1330	Cricotopus vierriensis 1330 1470	37.72	37.72
1200	Chironomidae	Orthocladiinae	Orthocladiinae	Cricotopus	bicinctus	Cricotopus bicinctus	1510	1610	Turkey	Botan-Cayi	450	N	37.72	37.72	41.95	rec	ZSM	recent	1510	Cricotopus bicinctus 1510 1610	37.72	37.72
1201	Chironomidae	Orthocladiinae	Orthocladiinae	Cricotopus	obtusus	Cricotopus obtusus	1390	1480	Turkey	Isparta	850	N	37.76	37.76	30.96	rec	ZSM	recent	1390	Cricotopus obtusus 1390 1480	37.76	37.76
1202	Chironomidae	Orthocladiinae	Orthocladiinae	Cricotopus	obtusus	Cricotopus obtusus	1580	1710	Turkey	Isparta	850	N	37.76	37.76	30.96	rec	ZSM	recent	1580	Cricotopus obtusus 1580 1710	37.76	37.76
1203	Chironomidae	Orthocladiinae	Orthocladiinae	Cricotopus	relucens	Cricotopus relucens	1580	1700	Turkey	Isparta	850	N	37.76	37.76	30.96	rec	ZSM	recent	1580	Cricotopus relucens 1580 1700	37.76	37.76
1204	Chironomidae	Orthocladiinae	Orthocladiinae	Cricotopus	curtus	Cricotopus curtus	1870	1950	Turkey	Isparta	850	N	37.76	37.76	30.96	rec	ZSM	recent	1870	Cricotopus curtus 1870 1950	37.76	37.76
1205	Chironomidae	Chironominae	Tanytarsini	Cladotanytarsus	graecus	Cladotanytarsus graecus	829	NA	Greece	Karia	861	N	37.8	37.8	21.94	rec	ZSM	recent	829	Cladotanytarsus graecus 829 NA	37.8	37.8
1206	Chironomidae	Chironominae	Tanytarsini	Cladotanytarsus	graecus	Cladotanytarsus graecus	1390	1414	Greece	Karia	861	N	37.8	37.8	21.94	rec	ZSM	recent	1390	Cladotanytarsus graecus 1390 1414	37.8	37.8
1207	Chironomidae	Chironominae	Tanytarsini	Cladotanytarsus	graecus	Cladotanytarsus graecus	1408	1412.9	Greece	Karia	861	N	37.8	37.8	21.94	rec	ZSM	recent	1408	Cladotanytarsus graecus 1408 1412.9	37.8	37.8
1208	Chironomidae	Tanypodinae	Pentaneurini	Conchapelopia	goniodes	Conchapelopia goniodes	3280	3390	USA	Dog Lake	2797	N	37.89	37.89	-119.34	rec	ZSM	recent	3280	Conchapelopia goniodes 3280 3390	37.89	37.89
1209	Chironomidae	Chironominae	Chironomini	Stictochironomus	multianolatus	Stictochironomus multianolatus	1850	1863	Turkey	Siirt	706	N	37.89	37.89	41.94	rec	ZSM	recent	1850	Stictochironomus multianolatus 1850 1863	37.89	37.89
1210	Chironomidae	Chironominae	Chironomini	Stenochironomus	ranzii	Stenochironomus ranzii	2337	2278	Turkey	Siirt	706	N	37.89	37.89	41.94	rec	ZSM	recent	2337	Stenochironomus ranzii 2337 2278	37.89	37.89
1211				Stictochironomus	Stictochironomus multianolatus	Stictochironomus multianolatus ()	1850	1863	Siirt, Turkey	Botan River (Bota �	706	N	37.894	37.894	41.8764996	rec	ZSM	recent	1850	Stictochironomus multianolatus () 1850 1863	37.894	37.894
1212				Stenochironomus	Stenochironomus ranzii	Stenochironomus ranzii (Rossaro, 1982)	2337	2278	Siirt, Turkey	Botan River (Bota �	706	N	37.894	37.894	41.8764996	rec	ZSM	recent	2337	Stenochironomus ranzii (Rossaro, 1982) 2337 2278	37.894	37.894
1213	Chironomidae	Chironominae	Tanytarsini	Tanytarsus		Tanytarsus messersmithi	1460	NA	CAN, USA			N	37.91	37.91	-79.19729613	rec	Ekrem, Sublette and Sublette, 2009	recent	1460	Tanytarsus messersmithi 1460 NA	37.91	37.91
1214	Chironomidae	Chironominae	Chironomini	Microtendipes	rydalense	Microtendipes rydalense	1821	NA	Greece	Kefalarrion	813	N	37.91	37.91	22.52	rec	ZSM	recent	1821	Microtendipes rydalense 1821 NA	37.91	37.91
1215	Chironomidae	Chironominae	Chironomini	Microtendipes	rydalense	Microtendipes rydalense	2082	NA	Greece	Kefalarrion	813	N	37.91	37.91	22.52	rec	ZSM	recent	2082	Microtendipes rydalense 2082 NA	37.91	37.91
1216	Chironomidae	Tanypodinae	Pentaneurini	Ablabesmyia	longistyla	Ablabesmyia longistyla	1540	1720	Turkey	Siirt	500	N	37.92	37.92	34.04	rec	ZSM	recent	1540	Ablabesmyia longistyla 1540 1720	37.92	37.92
1217	Chironomidae	Chironominae	Tanytarsini	Cladotanytarsus	conversus	Cladotanytarsus conversus	1172	1280	Turkey	Siirt	500	N	37.92	37.92	42.05	rec	ZSM	recent	1172	Cladotanytarsus conversus 1172 1280	37.92	37.92
1219	Chironomidae	Chironominae	Tanytarsini	Cladotanytarsus	conversus	Cladotanytarsus conversus	1250	1380	Turkey	Siirt	500	N	37.92	37.92	42.05	rec	ZSM	recent	1250	Cladotanytarsus conversus 1250 1380	37.92	37.92
1222	Chironomidae	Chironominae		Nilomyia	aculeta	Nilomyia aculeta	1111.2	NA	Siirt, Turkey	Siirt	889	N	37.93	37.93	41.8764996	rec	ZSM	recent	1111.2	Nilomyia aculeta 1111.2 NA	37.93	37.93
1223	Chironomidae	Chironominae		Paratendipes	unimaculipennis	Paratendipes unimaculipennis	1390.3	NA	Siirt, Turkey	Siirt	889	N	37.93	37.93	41.8764996	rec	ZSM	recent	1390.3	Paratendipes unimaculipennis 1390.3 NA	37.93	37.93
1224				Stenochironomus	Stenochironomus koreanus	Stenochironomus koreanus(Borkent, 1984)	973	992	Pyongyang, North Korea	Kergi: Bagyon san, Bagyon popo, 27 km SW Kaes�	193	N	37.938	37.938	125.724268	rec	ZSM	recent	973	Stenochironomus koreanus(Borkent, 1984) 973 992	37.938	37.938
1225				Stenochironomus	Stenochironomus koreanus	Stenochironomus koreanus(Borkent, 1984)	1218	1201	Pyongyang, North Korea	Kergi: Bagyon san, Bagyon popo, 27 km SW Kaes�	193	N	37.938	37.938	125.724268	rec	ZSM	recent	1218	Stenochironomus koreanus(Borkent, 1984) 1218 1201	37.938	37.938
1226				Stenochironomus	Stenochironomus koreanus	Stenochironomus koreanus(Borkent, 1984)	1869	1938	Pyongyang, North Korea	Kergi: Bagyon san, Bagyon popo, 27 km SW Kaes�	193	N	37.938	37.938	125.724268	rec	ZSM	recent	1869	Stenochironomus koreanus(Borkent, 1984) 1869 1938	37.938	37.938
1227				Stenochironomus	Stenochironomus koreanus	Stenochironomus koreanus(Borkent, 1984)	2110	2286	Pyongyang, North Korea	Kergi: Bagyon san, Bagyon popo, 27 km SW Kaes�	193	N	37.938	37.938	125.724268	rec	ZSM	recent	2110	Stenochironomus koreanus(Borkent, 1984) 2110 2286	37.938	37.938
1228				Stenochironomus	Stenochironomus gibbus	Stenochironomus gibbus(Fabricius, 1794)	2270	2191	Pyongyang, North Korea	Kergi: Bagyon san, Bagyon popo, 27 km SW Kaes�	193	N	37.938	37.938	125.724268	rec	ZSM	recent	2270	Stenochironomus gibbus(Fabricius, 1794) 2270 2191	37.938	37.938
1229				Stenochironomus	Stenochironomus gibbus	Stenochironomus gibbus(Fabricius, 1794)	2327	2559	Pyongyang, North Korea	Kergi: Bagyon san, Bagyon popo, 27 km SW Kaes�	194	N	37.938	37.938	125.724268	rec	ZSM	recent	2327	Stenochironomus gibbus(Fabricius, 1794) 2327 2559	37.938	37.938
1230	Chironomidae	Chironominae	Tanytarsini	Tanytarsus	angulatus	Tanytarsus angulatus	2069	NA	USA	San Joaqiun	5	N	37.94	37.94	-121.28	rec	ZSM	recent	2069	Tanytarsus angulatus 2069 NA	37.94	37.94
1231	Chironomidae	Chironominae	Tanytarsini	Tanytarsus	horni	Tanytarsus horni	2071	NA	Spain	Guadalquivir	125	N	37.94	37.94	-4.48	rec	ZSM	recent	2071	Tanytarsus horni 2071 NA	37.94	37.94
1232	Chironomidae	Orthocladiinae		Pseudosmittia		Pseudosmittia navama	1450	NA				N	37.96	37.96	-122.3410656	rec	Saether and Ferrington, 2216	recent	1450	Pseudosmittia navama 1450 NA	37.96	37.96
1233	Chironomidae	Chironominae	Chironomini	Dicrotendipes	quatuordecimpunctatus	Dicrotendipes quatuordecimpunctatus	2470	2470	North Korea	Kaesong	91	N	37.96	37.96	126.52	rec	ZSM	recent	2470	Dicrotendipes quatuordecimpunctatus 2470 2470	37.96	37.96
1234	Chironomidae	Chironominae	Tanytarsini	Micropsectra	mendli	Micropsectra mendli	1500	NA	Greece	Aroania	1200	N	37.97	37.97	22.01	rec	ZSM	recent	1500	Micropsectra mendli 1500 NA	37.97	37.97
1235	Chironomidae	Chironominae	Tanytarsini	Micropsectra	mendli	Micropsectra mendli	1710	1830	Greece	Aroania	1700	N	37.97	37.97	22.01	rec	ZSM	recent	1710	Micropsectra mendli 1710 1830	37.97	37.97
1236	Chironomidae	Chironominae	Tanytarsini	Tanytarsus	buchonius	Tanytarsus buchonius	1832	NA	Spain	Calana	194	N	38.03	38.03	-4.17	rec	ZSM	recent	1832	Tanytarsus buchonius 1832 NA	38.03	38.03
1237	Chironomidae	Tanypodinae		Natarsia	nugax	Natarsia nugax	2947.4	NA	Spanien	Tamujoso	231	N	38.06	38.06	-6.545814099	rec	ZSM	recent	2947.4	Natarsia nugax 2947.4 NA	38.06	38.06
1238	Chironomidae	Chironominae	Tanytarsini	Cladotanytarsus		Cladotanytarsus mancus	1829	NA	64		344	N	38.09	38.09	-3.84858765	rec	Prat, Graellsia 41: 65-88.,1985.	recent	1829	Cladotanytarsus mancus 1829 NA	38.09	38.09
1239	Chironomidae	Tanypodinae		Larsia		Larsia marginella	2000	NA	USA; CAN			N	38.22	38.22	-79.19605158	rec	Roback, 1975.		2000	Larsia marginella 2000 NA	38.22	38.22
1240	Chironomidae	Orthocladiinae	Orthocladiinae	Cricotopus	ornatus	Cricotopus ornatus	1820	1990	Turkey	Gevas	1700	N	38.29	38.29	42.88	rec	ZSM	recent	1820	Cricotopus ornatus 1820 1990	38.29	38.29
1241	Chironomidae	Orthocladiinae	Orthocladiinae	Hydrobaenus		Hydrobaenus saetheri	2900	NA	USA. Cal			N	38.31	38.31	-121.35	rec	Cranston, Beningo, Dominguez, 2008	recent	2900	Hydrobaenus saetheri 2900 NA	38.31	38.31
1242	Chironomidae	Orthocladiinae	Orthocladiinae	Limnophyes	smolandicus	Limnophyes smolandicus	1120	1190	Turkey	Soganli Train Station	1345	N	38.34	38.34	34.96	rec	ZSM	recent	1120	Limnophyes smolandicus 1120 1190	38.34	38.34
1243	Chironomidae	Orthocladiinae	Orthocladiinae	Chaetocladius	melaleucus	Chaetocladius melaleucus	2140	2290	Turkey	Soganli Train Station	1345	N	38.34	38.34	34.96	rec	ZSM	recent	2140	Chaetocladius melaleucus 2140 2290	38.34	38.34
1244	Chironomidae	Chironominae		Paratanytarsus	mediterraneus	Paratanytarsus mediterraneus	1715.3	1724.5	Turkey	Soganli	49	N	38.3424619	38.3424619	34.97142086	rec	ZSM	recent	1715.3	Paratanytarsus mediterraneus 1715.3 1724.5	38.3424619	38.3424619
1245	Chironomidae	Chironominae	Tanytarsini	Paratanytarsus	mediterraneus	Paratanytarsus mediterraneus	1715	1724.5	Turkey	Soganli	49	N	38.34914588	38.34914588	34.9629856	rec	ZSM	recent	1715	Paratanytarsus mediterraneus 1715 1724.5	38.34914588	38.34914588
1246	Chironomidae	Podonominae		Paraboreuchlus	minutissimus	Oraboreuchlus minutissimus	1156.1	NA	Griechenland	Chios	15	N	38.37	38.37	26.01347545	rec	ZSM	recent	1156.1	Oraboreuchlus minutissimus 1156.1 NA	38.37	38.37
1247	Chironomidae	Chironominae	Tanytarsini	Micropsectra	attenuata	Micropsectra attenuata	2110	2280	Turkey	Kozluca	1000	N	38.38	38.38	34.4	rec	ZSM	recent	2110	Micropsectra attenuata 2110 2280	38.38	38.38
1248	Chironomidae	Orthocladiinae	Orthocladiinae	Eukiefferiella	lobifera	Eukiefferiella lobifera	1340	1560	Greece	Keramos	280	N	38.55	38.55	25.93	rec	ZSM	recent	1340	Eukiefferiella lobifera 1340 1560	38.55	38.55
1249	Chironomidae	Orthocladiinae	Orthocladiinae	Rheocricotopus	artipes	Rheocricotopus atripes	1630	1653	Greece	Keramos (Chios)	221	N	38.55	38.55	25.93	rec	ZSM	recent	1630	Rheocricotopus atripes 1630 1653	38.55	38.55
1250				Rheocricotopus	Rheocricotopus artipes	Rheocricotopus artipes (Kieffer)	1630	1653	Chios, Greece	N Keramos	221	N	38.555	38.555	26.01347545	rec	ZSM	recent	1630	Rheocricotopus artipes (Kieffer) 1630 1653	38.555	38.555
1251	Chironomidae	Orthocladiinae	Orthocladiinae	Cricotopus	intersectus	Cricotopus intersectus	1300	1390	Greece	Lake Lysimachia	11	N	38.56	38.56	21.37	rec	ZSM	recent	1300	Cricotopus intersectus 1300 1390	38.56	38.56
1252	Chironomidae	Orthocladiinae	Orthocladiinae	Cricotopus	bicinctus	Cricotopus bicinctus	1720	1840	Greece	Lake Lysimachia	11	N	38.56	38.56	21.37	rec	ZSM	recent	1720	Cricotopus bicinctus 1720 1840	38.56	38.56
1253	Chironomidae	Chironominae	Chironomini	Cladopelma	fujiquartum	Cladopelma fujiquartum	1690	1760	North Korea	Lake Samilpo	7	N	38.68	38.68	128.3	rec	ZSM	recent	1690	Cladopelma fujiquartum 1690 1760	38.68	38.68
1254	Chironomidae	Orthocladiinae		Pseudosmittia		Pseudosmittia longicornia	1590	NA				N	38.72	38.72	106.1698508	rec	Saether and Ferrington, 2198	recent	1590	Pseudosmittia longicornia 1590 NA	38.72	38.72
1255	Chironomidae	Orthocladiinae		Allocladius		Allocladius azoricus	1220	NA				N	38.73	38.73	-27.27572876	rec	Saether and Ferrington, 2052	recent	1220	Allocladius azoricus 1220 NA	38.73	38.73
1256	Chironomidae	Orthocladiinae	Orthocladiinae	Cricotopus	vierriensis	Cricotopus vierriensis	1470	1590	Turkey	Korukoey	200	N	38.74	38.74	38.16	rec	ZSM	recent	1470	Cricotopus vierriensis 1470 1590	38.74	38.74
1257	Chironomidae	Prodiamesinae		Odontomesa		Odontomesa ferringtoni	3060	NA	USA. Col			N	38.83	38.83	-106.9304832	rec	Saether, 1985	recent	3060	Odontomesa ferringtoni 3060 NA	38.83	38.83
1258	Chironomidae	Tanypodinae		Rheopelopia		Rheopelopia paramaculipennis	2400	NA	USA, VIR, ILL			N	38.89	38.89	-77.17412419	rec	Roback, 1975.	recent	2400	Rheopelopia paramaculipennis 2400 NA	38.89	38.89
1259	Chironomidae	Tanypodinae	Coelotanypodinid	Coelotanypus		Coelotanypus scapularis	2400	NA	USA,W.D.C.			N	38.89	38.89	-77.02726767	rec	Roback, 1975	recent	2400	Coelotanypus scapularis 2400 NA	38.89	38.89
1260	Chironomidae	Tanypodinae	Coelotanypodinid	Coelotanypus		Coelotanypus scapularis	2600	NA	USA,W.D.C.			N	38.89	38.89	-77.02726767	rec	Roback, 1975	recent	2600	Coelotanypus scapularis 2600 NA	38.89	38.89
1263	Chironomidae	Chironominae	Chironomini	Dicrotendipes		Dicrotendipeas lucifer	1750	NA	USA			N	38.97	38.97	-95.26535469	rec	Epler, 1987.	recent	1750	Dicrotendipeas lucifer 1750 NA	38.97	38.97
1264	Chironomidae	Orthocladiinae	Orthocladiinae	Cricotopus	bimaculatus	Cricotopus bimaculatus	1270	1400	North Korea	Pyongyang	17	N	39.01	39.01	125.75	rec	ZSM	recent	1270	Cricotopus bimaculatus 1270 1400	39.01	39.01
1265	Chironomidae	Chironominae	Chironomini	Cladopelma	fujiquartum	Cladopelma fujiquartum	1360	1430	North Korea	Pyongyang	17	N	39.01	39.01	125.75	rec	ZSM	recent	1360	Cladopelma fujiquartum 1360 1430	39.01	39.01
1266	Chironomidae	Orthocladiinae	Orthocladiinae	Cricotopus	patens	Cricotopus patens	1380	1450	North Korea	Pyongyang	17	N	39.01	39.01	125.75	rec	ZSM	recent	1380	Cricotopus patens 1380 1450	39.01	39.01
1267	Chironomidae	Chironominae	Chironomini	Paracladopelma	zornia	Paracladopelma zornia	1540	NA	North Korea	Pyongyang	19	N	39.01	39.01	125.75	rec	ZSM	recent	1540	Paracladopelma zornia 1540 NA	39.01	39.01
1268	Chironomidae	Chironominae	Chironomini	Dicrotendipes	pelochloris	Dicrotendipes pelochloris	1680	1760	North Korea	Pyongyang	17	N	39.01	39.01	125.75	rec	ZSM	recent	1680	Dicrotendipes pelochloris 1680 1760	39.01	39.01
1269	Chironomidae	Chironominae	Chironomini	Paracladopelma	zornia	Paracladopelma zornia	1719	NA	North Korea	Pyongyang	19	N	39.01	39.01	125.75	rec	ZSM	recent	1719	Paracladopelma zornia 1719 NA	39.01	39.01
1270	Chironomidae	Chironominae	Chironomini	Stenochironomus	koreanus	Stenochironomus koreanus	973	992	North Korea	Pyongyang	193	N	39.01	39.01	125.75	rec	ZSM	recent	973	Stenochironomus koreanus 973 992	39.01	39.01
1271	Chironomidae	Chironominae	Chironomini	Stenochironomus	koreanus	Stenochironomus koreanus	1218	1201	North Korea	Pyongyang	193	N	39.01	39.01	125.75	rec	ZSM	recent	1218	Stenochironomus koreanus 1218 1201	39.01	39.01
1272	Chironomidae	Chironominae	Chironomini	Stenochironomus	koreanus	Stenochironomus koreanus	1869	1938	North Korea	Pyongyang	193	N	39.01	39.01	125.75	rec	ZSM	recent	1869	Stenochironomus koreanus 1869 1938	39.01	39.01
1273	Chironomidae	Chironominae	Chironomini	Stenochironomus	koreanus	Stenochironomus koreanus	2110	2286	North Korea	Pyongyang	193	N	39.01	39.01	125.75	rec	ZSM	recent	2110	Stenochironomus koreanus 2110 2286	39.01	39.01
1274	Chironomidae	Chironominae	Chironomini	Stenochironomus	gibbus	Stenochironomus gibbus	2270	2191	North Korea	Pyongyang	193	N	39.01	39.01	125.75	rec	ZSM	recent	2270	Stenochironomus gibbus 2270 2191	39.01	39.01
1275	Chironomidae	Chironominae	Chironomini	Stenochironomus	gibbus	Stenochironomus gibbus	2327	2559	North Korea	Pyongyang	194	N	39.01	39.01	125.75	rec	ZSM	recent	2327	Stenochironomus gibbus 2327 2559	39.01	39.01
1276	Chironomidae	Chironominae	Chironomini	Synendotendipes	impar	Synendotendipes impar	1449	NA	North Korea	Pyongyang	1200	N	39.01	39.01	125.75	rec	ZSM	recent	1449	Synendotendipes impar 1449 NA	39.01	39.01
1277	Chironomidae	Chironominae	Tanytarsini	Tanytarsus	takahashii	Tanytarsus takahashii	1412	1394.1	North Korea	Pjoengjang	19	N	39.02	39.02	125.75	rec	ZSM	recent	1412	Tanytarsus takahashii 1412 1394.1	39.02	39.02
1278	Chironomidae	Chironominae		Paracladopelma	hibarasecundum	Paracladopelma hibarasecundum	1775.9	NA	Nordkorea	Pyongyang	19	N	39.02	39.02	125.7537754	rec	ZSM	recent	1775.9	Paracladopelma hibarasecundum 1775.9 NA	39.02	39.02
1279	Chironomidae	Chironominae	Chironomini	Cryptotendipes	acalar	Cryptotendipes acalar	2282	2325.7	Turkey	Ercis	1688	N	39.03	39.03	43.35	rec	ZSM	recent	2282	Cryptotendipes acalar 2282 2325.7	39.03	39.03
1280	Chironomidae	Chironominae	Chironomini	Cryptotendipes	acalar	Cryptotendipes acalar	2428	NA	Turkey	Ercis	1688	N	39.03	39.03	43.35	rec	ZSM	recent	2428	Cryptotendipes acalar 2428 NA	39.03	39.03
1281	Chironomidae	Chironominae	Chironomini	Cryptotendipes	acalar	Cryptotendipes acalar	2459	NA	Turkey	Ercis	1688	N	39.03	39.03	43.35	rec	ZSM	recent	2459	Cryptotendipes acalar 2459 NA	39.03	39.03
1282	Chironomidae	Chironominae	Chironomini	Cryptotendipes	acalar	Cryptotendipes acalar	2544	NA	Turkey	Ercis	1688	N	39.03	39.03	43.35	rec	ZSM	recent	2544	Cryptotendipes acalar 2544 NA	39.03	39.03
1283	Chironomidae	Tanypodinae		Procladius		Procladius subletti	2600	NA	CAN, UN			N	39.05871871	39.05871871	-122.8154365	rec	Roback, 1975.	recent	2600	Procladius subletti 2600 NA	39.05871871	39.05871871
1284	Chironomidae	Tanypodinae	Coelotanypodinid	Coelotanypus		Coelotanypus tricolor	3050	NA	Nearctic, Neotropics			N	39.06718502	39.06718502	-76.91999731	rec	Roback, 1975	recent	3050	Coelotanypus tricolor 3050 NA	39.06718502	39.06718502
1285	Chironomidae	Chironominae	Chironomini	Stenochironomus	aestivalis	Stenochironomus aestivalis	2169	2204	USA	Rockville (Maryland)	131	N	39.08	39.08	-77.15	rec	ZSM	recent	2169	Stenochironomus aestivalis 2169 2204	39.08	39.08
1286	Chironomidae	Chironominae	Chironomini	Stenochironomus	albipalpus	Stenochironomus albipalpus	2703	2663	USA	Rockville (Maryland)	131	N	39.08	39.08	-77.15	rec	ZSM	recent	2703	Stenochironomus albipalpus 2703 2663	39.08	39.08
1287	Chironomidae	Chironominae	Chironomini	Stenochironomus	albipalpus	Stenochironomus albipalpus	3447	3302	USA	Rockville (Maryland)	131	N	39.08	39.08	-77.15	rec	ZSM	recent	3447	Stenochironomus albipalpus 3447 3302	39.08	39.08
1288				Stenochironomus	Stenochironomus aestivalis	Stenochironomus aestivalis (Townes, 1945)	2169	2204	Rockville, Maryland	3 mi. S.	131	N	39.083	39.083	-77.15114391	rec	ZSM	recent	2169	Stenochironomus aestivalis (Townes, 1945) 2169 2204	39.083	39.083
1289				Stenochironomus	Stenochironomus albipalpus	Stenochironomus albipalpus (Borkent, 1984)	2703	2663	Rockville, Maryland	3 mi. S. Rockville	131	N	39.083	39.083	-77.15114391	rec	ZSM	recent	2703	Stenochironomus albipalpus (Borkent, 1984) 2703 2663	39.083	39.083
1290				Stenochironomus	Stenochironomus albipalpus	Stenochironomus albipalpus (Borkent, 1984)	3447	3302	Rockville, Maryland	3 mi. S. Rockville	131	N	39.083	39.083	-77.15114391	rec	ZSM	recent	3447	Stenochironomus albipalpus (Borkent, 1984) 3447 3302	39.083	39.083
1291	Chironomidae	Chironominae	Chironomini	Dicrotendipes	fittkaui	Dicrotendipes fittkaui	1470	1510	Portugal	Alenquer	0	N	39.1	39.1	-9.04	rec	ZSM	recent	1470	Dicrotendipes fittkaui 1470 1510	39.1	39.1
1292	Chironomidae	Orthocladiinae		Parachaetocladius	hudsoni	Orachaetocladius hudsoni	1584.9	NA	USA	Kansas City	265	N	39.11	39.11	-94.54381129	rec	ZSM	recent	1584.9	Orachaetocladius hudsoni 1584.9 NA	39.11	39.11
1293	Chironomidae	Orthocladiinae		Parachaetocladius	hudsoni	Orachaetocladius hudsoni	1634.1	NA	USA	Kansas City	265	N	39.11	39.11	-94.54381129	rec	ZSM	recent	1634.1	Orachaetocladius hudsoni 1634.1 NA	39.11	39.11
1294	Chironomidae	Chironominae		Nilomyia	aculeta	Nilomyia aculeta	1532.1	NA	Turkey	Karakurt	201	N	39.11	39.11	27.77493393	rec	ZSM	recent	1532.1	Nilomyia aculeta 1532.1 NA	39.11	39.11
1295	Chironomidae	Chironominae		Nilomyia	aculeta	Nilomyia aculeta	1594.1	NA	Turkey	Karakurt	201	N	39.11	39.11	27.77493393	rec	ZSM	recent	1594.1	Nilomyia aculeta 1594.1 NA	39.11	39.11
1296				Tanypus	Tanypus carinatus	Tanypus carinatus(Sublette, 1964)	2491	0	West Virginia, U.S.A	Along RT.32	950	N	39.125	39.125	-80.63443088	rec	ZSM	recent	2491	Tanypus carinatus(Sublette, 1964) 2491 0	39.125	39.125
1297	Chironomidae	Tanypodinae	Tanypodini	Tanypus	carinatus	Tanypus carinatus	2491	NA	USA	West Virginia	950	N	39.13	39.13	-79.46	rec	ZSM	recent	2491	Tanypus carinatus 2491 NA	39.13	39.13
1298	Chironomidae	Orthocladiinae		Corynoneura		Corynoneura nankaiensis	1020	NA	China, Tianjin		02-May	N	39.13	39.13	117.1	rec	Corynoneura Winnertz from East Asia, with a systematic review of the genus (Diptera: Chironomidae: Orthocladiinae) Fu, Saether and Wang 2009	recent	1020	Corynoneura nankaiensis 1020 NA	39.13	39.13
1299	Chironomidae	Chironominae		Polypedilum		Polypedilum angulum	1850	NA	USA			N	39.15450515	39.15450515	-90.59980299	rec	Maschwitz and Cook, 2000.	recent	1850	Polypedilum angulum 1850 NA	39.15450515	39.15450515
1300	Chironomidae	Orthocladiinae	Orthocladiinae	Eukiefferiella	coerulescens	Eukiefferiella coerulescens	720	860	Greece	Lesbos	111	N	39.16	39.16	25.99	rec	ZSM	recent	720	Eukiefferiella coerulescens 720 860	39.16	39.16
1301	Chironomidae	Orthocladiinae	Orthocladiinae	Eukiefferiella	coerulescens	Eukiefferiella coerulescens	820	990	Greece	Lesbos	111	N	39.16	39.16	25.99	rec	ZSM	recent	820	Eukiefferiella coerulescens 820 990	39.16	39.16
1302	Chironomidae	Orthocladiinae	Orthocladiinae	Cricotopus	caducus	Cricotopus caducus	1080	1200	Greece	Lesbos	111	N	39.16	39.16	25.99	rec	ZSM	recent	1080	Cricotopus caducus 1080 1200	39.16	39.16
1303	Chironomidae	Orthocladiinae	Orthocladiinae	Eukiefferiella	bedmari	Eukiefferiella bedmari	1180	1330	Greece	Lesbos	111	N	39.16	39.16	25.99	rec	ZSM	recent	1180	Eukiefferiella bedmari 1180 1330	39.16	39.16
1304	Chironomidae	Orthocladiinae	Orthocladiinae	Cricotopus	vierriensis	Cricotopus vierriensis	1250	1330	Greece	Lesbos	111	N	39.16	39.16	25.99	rec	ZSM	recent	1250	Cricotopus vierriensis 1250 1330	39.16	39.16
1305	Chironomidae	Orthocladiinae	Orthocladiinae	Eukiefferiella	claripennis	Eukiefferiella claripennis	1370	1580	Greece	Lesbos	111	N	39.16	39.16	25.99	rec	ZSM	recent	1370	Eukiefferiella claripennis 1370 1580	39.16	39.16
1307	Chironomidae	Chironominae	Tanytarsini	Micropsectra	lindrothi	Micropsectra lindrothi	2330	2430	Greece	Skiathos	88	N	39.17	39.17	23.45	rec	ZSM	recent	2330	Micropsectra lindrothi 2330 2430	39.17	39.17
1308	Chironomidae	Chironominae		Nilotanypus	dubius	Nilotanypus dubius	1031.8	NA	Griechenland	Lesbos	546	N	39.21	39.21	26.32740934	rec	ZSM	recent	1031.8	Nilotanypus dubius 1031.8 NA	39.21	39.21
1309	Chironomidae	Chironominae	Chironomini	Stenochironomus	memberanifer	Stenochironomus memberanifer	2106	2094	North Korea	Pyongyang	32	N	39.22	39.22	125.73	rec	ZSM	recent	2106	Stenochironomus memberanifer 2106 2094	39.22	39.22
1310	Chironomidae	Chironominae	Chironomini	Stenochironomus	memberanifer	Stenochironomus memberanifer	2409	2423	North Korea	Pyongyang	32	N	39.22	39.22	125.73	rec	ZSM	recent	2409	Stenochironomus memberanifer 2409 2423	39.22	39.22
1311				Stenochironomus	Stenochironomus memberanifer	Stenochironomus memberanifer(Yamamoto, 1981)	2106	2094	Pyongyang, North Korea	Prongyang Hotel garden	32	N	39.226	39.226	125.724268	rec	ZSM	recent	2106	Stenochironomus memberanifer(Yamamoto, 1981) 2106 2094	39.226	39.226
1312				Stenochironomus	Stenochironomus memberanifer	Stenochironomus memberanifer(Yamamoto, 1981)	2409	2423	Pyongyang, North Korea	Prongyang Hotel garden	32	N	39.226	39.226	125.724268	rec	ZSM	recent	2409	Stenochironomus memberanifer(Yamamoto, 1981) 2409 2423	39.226	39.226
1313				Synendotendipes	Synendotendipes impar	Synendotendipes impar(Walker, 1856)	1449	0	North Korea	Prongyang Hotel garden	32	N	39.226	39.226	125.724268	rec	ZSM	recent	1449	Synendotendipes impar(Walker, 1856) 1449 0	39.226	39.226
1314	Chironomidae	Chironominae	Chironomini	Stictochironomus	maculipennis	Stictochironomus maculipennis	3222	3287	Greece	Lesbos	141	N	39.26	39.26	26.27	rec	ZSM	recent	3222	Stictochironomus maculipennis 3222 3287	39.26	39.26
1315				Stictochironomus	Stictochironomus maculipennis	Stictochironomus maculipennis (Meigen, 1818)	3222	3287	Greece	Lesbos	141	N	39.264	39.264	26.32740934	rec	ZSM	recent	3222	Stictochironomus maculipennis (Meigen, 1818) 3222 3287	39.264	39.264
1316	Chironomidae	Orthocladiinae		Corynoneura		Corynoneura caudicula	710	NA	USA, OH			N	39.2793264	39.2793264	-83.650465	rec	Corynoneura Winnertz and Thienemanniella Kieffer from the Nearctic Region (Diptera: Chironomidae: Orthocladiinae) Fu and Saether, 2012	recent	710	Corynoneura caudicula 710 NA	39.2793264	39.2793264
1317	Chironomidae	Chironominae	Tanytarsini	Tanytarsus		Tanytarsus herrmanni	2290	NA	USA		2727	N	39.28	39.28	-106.3939248	rec	Ekrem, Sublette and Sublette, 2011	recent	2290	Tanytarsus herrmanni 2290 NA	39.28	39.28
1318	Chironomidae	Orthocladiinae	Orthocladiinae	Heterotrissocladius		Heterotrissocladius_boltoni	1800	NA	nothern_central_palearctic			N	39.28	39.28	-84.39763795	rec	Saether, 1993	recent	1800	Heterotrissocladius_boltoni 1800 NA	39.28	39.28
1319	Chironomidae	Tanypodinae		Natarsia		Natarsia baltimoreus	3050	NA	USA,MD			N	39.28704173	39.28704173	-76.59954921	rec	Roback, 1975	recent	3050	Natarsia baltimoreus 3050 NA	39.28704173	39.28704173
1320	Chironomidae	Orthocladiinae		Doithrix		Doithrix ensifer	1770	NA	USA.Cal			N	39.3109662	39.3109662	-123.7870785	rec	Saether and Sublette, 1983	recent	1770	Doithrix ensifer 1770 NA	39.3109662	39.3109662
1321	Chironomidae	Orthocladiinae		Georthocladius		Georthocladius platystylus	2400	NA	USA.Cal			N	39.32	39.32	-120.3759949	rec	Saether and Sublette, 1983	recent	2400	Georthocladius platystylus 2400 NA	39.32	39.32
1322	Chironomidae	Chironominae	Tanytarsini	Cladotanytarsus		Cladotanytarsus mancus	1855	NA	56,spain		814	N	39.34	39.34	-2.394990408	rec	Prat, Graellsia 41: 65-88.,1985.	recent	1855	Cladotanytarsus mancus 1855 NA	39.34	39.34
1323	Chironomidae	Chironominae	Chironomini	Dicrotendipes	notatus	Dicrotendipes notatus	2060	2100	Greece	Margariti	13	N	39.35	39.35	26.11	rec	ZSM	recent	2060	Dicrotendipes notatus 2060 2100	39.35	39.35
1324	Chironomidae	Chironominae	Tanytarsini	Cladotanytarsus		Cladotanytarsus mancus	1600	NA	58		322	N	39.4	39.4	-0.868358201	rec	Prat, Graellsia 41: 65-88.,1985.	recent	1600	Cladotanytarsus mancus 1600 NA	39.4	39.4
1325	Chironomidae	Orthocladiinae		Corynoneura		Corynoneura acuminata	725	NA	USA, OH			N	39.42	39.42	-82.53791215	rec	Corynoneura Winnertz and Thienemanniella Kieffer from the Nearctic Region (Diptera: Chironomidae: Orthocladiinae) Fu and Saether, 2012	recent	725	Corynoneura acuminata 725 NA	39.42	39.42
1326	Chironomidae	Chironominae		Polypedilum		Polypedilum nubeculosum	3180	NA	holarctic			N	39.42485136	39.42485136	-85.0175536	rec	Maschwitz and Cook, 2000.	recent	3180	Polypedilum nubeculosum 3180 NA	39.42485136	39.42485136
1327	Chironomidae	Chironominae	Tanytarsini	Cladotanytarsus		Cladotanytarsus mancus	2062	NA	50,Spain		317	N	39.46	39.46	-5.84857977	rec	Prat, Graellsia 41: 65-88.,1985.	recent	2062	Cladotanytarsus mancus 2062 NA	39.46	39.46
1328	Chironomidae	Orthocladiinae	Orthocladiinae	Eukiefferiella	lobifera	Eukiefferiella lobifera	1070	1250	Greece	Igoumenitsa	21	N	39.48	39.48	20.26	rec	ZSM	recent	1070	Eukiefferiella lobifera 1070 1250	39.48	39.48
1329	Chironomidae	Orthocladiinae		Paracladius	alpicola	Oracladius alpicola	1939.4	NA	Griechenlannd	Igumenitsa	21	N	39.5	39.5	20.26668403	rec	ZSM	recent	1939.4	Oracladius alpicola 1939.4 NA	39.5	39.5
1330	Chironomidae	Chironominae		Polypedilum		Polypedilum cinctum	2190	NA	USA			N	39.53705053	39.53705053	-119.8048832	rec	Maschwitz and Cook, 2000.	recent	2190	Polypedilum cinctum 2190 NA	39.53705053	39.53705053
1331	Chironomidae	Chironominae		Apedilum		Apedilum subcinctum	1480	NA	North America			N	39.54178896	39.54178896	-119.7890768	rec	A reconsideration of the genus Apedilum Townes, 1945 (Diptera:Chironomidae) Epler, 1988	recent	1480	Apedilum subcinctum 1480 NA	39.54178896	39.54178896
1332	Chironomidae	Orthocladiinae		Orthocladius		Orthocladius saetheri	1610	NA	USA. Maryland			N	39.6	39.6	-79.07	rec	Jacobsen, 2008	recent	1610	Orthocladius saetheri 1610 NA	39.6	39.6
1333	Chironomidae	Chironominae	Chironomini	Dicrotendipes	peringueyanus	Dicrotendipes peringueyanus	1960	2020	Spain	Brozas	411	N	39.6	39.6	-6.77	rec	ZSM	recent	1960	Dicrotendipes peringueyanus 1960 2020	39.6	39.6
1334	Chironomidae	Chironominae		Paratendipes	sinelobus	Paratendipes sinelobus	1353.1	NA	Griechenland	Kephalonien	1595	N	39.6	39.6	20.5894387	rec	ZSM	recent	1353.1	Paratendipes sinelobus 1353.1 NA	39.6	39.6
1335	Chironomidae	Orthocladiinae	Orthocladiinae	Cricotopus	caducus	Cricotopus caducus	950	1050	Greece	Corfu	100	N	39.62	39.62	19.92	rec	ZSM	recent	950	Cricotopus caducus 950 1050	39.62	39.62
1336	Chironomidae	Tanypodinae	Procladiini	Djalmabatista	dellomei	Djalmabatista dellomei	1139	NA	Greece	Korfu	19	N	39.62	39.62	19.92	rec	ZSM	recent	1139	Djalmabatista dellomei 1139 NA	39.62	39.62
1337	Chironomidae	Tanypodinae	Procladiini	Djalmabatista	dellomei	Djalmabatista dellomei	1179	NA	Greece	Korfu	19	N	39.62	39.62	19.92	rec	ZSM	recent	1179	Djalmabatista dellomei 1179 NA	39.62	39.62
1338	Chironomidae	Tanypodinae	Procladiini	Djalmabatista	dellomei	Djalmabatista dellomei	1184	NA	Greece	Korfu	19	N	39.62	39.62	19.92	rec	ZSM	recent	1184	Djalmabatista dellomei 1184 NA	39.62	39.62
1339	Chironomidae	Tanypodinae	Procladiini	Djalmabatista	dellomei	Djalmabatista dellomei	1249	NA	Greece	Korfu	19	N	39.62	39.62	19.92	rec	ZSM	recent	1249	Djalmabatista dellomei 1249 NA	39.62	39.62
1340	Chironomidae	Orthocladiinae	Orthocladiinae	Cricotopus	obnixus	Cricotopus obnixus	1510	1620	Greece	Corfu	100	N	39.62	39.62	19.92	rec	ZSM	recent	1510	Cricotopus obnixus 1510 1620	39.62	39.62
1341	Chironomidae	Chironominae	Chironomini	Dicrotendipes	tritomus	Dicrotendipes tritomus	1629	NA	Greece	Korfu	19	N	39.62	39.62	19.92	rec	ZSM	recent	1629	Dicrotendipes tritomus 1629 NA	39.62	39.62
1342	Chironomidae	Chironominae	Chironomini	Dicrotendipes	tritomus	Dicrotendipes tritomus	1935	NA	Greece	Korfu	19	N	39.62	39.62	19.92	rec	ZSM	recent	1935	Dicrotendipes tritomus 1935 NA	39.62	39.62
1343	Chironomidae	Chironominae	Chironomini	Dicrotendipes	tritomus	Dicrotendipes tritomus	1942	NA	Greece	Korfu	19	N	39.62	39.62	19.92	rec	ZSM	recent	1942	Dicrotendipes tritomus 1942 NA	39.62	39.62
1344	Chironomidae	Chironominae	Chironomini	Dicrotendipes	tritomus	Dicrotendipes tritomus	2015	NA	Greece	Korfu	19	N	39.62	39.62	19.92	rec	ZSM	recent	2015	Dicrotendipes tritomus 2015 NA	39.62	39.62
1345	Chironomidae	Tanypodinae	Pentaneurini	Conchapelopia	triannulata	Conchapelopia triannulata	2620	2700	Greece	Corfu	100	N	39.62	39.62	19.92	rec	ZSM	recent	2620	Conchapelopia triannulata 2620 2700	39.62	39.62
1346	Chironomidae	Chironominae	Chironomini	Dicrotendipes	notatus	Dicrotendipes notatus	2740	2790	Greece	Corfu	100	N	39.62	39.62	19.92	rec	ZSM	recent	2740	Dicrotendipes notatus 2740 2790	39.62	39.62
1347	Chironomidae	Chironominae	Chironomini	Zavrelliella	marmorata	Zavrelliella marmorata	1689	NA	Greece	Temploni (Korfu)	110	N	39.63732288	39.63732288	19.80157251	rec	ZSM	recent	1689	Zavrelliella marmorata 1689 NA	39.63732288	39.63732288
1348	Chironomidae	Chironominae	Tanytarsini	Rheotanytarsus	ringel	Rheotanytarsus ringel	1716	1760.4	Spain	Mallorca	113	N	39.65	39.65	3.45	rec	ZSM	recent	1716	Rheotanytarsus ringel 1716 1760.4	39.65	39.65
1349	Chironomidae	Chironominae	Tanytarsini	Rheotanytarsus	ringel	Rheotanytarsus ringel	1753	NA	Spain	Mallorca	113	N	39.65	39.65	3.45	rec	ZSM	recent	1753	Rheotanytarsus ringel 1753 NA	39.65	39.65
1350	Chironomidae	Orthocladiinae	Orthocladiinae	Cricotopus	festivellus	Cricotopus festivellus	1360	1450	Spain	Arroyo de la Vid	200	N	39.68	39.68	-5.99	rec	ZSM	recent	1360	Cricotopus festivellus 1360 1450	39.68	39.68
1351	Chironomidae	Orthocladiinae	Orthocladiinae	Cricotopus	bicinctus	Cricotopus bicinctus	1900	2020	Greece	Kalambaka	250	N	39.7	39.7	21.62	rec	ZSM	recent	1900	Cricotopus bicinctus 1900 2020	39.7	39.7
1352	Chironomidae	Chironominae		Paracladopelma	mikianum	Paracladopelma mikianum	1306.3	NA	Griechenland	Kalampaka	237	N	39.7	39.7	21.62490149	rec	ZSM	recent	1306.3	Paracladopelma mikianum 1306.3 NA	39.7	39.7
1353		Chironominae	Chironomini	Stenochironomus		Stenochironomus (Stenochironomus) unictus Townes	3400	NA				N	39.74156784	39.74156784	-74.73466951	rec	Townes, 1945	recent	3400	Stenochironomus (Stenochironomus) unictus Townes 3400 NA	39.74156784	39.74156784
1354	Chironomidae	Chironominae	Chironomini	Dicrotendipes	fumidus	Dicrotendipes fumidus	2650	2750	Canada	McDonald Island	140	N	39.76	39.76	-91.35	rec	ZSM	recent	2650	Dicrotendipes fumidus 2650 2750	39.76	39.76
1355	Chironomidae	Orthocladiinae	Orthocladiinae	Cricotopus	pallidipes	Cricotopus pallidipes	1210	1290	Turkey	Goelba�	970	N	39.79	39.79	32.8	rec	ZSM	recent	1210	Cricotopus pallidipes 1210 1290	39.79	39.79
1356	Chironomidae	Orthocladiinae	Orthocladiinae	Cricotopus	pallidipes	Cricotopus pallidipes	1340	1440	Turkey	Goelba�	970	N	39.79	39.79	32.8	rec	ZSM	recent	1340	Cricotopus pallidipes 1340 1440	39.79	39.79
1357	Chironomidae	Tanypodinae	Pentaneurini	Conchapelopia	triannulata	Conchapelopia triannulata	2530	2680	Turkey	Goelba�	900	N	39.79	39.79	32.8	rec	ZSM	recent	2530	Conchapelopia triannulata 2530 2680	39.79	39.79
1358	Chironomidae	Orthocladiinae		Corynoneura		Corynoneura edwardsi	1200	NA	Palaearctic		1980-4000	N	39.8	39.8	75.56	rec	Corynoneura Winnertz from East Asia, with a systematic review of the genus (Diptera: Chironomidae: Orthocladiinae) Fu, Saether and Wang 2009	recent	1200	Corynoneura edwardsi 1200 NA	39.8	39.8
1359	Chironomidae	Orthocladiinae	Orthocladiinae	Bryophaenocladius	subvernalis	Bryophaenocladius subvernalis	2300	2430	Mallorca	Lluch	650	N	39.82	39.82	2.71	rec	ZSM	recent	2300	Bryophaenocladius subvernalis 2300 2430	39.82	39.82
1361	Chironomidae	Orthocladiinae	Orthocladiinae	Bryophaenocladius	inconstans	Bryophaenocladius inconstans	1560	1740	Greece	Deskati	500	N	39.83	39.83	21.8	rec	ZSM	recent	1560	Bryophaenocladius inconstans 1560 1740	39.83	39.83
1362	Chironomidae	Chironominae	Tanytarsini	Tanytarsus		Tanytarsus guerlus	1910	NA	USA			N	39.88	39.88	-75.41241663	rec	Ekrem, Sublette and Sublette, 2012	recent	1910	Tanytarsus guerlus 1910 NA	39.88	39.88
1363	Chironomidae	Chironominae	Tanytarsini	Tanytarsus	takahashii	Tanytarsus takahashii	1563	NA	China	Peking	49	N	39.91	39.91	116.39	rec	ZSM	recent	1563	Tanytarsus takahashii 1563 NA	39.91	39.91
1365	Chironomidae	Chironominae	Tanytarsini	Cladotanytarsus	conversus	Cladotanytarsus conversus	1270	1350	Greece	Karia	800	N	40	40	23.04	rec	ZSM	recent	1270	Cladotanytarsus conversus 1270 1350	40	40
1366	Chironomidae	Chironominae	Tanytarsini	Cladotanytarsus	conversus	Cladotanytarsus conversus	1410	1550	Greece	Karia	800	N	40	40	23.04	rec	ZSM	recent	1410	Cladotanytarsus conversus 1410 1550	40	40
1369	Chironomidae	Orthocladiinae	Orthocladiinae	Limnophyes		Limnophyes coloradensis	1330	NA	USA, COLO			N	40.01	40.01	-105.0096161	rec	Saether, 1975.	recent	1330	Limnophyes coloradensis 1330 NA	40.01	40.01
1370	Chironomidae	Tanypodinae	Tanypodini	Tanypus		Tanypus punctipennis	2800	NA	USA,NJ			N	40.01	40.01	-74.31801281	rec	Roback, 1975	recent	2800	Tanypus punctipennis 2800 NA	40.01	40.01
1371	Chironomidae	Orthocladiinae		Corynoneura		Corynoneura ascensa	820	NA	USA, OH			N	40.06	40.06	-83.7941639	rec	Corynoneura Winnertz and Thienemanniella Kieffer from the Nearctic Region (Diptera: Chironomidae: Orthocladiinae) Fu and Saether, 2012	recent	820	Corynoneura ascensa 820 NA	40.06	40.06
1372	Chironomidae	Chironominae	Tanytarsini	Tanytarsus		Tanytarsus confusus	2010	NA	USA			N	40.1	40.1	-83.74502317	rec	Ekrem, Sublette and Sublette, 2013	recent	2010	Tanytarsus confusus 2010 NA	40.1	40.1
1373	Chironomidae	Orthocladiinae	Orthocladiinae	Hydrobaenus		Hydrobaenus pilipes	2750	NA	holarctic			N	40.11	40.11	-88.20420712	rec	Saether, 1976	recent	2750	Hydrobaenus pilipes 2750 NA	40.11	40.11
1374	Chironomidae	Chironominae	Chironomini	Dicrotendipes		Dicrotendipes neomodestus	1930	NA	USA, CAN			N	40.11	40.11	-88.07414082	rec	Epler, 1987.	recent	1930	Dicrotendipes neomodestus 1930 NA	40.11	40.11
1375	Chironomidae	Diamesinae		Lappodiamesa		Lappodiamesa boltoni	2690	NA	USA, OH			N	40.12	40.12	-82.96202567	rec	A review of Lappodiamesa Serra Tosio, with the description of L. Boltoni spec. Nov. from Ohio, USA Saether and Willassen, 1988	recent	2690	Lappodiamesa boltoni 2690 NA	40.12	40.12
1376	Chironomidae	Chironominae	Chironomini	Stenochironomus	colei	Stenochironomus colei	2963	2924	USA	Yampa (Colorado)	2405	N	40.15	40.15	-106.91	rec	ZSM	recent	2963	Stenochironomus colei 2963 2924	40.15	40.15
1377	Chironomidae	Chironominae	Tanytarsini	Micropsectra	mendli	Micropsectra mendli	1610	1750	Turkey	Kagizman	1500	N	40.15	40.15	43.12	rec	ZSM	recent	1610	Micropsectra mendli 1610 1750	40.15	40.15
1378				Stenochironomus	Stenochironomus colei	Stenochironomus colei (Malloch, 1919)	2963	2924	Colorado, U.S.A.	Yampa, R., Hayden	2405	N	40.152	40.152	-107.2198547	rec	ZSM	recent	2963	Stenochironomus colei (Malloch, 1919) 2963 2924	40.152	40.152
1379	Chironomidae	Chironominae	Tanytarsini	Micropsectra	attenuata	Micropsectra attenuata	1550	NA	Turkey	Karakurt	1300	N	40.16	40.16	27.81	rec	ZSM	recent	1550	Micropsectra attenuata 1550 NA	40.16	40.16
1380	Chironomidae	Orthocladiinae	Orthocladiinae	Cricotopus	trifascia	Cricotopus trifascia	1830	1930	Turkey	Karakurt	1300	N	40.16	40.16	27.81	rec	ZSM	recent	1830	Cricotopus trifascia 1830 1930	40.16	40.16
1381	Chironomidae	Orthocladiinae	Orthocladiinae	Cricotopus	trifascia	Cricotopus trifascia	1860	1980	Turkey	Karakurt	1300	N	40.16	40.16	27.81	rec	ZSM	recent	1860	Cricotopus trifascia 1860 1980	40.16	40.16
1382	Chironomidae	Tanypodinae	Pentaneurini	Conchapelopia	triannulata	Conchapelopia triannulata	2740	2950	Turkey	Karakurt	1300	N	40.16	40.16	27.81	rec	ZSM	recent	2740	Conchapelopia triannulata 2740 2950	40.16	40.16
1385	Chironomidae	Orthocladiinae	Orthocladiinae	Paratrissocladius	excerptus	Paratrissocladius excerptus	2027	2010	Turkey	Kars	2033	N	40.16	40.16	42.25	rec	ZSM	recent	2027	Paratrissocladius excerptus 2027 2010	40.16	40.16
1386				Paratrissocladius	Paratrissocladius excerptus	Paratrissocladius excerptus(Walker, 1856)	2027	2010	Kars, Turky	So�	2033	N	40.163	40.163	-107.2195548	rec	ZSM	recent	2027	Paratrissocladius excerptus(Walker, 1856) 2027 2010	40.163	40.163
1387	Chironomidae	Orthocladiinae		Pseudosmittia		Pseudosmittia rotunda	730	NA			1300	N	40.17	40.17	43.1187373	rec	Saether and Ferrington, 2111	recent	730	Pseudosmittia rotunda 730 NA	40.17	40.17
1388	Chironomidae	Orthocladiinae		Corynoneura		Corynoneura disinflata	1100	NA	USA, OH			N	40.23	40.23	-83.05664155	rec	Corynoneura Winnertz and Thienemanniella Kieffer from the Nearctic Region (Diptera: Chironomidae: Orthocladiinae) Fu and Saether, 2012	recent	1100	Corynoneura disinflata 1100 NA	40.23	40.23
1389	Chironomidae	Orthocladiinae		Nanocladius		Nanocladius anderseni	1145	NA	Nearctic			N	40.24	40.24	-95.4	rec	Saether, 1977	recent	1145	Nanocladius anderseni 1145 NA	40.24	40.24
1390	Chironomidae	Chironominae	Tanytarsini	Cladotanytarsus		Cladotanytarsus mancus	1845	NA	36		714	N	40.24	40.24	-3.295321513	rec	Prat, Graellsia 41: 65-88.,1985.	recent	1845	Cladotanytarsus mancus 1845 NA	40.24	40.24
1391	Chironomidae	Orthocladiinae	Orthocladiinae	Cricotopus	tremulus	Cricotopus tremulus	2300	2450	Greece	Pieria	1200	N	40.25	40.25	22.92	rec	ZSM	recent	2300	Cricotopus tremulus 2300 2450	40.25	40.25
1392	Chironomidae	Chironominae	Tanytarsini	Stempellinella		Stempellinella fimbriata	1160	NA	USA. OH			N	40.28	40.28	-83.0179272	rec	Ekrem, Sublette and Sublette, 2030	recent	1160	Stempellinella fimbriata 1160 NA	40.28	40.28
1393	Chironomidae	Chironominae	Tanytarsini	Cladotanytarsus		Cladotanytarsus mancus	1649	NA	37		723	N	40.29	40.29	-3.359879172	rec	Prat, Graellsia 41: 65-88.,1985.	recent	1649	Cladotanytarsus mancus 1649 NA	40.29	40.29
1394	Chironomidae	Chironominae	Tanytarsini	Micropsectra	styriaca	Micropsectra styriaca	1580	1780	Portugal	Manteigas	800	N	40.4	40.4	-7.54	rec	ZSM	recent	1580	Micropsectra styriaca 1580 1780	40.4	40.4
1395	Chironomidae	Chironominae	Tanytarsini	Micropsectra	bodanica	Micropsectra bodanica	1760	1870	Portugal	Manteigas	800	N	40.4	40.4	-7.54	rec	ZSM	recent	1760	Micropsectra bodanica 1760 1870	40.4	40.4
1396	Chironomidae	Chironominae	Tanytarsini	Micropsectra	junci	Micropsectra junci	2340	2440	Portugal	Manteigas	800	N	40.4	40.4	-7.54	rec	ZSM	recent	2340	Micropsectra junci 2340 2440	40.4	40.4
1397	Chironomidae	Orthocladiinae	Orthocladiinae	Chaetocladius	perennis	Chaetocladius perennis	2760	2920	Portugal	Manteigas	800	N	40.4	40.4	-7.54	rec	ZSM	recent	2760	Chaetocladius perennis 2760 2920	40.4	40.4
1398	Chironomidae	Orthocladiinae	Orthocladiinae	Cricotopus	caducus	Cricotopus caducus	1160	1270	Portugal	Praia de Mira	0	N	40.45	40.45	-8.79	rec	ZSM	recent	1160	Cricotopus caducus 1160 1270	40.45	40.45
1399	Chironomidae	Orthocladiinae	Orthocladiinae	Cricotopus	bicinctus	Cricotopus bicinctus	1880	1950	Portugal	Praia de Mira	0	N	40.45	40.45	-8.79	rec	ZSM	recent	1880	Cricotopus bicinctus 1880 1950	40.45	40.45
1400	Chironomidae	Chironominae	Chironomini	Nilomyia	aculeata	Nilomyia aculeata	1591	NA	Turkey	Kars	1858	N	40.45	40.45	42.99	rec	ZSM	recent	1591	Nilomyia aculeata 1591 NA	40.45	40.45
1401	Chironomidae	Chironominae	Chironomini	Nilomyia	aculeata	Nilomyia aculeata	1790	NA	Turkey	Kars	1858	N	40.45	40.45	42.99	rec	ZSM	recent	1790	Nilomyia aculeata 1790 NA	40.45	40.45
1402	Chironomidae	Orthocladiinae		Corynoneura		Corynoneura lobata	950	NA	Holarctic		400-3943	N	40.45	40.45	124.46	rec	Corynoneura Winnertz from East Asia, with a systematic review of the genus (Diptera: Chironomidae: Orthocladiinae) Fu, Saether and Wang 2009	recent	950	Corynoneura lobata 950 NA	40.45	40.45
1403	Chironomidae	Orthocladiinae		Parametriocnemus	valescurrensis	Parametriocnemus valescurrensis	1552.6	NA	Spanien	Canillas	709	N	40.46	40.46	-3.643915675	rec	ZSM	recent	1552.6	Parametriocnemus valescurrensis 1552.6 NA	40.46	40.46
1404	Chironomidae	Tanypodinae	Pentaneurini	Conchapelopia	triannulata	Conchapelopia triannulata	2370	2510	Spain	Sierra de Albarracin	1600	N	40.48	40.48	-1.55	rec	ZSM	recent	2370	Conchapelopia triannulata 2370 2510	40.48	40.48
1405	Chironomidae	Chironominae	Tanytarsini	Micropsectra	lindrothi	Micropsectra lindrothi	2380	2530	Spain	Sierra de Albarracin	1600	N	40.48	40.48	-1.55	rec	ZSM	recent	2380	Micropsectra lindrothi 2380 2530	40.48	40.48
1406	Chironomidae	Chironominae		Nunbesia	type A	Nunbesia type A	1615.8	NA	Turkey	Basilikata	1109	N	40.5	40.5	15.82122732	rec	ZSM	recent	1615.8	Nunbesia type A 1615.8 NA	40.5	40.5
1407	Chironomidae	Orthocladiinae	Orthocladiinae	Chaetocladius	melaleucus	Chaetocladius melaleucus	1720	1820	Turkey	Oltu Erzurum	1200	N	40.54	40.54	41.99	rec	ZSM	recent	1720	Chaetocladius melaleucus 1720 1820	40.54	40.54
1408	Chironomidae	Chironominae		Nunbesia	type A	Nunbesia type A	1995.5	1980.4	Turkey	Koruk�	67	N	40.55	40.55	26.80831203	rec	ZSM	recent	1995.5	Nunbesia type A 1995.5 1980.4	40.55	40.55
1409				Rheocricotopus	Rheocricotopus chalybeatus bicoloratus	Rheocricotopus chalybeatus bicoloratus (Edwards, 1929)	569	573	Kars, Turky	Aras-Tal	1766	N	40.6	40.6	26.78236968	rec	ZSM	recent	569	Rheocricotopus chalybeatus bicoloratus (Edwards, 1929) 569 573	40.6	40.6
1410				Rheocricotopus	Rheocricotopus chalybeatus bicoloratus	Rheocricotopus chalybeatus bicoloratus (Edwards, 1929)	647	644	Kars, Turky	Aras-Tal	1766	N	40.6	40.6	26.78236968	rec	ZSM	recent	647	Rheocricotopus chalybeatus bicoloratus (Edwards, 1929) 647 644	40.6	40.6
1411				Rheocricotopus	Rheocricotopus chalybeatus bicoloratus	Rheocricotopus chalybeatus bicoloratus (Edwards, 1929)	701	696	Kars, Turky	Aras-Tal	1766	N	40.6	40.6	26.78236968	rec	ZSM	recent	701	Rheocricotopus chalybeatus bicoloratus (Edwards, 1929) 701 696	40.6	40.6
1412				Rheocricotopus	Rheocricotopus chalybeatus bicoloratus	Rheocricotopus chalybeatus bicoloratus (Edwards, 1929)	1219	1184	Kars, Turky	Aras-Tal	1766	N	40.6	40.6	26.78236968	rec	ZSM	recent	1219	Rheocricotopus chalybeatus bicoloratus (Edwards, 1929) 1219 1184	40.6	40.6
1413	Chironomidae	Orthocladiinae	Orthocladiinae	Rheocricotopus	chalybeatus bicoloratus	Rheocricotopus chalybeatus bicoloratus	569	573	Turkey	Aras-Tal	1766	N	40.6	40.6	43.08	rec	ZSM	recent	569	Rheocricotopus chalybeatus bicoloratus 569 573	40.6	40.6
1414	Chironomidae	Orthocladiinae	Orthocladiinae	Rheocricotopus	chalybeatus bicoloratus	Rheocricotopus chalybeatus bicoloratus	647	644	Turkey	Aras-Tal	1766	N	40.6	40.6	43.08	rec	ZSM	recent	647	Rheocricotopus chalybeatus bicoloratus 647 644	40.6	40.6
1415	Chironomidae	Orthocladiinae	Orthocladiinae	Rheocricotopus	chalybeatus bicoloratus	Rheocricotopus chalybeatus bicoloratus	701	696	Turkey	Aras-Tal	1766	N	40.6	40.6	43.08	rec	ZSM	recent	701	Rheocricotopus chalybeatus bicoloratus 701 696	40.6	40.6
1416	Chironomidae	Orthocladiinae	Orthocladiinae	Rheocricotopus	chalybeatus bicoloratus	Rheocricotopus chalybeatus bicoloratus	1219	1184	Turkey	Aras-Tal	1766	N	40.6	40.6	43.08	rec	ZSM	recent	1219	Rheocricotopus chalybeatus bicoloratus 1219 1184	40.6	40.6
1417	Chironomidae	Chironominae		Paratendipes	nigrimanus	Paratendipes nigrimanus	2077.9	NA	Turkey	Kars	1761	N	40.61	40.61	43.10652563	rec	ZSM	recent	2077.9	Paratendipes nigrimanus 2077.9 NA	40.61	40.61
1418	Chironomidae	Chironominae		Paratendipes	nigrimanus	Paratendipes nigrimanus	2239.5	NA	Turkey	Kars	1761	N	40.61	40.61	43.10652563	rec	ZSM	recent	2239.5	Paratendipes nigrimanus 2239.5 NA	40.61	40.61
1419	Chironomidae	Chironominae		Paratendipes	nigrimanus	Paratendipes nigrimanus	2293.8	NA	Turkey	Kars	1761	N	40.61	40.61	43.10652563	rec	ZSM	recent	2293.8	Paratendipes nigrimanus 2293.8 NA	40.61	40.61
1420	Chironomidae	Orthocladiinae	Orthocladiinae	Limnophyes	gurgicola	Limnophyes gurgicola	1150	1150	Turkey	Ovit Pass	1500	N	40.62	40.62	43.99	rec	ZSM	recent	1150	Limnophyes gurgicola 1150 1150	40.62	40.62
1421	Chironomidae	Orthocladiinae	Orthocladiinae	Eukiefferiella	claripennis	Eukiefferiella claripennis	1500	1740	Turkey	Ovit Pass	2640	N	40.62	40.62	43.99	rec	ZSM	recent	1500	Eukiefferiella claripennis 1500 1740	40.62	40.62
1422	Chironomidae	Orthocladiinae	Orthocladiinae	Cricotopus	pulchripes	Cricotopus pulchripes	2420	NA	Turkey	Ovit Pass	2640	N	40.62	40.62	43.99	rec	ZSM	recent	2420	Cricotopus pulchripes 2420 NA	40.62	40.62
1423	Chironomidae	Chironominae	Tanytarsini	Micropsectra	roseiventris	Micropsectra roseiventris	2960	NA	Turkey	Ovit Pass	1500	N	40.62	40.62	43.99	rec	ZSM	recent	2960	Micropsectra roseiventris 2960 NA	40.62	40.62
1424	Chironomidae	Chironominae	Tanytarsini	Micropsectra	radialis	Micropsectra radialis	3510	3780	Turkey	Ovit Pass	2500	N	40.62	40.62	43.99	rec	ZSM	recent	3510	Micropsectra radialis 3510 3780	40.62	40.62
1425	Chironomidae	Orthocladiinae		Allocladius		Allocladius caspersi	1090	NA				N	40.62896267	40.62896267	40.78621383	rec	Saether and Ferrington, 2012	recent	1090	Allocladius caspersi 1090 NA	40.62896267	40.62896267
1426	Chironomidae	Orthocladiinae		Corynoneura		Corynoneura inefligiata	880	NA	China, Liaoning		400�	N	40.75	40.75	124.46	rec	Corynoneura Winnertz from East Asia, with a systematic review of the genus (Diptera: Chironomidae: Orthocladiinae) Fu, Saether and Wang 2009	recent	880	Corynoneura inefligiata 880 NA	40.75	40.75
1427	Chironomidae	Orthocladiinae	Orthocladiinae	Limnophyes	brachyarthra	Limnophyes brachyarthra	1115	NA	Italy	Fuego	14	N	40.76	40.76	14.02	rec	ZSM	recent	1115	Limnophyes brachyarthra 1115 NA	40.76	40.76
1428	Chironomidae	Orthocladiinae	Orthocladiinae	Limnophyes	brachyarthra	Limnophyes brachyarthra	1287	NA	Italy	Fuego	14	N	40.76	40.76	14.02	rec	ZSM	recent	1287	Limnophyes brachyarthra 1287 NA	40.76	40.76
1429	Chironomidae	Orthocladiinae	Orthocladiinae	Cricotopus	reversus	Cricotopus reversus	1830	1970	Turkey	Yenicaga	1000	N	40.76	40.76	32.03	rec	ZSM	recent	1830	Cricotopus reversus 1830 1970	40.76	40.76
1430	Chironomidae	Tanypodinae		Natarsia		Natarsia miripes	3300	NA	USA,Cal			N	40.79	40.79	-124.1664129	rec	Roback, 1975	recent	3300	Natarsia miripes 3300 NA	40.79	40.79
1431	Chironomidae	Orthocladiinae		Parachaetocladius		Parachaerocladius imberbus	1850	NA	USA.Cal			N	40.79	40.79	-124.1638373	rec	Saether and Sublette, 1983	recent	1850	Parachaerocladius imberbus 1850 NA	40.79	40.79
1432	Chironomidae	Orthocladiinae		Doithrix		Doithrix barberi	1650	NA	USA.Cal			N	40.79	40.79	-124.1598892	rec	Saether and Sublette, 1983	recent	1650	Doithrix barberi 1650 NA	40.79	40.79
1433	Chironomidae	Chironominae	Tanytarsini	Micropsectra	attenuata	Micropsectra attenuata	1890	2010	Greece	Alexandropoulis	0	N	40.85	40.85	23.35	rec	ZSM	recent	1890	Micropsectra attenuata 1890 2010	40.85	40.85
1434	Chironomidae	Orthocladiinae		Corynoneura		Corynoneura gratias	1020	NA	Palaearctic		50	N	40.86	40.86	121.34	rec	Corynoneura Winnertz from East Asia, with a systematic review of the genus (Diptera: Chironomidae: Orthocladiinae) Fu, Saether and Wang 2009	recent	1020	Corynoneura gratias 1020 NA	40.86	40.86
1435	Chironomidae	Chironominae	Chironomini	Chironomus	behningi	Chironomus behningi	7110	NA	Turkmenistan	Karakum	152	N	40.98	40.98	59.86	rec	ZSM	recent	7110	Chironomus behningi 7110 NA	40.98	40.98
1436	Chironomidae	Chironominae	Tanytarsini	Paratanytarsus	laccophilus	Paratanytarsus laccophilus	1336	NA	Turkey	Rize	2600	N	41.02	41.02	40.52	rec	ZSM	recent	1336	Paratanytarsus laccophilus 1336 NA	41.02	41.02
1437	Chironomidae	Chironominae		Paratanytarsus	laccophilus	Paratanytarsus laccophilus	1336.1	NA	Turkey	Rize	2600	N	41.02	41.02	40.52807478	rec	ZSM	recent	1336.1	Paratanytarsus laccophilus 1336.1 NA	41.02	41.02
1438	Chironomidae	Diamesinae	Diamesini	Sympotthastia	zavreli	Sympotthastia zavreli	3563	3579	Macedonia	Olake Ohrid	690	N	41.04	41.04	20.72	rec	ZSM	recent	3563	Sympotthastia zavreli 3563 3579	41.04	41.04
1439				Sympotthastia	Sympotthastia zavreli	Sympotthastia zavreli (Pagast, 1947)	3563	3579	Mecedonia, Yogoslavia	Olake Ohrid	690	N	41.041	41.041	20.69653398	rec	ZSM	recent	3563	Sympotthastia zavreli (Pagast, 1947) 3563 3579	41.041	41.041
1440	Chironomidae	Chironominae		Nilothauma	bayri	Nilothauma bayri	1399.3	NA	Spanien	Villasbuenas	727	N	41.06	41.06	-6.59681566	rec	ZSM	recent	1399.3	Nilothauma bayri 1399.3 NA	41.06	41.06
1441	Chironomidae	Chironominae		Nilothauma	bayri	Nilothauma bayri	1457.6	NA	Spanien	Villasbuenas	727	N	41.06	41.06	-6.59681566	rec	ZSM	recent	1457.6	Nilothauma bayri 1457.6 NA	41.06	41.06
1442	Chironomidae	Chironominae	Chironomini	Nilothauma	brayi	Nilothauma brayi	1327	NA	Spain	Villasbuenas	727	N	41.06	41.06	-6.59	rec	ZSM	recent	1327	Nilothauma brayi 1327 NA	41.06	41.06
1443	Chironomidae	Chironominae	Chironomini	Nilothauma	brayi	Nilothauma brayi	1345	NA	Spain	Villasbuenas	727	N	41.06	41.06	-6.59	rec	ZSM	recent	1345	Nilothauma brayi 1345 NA	41.06	41.06
1444	Chironomidae	Tanypodinae	Pentaneurini	Conchapelopia	viator	Conchapelopia viator	2220	2390	Spain	Villasbuenas	400	N	41.06	41.06	-6.59	rec	ZSM	recent	2220	Conchapelopia viator 2220 2390	41.06	41.06
1446	Chironomidae	Tanypodinae	Pentaneurini	Conchapelopia	viator	Conchapelopia viator	2230	2390	Spain	Villasbuenas	400	N	41.06	41.06	-6.59	rec	ZSM	recent	2230	Conchapelopia viator 2230 2390	41.06	41.06
1447	Chironomidae	Chironominae	Chironomini	Demicryptochironomus	vulneratus	Demicryptochironomus vulneratus	2422	NA	Spain	Villasbuenas	727	N	41.06	41.06	-6.59	rec	ZSM	recent	2422	Demicryptochironomus vulneratus 2422 NA	41.06	41.06
1448	Chironomidae	Chironominae	Chironomini	Demicryptochironomus	vulneratus	Demicryptochironomus vulneratus	2773	NA	Spain	Villasbuenas	727	N	41.06	41.06	-6.59	rec	ZSM	recent	2773	Demicryptochironomus vulneratus 2773 NA	41.06	41.06
1449	Chironomidae	Chironominae		Robackia		Robackia pilicauda	1340	NA	Gevgelija, Macedonia (FYROM)		350	N	41.09	41.09	22.3	rec	Saether, 1977	recent	1340	Robackia pilicauda 1340 NA	41.09	41.09
1450	Chironomidae	Orthocladiinae	Orthocladiinae	Metriocnemus		Metriocnemus (Metriocnemus) calcaneum	1780	NA	China			N	41.14	41.14	118.43	rec	https://doi.org/10.3897/zookeys.387.6408	recent	1780	Metriocnemus (Metriocnemus) calcaneum 1780 NA	41.14	41.14
1451	Chironomidae	Chironominae	Tanytarsini	Micropsectra	recurvata	Micropsectra recurvata	2700	NA	Turkey	Artvin	2200	N	41.18	41.18	41.83	rec	ZSM	recent	2700	Micropsectra recurvata 2700 NA	41.18	41.18
1452	Chironomidae	Chironominae		Polypedilum		Polypedilum atrifer	2970	NA	USA			N	41.20091558	41.20091558	-74.20481703	rec	Maschwitz and Cook, 2000.	recent	2970	Polypedilum atrifer 2970 NA	41.20091558	41.20091558
1453	Chironomidae	Orthocladiinae		Corynoneura		Corynoneura doriceni	740	NA	USA, OH; Russian far east			N	41.21065713	41.21065713	-81.36725511	rec	Corynoneura Winnertz and Thienemanniella Kieffer from the Nearctic Region (Diptera: Chironomidae: Orthocladiinae) Fu and Saether, 2012	recent	740	Corynoneura doriceni 740 NA	41.21065713	41.21065713
1454	Chironomidae	Tanypodinae	Pentaneurini	Conchapelopia		Conchapelopia aleta	2550	NA	USA,NY;SC			N	41.22	41.22	-74.20558997	rec	Roback, 1975.		2550	Conchapelopia aleta 2550 NA	41.22	41.22
1455	Chironomidae	Chironominae	Tanytarsini	Micropsectra	apposita	Micropsectra apposita	2980	3130	Portugal	Torno Aquaculture Station	224	N	41.24	41.24	-9.11	rec	ZSM	recent	2980	Micropsectra apposita 2980 3130	41.24	41.24
1456	Chironomidae	Tanypodinae	Pentaneurini	Ablabesmyia	longistyla	Ablabesmyia longistyla	2140	2430	Turkey	Eregli	43	N	41.25	41.25	22.49	rec	ZSM	recent	2140	Ablabesmyia longistyla 2140 2430	41.25	41.25
1457	Chironomidae	Orthocladiinae	Orthocladiinae	Cricotopus	caducus	Cricotopus caducus	920	1030	Turkey	Eregli	43	N	41.25	41.25	34.04	rec	ZSM	recent	920	Cricotopus caducus 920 1030	41.25	41.25
1459	Chironomidae	Tanypodinae	Pentaneurini	Conchapelopia	aleta	Conchapelopia aleta	2360	2360	USA	Warwick	164	N	41.26	41.26	-71.41	rec	ZSM	recent	2360	Conchapelopia aleta 2360 2360	41.26	41.26
1461	Chironomidae	Orthocladiinae	Orthocladiinae	Cricotopus	festivellus	Cricotopus festivellus	1340	1340	Portugal	Vila do Conde	1	N	41.34	41.34	-8.68	rec	ZSM	recent	1340	Cricotopus festivellus 1340 1340	41.34	41.34
1462	Chironomidae	Chironominae	Chironomini	Demicryptochironomus	latior	Demicryptochironomus latior	1491	NA	Turkey	Kastamonu	839	N	41.37	41.37	33.76	rec	ZSM	recent	1491	Demicryptochironomus latior 1491 NA	41.37	41.37
1463	Chironomidae	Chironominae	Chironomini	Demicryptochironomus	latior	Demicryptochironomus latior	1594	NA	Turkey	Kastamonu	839	N	41.37	41.37	33.76	rec	ZSM	recent	1594	Demicryptochironomus latior 1594 NA	41.37	41.37
1464	Chironomidae	Chironominae	Chironomini	Demicryptochironomus	latior	Demicryptochironomus latior	1597	NA	Turkey	Kastamonu	839	N	41.37	41.37	33.76	rec	ZSM	recent	1597	Demicryptochironomus latior 1597 NA	41.37	41.37
1465	Chironomidae	Chironominae	Chironomini	Demicryptochironomus	latior	Demicryptochironomus latior	1775	NA	Turkey	Kastamonu	839	N	41.37	41.37	33.76	rec	ZSM	recent	1775	Demicryptochironomus latior 1775 NA	41.37	41.37
1466	Chironomidae	Tanypodinae	Macropelopiini	Macropelopia	fittkaui	Macropelopia fittkaui	3473	NA	Spain	Barcelona	32	N	41.38	41.38	2.17	rec	ZSM	recent	3473	Macropelopia fittkaui 3473 NA	41.38	41.38
1467	Chironomidae	Tanypodinae	Macropelopiini	Macropelopia	fittkaui	Macropelopia fittkaui	3680	NA	Spain	Barcelona	32	N	41.38	41.38	2.17	rec	ZSM	recent	3680	Macropelopia fittkaui 3680 NA	41.38	41.38
1468	Chironomidae	Tanypodinae	Macropelopiini	Macropelopia	fittkaui	Macropelopia fittkaui	3706	NA	Spain	Barcelona	32	N	41.38	41.38	2.17	rec	ZSM	recent	3706	Macropelopia fittkaui 3706 NA	41.38	41.38
1469	Chironomidae	Tanypodinae	Macropelopiini	Macropelopia	nebulosa	Macropelopia nebulosa	3944	NA	Spain	Barcelona	32	N	41.38	41.38	2.17	rec	ZSM	recent	3944	Macropelopia nebulosa 3944 NA	41.38	41.38
1470	Chironomidae	Tanypodinae	Macropelopiini	Macropelopia	nebulosa	Macropelopia nebulosa	4047	NA	Spain	Barcelona	32	N	41.38	41.38	2.17	rec	ZSM	recent	4047	Macropelopia nebulosa 4047 NA	41.38	41.38
1471	Chironomidae	Orthocladiinae		Corynoneura		Corynoneura macula	650	NA	USA, OH			N	41.44090213	41.44090213	-81.17331282	rec	Corynoneura Winnertz and Thienemanniella Kieffer from the Nearctic Region (Diptera: Chironomidae: Orthocladiinae) Fu and Saether, 2012	recent	650	Corynoneura macula 650 NA	41.44090213	41.44090213
1472	Chironomidae	Tanypodinae	Macroplelopiini	Derotanypus		Derotanypus aclines	4000	NA	USA,CA			N	41.49	41.49	-120.54979	rec	Roback, 1975	recent	4000	Derotanypus aclines 4000 NA	41.49	41.49
1473				Synendotendipes	Synendotendipes lepidus	Synendotendipes lepidus(Meigen, 1830)	1969	1952	Bulgaria	Taihe b.Smoljan, Rhodopen	950	N	41.577	41.577	24.57365125	rec	ZSM	recent	1969	Synendotendipes lepidus(Meigen, 1830) 1969 1952	41.577	41.577
1474	Chironomidae	Chironominae	Chironomini	Synendotendipes	lepidus	Synendotendipes lepidus	1969	1952	Bulgaria	Rhodopen	950	N	41.58	41.58	24.7	rec	ZSM	recent	1969	Synendotendipes lepidus 1969 1952	41.58	41.58
1475	Chironomidae	Chironominae	Chironomini	Glypotendipes	foliicola	Glypotendipes foliicola	2740	NA	Bulgaria	Rhodope Mountains	2087	N	41.6	41.6	24.58	rec	ZSM	recent	2740	Glypotendipes foliicola 2740 NA	41.6	41.6
1476	Chironomidae	Chironominae	Chironomini	Glypotendipes	foliicola	Glypotendipes foliicola	3210	NA	Bulgaria	Rhodope Mountains	2087	N	41.6	41.6	24.58	rec	ZSM	recent	3210	Glypotendipes foliicola 3210 NA	41.6	41.6
1477	Chironomidae	Chironominae	Chironomini	Glypotendipes	foliicola	Glypotendipes foliicola	3217	NA	Bulgaria	Rhodope Mountains	2087	N	41.6	41.6	24.58	rec	ZSM	recent	3217	Glypotendipes foliicola 3217 NA	41.6	41.6
1478	Chironomidae	Chironominae	Chironomini	Glypotendipes	foliicola	Glypotendipes foliicola	3475	NA	Bulgaria	Rhodope Mountains	2087	N	41.6	41.6	24.58	rec	ZSM	recent	3475	Glypotendipes foliicola 3475 NA	41.6	41.6
1479	Chironomidae	Chironominae	Tanytarsini	Micropsectra	junci	Micropsectra junci	2470	2590	Macedonia	Mavrovo	1200	N	41.65	41.65	20.73	rec	ZSM	recent	2470	Micropsectra junci 2470 2590	41.65	41.65
1480	Chironomidae	Chironominae	Tanytarsini	Micropsectra	lindrothi	Micropsectra lindrothi	2900	3050	Macedonia	Mavrovo	1200	N	41.65	41.65	20.73	rec	ZSM	recent	2900	Micropsectra lindrothi 2900 3050	41.65	41.65
1482	Chironomidae	Orthocladiinae	Orthocladiinae	Cricotopus	triannulatus	Cricotopus triannulatus	1550	1640	Portugal	Curalha	350	N	41.71	41.71	-7.52	rec	ZSM	recent	1550	Cricotopus triannulatus 1550 1640	41.71	41.71
1483	Chironomidae	Chironominae	Tanytarsini	Micropsectra	junci	Micropsectra junci	3000	NA	Bulgaria	Pirin National Park	1900	N	41.73	41.73	23.43	rec	ZSM	recent	3000	Micropsectra junci 3000 NA	41.73	41.73
1484	Chironomidae	Orthocladiinae	Orthocladiinae	Cricotopus	similis	Cricotopus similis	1660	1840	Portugal	Castrelos	750	N	41.81	41.81	-6.89	rec	ZSM	recent	1660	Cricotopus similis 1660 1840	41.81	41.81
1485	Chironomidae	Orthocladiinae	Orthocladiinae	Cricotopus	curtus	Cricotopus curtus	2050	2170	Portugal	Castrelos	750	N	41.81	41.81	-6.89	rec	ZSM	recent	2050	Cricotopus curtus 2050 2170	41.81	41.81
1486	Chironomidae	Orthocladiinae	Orthocladiinae	Cricotopus	trifascia	Cricotopus trifascia	2350	2490	Portugal	Castrelos	750	N	41.81	41.81	-6.89	rec	ZSM	recent	2350	Cricotopus trifascia 2350 2490	41.81	41.81
1487	Chironomidae	Orthocladiinae	Orthocladiinae	Cricotopus	tremulus	Cricotopus tremulus	2410	2640	Portugal	Castrelos	750	N	41.81	41.81	-6.89	rec	ZSM	recent	2410	Cricotopus tremulus 2410 2640	41.81	41.81
1488	Chironomidae	Tanypodinae	Pentaneurini	Conchapelopia	viator	Conchapelopia viator	2400	2580	Portugal	Rio Minho	100	N	41.86	41.86	-8.48	rec	ZSM	recent	2400	Conchapelopia viator 2400 2580	41.86	41.86
1489	Chironomidae	Tanypodinae	Pentaneurini	Conchapelopia	viator	Conchapelopia viator	2580	2710	Portugal	Rio Minho	100	N	41.86	41.86	-8.48	rec	ZSM	recent	2580	Conchapelopia viator 2580 2710	41.86	41.86
1490	Chironomidae	Orthocladiinae	Orthocladiinae	Cricotopus	festivellus	Cricotopus festivellus	1640	1760	Portugal	Rio Minho	100	N	41.86	41.86	-7.91	rec	ZSM	recent	1640	Cricotopus festivellus 1640 1760	41.86	41.86
1491	Chironomidae	Orthocladiinae	Orthocladiinae	Cricotopus	tremulus	Cricotopus tremulus	1940	2040	Portugal	Rio Minho	100	N	41.86	41.86	-7.91	rec	ZSM	recent	1940	Cricotopus tremulus 1940 2040	41.86	41.86
1497	Chironomidae	Chironominae	Chironomini	Glypotendipes	cauliginellus	Glypotendipes cauliginellus	3517	NA	Italy	Rome	24	N	41.89	41.89	12.47	rec	ZSM	recent	3517	Glypotendipes cauliginellus 3517 NA	41.89	41.89
1498	Chironomidae	Chironominae	Chironomini	Glypotendipes	cauliginellus	Glypotendipes cauliginellus	3566	NA	Italy	Rome	24	N	41.89	41.89	12.47	rec	ZSM	recent	3566	Glypotendipes cauliginellus 3566 NA	41.89	41.89
1499	Chironomidae	Chironominae	Chironomini	Glypotendipes	cauliginellus	Glypotendipes cauliginellus	3608	NA	Italy	Rome	24	N	41.89	41.89	12.47	rec	ZSM	recent	3608	Glypotendipes cauliginellus 3608 NA	41.89	41.89
1500	Chironomidae	Chironominae	Chironomini	Glypotendipes	cauliginellus	Glypotendipes cauliginellus	3973	NA	Italy	Rome	24	N	41.89	41.89	12.47	rec	ZSM	recent	3973	Glypotendipes cauliginellus 3973 NA	41.89	41.89
1501	Chironomidae	Chironominae	Tanytarsini	Rheotanytarsus	nigricauda	Rheotanytarsus nigricauda	1750	NA	Portugal	Castrelos	710	N	41.91	41.91	-6.87	rec	ZSM	recent	1750	Rheotanytarsus nigricauda 1750 NA	41.91	41.91
1502	Chironomidae	Chironominae		Polypedilum		Polypedilum obtusum	1940	NA	USA			N	41.96	41.96	-75.29057486	rec	Maschwitz and Cook, 2000.	recent	1940	Polypedilum obtusum 1940 NA	41.96	41.96
1503	Chironomidae	Chironominae		Polypedilum		Polypedilum ophioides	2150	NA	USA			N	41.96	41.96	-75.2632763	rec	Maschwitz and Cook, 2000.	recent	2150	Polypedilum ophioides 2150 NA	41.96	41.96
1504	Chironomidae	Tanypodinae		Meropelopia		Meropelopia americana	3300	NA	USA, Con			N	41.99	41.99	-72.68097122	rec	Roback, 1975.		3300	Meropelopia americana 3300 NA	41.99	41.99
1505	Chironomidae	Chironominae	Tanytarsini	Micropsectra	junci	Micropsectra junci	2570	2700	Macedonia	Skopje	250	N	42	42	21.43	rec	ZSM	recent	2570	Micropsectra junci 2570 2700	42	42
1506	Chironomidae	Chironominae		Nilothauma	bayri	Nilothauma bayri	1528.7	NA	Portugal	Monção, Portug	430	N	42.03	42.03	-8.481669622	rec	ZSM	recent	1528.7	Nilothauma bayri 1528.7 NA	42.03	42.03
1507	Chironomidae	Chironominae	Chironomini	Chironomus		Chironomus quinnitukqut	3570	NA	USA, MA			N	42.06	42.06	-72.40224711	rec	Description of Chironomus quinnitukut, n. sp., closely related to the C. decorus group in North America, with characterization of an additional larval form from halobiontic habitats	recent	3570	Chironomus quinnitukqut 3570 NA	42.06	42.06
1508	Chironomidae	Chironominae	Chironomini	Chironomus		Chironomus quinnitukqut	3700	NA	USA,MA			N	42.06	42.06	-72.40224711	rec	Description of Chironomus quinnitukut, n. sp., closely related to the C. decorus group in North America, with characterization of an additional larval form from halobiontic habitats	recent	3700	Chironomus quinnitukqut 3700 NA	42.06	42.06
1509	Chironomidae	Chironominae		Polypedilum		Polypedilum sulaceps	1960	NA	USA			N	42.16	42.16	-111.8347226	rec	Maschwitz and Cook, 2000.	recent	1960	Polypedilum sulaceps 1960 NA	42.16	42.16
1510	Chironomidae	Chironominae	Tanytarsini	Tanytarsus		Tanytarsus bayi	1710	NA	CAN, USA			N	42.18	42.18	-79.42932038	rec	Ekrem, Sublette and Sublette, 2014	recent	1710	Tanytarsus bayi 1710 NA	42.18	42.18
1511	Chironomidae	Chironominae	Chironomini	Zavrelliella	marmorata	Zavrelliella marmorata	1659	NA	Montenegro	Skutarisee	1	N	42.19	42.19	19.29	rec	ZSM	recent	1659	Zavrelliella marmorata 1659 NA	42.19	42.19
1512	Chironomidae	Chironominae	Tanytarsini	Cladotanytarsus		Cladotanytarsus mancus	1607	NA	79		160	N	42.2	42.2	2.719852401	rec	Prat, Graellsia 41: 65-88.,1985.	recent	1607	Cladotanytarsus mancus 1607 NA	42.2	42.2
1513	Chironomidae	Orthocladiinae		Allocladius		Allocladius wangorum	2020	NA				N	42.2347994	42.2347994	111.7863977	rec	Saether and Ferrington, 2040	recent	2020	Allocladius wangorum 2020 NA	42.2347994	42.2347994
1514	Chironomidae	Chironominae		Polypedilum		Polypedilum flavum	1950	NA	USA			N	42.24828204	42.24828204	-76.50114573	rec	Maschwitz and Cook, 2000.	recent	1950	Polypedilum flavum 1950 NA	42.24828204	42.24828204
1515	Chironomidae	Chironominae		Polypedilum		Polypedilum braseniae	2480	NA	USA			N	42.24828204	42.24828204	-76.50114573	rec	Maschwitz and Cook, 2000.	recent	2480	Polypedilum braseniae 2480 NA	42.24828204	42.24828204
1516	Chironomidae	Chironominae		Polypedilum		Polypedilum trigonus	1600	NA	USA, CAN			N	42.25	42.25	-73.79256255	rec	Maschwitz and Cook, 2000.	recent	1600	Polypedilum trigonus 1600 NA	42.25	42.25
1517	Chironomidae	Chironominae		Polypedilum		Polypedilum tuberculum	2320	NA	USA, CAN			N	42.25592105	42.25592105	-73.79256255	rec	Maschwitz and Cook, 2000.	recent	2320	Polypedilum tuberculum 2320 NA	42.25592105	42.25592105
1518	Chironomidae	Chironominae	Chironomini	Zavrelliella	marmorata	Zavrelliella marmorata	2001	NA	USA	Dryden	440	N	42.27	42.27	-123.54	rec	ZSM	recent	2001	Zavrelliella marmorata 2001 NA	42.27	42.27
1519	Chironomidae	Podonominae		Paraboreuchlus	stahli	Oraboreuchlus stahli	1283.3	NA	USA	Dryden	440	N	42.27	42.27	-92.76401873	rec	ZSM	recent	1283.3	Oraboreuchlus stahli 1283.3 NA	42.27	42.27
1520	Chironomidae	Chironominae		Paracladopelma	nereis	Paracladopelma nereis	1604	NA	USA	Dryden	440	N	42.27	42.27	-92.76401873	rec	ZSM	recent	1604	Paracladopelma nereis 1604 NA	42.27	42.27
1521	Chironomidae	Chironominae		Paracladopelma	winelli	Paracladopelma winelli	2310.4	NA	USA	Dryden	440	N	42.27	42.27	-92.76401873	rec	ZSM	recent	2310.4	Paracladopelma winelli 2310.4 NA	42.27	42.27
1522	Chironomidae	Tanypodinae		Natarsia	miripes	Natarsia miripes	2547.8	NA	USA	Dryden	440	N	42.27	42.27	-92.76401873	rec	ZSM	recent	2547.8	Natarsia miripes 2547.8 NA	42.27	42.27
1523	Chironomidae	Tanypodinae		Natarsia	miripes	Natarsia miripes	2812.3	NA	USA	Dryden	440	N	42.27	42.27	-92.76401873	rec	ZSM	recent	2812.3	Natarsia miripes 2812.3 NA	42.27	42.27
1524	Chironomidae	Chironominae		Omisus	pica	Omisus pica	3239.4	NA	USA	Dryden	440	N	42.27	42.27	-92.76401873	rec	ZSM	recent	3239.4	Omisus pica 3239.4 NA	42.27	42.27
1525	Chironomidae	Chironominae	Tanytarsini	Tanytarsus		Tanytarsus sepp	1690	NA	CAN, USA			N	42.27	42.27	-78.64630644	rec	Ekrem, Sublette and Sublette, 2015	recent	1690	Tanytarsus sepp 1690 NA	42.27	42.27
1526	Chironomidae	Tanypodinae		Procladius		Procladius freemani	2200	NA	USA; MAS			N	42.29883185	42.29883185	-71.25846583	rec	Roback, 1975.	recent	2200	Procladius freemani 2200 NA	42.29883185	42.29883185
1527	Chironomidae	Diamesinae		Potthastia		Potthastia pastoris	3500	NA	France, Corsica, Algeria, Lebanon			N	42.39	42.39	8.567418405	rec	On the genus Potthastia Kieffer, 1922 from Corsica and Continental France with description of three new species [Diptera: Chrironomidae, Diamesinae] Moubayed-Breil and Orsini, 2015	recent	3500	Potthastia pastoris 3500 NA	42.39	42.39
1528	Chironomidae	Diamesinae		Potthastia		Potthastia giudicellii	2775	NA	Corsica		30-650	N	42.39	42.39	8.567418405	rec	On the genus Potthastia Kieffer, 1922 from Corsica and Continental France with description of three new species [Diptera: Chrironomidae, Diamesinae] Moubayed-Breil and Orsini, 2015	recent	2775	Potthastia giudicellii 2775 NA	42.39	42.39
1529	Chironomidae	Tanypodinae	Tanypodini	Tanypus		Tanypus vilipennis	2900	NA	USA			N	42.39032655	42.39032655	-83.05342755	rec	Roback, 1975	recent	2900	Tanypus vilipennis 2900 NA	42.39032655	42.39032655
1530	Chironomidae	Chironominae	Chironomini	Dicrotendipes		Dicrotendipes milleri	1970	NA	USA			N	42.44	42.44	-79.39369703	rec	Epler, 1987.	recent	1970	Dicrotendipes milleri 1970 NA	42.44	42.44
1531	Chironomidae	Tanypodinae		Rheopelopia		Rheopelopia perda	2900	NA	USA,NY, ID			N	42.44	42.44	-76.50421148	rec	Roback, 1975.	recent	2900	Rheopelopia perda 2900 NA	42.44	42.44
1532	Chironomidae	Chironominae	Chironomini	Dicrotendipes		Dicrotendipes fumidus	2630	NA	USA,CAN			N	42.44	42.44	-76.50335168	rec	Epler, 1987.	recent	2630	Dicrotendipes fumidus 2630 NA	42.44	42.44
1533	Chironomidae	Chironominae		Polypedilum		Polypedilum fallax	2550	NA	USA			N	42.44117932	42.44117932	-76.49313973	rec	Maschwitz and Cook, 2000.	recent	2550	Polypedilum fallax 2550 NA	42.44117932	42.44117932
1534	Chironomidae	Chironominae		Polypedilum		Polypedilum albicorne	1820	NA	USA, Canada			N	42.44352358	42.44352358	-76.49700141	rec	Revision of the Nearctic Species of the Genus Polypedilum Kieffer (Diptera : Chironomidae) in the Subgenera P. (Polypedilum) Kieffer and P. (Iresipedilum) Oyewo and Srether Maschwitz and Cook,	recent	1820	Polypedilum albicorne 1820 NA	42.44352358	42.44352358
1535	Chironomidae	Chironominae		Polypedilum		Polypedilum aviceps	680	NA	USA			N	42.44618328	42.44618328	-76.49382461	rec	Maschwitz and Cook, 2000.	recent	680	Polypedilum aviceps 680 NA	42.44618328	42.44618328
1536	Chironomidae	Orthocladiinae		Orthocladius		Orthocladius dubitatus	1950	NA	USA, Canada		0-2700	N	42.44840075	42.44840075	-76.4971716	rec	Nearctic Orthocladius Subgenus Eudactylocladius Revised (Diptera: Chironomidae) Cranston, 1998	recent	1950	Orthocladius dubitatus 1950 NA	42.44840075	42.44840075
1537	Chironomidae	Orthocladiinae	Orthocladiinae	Hydrobaenus		Hydrobaenus johannseni	2870	NA	Nearctic			N	42.45	42.45	-76.4995739	rec	Saether, 1976	recent	2870	Hydrobaenus johannseni 2870 NA	42.45	42.45
1538	Chironomidae	Tanypodinae	Tanypodini	Tanypus		Tanypus concavus	2550	NA	USA			N	42.46	42.46	-84.01163679	rec	Roback, 1975	recent	2550	Tanypus concavus 2550 NA	42.46	42.46
1539	Chironomidae	Tanypodinae	Tanypodini	Tanypus		Tanypus punctipennis	2300	NA	USA,MA			N	42.46	42.46	-71.37150793	rec	Roback, 1975	recent	2300	Tanypus punctipennis 2300 NA	42.46	42.46
1540	Chironomidae	Orthocladiinae	Orthocladiinae	Chasmatonotus	unimaculatus	Chasmatonotus unimaculatus	1377	NA	USA	Dryden	331	N	42.49	42.49	-76.29	rec	ZSM	recent	1377	Chasmatonotus unimaculatus 1377 NA	42.49	42.49
1541	Chironomidae	Orthocladiinae	Orthocladiinae	Chasmatonotus	unimaculatus	Chasmatonotus unimaculatus	1577	NA	USA	Dryden	331	N	42.49	42.49	-76.29	rec	ZSM	recent	1577	Chasmatonotus unimaculatus 1577 NA	42.49	42.49
1542	Chironomidae	Orthocladiinae	Orthocladiinae	Chasmatonotus	unimaculatus	Chasmatonotus unimaculatus	1773	1678.1	USA	Dryden	331	N	42.49	42.49	-76.29	rec	ZSM	recent	1773	Chasmatonotus unimaculatus 1773 1678.1	42.49	42.49
1543	Chironomidae	Chironominae	Chironomini	Kiefferulus	dux	Kiefferulus dux	2823	NA	USA	Dryden	331	N	42.49	42.49	-76.29	rec	ZSM	recent	2823	Kiefferulus dux 2823 NA	42.49	42.49
1545	Chironomidae	Chironominae	Chironomini	Cyphopelma		Cyphopelma gibbera	2055	NA	Nearctic			N	42.51	42.51	-97.29	rec	Saether, 1977	recent	2055	Cyphopelma gibbera 2055 NA	42.51	42.51
1546	Chironomidae	Chironominae		Polypedilum		Polypedilum pedatum	2210	NA	USA, CAN			N	42.55	42.55	-76.30022753	rec	Maschwitz and Cook, 2000.	recent	2210	Polypedilum pedatum 2210 NA	42.55	42.55
1547	Chironomidae	Diamesinae		Potthastia		Potthastia dominicii	2650	NA	Continental France, Corsica		30-850	N	42.63	42.63	8.920041589	rec	On the genus Potthastia Kieffer, 1922 from Corsica and Continental France with description of three new species [Diptera: Chrironomidae, Diamesinae] Moubayed-Breil and Orsini, 2015	recent	2650	Potthastia dominicii 2650 NA	42.63	42.63
1548	Chironomidae	Chironominae	Chironomini	Chironomus	calipterus	Chironomus calipterus	2450	2470	Italy	Therme von Saturnia	150	N	42.65	42.65	11.5	rec	ZSM	recent	2450	Chironomus calipterus 2450 2470	42.65	42.65
1549	Chironomidae	Chironominae	Chironomini	Chironomus	calipterus	Chironomus calipterus	2540	2620	Italy	Therme von Saturnia	294	N	42.65	42.65	11.5	rec	ZSM	recent	2540	Chironomus calipterus 2540 2620	42.65	42.65
1550	Chironomidae	Tanypodinae	Tanypodini	Tanypus		Tanypus punctipennis	2600	NA	USA, NY			N	42.66	42.66	-77.96830285	rec	Roback, 1975	recent	2600	Tanypus punctipennis 2600 NA	42.66	42.66
1551	Chironomidae	Tanypodinae	Tanypodini	Tanypus		Tanypus punctipennis	3000	NA	USA, NY			N	42.66	42.66	-77.96830285	rec	Roback, 1975	recent	3000	Tanypus punctipennis 3000 NA	42.66	42.66
1552	Chironomidae	Chironominae	Chironomini	Dicrotendipes	pallidicornis	Dicrotendipes pallidicornis	2180	2300	France	Bastia	20	N	42.7	42.7	9.4	rec	ZSM	recent	2180	Dicrotendipes pallidicornis 2180 2300	42.7	42.7
1553	Chironomidae	Diamesinae		Pagastia		Pagastia hidakamontana	3340	NA	Japan, Hokkaido		1650	N	42.72	42.72	142.6787299	rec	Genus Pagastia Oliver (Diptera: Chironomidae) from Japan, with the description of a new species Endo, 2004	recent	3340	Pagastia hidakamontana 3340 NA	42.72	42.72
1554	Chironomidae	Orthocladiinae	Orthocladiinae	Limnophyes		Limnophyes minimus ( as \hudsoni\")"	1190	NA	USA			N	42.74	42.74	-98.03293739	rec	Saether, 1975.	recent	1190	Limnophyes minimus ( as \hudsoni\") 1190 NA"	42.74	42.74
1555	Chironomidae	Orthocladiinae	Orthocladiinae	Limnophyes		Limnophyes recisus	1220	NA	USA, SD			N	42.74	42.74	-98.03293739	rec	Saether, 1975.	recent	1220	Limnophyes recisus 1220 NA	42.74	42.74
1556	Chironomidae	Orthocladiinae		Nanocladius		Nanocladius distinctus	1300	NA	Nearctic			N	42.74	42.74	-97.70175131	rec	Saether, 1977	recent	1300	Nanocladius distinctus 1300 NA	42.74	42.74
1557	Chironomidae	Tanypodinae		Procladius		Procladius freemani	2550	NA	USA, Russian Far East			N	42.7495745	42.7495745	130.8063274	rec		recent	2550	Procladius freemani 2550 NA	42.7495745	42.7495745
1558	Chironomidae	Chironominae	Chironomini	Chernovskiia		Chernovskiia orbicus	2210	NA	holarctic			N	42.77	42.77	-97.00594326	rec	Saether, 1977	recent	2210	Chernovskiia orbicus 2210 NA	42.77	42.77
1559	Chironomidae	Chironominae		Robackia		Robackia claviger	1820	NA	Nearctic			N	42.77	42.77	-97.00419445	rec	Saether, 1977	recent	1820	Robackia claviger 1820 NA	42.77	42.77
1560	Chironomidae	Orthocladiinae		Bryophaenocladius		Bryophaenocladius_digitatus	1000	NA	Mexico			N	42.77006774	42.77006774	-97.00429102	rec	Saether, 1973	recent	1000	Bryophaenocladius_digitatus 1000 NA	42.77006774	42.77006774
1561	Chironomidae	Diamesinae		Linevitschia		Linevitschia yezoensis	2210	NA	Japan			N	42.8	42.8	139.9639317	rec	Makarchenko, 2008	recent	2210	Linevitschia yezoensis 2210 NA	42.8	42.8
1562	Chironomidae	Orthocladiinae	Orthocladiinae	Hydrobaenus		Hydrobaenus conformis	3575	NA	Far East Palearctic			N	42.81077951	42.81077951	131.1289126	rec	Makarchenko et Makarchenko, 2003	recent	3575	Hydrobaenus conformis 3575 NA	42.81077951	42.81077951
1563	Chironomidae	Chironominae	Tanytarsini	Micropsectra	foliata	Micropsectra foliata	2360	2490	France	Lac Aumar	2150	N	42.84	42.84	3.07	rec	ZSM	recent	2360	Micropsectra foliata 2360 2490	42.84	42.84
1564	Chironomidae	Chironominae	Tanytarsini	Micropsectra	foliata	Micropsectra foliata	2450	2450	France	Lac Aumar	2150	N	42.84	42.84	3.07	rec	ZSM	recent	2450	Micropsectra foliata 2450 2450	42.84	42.84
1565	Chironomidae			Beckiella		Beckiella tethys	1430	NA	Nearctic			N	42.85	42.85	-97.39328039	rec	Saether, 1977	recent	1430	Beckiella tethys 1430 NA	42.85	42.85
1566	Chironomidae	Orthocladiinae		Bryophaenocladius		Bryophaenocladius subparallelus	1780	NA	Palaearctic			N	42.85	42.85	132.4341785	rec	CHIRONOMIDS OF THE GENUS BRYOPHAENOCLADIUS THIENEMANN, 1934 (DIPTERA, CHIRONOMIDAE, ORTHOCLADIINAE) FROM THE RUSSIAN FAR EAST E. A. Makarchenko and M. A. Makarchenk	recent	1780	Bryophaenocladius subparallelus 1780 NA	42.85	42.85
1567	Chironomidae	Orthocladiinae	Orthocladiinae	Limnophyes		Limnophyes natalensis ( as \nudiradius\")"	1160	NA	USA, CAN			N	42.87978594	42.87978594	-97.39293977	rec	Saether, 1975.	recent	1160	Limnophyes natalensis ( as \nudiradius\") 1160 NA"	42.87978594	42.87978594
1568	Chironomidae	Orthocladiinae	Orthocladiinae	Mesosmittia		Mesosmittia tora	1180	NA	USA			N	42.88	42.88	-97.17326355	rec	Saether, 1985b	recent	1180	Mesosmittia tora 1180 NA	42.88	42.88
1569	Chironomidae	Orthocladiinae	Orthocladiinae	Limnophyes		Limnophyes hastulatus	1340	NA	USA, SD			N	42.88519364	42.88519364	-97.39328033	rec	Saether, 1975.	recent	1340	Limnophyes hastulatus 1340 NA	42.88519364	42.88519364
1570	Chironomidae	Tanypodinae		Psectrotanypus		Psectrotanypus discolor	3450	NA	USA, NH			N	42.89	42.89	-72.08081775	rec	Roback, 1975	recent	3450	Psectrotanypus discolor 3450 NA	42.89	42.89
1571	Chironomidae	Orthocladiinae		Paraphaenocladius		Paraphaenocladius innasus	1390	NA				N	42.9	42.9	-97.40041606	rec	Saether1995	recent	1390	Paraphaenocladius innasus 1390 NA	42.9	42.9
1572	Chironomidae	Orthocladiinae		Bryophaenocladius		Bryophaenocladius distinctus	1700	NA	Palaearctic			N	42.9	42.9	133.7036674	rec	CHIRONOMIDS OF THE GENUS BRYOPHAENOCLADIUS THIENEMANN, 1934 (DIPTERA, CHIRONOMIDAE, ORTHOCLADIINAE) FROM THE RUSSIAN FAR EAST E. A. Makarchenko and M. A. Makarchenk	recent	1700	Bryophaenocladius distinctus 1700 NA	42.9	42.9
1573	Chironomidae	Orthocladiinae	Orthocladiinae	Chaetocladius	suecicus	Chaetocladius suecicus	2840	2990	Spain	Puerto de Leitariegos	1500	N	42.99	42.99	-6.41	rec	ZSM	recent	2840	Chaetocladius suecicus 2840 2990	42.99	42.99
1574	Chironomidae	Orthocladiinae		Bryophaenocladius		Bryophaenocladius lanceolatus	1200	NA	Palaearctic			N	43.01	43.01	131.33	rec	CHIRONOMIDS OF THE GENUS BRYOPHAENOCLADIUS THIENEMANN, 1934 (DIPTERA, CHIRONOMIDAE, ORTHOCLADIINAE) FROM THE RUSSIAN FAR EAST E. A. Makarchenko and M. A. Makarchenk	recent	1200	Bryophaenocladius lanceolatus 1200 NA	43.01	43.01
1575	Chironomidae	Chironominae	Chironomini	Chironomus	longipes	Chironomus longipes	2490	2500	USA	Greene Prairie	275	N	43.04	43.04	-89.43	rec	ZSM	recent	2490	Chironomus longipes 2490 2500	43.04	43.04
1576	Chironomidae	Orthocladiinae		Thienemanniella		Thienemanniella ginzanquerea	815	NA	Japan, Hokkaido; China, Fujian		1130	N	43.04329721	43.04329721	140.7351908	rec	Thienemanniella Kieffer from East Asia, with a systematic review of the genus (Diptera: Chironomidae: Orthocladiinae) Fu, Saether and Wang, 2010	recent	815	Thienemanniella ginzanquerea 815 NA	43.04329721	43.04329721
1577	Chironomidae	Orthocladiinae	Orthocladiinae	Limnophyes		Limnophyes pilicistulus	1180	NA	USA, SD			N	43.05	43.05	-97.25926009	rec	Saether, 1975.	recent	1180	Limnophyes pilicistulus 1180 NA	43.05	43.05
1578	Chironomidae	Orthocladiinae	Orthocladiinae	Hydrobaenus		Hydrobaenus hudsoni	1770	NA	USA. SD			N	43.06	43.06	-98.53143597	rec	Saether, 1976	recent	1770	Hydrobaenus hudsoni 1770 NA	43.06	43.06
1579	Chironomidae	Chironominae	Chironomini	Dicrotendipes		Dicrotendipes simpsoni	1620	NA	USA			N	43.06	43.06	-76.99019496	rec	Epler, 1987.	recent	1620	Dicrotendipes simpsoni 1620 NA	43.06	43.06
1580	Chironomidae	Diamesinae		Arctodiamesa		Arctodiamesa marinae	3200	NA	Russian Far East			N	43.06	43.06	131.33412	rec	Zootaxa 1084: 59�	recent	3200	Arctodiamesa marinae 3200 NA	43.06	43.06
1581	Chironomidae	Chironominae	Chironomini	Chironomus	staegri	Chironomus staegri	3930	3990	USA	Lake Mendota	9	N	43.1	43.1	-89.41	rec	ZSM	recent	3930	Chironomus staegri 3930 3990	43.1	43.1
1583	Chironomidae	Chironominae	Chironomini	Chironomus	staegri	Chironomus staegri	4090	4160	USA	Lake Mendota	9	N	43.1	43.1	-89.41	rec	ZSM	recent	4090	Chironomus staegri 4090 4160	43.1	43.1
1585	Chironomidae	Chironominae	Chironomini	Chironomus	plumosus	Chironomus plumosus	6060	6130	USA	Lake Mendota	266	N	43.1	43.1	-89.41	rec	ZSM	recent	6060	Chironomus plumosus 6060 6130	43.1	43.1
1586	Chironomidae	Chironominae	Chironomini	Chironomus	plumosus	Chironomus plumosus	6250	6270	USA	Lake Mendota	266	N	43.1	43.1	-89.41	rec	ZSM	recent	6250	Chironomus plumosus 6250 6270	43.1	43.1
1587	Chironomidae	Orthocladiinae		Smittia		Smittia admiranda	1760	NA	Far East Palearctic			N	43.1	43.1	131.4868078	rec	Makarchenko et Makarchenko, 2003	recent	1760	Smittia admiranda 1760 NA	43.1	43.1
1588	Chironomidae	Orthocladiinae	Orthocladiinae	Chaetocladius		Chaetocladius autumnalis	1200	NA	Palaearctic			N	43.1	43.1	131.4901345	rec	Makarchenko et Makarchenko, 2004	recent	1200	Chaetocladius autumnalis 1200 NA	43.1	43.1
1589	Chironomidae	Orthocladiinae		Bryophaenocladius		Bryophaenocladius korkishkoi	1570	NA	Palaearctic			N	43.1	43.1	131.4903486	rec	CHIRONOMIDS OF THE GENUS BRYOPHAENOCLADIUS THIENEMANN, 1934 (DIPTERA, CHIRONOMIDAE, ORTHOCLADIINAE) FROM THE RUSSIAN FAR EAST E. A. Makarchenko and M. A. Makarchenk	recent	1570	Bryophaenocladius korkishkoi 1570 NA	43.1	43.1
1590	Chironomidae	Orthocladiinae		Bryophaenocladius		Bryophaenocladius vernalis	2170	NA	Palaearctic			N	43.1	43.1	131.4903486	rec	CHIRONOMIDS OF THE GENUS BRYOPHAENOCLADIUS THIENEMANN, 1934 (DIPTERA, CHIRONOMIDAE, ORTHOCLADIINAE) FROM THE RUSSIAN FAR EAST E. A. Makarchenko and M. A. Makarchenk	recent	2170	Bryophaenocladius vernalis 2170 NA	43.1	43.1
1591	Chironomidae	Orthocladiinae		Krenosmittia		Krenosmittia boreoalpina	725	NA	Palearctic			N	43.10313199	43.10313199	131.4900481	rec	Makarchenko et Makarchenko, 2011	recent	725	Krenosmittia boreoalpina 725 NA	43.10313199	43.10313199
1594	Chironomidae	Tanypodinae	Pentaneurini	Conchapelopia	triannulata	Conchapelopia triannulata	2850	3020	France	Etang de Gruissen	0	N	43.11	43.11	4.83	rec	ZSM	recent	2850	Conchapelopia triannulata 2850 3020	43.11	43.11
1595	Chironomidae	Tanypodinae	Pentaneurini	Conchapelopia	triannulata	Conchapelopia triannulata	3150	3290	France	Etang de Gruissen	0	N	43.11	43.11	4.83	rec	ZSM	recent	3150	Conchapelopia triannulata 3150 3290	43.11	43.11
1598	Chironomidae	Chironominae	Chironomini	Nilothauma		Nilothauma mirabile	1580	NA	Canada. US (NY)			N	43.12	43.12	-74.5068232	rec	Adam & Saether, 2000	recent	1580	Nilothauma mirabile 1580 NA	43.12	43.12
1599	Chironomidae	Chironominae	Chironomini	Dicrotendipes		Dicrotendipes modestus	2410	NA	USA, CAN			N	43.14	43.14	-79.37480556	rec	Epler, 1987.	recent	2410	Dicrotendipes modestus 2410 NA	43.14	43.14
1600	Chironomidae	Orthocladiinae		Euryhaspis		Euryhaspis subviridis	3250	NA	Far East Palearctic			N	43.18	43.18	131.4348523	rec	Spixian sup 14 129-137	recent	3250	Euryhaspis subviridis 3250 NA	43.18	43.18
1601	Chironomidae	Orthocladiinae	Orthocladiinae	Hydrobaenus		Hydrobaenus monodentatus	4640	NA	Far East Palearctic			N	43.2042746	43.2042746	131.3772974	rec	Makarchenko et Makarchenko, 2005	recent	4640	Hydrobaenus monodentatus 4640 NA	43.2042746	43.2042746
1603	Chironomidae	Tanypodinae	Pentaneurini	Telopelopia		Telopelopia okoboji	2000	NA	USA, IA,MIN			N	43.39	43.39	-95.15171532	rec	Roback, 1975.		2000	Telopelopia okoboji 2000 NA	43.39	43.39
1604	Chironomidae	Orthocladiinae		Halocladius		Halocladius stagnorum	1800	NA				N	43.41	43.41	-17.87628063	rec	Hirvenoja, 1973.	recent	1800	Halocladius stagnorum 1800 NA	43.41	43.41
1605	Chironomidae	Orthocladiinae	Orthocladiinae	Cricotopus	caducus	Cricotopus caducus	1050	1140	France	Etang de Berre	0	N	43.44	43.44	5.06	rec	ZSM	recent	1050	Cricotopus caducus 1050 1140	43.44	43.44
1606	Chironomidae	Orthocladiinae	Orthocladiinae	Cricotopus	caducus	Cricotopus caducus	1250	1340	France	Etang de Berre	0	N	43.44	43.44	5.06	rec	ZSM	recent	1250	Cricotopus caducus 1250 1340	43.44	43.44
1607	Chironomidae	Orthocladiinae	Orthocladiinae	Cricotopus	intersectus	Cricotopus intersectus	1730	1880	France	Etang de Berre	0	N	43.44	43.44	5.06	rec	ZSM	recent	1730	Cricotopus intersectus 1730 1880	43.44	43.44
1608	Chironomidae	Chironominae	Chironomini	Dicrotendipes	jonmartini	Dicrotendipes jonmartini	2060	NA	Australia	Exclamation Lake	336	N	43.47	43.47	-80.53	rec	ZSM	recent	2060	Dicrotendipes jonmartini 2060 NA	43.47	43.47
1609	Chironomidae	Chironominae	Tanytarsini	Micropsectra	foliata	Micropsectra foliata	3120	3320	France	Camargue	145	N	43.53	43.53	-0.04	rec	ZSM	recent	3120	Micropsectra foliata 3120 3320	43.53	43.53
1610	Chironomidae	Chironominae	Tanytarsini	Micropsectra	foliata	Micropsectra foliata	3180	3350	France	Camargue	145	N	43.53	43.53	-0.04	rec	ZSM	recent	3180	Micropsectra foliata 3180 3350	43.53	43.53
1611	Chironomidae	Chironominae	Tanytarsini	Micropsectra	foliata	Micropsectra foliata	3200	3360	France	Camargue	145	N	43.53	43.53	-0.04	rec	ZSM	recent	3200	Micropsectra foliata 3200 3360	43.53	43.53
1612	Chironomidae	Chironominae	Chironomini	Dicrotendipes	notatus	Dicrotendipes notatus	2510	2540	France	Etang de Vaccares	-2	N	43.53	43.53	5.06	rec	ZSM	recent	2510	Dicrotendipes notatus 2510 2540	43.53	43.53
1613	Chironomidae	Chironominae	Chironomini	Dicrotendipes	notatus	Dicrotendipes notatus	2550	2580	France	Etang de Vaccares	-2	N	43.53	43.53	5.06	rec	ZSM	recent	2550	Dicrotendipes notatus 2550 2580	43.53	43.53
1614	Chironomidae	Diamesinae		Pagastia		Pagastia orientalis	4900	NA	Russian. Far East			N	43.53	43.53	133.008603	rec	Makarchenko, 1985	recent	4900	Pagastia orientalis 4900 NA	43.53	43.53
1615	Chironomidae	Orthocladiinae		Bryophaenocladius		Bryophaenocladius_laticaudus	1550	NA	Dakota			N	43.55	43.55	-99.22621819	rec	Saether, 1973	recent	1550	Bryophaenocladius_laticaudus 1550 NA	43.55	43.55
1616	Chironomidae	Orthocladiinae	Orthocladiinae	Nanocladius	distinctus	Nanocladius distinctus	1153	NA	USA	Lake Michigan	175	N	43.56	43.56	-87.08	rec	ZSM	recent	1153	Nanocladius distinctus 1153 NA	43.56	43.56
1617	Chironomidae	Orthocladiinae	Orthocladiinae	Nanocladius	distinctus	Nanocladius distinctus	1239	NA	USA	Lake Michigan	175	N	43.56	43.56	-87.08	rec	ZSM	recent	1239	Nanocladius distinctus 1239 NA	43.56	43.56
1618	Chironomidae	Orthocladiinae	Orthocladiinae	Nanocladius	distinctus	Nanocladius distinctus	1290	1290.7	USA	Lake Michigan	175	N	43.56	43.56	-87.08	rec	ZSM	recent	1290	Nanocladius distinctus 1290 1290.7	43.56	43.56
1619	Chironomidae	Chironominae	Chironomini	Parachironomus	abortivus	Parachironomus abortivus	2660	NA	USA	Lake Michigan	175	N	43.56	43.56	-87.08	rec	ZSM	recent	2660	Parachironomus abortivus 2660 NA	43.56	43.56
1620	Chironomidae	Chironominae	Chironomini	Parachironomus	abortivus	Parachironomus abortivus	2695	NA	USA	Lake Michigan	175	N	43.56	43.56	-87.08	rec	ZSM	recent	2695	Parachironomus abortivus 2695 NA	43.56	43.56
1621	Chironomidae	Chironominae		Polypedilum		Polypedilum castornama	2470	NA	USA			N	43.64	43.64	-91.58078645	rec	Maschwitz and Cook, 2000.	recent	2470	Polypedilum castornama 2470 NA	43.64	43.64
1622	Chironomidae	Orthocladiinae		Halotanytarsus		Tanytarsus tika	1500	NA	Mediterranean		0-980	N	43.68947674	43.68947674	4.996358876	rec	A REDESCRIPTION AND GENERIC REASSIGNMENT OF THE ADULTS OF HALOTANYTARSUS TIKA TOURENQ, 1975 (DIPTERA: CHIRONOMIDAE) Cranston, 1980.	recent	1500	Tanytarsus tika 1500 NA	43.68947674	43.68947674
1623	Chironomidae	Tanypodinae	Pentaneurini	Conchapelopia	goniodes	Conchapelopia goniodes	2460	2580	USA	Pittsford	142	N	43.7	43.7	-77.51	rec	ZSM	recent	2460	Conchapelopia goniodes 2460 2580	43.7	43.7
1624	Chironomidae	Diamesinae	Diamesini	Syndiamesa		Syndiamesa mira	4310	NA	Japan, Russia		620-700	N	43.75	43.75	142.7991459	rec	doi:10.1111/j.1479-8298.2007.00225.x	recent	4310	Syndiamesa mira 4310 NA	43.75	43.75
1625	Chironomidae	Tanypodinae	Pentaneurini	Ablabesmyia	illinoensis	Ablabesmyia illinoensis	2790	2880	USA	Gray (Maine)	83	N	43.9	43.9	-100.43	rec	ZSM	recent	2790	Ablabesmyia illinoensis 2790 2880	43.9	43.9
1627	Chironomidae	Orthocladiinae		Paraphaenocladius		Paraphaenocladius_exagitans	1280	NA	holarctic			N	43.94	43.94	-71.68530887	rec	Saether1995	recent	1280	Paraphaenocladius_exagitans 1280 NA	43.94	43.94
1628	Chironomidae	Chironominae	Tanytarsini	Tanytarsus		Tanytarsus chloris	1545	NA	USA			N	43.94	43.94	-71.26978104	rec	Ekrem, Sublette and Sublette, 2016	recent	1545	Tanytarsus chloris 1545 NA	43.94	43.94
1629	Chironomidae	Chironominae	Tanytarsini	Cladotanytarsus	pseudomancus	Cladotanytarsus pseudomancus	1210	1360	Saudi Arabia	Hofuf	150	N	43.94	43.94	49.58	rec	ZSM	recent	1210	Cladotanytarsus pseudomancus 1210 1360	43.94	43.94
1630	Chironomidae	Tanypodinae		Bilyjomyia		Bilyjomyia algens	4350	NA	Northwestern USA			N	44.04181352	44.04181352	-120.3658982	rec	Bilyjomyia, a new genus of the tribe Macropelopiini from the Holarctic (Diptera: Chironomidae) Niitsuma and Watson, 2009	recent	4350	Bilyjomyia algens 4350 NA	44.04181352	44.04181352
1631	Chironomidae	Chironominae		Parachironomus	intermedius	Parachironomus intermedius	2666.2	NA	Russland	Kunashir	89	N	44.08	44.08	145.8354531	rec	ZSM	recent	2666.2	Parachironomus intermedius 2666.2 NA	44.08	44.08
1632	Chironomidae	Chironominae	Tanytarsini	Tanytarsus	debilis	Tanytarsus debilis	1980	NA	USA	Wyoming	1500	N	44.2	44.2	-107.05	rec	ZSM	recent	1980	Tanytarsus debilis 1980 NA	44.2	44.2
1633	Chironomidae	Chironominae	Chironomini	Psilochironomus		Psilometriocnemus triannulatus	1440	NA	USA.NH			N	44.27	44.27	-71.30297198	rec	Saether, 1969	recent	1440	Psilometriocnemus triannulatus 1440 NA	44.27	44.27
1634	Chironomidae	Orthocladiinae		Halocladius		Halocladius mediterraneus	2000	NA				N	44.29	44.29	9.363653501	rec	Hirvenoja, 1973.	recent	2000	Halocladius mediterraneus 2000 NA	44.29	44.29
1635	Chironomidae	Orthocladiinae	Orthocladiinae	Trissopelopia		Trissopelopia ogemawi	3350	NA	USA; MIC			N	44.31	44.31	-84.12898209	rec	Roback, 1975.		3350	Trissopelopia ogemawi 3350 NA	44.31	44.31
1636	Chironomidae	Tanypodinae	Tanypodini	Tanypus		Tanypus punctipennis	3300	NA	USA, MI			N	44.33	44.33	-85.21044916	rec	Roback, 1975	recent	3300	Tanypus punctipennis 3300 NA	44.33	44.33
1638	Chironomidae	Chironominae	Tanytarsini	Stempellinella		Stempellinella distincta	1290	NA	USA. WY.OR			N	44.34	44.34	-107.0780466	rec	Ekrem, Sublette and Sublette, 2031	recent	1290	Stempellinella distincta 1290 NA	44.34	44.34
1639	Chironomidae	Orthocladiinae		Cricotopus		Cricotopus dobrogicus	1250	NA				N	44.35	44.35	28.20203006	rec	Hirvenoja, 1973.	recent	1250	Cricotopus dobrogicus 1250 NA	44.35	44.35
1640	Chironomidae	Tanypodinae	Pentaneurini	Conchapelopia	currani	Conchapelopia currani	2440	NA	USA	Bryant Pond	310	N	44.37	44.37	-70.64	rec	ZSM	recent	2440	Conchapelopia currani 2440 NA	44.37	44.37
1641	Chironomidae	Tanypodinae	Pentaneurini	Ablabesmyia	mallochi	Ablabesmyia mallochi	2000	2100	Canada	Grenadier Island	73	N	44.4	44.4	-78.49	rec	ZSM	recent	2000	Ablabesmyia mallochi 2000 2100	44.4	44.4
1642	Chironomidae	Tanypodinae	Pentaneurini	Ablabesmyia	mallochi	Ablabesmyia mallochi	2010	2170	Canada	Grenadier Island	73	N	44.4	44.4	-78.49	rec	ZSM	recent	2010	Ablabesmyia mallochi 2010 2170	44.4	44.4
1643	Chironomidae	Chironominae	Chironomini	Dicrotendipes	leucoscelis	Dicrotendipes leucoscelis	2200	2260	Canada	Grenadier Island	73	N	44.4	44.4	-78.49	rec	ZSM	recent	2200	Dicrotendipes leucoscelis 2200 2260	44.4	44.4
1644	Chironomidae	Chironominae	Chironomini	Chironomus	maturus	Chironomus maturus	3120	3180	Canada	Grenadier Island	73	N	44.4	44.4	-78.49	rec	ZSM	recent	3120	Chironomus maturus 3120 3180	44.4	44.4
1645	Chironomidae	Orthocladiinae		Paratrissocladius		Paratrissocladius lawrencensis	1500	NA	Canada			N	44.41	44.41	-75.87003816	rec	ADDITIONS AND CORRECTIONS TO THE NEARCTIC ORTHOCLADIINAE (DIPTERA: CHIRONOMIDAE) Cranston and Oliver, 1988	recent	1500	Paratrissocladius lawrencensis 1500 NA	44.41	44.41
1646	Chironomidae	Orthocladiinae		Corynoneura		Corynoneura lobata	680	NA	Holarctic			N	44.42935739	44.42935739	-92.27680886	rec	Corynoneura Winnertz and Thienemanniella Kieffer from the Nearctic Region (Diptera: Chironomidae: Orthocladiinae) Fu and Saether, 2012	recent	680	Corynoneura lobata 680 NA	44.42935739	44.42935739
1647	Chironomidae	Chironominae	Tanytarsini	Micropsectra	geminata	Micropsectra geminata	2200	2320	Canada	Grey County	200	N	44.44	44.44	-80.7	rec	ZSM	recent	2200	Micropsectra geminata 2200 2320	44.44	44.44
1648	Chironomidae	Chironominae	Chironomini	Endochironomus	subtendens	Endochironomus subtendens	3484	NA	Canada	Grenadier Island	246	N	44.44	44.44	-78.49	rec	ZSM	recent	3484	Endochironomus subtendens 3484 NA	44.44	44.44
1649	Chironomidae	Orthocladiinae	Orthocladiinae	Limnophyes		Limnophyes brachytomus (\spatulosus\")"	1335	NA	USA, MIN			N	44.45	44.45	-92.28469099	rec	Saether, 1975.	recent	1335	Limnophyes brachytomus (\spatulosus\") 1335 NA"	44.45	44.45
1650	Chironomidae	Chironominae		Parachironomus	chaetoala	Parachironomus chaetoala	2020.3	NA	Kanada	Grenadier Island	246	N	44.46	44.46	-76.36428149	rec	ZSM	recent	2020.3	Parachironomus chaetoala 2020.3 NA	44.46	44.46
1651	Chironomidae	Chironominae		Parachironomus	abortivus	Parachironomus abortivus	2310.2	NA	Kanada	Grenadier Island	246	N	44.46	44.46	-76.36428149	rec	ZSM	recent	2310.2	Parachironomus abortivus 2310.2 NA	44.46	44.46
1652	Chironomidae	Chironominae		Parachironomus	frequens	Parachironomus frequens	2832.3	NA	Kanada	Grenadier Island	246	N	44.46	44.46	-76.36428149	rec	ZSM	recent	2832.3	Parachironomus frequens 2832.3 NA	44.46	44.46
1653	Chironomidae	Tanypodinae		Guttipelopia		Gutipeloppia guttipennis	1600	NA	USA; CAN			N	44.48398673	44.48398673	-77.68064668	rec	Roback, 1975.		1600	Gutipeloppia guttipennis 1600 NA	44.48398673	44.48398673
1654	Chironomidae	Tanypodinae		Procladius		Procladius ruris	3600	NA	CAN,ON			N	44.49	44.49	-77.68785534	rec	Roback, 1975.	recent	3600	Procladius ruris 3600 NA	44.49	44.49
1657	Chironomidae	Tanypodinae		Procladius		Procladius bellus	2000	NA	Can,ON			N	44.49	44.49	-77.68056101	rec	Roback, 1975	recent	2000	Procladius bellus 2000 NA	44.49	44.49
1658	Chironomidae	Tanypodinae		Procladius		Procladius bellus	2100	NA	Can,ON			N	44.49	44.49	-77.68056101	rec	Roback, 1975	recent	2100	Procladius bellus 2100 NA	44.49	44.49
1659	Chironomidae	Tanypodinae		Procladius		Procladius bellus	2300	NA	Can,ON			N	44.49	44.49	-77.68056101	rec	Roback, 1975	recent	2300	Procladius bellus 2300 NA	44.49	44.49
1660	Chironomidae	Tanypodinae		Procladius		Procladius bellus	2400	NA	Can,ON			N	44.49	44.49	-77.68056101	rec	Roback, 1975	recent	2400	Procladius bellus 2400 NA	44.49	44.49
1661	Chironomidae	Tanypodinae		Procladius		Procladius bellus	2500	NA	Can,ON			N	44.49	44.49	-77.68056101	rec	Roback, 1975	recent	2500	Procladius bellus 2500 NA	44.49	44.49
1662	Chironomidae	Tanypodinae		Procladius		Procladius bellus	2600	NA	Can,ON			N	44.49	44.49	-77.68056101	rec	Roback, 1975	recent	2600	Procladius bellus 2600 NA	44.49	44.49
1663	Chironomidae	Tanypodinae		Procladius		Procladius bellus	2700	NA	Can,ON			N	44.49	44.49	-77.68056101	rec	Roback, 1975	recent	2700	Procladius bellus 2700 NA	44.49	44.49
1664	Chironomidae	Diamesinae		Pagastia		Pagastia orientalis	4950	NA	Russian. Far East			N	44.52	44.52	145.8331837	rec	Makarchenko, 1985	recent	4950	Pagastia orientalis 4950 NA	44.52	44.52
1665	Chironomidae	Chironominae	Chironomini	Dicrotendipes	pallidicornis	Dicrotendipes pallidicornis	1980	NA	Croatia	Novalja	5	N	44.55	44.55	14.88	rec	ZSM	recent	1980	Dicrotendipes pallidicornis 1980 NA	44.55	44.55
1666	Chironomidae	Chironominae	Tanytarsini	Paratanytarsus	inopertus	Paratanytarsus inopertus	1633	NA	USA	Lake Michigan	175	N	44.58	44.58	-87.9	rec	ZSM	recent	1633	Paratanytarsus inopertus 1633 NA	44.58	44.58
1667	Chironomidae	Chironominae		Paratanytarsus	inopertus	Paratanytarsus inopertus	1633.3	NA	USA	Lake Michigan	175	N	44.58	44.58	-87.12834586	rec	ZSM	recent	1633.3	Paratanytarsus inopertus 1633.3 NA	44.58	44.58
1668	Chironomidae	Chironominae	Chironomini	Cladopelma	collator	Cladopelma collator	1560	1640	USA	Dryden	147	N	44.58	44.58	-76.29	rec	ZSM	recent	1560	Cladopelma collator 1560 1640	44.58	44.58
1669	Chironomidae	Orthocladiinae	Orthocladiinae	Bryophaenocladius	flavoscutellatus	Bryophaenocladius flavoscutellatus	1590	1740	USA	Dryden	147	N	44.58	44.58	-76.29	rec	ZSM	recent	1590	Bryophaenocladius flavoscutellatus 1590 1740	44.58	44.58
1670	Chironomidae	Chironominae	Chironomini	Cladopelma	galeator	Cladopelma galeator	1690	1770	USA	Dryden	147	N	44.58	44.58	-76.29	rec	ZSM	recent	1690	Cladopelma galeator 1690 1770	44.58	44.58
1671	Chironomidae	Tanypodinae	Pentaneurini	Ablabesmyia	basalis	Ablabesmyia basalis	1810	1850	USA	Dryden	147	N	44.58	44.58	-76.29	rec	ZSM	recent	1810	Ablabesmyia basalis 1810 1850	44.58	44.58
1672	Chironomidae	Chironominae	Chironomini	Dicrotendipes	incurvus	Dicrotendipes incurvus	1820	1880	USA	Dryden	147	N	44.58	44.58	-76.29	rec	ZSM	recent	1820	Dicrotendipes incurvus 1820 1880	44.58	44.58
1673	Chironomidae	Chironominae	Tanytarsini	Micropsectra	magnini	Micropsectra magnini	1860	1950	USA	Dryden	147	N	44.58	44.58	-76.29	rec	ZSM	recent	1860	Micropsectra magnini 1860 1950	44.58	44.58
1674	Chironomidae	Chironominae	Chironomini	Cladopelma	galeator	Cladopelma galeator	1900	1950	USA	Dryden	147	N	44.58	44.58	-76.29	rec	ZSM	recent	1900	Cladopelma galeator 1900 1950	44.58	44.58
1675	Chironomidae	Chironominae	Chironomini	Cryptochironomus	digitatus	Cryptochironomus digitatus	3840	3930	USA	Dryden	147	N	44.58	44.58	-76.29	rec	ZSM	recent	3840	Cryptochironomus digitatus 3840 3930	44.58	44.58
1676	Chironomidae	Chironominae	Chironomini	Cryptotendipes	emorsus	Cryptotendipes emorsus	1540	NA	USA	Dryden	147	N	44.58	44.58	-70.21	rec	ZSM	recent	1540	Cryptotendipes emorsus 1540 NA	44.58	44.58
1677	Chironomidae	Chironominae	Chironomini	Cryptotendipes	emorsus	Cryptotendipes emorsus	1606	NA	USA	Dryden	147	N	44.58	44.58	-70.21	rec	ZSM	recent	1606	Cryptotendipes emorsus 1606 NA	44.58	44.58
1678	Chironomidae	Tanypodinae	Coelotanypodinid	Clinotanypus	pinguis	Clinotanypus pinguis	2499	NA	USA	Dryden	147	N	44.58	44.58	-70.21	rec	ZSM	recent	2499	Clinotanypus pinguis 2499 NA	44.58	44.58
1679	Chironomidae	Tanypodinae	Coelotanypodinid	Clinotanypus	pinguis	Clinotanypus pinguis	2784	NA	USA	Dryden	147	N	44.58	44.58	-70.21	rec	ZSM	recent	2784	Clinotanypus pinguis 2784 NA	44.58	44.58
1680	Chironomidae	Tanypodinae	Coelotanypodinid	Clinotanypus	pinguis	Clinotanypus pinguis	2809	NA	USA	Dryden	147	N	44.58	44.58	-70.21	rec	ZSM	recent	2809	Clinotanypus pinguis 2809 NA	44.58	44.58
1681	Chironomidae	Chironominae	Chironomini	Endochironomus	nigricans	Endochironomus nigricans	3162	NA	USA	Dryden	147	N	44.58	44.58	-70.21	rec	ZSM	recent	3162	Endochironomus nigricans 3162 NA	44.58	44.58
1682	Chironomidae	Tanypodinae	Pentaneurini	Zavrelimyia	Zavrelimyia sinuosa	Zavrelimyia sinuosa	1228	1186	USA	Dryden (Maine)	150	N	44.58	44.58	-70.2	rec	ZSM	recent	1228	Zavrelimyia sinuosa 1228 1186	44.58	44.58
1683	Chironomidae	Tanypodinae	Pentaneurini	Zavrelimyia	bifasciata	Zavrelimyia bifasciata	1250	1302	USA	Dryden (Maine)	150	N	44.58	44.58	-70.2	rec	ZSM	recent	1250	Zavrelimyia bifasciata 1250 1302	44.58	44.58
1684	Chironomidae	Tanypodinae	Pentaneurini	Zavrelimyia	bifasciata	Zavrelimyia bifasciata	1387	NA	USA	Dryden (Maine)	150	N	44.58	44.58	-70.2	rec	ZSM	recent	1387	Zavrelimyia bifasciata 1387 NA	44.58	44.58
1685				Zavrelimyia	Zavrelimyia sinuosa	Zavrelimyia sinuosa(Coquillett, 1905)	1228	1186	U.S.A	Dryden, Maine, Mt. Blue	150	N	44.583	44.583	-92.76401873	rec	ZSM	recent	1228	Zavrelimyia sinuosa(Coquillett, 1905) 1228 1186	44.583	44.583
1686				Zavrelimyia	Zavrelimyia bifasciata	Zavrelimyia bifasciata(Coquillett, 1901)	1250	1302	U.S.A	Dryden, Maine, Mt. Blue	150	N	44.583	44.583	-92.76401873	rec	ZSM	recent	1250	Zavrelimyia bifasciata(Coquillett, 1901) 1250 1302	44.583	44.583
1687				Zavrelimyia	Zavrelimyia bifasciata	Zavrelimyia bifasciata(Coquillett, 1901)	1387	0	U.S.A	Dryden, Maine, Mt. Blue	150	N	44.583	44.583	-92.76401873	rec	ZSM	recent	1387	Zavrelimyia bifasciata(Coquillett, 1901) 1387 0	44.583	44.583
1688	Chironomidae	Orthocladiinae	Orthocladiinae	Metriocnemus		Metriocnemus yaquina	1750	NA	USA, OR			N	44.61746657	44.61746657	-124.0410212	rec	METRIOCNEMUS (DIPERA: CHIRONOMIDAE)-AN ECOLOGICAL SURVEY AND DESCRIPTION OF A NEW SPECIES Cranston and Judd, 1987	recent	1750	Metriocnemus yaquina 1750 NA	44.61746657	44.61746657
1689	Chironomidae	Orthocladiinae	Orthocladiinae	Nanocladius	rectinervis	Nanocladius rectinervis	808	NA	Canada	Lake Huron	175	N	44.65	44.65	-82.28	rec	ZSM	recent	808	Nanocladius rectinervis 808 NA	44.65	44.65
1690	Chironomidae	Orthocladiinae	Orthocladiinae	Nanocladius	rectinervis	Nanocladius rectinervis	934	NA	Canada	Lake Huron	175	N	44.65	44.65	-82.28	rec	ZSM	recent	934	Nanocladius rectinervis 934 NA	44.65	44.65
1691	Chironomidae	Orthocladiinae	Orthocladiinae	Nanocladius	rectinervis	Nanocladius rectinervis	1023	NA	Canada	Lake Huron	175	N	44.65	44.65	-82.28	rec	ZSM	recent	1023	Nanocladius rectinervis 1023 NA	44.65	44.65
1692	Chironomidae	Orthocladiinae	Orthocladiinae	Nanocladius	rectinervis	Nanocladius rectinervis	1086	NA	Canada	Lake Huron	175	N	44.65	44.65	-82.28	rec	ZSM	recent	1086	Nanocladius rectinervis 1086 NA	44.65	44.65
1693	Chironomidae	Tanypodinae	Pentaneurini	Conchapelelopia	cornuticaudata	Conchapelelopia cornuticaudata	2906	NA	Canada	Lake Huron	174	N	44.65	44.65	-82.28	rec	ZSM	recent	2906	Conchapelelopia cornuticaudata 2906 NA	44.65	44.65
1695	Chironomidae	Chironominae	Tanytarsini	Micropsectra	geminata	Micropsectra geminata	1700	1810	USA	Mt. Blue	1361	N	44.72	44.72	-71.82	rec	ZSM	recent	1700	Micropsectra geminata 1700 1810	44.72	44.72
1696	Chironomidae	Chironominae	Chironomini	Cladopelma	viridulum	Cladopelma viridulum	1720	1810	USA	Mt. Blue	973	N	44.72	44.72	-71.82	rec	ZSM	recent	1720	Cladopelma viridulum 1720 1810	44.72	44.72
1698	Chironomidae	Orthocladiinae	Orthocladiinae	Bryophaenocladius	flavoscutellatus	Bryophaenocladius flavoscutellatus	1740	1900	USA	Mt. Blue	973	N	44.72	44.72	-71.82	rec	ZSM	recent	1740	Bryophaenocladius flavoscutellatus 1740 1900	44.72	44.72
1700	Chironomidae	Orthocladiinae	Orthocladiinae	Bryophaenocladius	flavoscutellatus	Bryophaenocladius flavoscutellatus	1810	1900	USA	Mt. Blue	973	N	44.72	44.72	-71.82	rec	ZSM	recent	1810	Bryophaenocladius flavoscutellatus 1810 1900	44.72	44.72
1702	Chironomidae	Chironominae	Tanytarsini	Micropsectra	geminata	Micropsectra geminata	1910	2010	USA	Mt. Blue	1361	N	44.72	44.72	-71.82	rec	ZSM	recent	1910	Micropsectra geminata 1910 2010	44.72	44.72
1703	Chironomidae	Chironominae	Chironomini	Cladopelma	galeator	Cladopelma galeator	1920	2090	USA	Mt. Blue	973	N	44.72	44.72	-71.82	rec	ZSM	recent	1920	Cladopelma galeator 1920 2090	44.72	44.72
1705	Chironomidae	Chironominae	Tanytarsini	Micropsectra	geminata	Micropsectra geminata	1930	NA	USA	Mt. Blue	1361	N	44.72	44.72	-71.82	rec	ZSM	recent	1930	Micropsectra geminata 1930 NA	44.72	44.72
1706	Chironomidae	Chironominae	Tanytarsini	Micropsectra	magnini	Micropsectra magnini	2410	2530	USA	Mt. Blue	1361	N	44.72	44.72	-71.82	rec	ZSM	recent	2410	Micropsectra magnini 2410 2530	44.72	44.72
1707	Chironomidae	Chironominae	Chironomini	Cryptochironomus	scimitarus	Cryptochironomus scimitarus	2700	2790	USA	Mt. Blue	1361	N	44.72	44.72	-71.82	rec	ZSM	recent	2700	Cryptochironomus scimitarus 2700 2790	44.72	44.72
1708	Chironomidae	Chironominae	Chironomini	Chironomus	longipes	Chironomus longipes	3290	3370	USA	Mount Blue	973	N	44.72	44.72	-71.82	rec	ZSM	recent	3290	Chironomus longipes 3290 3370	44.72	44.72
1710	Chironomidae	Orthocladiinae	Chironomini	Omissus	pica	Omissus pica	3664	NA	USA	Mt. Blue (Maine)	922	N	44.72	44.72	-70.34	rec	ZSM	recent	3664	Omissus pica 3664 NA	44.72	44.72
1711	Chironomidae	Orthocladiinae	Chironomini	Omissus	pica	Omissus pica	3905	NA	USA	Mt. Blue (Maine)	922	N	44.72	44.72	-70.34	rec	ZSM	recent	3905	Omissus pica 3905 NA	44.72	44.72
1712	Chironomidae	Chironominae		Paracladopelma	winelli	Paracladopelma winelli	2352.4	NA	USA	Mt. Blue	61	N	44.72805707	44.72805707	-70.34400516	rec	ZSM	recent	2352.4	Paracladopelma winelli 2352.4 NA	44.72805707	44.72805707
1713	Chironomidae	Tanypodinae	Macropelopiini	Radotanypus	florens	Radotanypus florens	2922	2978	USA	Yellowstone National Park	2295	N	44.73	44.73	-110.69	rec	ZSM	recent	2922	Radotanypus florens 2922 2978	44.73	44.73
1714	Chironomidae	Chironominae	Tanytarsini	Tanytarsus	signatus	Tanytarsus signatus	1151	NA	USA	Mt. Blue	922	N	44.73	44.73	-70.34	rec	ZSM	recent	1151	Tanytarsus signatus 1151 NA	44.73	44.73
1715				Radotanypus	Radotanypus florens	Radotanypus florens (Joh.) Bilyj Feb/07	2922	2978	Wyoming, U.S.A	Gibbon River, Norris campground, Yellowstone National Park	2295	N	44.737	44.737	-110.7894549	rec	ZSM	recent	2922	Radotanypus florens (Joh.) Bilyj Feb/07 2922 2978	44.737	44.737
1716	Chironomidae	Chironominae	Tanytarsini	Micropsectra	polita	Micropsectra polita	2350	2490	Canada	Hastings County	250	N	44.75	44.75	-77.67	rec	ZSM	recent	2350	Micropsectra polita 2350 2490	44.75	44.75
1717	Chironomidae	Chironominae	Chironomini	Chironomus	aprilinus halophilus	Chironomus aprilinus halophilus	5810	5880	Italy	Lido di Volano	2	N	44.79	44.79	12.26	rec	ZSM	recent	5810	Chironomus aprilinus halophilus 5810 5880	44.79	44.79
1719	Chironomidae	Orthocladiinae		Pseudorthocladius		Pseudorthocladius lunatus	1230	NA				N	44.8	44.8	-84.50891255	rec			1230	Pseudorthocladius lunatus 1230 NA	44.8	44.8
1720	Chironomidae	Chironominae		Pseudochironomus		Pseudochironomus pseudoviridis	3200	NA	Nearctic			N	44.82076908	44.82076908	-96.53433739	rec	Saether, 1977	recent	3200	Pseudochironomus pseudoviridis 3200 NA	44.82076908	44.82076908
1721	Chironomidae	Chironominae		Nilothauma	bayri	Nilothauma bayri	1481.2	NA	Frankreich	Cazoules	120	N	44.88	44.88	1.422710255	rec	ZSM	recent	1481.2	Nilothauma bayri 1481.2 NA	44.88	44.88
1722	Chironomidae	Chironominae	Tanytarsini	Micropsectra	nana	Micropsectra nana	1560	1720	France	Ailefroide	2700	N	44.88	44.88	6.44	rec	ZSM	recent	1560	Micropsectra nana 1560 1720	44.88	44.88
1723	Chironomidae	Chironominae	Tanytarsini	Micropsectra	nana	Micropsectra nana	1670	1820	France	Ailefroide	2700	N	44.88	44.88	6.44	rec	ZSM	recent	1670	Micropsectra nana 1670 1820	44.88	44.88
1724	Chironomidae	Chironominae	Tanytarsini	Micropsectra	Greenlandica	Micropsectra Greenlandica	2260	2390	France	Ailefroide	2700	N	44.88	44.88	6.44	rec	ZSM	recent	2260	Micropsectra Greenlandica 2260 2390	44.88	44.88
1725	Chironomidae	Chironominae	Tanytarsini	Micropsectra	sofiae	Micropsectra sofiae	2300	2430	France	Ailefroide	2700	N	44.88	44.88	6.44	rec	ZSM	recent	2300	Micropsectra sofiae 2300 2430	44.88	44.88
1726	Chironomidae	Orthocladiinae		Nanocladius		Nanocladius palpideminutus	1550	NA	Far East Palearctic			N	44.91	44.91	132.3138128	rec	Makarchenko et al., 2002	recent	1550	Nanocladius palpideminutus 1550 NA	44.91	44.91
1727	Chironomidae	Orthocladiinae		Parakiefferiella		Parakiefferiella vshivkovae	1950	NA	Far East Palearctic			N	44.91	44.91	132.3138128	rec	Makarchenko et al., 2002	recent	1950	Parakiefferiella vshivkovae 1950 NA	44.91	44.91
1728	Chironomidae	Chironominae	Chironomini	Cladopelma	collator	Cladopelma collator	1710	1770	Canada	Bruce Peninsula	250	N	44.94	44.94	-81.14	rec	ZSM	recent	1710	Cladopelma collator 1710 1770	44.94	44.94
1729	Chironomidae	Chironominae	Chironomini	Dicrotendipes	modestus	Dicrotendipes modestus	2110	2170	Canada	Bruce Peninsula	250	N	44.94	44.94	-81.14	rec	ZSM	recent	2110	Dicrotendipes modestus 2110 2170	44.94	44.94
1730	Chironomidae	Podonominae	Boreochlini	Trichotanypus		Trichotanypus hanseni	1810	NA	USA			N	44.99	44.99	-109.5325365	rec	Wirth and Sublette, 1970	recent	1810	Trichotanypus hanseni 1810 NA	44.99	44.99
1731	Chironomidae	Orthocladiinae	Orthocladiinae	Bryophaenocladius	subvernalis	Bryophaenocladius subvernalis	2270	2430	Italy	Litorale Veneto	1	N	45.02	45.02	12.29	rec	ZSM	recent	2270	Bryophaenocladius subvernalis 2270 2430	45.02	45.02
1732	Chironomidae	Orthocladiinae	Orthocladiinae	Hydrobaenus		Hydrobaenus calvescense	1930	NA	USA.SD			N	45.04137901	45.04137901	-71.33778343	rec	Saether, 1976	recent	1930	Hydrobaenus calvescense 1930 NA	45.04137901	45.04137901
1733	Chironomidae	Chironominae		Polypedilum		Polypedilum falciforme	1860	NA	USA			N	45.05	45.05	-93.08	rec	Maschwitz and Cook, 2000.	recent	1860	Polypedilum falciforme 1860 NA	45.05	45.05
1734	Chironomidae	Chironominae		Polypedilum		Polypedilum atrichon	2130	NA	USA			N	45.05	45.05	-93.08	rec	Maschwitz and Cook, 2000.	recent	2130	Polypedilum atrichon 2130 NA	45.05	45.05
1735	Chironomidae	Chironominae		Polypedilum		Polypedilum bergi	2360	NA	USA			N	45.05	45.05	-93.08	rec	Maschwitz and Cook, 2000.	recent	2360	Polypedilum bergi 2360 NA	45.05	45.05
1736	Chironomidae	Chironominae		Polypedilum		Polypedilum nympahaeorum	1810	NA	USA			N	45.07	45.07	-93.05	rec	Maschwitz and Cook, 2000.	recent	1810	Polypedilum nympahaeorum 1810 NA	45.07	45.07
1737	Chironomidae	Orthocladiinae	Orthocladiinae	Bryophaenocladius	nigrus	Bryophaenocladius nigrus	1460	1650	Croatia	Rovinj	0	N	45.08	45.08	13.64	rec	ZSM	recent	1460	Bryophaenocladius nigrus 1460 1650	45.08	45.08
1739	Chironomidae	Orthocladiinae	Orthocladiinae	Bryophaenocladius	scanicus	Bryophaenocladius scanicus	1840	1930	Croatia	Rovinj	0	N	45.08	45.08	13.64	rec	ZSM	recent	1840	Bryophaenocladius scanicus 1840 1930	45.08	45.08
1741	Chironomidae	Orthocladiinae	Orthocladiinae	Halocladius	mediterraneus	Halocladius mediterraneus	1031	NA	Croatia	Solar Villas	15	N	45.12	45.12	16.63	rec	ZSM	recent	1031	Halocladius mediterraneus 1031 NA	45.12	45.12
1742	Chironomidae	Orthocladiinae	Orthocladiinae	Halocladius	mediterraneus	Halocladius mediterraneus	1194	1121.4	Croatia	Solar Villas	15	N	45.12	45.12	16.63	rec	ZSM	recent	1194	Halocladius mediterraneus 1194 1121.4	45.12	45.12
1743	Chironomidae	Orthocladiinae	Orthocladiinae	Bryophaenocladius	nigrus	Bryophaenocladius nigrus	1410	1590	Croatia	Limski Canal	0	N	45.13	45.13	13.65	rec	ZSM	recent	1410	Bryophaenocladius nigrus 1410 1590	45.13	45.13
1745	Chironomidae	Chironominae	Tanytarsini	Micropsectra	geminata	Micropsectra geminata	1860	1940	USA	Burnett County	450	N	45.16	45.16	-92.26	rec	ZSM	recent	1860	Micropsectra geminata 1860 1940	45.16	45.16
1746				Tanypus	Tanypus concavus	Tanypus concavus(Roback, 1971)	1487	1488	Ontario, Canada	Tobermory, Bruce Peninsula National Park	198	N	45.229	45.229	-81.52334965	rec	ZSM	recent	1487	Tanypus concavus(Roback, 1971) 1487 1488	45.229	45.229
1747	Chironomidae	Tanypodinae	Tanypodini	Tanypus	concavus	Tanypus concavus	1487	1488	Canada	Bruce Peninsula National Park	198	N	45.23	45.23	-81.52	rec	ZSM	recent	1487	Tanypus concavus 1487 1488	45.23	45.23
1748	Chironomidae	Tanypodinae	Pentaneurini	Thienemannimyia		Thienemannimyia norena	2900	NA	USA,CAN			N	45.25	45.25	-75.88539468	rec	Roback, 1975.	recent	2900	Thienemannimyia norena 2900 NA	45.25	45.25
1749	Chironomidae	Chironominae		Polypedilum		Polypedilum ontario	2860	NA	USA, CAN			N	45.25	45.25	-75.70382627	rec	Maschwitz and Cook, 2000.	recent	2860	Polypedilum ontario 2860 NA	45.25	45.25
1750	Chironomidae	Chironominae		Polypedilum		Polypedilum vibex	3080	NA	CAN			N	45.25	45.25	-75.70382627	rec	Maschwitz and Cook, 2000.	recent	3080	Polypedilum vibex 3080 NA	45.25	45.25
1751	Chironomidae	Tanypodinae		Procladius		Procladius subletti	2100	NA	CAN,ON			N	45.25	45.25	-75.62276866	rec	Roback, 1975.	recent	2100	Procladius subletti 2100 NA	45.25	45.25
1752	Chironomidae	Tanypodinae		Procladius		Procladius subletti	2300	NA	CAN,ON			N	45.25	45.25	-75.62276866	rec	Roback, 1975.	recent	2300	Procladius subletti 2300 NA	45.25	45.25
1753	Chironomidae	Tanypodinae	Pentaneurini	Zavrelimyia	sinuosa	Zavrelimyia sinuosa	2300	NA	USA;CAN			N	45.25	45.25	-75.62276866	rec	Roback, 1975.	recent	2300	Zavrelimyia sinuosa 2300 NA	45.25	45.25
1754	Chironomidae	Tanypodinae		Procladius		Procladius subletti	2400	NA	CAN,ON			N	45.25	45.25	-75.62276866	rec	Roback, 1975.	recent	2400	Procladius subletti 2400 NA	45.25	45.25
1756	Chironomidae	Tanypodinae		Procladius		Procladius subletti	2700	NA	CAN,ON			N	45.25	45.25	-75.62276866	rec	Roback, 1975.	recent	2700	Procladius subletti 2700 NA	45.25	45.25
1757	Chironomidae	Tanypodinae		Procladius		Procladius subletti	2800	NA	CAN,ON			N	45.25	45.25	-75.62276866	rec	Roback, 1975.	recent	2800	Procladius subletti 2800 NA	45.25	45.25
1758	Chironomidae	Chironominae	Tanytarsini	Stempellina	rodesta	Stempellina rodesta	926	NA	Canada	Tobermory	184	N	45.26	45.26	-81.67	rec	ZSM	recent	926	Stempellina rodesta 926 NA	45.26	45.26
1759	Chironomidae	Chironominae	Tanytarsini	Tanytarsus	dendyi	Tanytarsus dendyi	1794	NA	Canada	Tobermory	184	N	45.26	45.26	-81.67	rec	ZSM	recent	1794	Tanytarsus dendyi 1794 NA	45.26	45.26
1760	Chironomidae	Orthocladiinae		Zalutschia		Zalutschia lingulata lingulata	2530	NA	Can			N	45.29	45.29	76.45521505	rec	Saether, 1976	recent	2530	Zalutschia lingulata lingulata 2530 NA	45.29	45.29
1761	Chironomidae	Chironominae	Tanytarsini	Tanytarsus		Tanytarsus appendiculatus	2350	NA	Can			N	45.3	45.3	-76.52083189	rec	Ekrem, Sublette and Sublette, 2017	recent	2350	Tanytarsus appendiculatus 2350 NA	45.3	45.3
1762	Chironomidae	Orthocladiinae	Orthocladiinae	Hydrobaenus		Hydrobaenus scapulapilosus	2650	NA	Can. ON/USA.AL			N	45.30892893	45.30892893	-75.81096825	rec	Saether, 1976	recent	2650	Hydrobaenus scapulapilosus 2650 NA	45.30892893	45.30892893
1763	Chironomidae	Chironominae	Tanytarsini	Paratanytarsus	kaszabi	Paratanytarsus kaszabi	2226	2155.5	Mongolia	Somon Hayrhan	2867	N	45.37	45.37	97.67	rec	ZSM	recent	2226	Paratanytarsus kaszabi 2226 2155.5	45.37	45.37
1764	Chironomidae	Chironominae		Paratanytarsus	kaszabi	Paratanytarsus kaszabi	2226.1	2155.5	Mongolei	Somon Hayrhan	2867	N	45.37	45.37	97.83610643	rec	ZSM	recent	2226.1	Paratanytarsus kaszabi 2226.1 2155.5	45.37	45.37
1765	Chironomidae	Chironominae	Tanytarsini	Micropsectra	nigripila	Micropsectra nigripila	2010	2130	USA	Folsom Falls	209	N	45.39	45.39	-92.66	rec	ZSM	recent	2010	Micropsectra nigripila 2010 2130	45.39	45.39
1766	Chironomidae	Chironominae		Pseudochironomus		Pseudochironomus richardsoni	2550	NA	Nearctic			N	45.39	45.39	-75.6887919	rec	Saether, 1977	recent	2550	Pseudochironomus richardsoni 2550 NA	45.39	45.39
1767	Chironomidae	Chironominae	Chironomini	Dicrotendipes	incurvus	Dicrotendipes incurvus	2270	2310	Canada	Mer Bleu	70	N	45.39	45.39	-75.49	rec	ZSM	recent	2270	Dicrotendipes incurvus 2270 2310	45.39	45.39
1768	Chironomidae	Chironominae	Chironomini	Dicrotendipes	leucoscelis	Dicrotendipes leucoscelis	2410	2470	Canada	Mer Bleu	70	N	45.39	45.39	-75.49	rec	ZSM	recent	2410	Dicrotendipes leucoscelis 2410 2470	45.39	45.39
1769	Chironomidae	Chironominae	Chironomini	Chironomus	longipes	Chironomus longipes	3300	3380	Canada	Mer Bleu	70	N	45.39	45.39	-75.49	rec	ZSM	recent	3300	Chironomus longipes 3300 3380	45.39	45.39
1770	Chironomidae	Chironominae		Paratanytarsus	tenuis	Paratanytarsus tenuis	1273.3	1227.4	Kanada	Mer Bleu	68	N	45.4	45.4	-75.56320011	rec	ZSM	recent	1273.3	Paratanytarsus tenuis 1273.3 1227.4	45.4	45.4
1771	Chironomidae	Tanypodinae		Monopelopia	tenuicalar	Monopelopia tenuicalar	1475.9	NA	Kanada	Mer Bleu	68	N	45.4	45.4	-75.56320011	rec	ZSM	recent	1475.9	Monopelopia tenuicalar 1475.9 NA	45.4	45.4
1772	Chironomidae	Chironominae	Tanytarsini	Paratanytarsus	tenuis	Paratanytarsus tenuis	1273	1227.4	Canada	Mer Blau	68	N	45.4	45.4	-75.5	rec	ZSM	recent	1273	Paratanytarsus tenuis 1273 1227.4	45.4	45.4
1773	Chironomidae	Chironominae	Chironomini	Virgatanytarsus	triangluaris	Virgatanytarsus triangluaris	1470	NA	Romania	Caransebes	207	N	45.41	45.41	22.22	rec	ZSM	recent	1470	Virgatanytarsus triangluaris 1470 NA	45.41	45.41
1774	Chironomidae	Chironominae	Chironomini	Virgatanytarsus	triangluaris	Virgatanytarsus triangluaris	1665	NA	Romania	Caransebes	207	N	45.41	45.41	22.22	rec	ZSM	recent	1665	Virgatanytarsus triangluaris 1665 NA	45.41	45.41
1775	Chironomidae	Chironominae	Chironomini	Glypotendipes	senilis	Glypotendipes senilis	2359	NA	Canada	Ottawa	71	N	45.42	45.42	-75.69	rec	ZSM	recent	2359	Glypotendipes senilis 2359 NA	45.42	45.42
1776	Chironomidae	Chironominae	Tanytarsini	Tanytarsus	niger	Tanytarsus niger	2380	NA	Canada	Ottawa	71	N	45.42	45.42	-75.69	rec	ZSM	recent	2380	Tanytarsus niger 2380 NA	45.42	45.42
1777	Chironomidae	Chironominae		Parachironomus	parilis	Parachironomus parilis	1821.2	NA	Kanada	Ottawa	71	N	45.42	45.42	-75.59382108	rec	ZSM	recent	1821.2	Parachironomus parilis 1821.2 NA	45.42	45.42
1778	Chironomidae	Tanypodinae		Lasiodiamesa		Lasiodiamesa arietina	1650	NA	CAN. ON			N	45.42	45.42	-75.51266324	rec	Saether, 1969	recent	1650	Lasiodiamesa arietina 1650 NA	45.42	45.42
1779	Chironomidae	Chironominae		Polypedilum		Polypedilum walleyi	3520	NA	CAN			N	45.43	45.43	-75.70382627	rec	Maschwitz and Cook, 2000.	recent	3520	Polypedilum walleyi 3520 NA	45.43	45.43
1780	Chironomidae	Orthocladiinae	Orthocladiinae	Bryophaenocladius	subvernalis	Bryophaenocladius subvernalis	1880	2040	Italy	Venice	1	N	45.43	45.43	12.33	rec	ZSM	recent	1880	Bryophaenocladius subvernalis 1880 2040	45.43	45.43
1781	Chironomidae	Chironominae	Tanytarsini	Tanytarsus	medius	Tanytarsus medius	1196	NA	Italy	Desenzano	64	N	45.47	45.47	10.54	rec	ZSM	recent	1196	Tanytarsus medius 1196 NA	45.47	45.47
1782	Chironomidae	Chironominae		Polypedilum		Polypedilum angustum	1920	NA	USA			N	45.48	45.48	-93.27207574	rec	Maschwitz and Cook, 2000.	recent	1920	Polypedilum angustum 1920 NA	45.48	45.48
1783	Chironomidae	Orthocladiinae	Orthocladiinae	Hydrobaenus		Hydrobaenus spinnatis	1990	NA	CAN. QUE			N	45.5	45.5	-75.81693348	rec	Saether, 1976	recent	1990	Hydrobaenus spinnatis 1990 NA	45.5	45.5
1784	Chironomidae	Orthocladiinae		Zalutschia		Zalutschia vockerhorti	1620	NA	CAN. QUE			N	45.5	45.5	-75.81414391	rec	Saether, 1976	recent	1620	Zalutschia vockerhorti 1620 NA	45.5	45.5
1785	Chironomidae	Orthocladiinae	Orthocladiinae	Chaetocladius		Chaetocladius oliveri	2700	NA	Can.Que			N	45.51	45.51	-75.70246967	rec	Saether, 1969	recent	2700	Chaetocladius oliveri 2700 NA	45.51	45.51
1786	Chironomidae	Orthocladiinae	Orthocladiinae	Heleniella		Heleniella hirta	1600	NA	Can.Que			N	45.51	45.51	-75.69835059	rec	Saether, 1969	recent	1600	Heleniella hirta 1600 NA	45.51	45.51
1787	Chironomidae	Orthocladiinae		Parametriocnemus		Parametriocnemus eoclivus	1870	NA	Can.Que			N	45.51	45.51	-75.69835059	rec	Saether, 1969	recent	1870	Parametriocnemus eoclivus 1870 NA	45.51	45.51
1788	Chironomidae	Orthocladiinae		Parametriocnemus		Parametriocnemus lundbecki	1980	NA	Can.Que			N	45.51	45.51	-75.69835059	rec	Saether, 1969	recent	1980	Parametriocnemus lundbecki 1980 NA	45.51	45.51
1789		Orthocladiinae		Parametriocnemus		Parametriocnemus lundbecki	1630	NA	Can.Kenora			N	45.51	45.51	-75.69835059	rec	Saether, 1972	recent	1630	Parametriocnemus lundbecki 1630 NA	45.51	45.51
1790	Chironomidae	Chironominae	Tanytarsini	Micropsectra	foliata	Micropsectra foliata	3150	3150	Italy	Lido Jesolo Pineta	6	N	45.52	45.52	12.68	rec	ZSM	recent	3150	Micropsectra foliata 3150 3150	45.52	45.52
1791	Chironomidae	Tanypodinae		Cantopelopia		Cantopelopia gesta	1900	NA	CAN,QC; USA, ILL, NY			N	45.54	45.54	-75.90168724	rec			1900	Cantopelopia gesta 1900 NA	45.54	45.54
1792	Chironomidae	Chironominae	Tanytarsini	Tanytarsus		Tanytarsus lobiger	1630	NA	CAN, USA			N	45.57	45.57	-76.5259831	rec	Ekrem, Sublette and Sublette, 2018	recent	1630	Tanytarsus lobiger 1630 NA	45.57	45.57
1793	Chironomidae	Orthocladiinae		Zalutschia		Zalutschia obsepta	1920	NA	Can			N	45.59	45.59	-78.32088295	rec	Saether, 1976	recent	1920	Zalutschia obsepta 1920 NA	45.59	45.59
1794	Chironomidae	Chironominae	Tanytarsini	Stempellinella		Stempellinella leptocelloides	1020	NA	Nearctic			N	45.59727459	45.59727459	-78.321119	rec	Ekrem, Sublette and Sublette, 2036	recent	1020	Stempellinella leptocelloides 1020 NA	45.59727459	45.59727459
1795	Chironomidae	Chironominae	Tanytarsini	Micropsectra	polita	Micropsectra polita	2560	2720	Canada	Punchbowl Falls	130	N	45.62	45.62	-121.89	rec	ZSM	recent	2560	Micropsectra polita 2560 2720	45.62	45.62
1796	Chironomidae	Tanypodinae	Coelotanypodinid	Clinotanypus		Clinotanypus pinguis	3350	NA	USA, CAN			N	45.62	45.62	-79.13201717	rec	Roback, 1975	recent	3350	Clinotanypus pinguis 3350 NA	45.62	45.62
1797	Chironomidae	Orthocladiinae	Orthocladiinae	Bryophaenocladius	inconstans	Bryophaenocladius inconstans	1570	1740	Italy	Lake Garda	65	N	45.63	45.63	10.68	rec	ZSM	recent	1570	Bryophaenocladius inconstans 1570 1740	45.63	45.63
1798	Chironomidae	Orthocladiinae	Orthocladiinae	Cricotopus	triannulatus	Cricotopus triannulatus	1570	1670	Mongolia	Baidrag-gol	1311	N	45.63	45.63	104.37	rec	ZSM	recent	1570	Cricotopus triannulatus 1570 1670	45.63	45.63
1799	Chironomidae	Orthocladiinae	Orthocladiinae	Cricotopus	trifascia	Cricotopus trifascia	2180	2340	Mongolia	Baidrag-gol	1311	N	45.63	45.63	104.37	rec	ZSM	recent	2180	Cricotopus trifascia 2180 2340	45.63	45.63
1800	Chironomidae	Tanypodinae	Coelotanypodinid	Coelotanypus		Coelotanypus scapularis	2500	NA	USA, MI			N	45.64	45.64	-84.46078312	rec	Roback, 1975	recent	2500	Coelotanypus scapularis 2500 NA	45.64	45.64
1801	Chironomidae	Orthocladiinae		Paracladius	conversus	Oracladius conversus	2800.5	NA	Ukraine	Karakurt, Odessa	35	N	45.64	45.64	28.70202461	rec	ZSM	recent	2800.5	Oracladius conversus 2800.5 NA	45.64	45.64
1802	Chironomidae	Chironominae	Tanytarsini	Stempellinella	tamaseptima	Stempellinella tamaseptima	1209	NA	Canada	Loon Creek	238	N	45.65	45.65	-80.09	rec	ZSM	recent	1209	Stempellinella tamaseptima 1209 NA	45.65	45.65
1803	Chironomidae	Chironominae	Chironomini	Stenochironomus	poecilopterus	Stenochironomus poecilopterus	2566	2568	Canada	Yamaska River (Quebec)	30	N	45.66	45.66	-72.89	rec	ZSM	recent	2566	Stenochironomus poecilopterus 2566 2568	45.66	45.66
1804	Chironomidae	Chironominae	Chironomini	Stenochironomus	pulchripennis	Stenochironomus pulchripennis	2868	2997	Canada	Yamaska River (Quebec)	30	N	45.66	45.66	-72.89	rec	ZSM	recent	2868	Stenochironomus pulchripennis 2868 2997	45.66	45.66
1805	Chironomidae	Chironominae	Chironomini	Stenochironomus	poecilopterus	Stenochironomus poecilopterus	3143	3111	Canada	Yamaska River (Quebec)	30	N	45.66	45.66	-72.89	rec	ZSM	recent	3143	Stenochironomus poecilopterus 3143 3111	45.66	45.66
1806	Chironomidae	Chironominae	Chironomini	Stenochironomus	pulchripennis	Stenochironomus pulchripennis	3566	3752	Canada	Yamaska River (Quebec)	30	N	45.66	45.66	-72.89	rec	ZSM	recent	3566	Stenochironomus pulchripennis 3566 3752	45.66	45.66
1807				Stenochironomus	Stenochironomus poecilopterus	Stenochironomus poecilopterus(Mitchell, 1908)	2566	2568	Quebec, Canada	Yamaska River, West Brome	30	N	45.666	45.666	-72.77000025	rec	ZSM	recent	2566	Stenochironomus poecilopterus(Mitchell, 1908) 2566 2568	45.666	45.666
1808				Stenochironomus	Stenochironomus pulchripennis	Stenochironomus pulchripennis(Coquillett, 1902)	2868	2997	Quebec, Canada	Yamaska River, West Brome	30	N	45.666	45.666	-72.77000025	rec	ZSM	recent	2868	Stenochironomus pulchripennis(Coquillett, 1902) 2868 2997	45.666	45.666
1809				Stenochironomus	Stenochironomus poecilopterus	Stenochironomus poecilopterus(Mitchell, 1908)	3143	3111	Quebec, Canada	Yamaska River, West Brome	30	N	45.666	45.666	-72.77000025	rec	ZSM	recent	3143	Stenochironomus poecilopterus(Mitchell, 1908) 3143 3111	45.666	45.666
1810				Stenochironomus	Stenochironomus pulchripennis	Stenochironomus pulchripennis(Coquillett, 1902)	3566	3752	Quebec, Canada	Yamaska River, West Brome	30	N	45.666	45.666	-72.77000025	rec	ZSM	recent	3566	Stenochironomus pulchripennis(Coquillett, 1902) 3566 3752	45.666	45.666
1811	Chironomidae	Orthocladiinae		Paraphaenocladius		Paraphaenocladius_tonsuratus	1450	NA	Ontario_Canada			N	45.71890655	53.43	-81.66226985	rec	Saether1995	recent	1450	Paraphaenocladius_tonsuratus 1450 NA	53.43	45.71890655
1812	Chironomidae	Chironominae	Chironomini	Cryptotendipes	usmaensis	Cryptotendipes usmaensis	1701	NA	France	Lyon	172	N	45.75	45.75	4.83	rec	ZSM	recent	1701	Cryptotendipes usmaensis 1701 NA	45.75	45.75
1813	Chironomidae	Chironominae	Chironomini	Demicryptochironomus	neglectus	Demicryptochironomus neglectus	1728	NA	France	Lyon	172	N	45.75	45.75	4.83	rec	ZSM	recent	1728	Demicryptochironomus neglectus 1728 NA	45.75	45.75
1814	Chironomidae	Chironominae	Chironomini	Demicryptochironomus	neglectus	Demicryptochironomus neglectus	1739	NA	France	Lyon	172	N	45.75	45.75	4.83	rec	ZSM	recent	1739	Demicryptochironomus neglectus 1739 NA	45.75	45.75
1815	Chironomidae	Orthocladiinae	Orthocladiinae	Cricotopus	vierriensis	Cricotopus vierriensis	1300	1300	France	Lyon	226	N	45.8	45.8	4.83	rec	ZSM	recent	1300	Cricotopus vierriensis 1300 1300	45.8	45.8
1816	Chironomidae	Orthocladiinae	Orthocladiinae	Cricotopus	intersectus	Cricotopus intersectus	1370	1470	France	Lyon	226	N	45.8	45.8	4.83	rec	ZSM	recent	1370	Cricotopus intersectus 1370 1470	45.8	45.8
1817	Chironomidae	Orthocladiinae	Orthocladiinae	Cricotopus	pilitarsis	Cricotopus pilitarsis	1580	1670	France	Lyon	226	N	45.8	45.8	4.83	rec	ZSM	recent	1580	Cricotopus pilitarsis 1580 1670	45.8	45.8
1818	Chironomidae	Orthocladiinae	Orthocladiinae	Cricotopus	triannulatus	Cricotopus triannulatus	1860	1970	France	Lyon	226	N	45.8	45.8	4.83	rec	ZSM	recent	1860	Cricotopus triannulatus 1860 1970	45.8	45.8
1819	Chironomidae	Tanypodinae	Pentaneurini	Conchapelopia	melanops	Conchapelopia melanops	2650	2650	France	Lyon	226	N	45.8	45.8	4.83	rec	ZSM	recent	2650	Conchapelopia melanops 2650 2650	45.8	45.8
1820	Chironomidae	Chironominae	Chironomini	Cladopelma	edwardsi	Cladopelma edwardsi	1320	1340	Italy	Lake Orta	290	N	45.81	45.81	8.39	rec	ZSM	recent	1320	Cladopelma edwardsi 1320 1340	45.81	45.81
1821	Chironomidae	Chironominae	Chironomini	Chironomus	anthracinus	Chironomus anthracinus	5470	5580	Italy	Lake Varese	238	N	45.81	45.81	8.75	rec	ZSM	recent	5470	Chironomus anthracinus 5470 5580	45.81	45.81
1822	Chironomidae	Chironominae	Chironomini	Chironomus	plumosus	Chironomus plumosus	5480	5570	Italy	Lake Varese	238	N	45.81	45.81	8.75	rec	ZSM	recent	5480	Chironomus plumosus 5480 5570	45.81	45.81
1824	Chironomidae	Chironominae	Chironomini	Dicrotendipes		Dicrotendipes botaurus	2220	NA	USA,CAN			N	45.83	45.83	-109.948634	rec	Epler, 1987.	recent	2220	Dicrotendipes botaurus 2220 NA	45.83	45.83
1825	Chironomidae	Chironominae	Tanytarsini	Tanytarsus		Tanytarsus martini	2070	NA	CAN, USA			N	45.84	45.84	-78.37899517	rec	Ekrem, Sublette and Sublette, 2019	recent	2070	Tanytarsus martini 2070 NA	45.84	45.84
1826	Chironomidae	Chironominae	Chironomini	Cladopelma	viridulum	Cladopelma viridulum	1880	1970	USA	Mackinac Island	181	N	45.86	45.86	-84.61	rec	ZSM	recent	1880	Cladopelma viridulum 1880 1970	45.86	45.86
1827	Chironomidae	Chironominae	Chironomini	Dicrotendipes	fumidus	Dicrotendipes fumidus	2610	2700	USA	Mackinac Island	181	N	45.86	45.86	-84.61	rec	ZSM	recent	2610	Dicrotendipes fumidus 2610 2700	45.86	45.86
1828	Chironomidae	Tanypodinae	Pentaneurini	Ablabesmyia	aspera	Ablabesmyia aspera	2660	2780	USA	Mackinac Island	181	N	45.86	45.86	-84.61	rec	ZSM	recent	2660	Ablabesmyia aspera 2660 2780	45.86	45.86
1829	Chironomidae	Chironominae	Chironomini	Cryptochironomus	digitatus	Cryptochironomus digitatus	3550	3660	USA	Mackinac Island	181	N	45.86	45.86	-84.61	rec	ZSM	recent	3550	Cryptochironomus digitatus 3550 3660	45.86	45.86
1830	Chironomidae	Chironominae	Tanytarsini	Neozavrelia	fuldensis	Neozavrelia fuldensis	1011	NA	Italy	Lago Maggiore	196	N	45.9	45.9	8.52	rec	ZSM	recent	1011	Neozavrelia fuldensis 1011 NA	45.9	45.9
1831	Chironomidae	Chironominae		Neozavrelia	fuldensis	Neozavrelia fuldensis	1011.4	NA	Italien	Lago Maggiore	196	N	45.9	45.9	8.5611689	rec	ZSM	recent	1011.4	Neozavrelia fuldensis 1011.4 NA	45.9	45.9
1832				Stictochironomus	Stictochironomus pictulus	Stictochironomus pictulus (Meigen, 1830)	2561	0	Italy	Lago Maggiore	196	N	45.9	45.9	8.5611689	rec	ZSM	recent	2561	Stictochironomus pictulus (Meigen, 1830) 2561 0	45.9	45.9
1833	Chironomidae	Chironominae	Tanytarsini	Tanytarsus		Tanytarsus harperi	1900	NA	CAN, USA			N	45.92	45.92	-74.00581374	rec	Ekrem, Sublette and Sublette, 2020	recent	1900	Tanytarsus harperi 1900 NA	45.92	45.92
1834	Chironomidae	Tanypodinae	Pentaneurini	Zavrelimyia	hirtimanus	Zavrelimyia hirtimanus	1457	1465	France	hamonix-Mont-Blanc	1037	N	45.92	45.92	6.87	rec	ZSM	recent	1457	Zavrelimyia hirtimanus 1457 1465	45.92	45.92
1835	Chironomidae	Tanypodinae	Pentaneurini	Zavrelimyia	hirtimanus	Zavrelimyia hirtimanus	1607	1591	France	Mont-Blanc	1037	N	45.92	45.92	6.87	rec	ZSM	recent	1607	Zavrelimyia hirtimanus 1607 1591	45.92	45.92
1836	Chironomidae	Tanypodinae	Pentaneurini	Zavrelimyia	hirtimanus	Zavrelimyia hirtimanus	1630	1634	France	Mont-Blanc	1037	N	45.92	45.92	6.87	rec	ZSM	recent	1630	Zavrelimyia hirtimanus 1630 1634	45.92	45.92
1837	Chironomidae	Chironominae	Chironomini	Cladopelma	laterale	Cladopelma laterale	1820	1910	France	Chamonix	995	N	45.92	45.92	6.87	rec	ZSM	recent	1820	Cladopelma laterale 1820 1910	45.92	45.92
1838	Chironomidae	Chironominae	Chironomini	Cladopelma	laterale	Cladopelma laterale	1860	1900	France	Chamonix	995	N	45.92	45.92	6.87	rec	ZSM	recent	1860	Cladopelma laterale 1860 1900	45.92	45.92
1839				Zavrelimyia	Zavrelimyia hirtimanus	Zavrelimyia hirtimanus(Kieffer, 1918)	1457	1465	France	hamonix-Mont-Blanc	1037	N	45.923	45.923	6.967295686	rec	ZSM	recent	1457	Zavrelimyia hirtimanus(Kieffer, 1918) 1457 1465	45.923	45.923
1840				Zavrelimyia	Zavrelimyia hirtimanus	Zavrelimyia hirtimanus(Kieffer, 1918)	1607	1591	France	hamonix-Mont-Blanc	1037	N	45.923	45.923	6.967295686	rec	ZSM	recent	1607	Zavrelimyia hirtimanus(Kieffer, 1918) 1607 1591	45.923	45.923
1841				Zavrelimyia	Zavrelimyia hirtimanus	Zavrelimyia hirtimanus(Kieffer, 1918)	1630	1634	France	hamonix-Mont-Blanc	1037	N	45.923	45.923	6.967295686	rec	ZSM	recent	1630	Zavrelimyia hirtimanus(Kieffer, 1918) 1630 1634	45.923	45.923
1842	Chironomidae	Chironominae	Tanytarsini	Tanytarsus	gibbosiceps	Tanytarsus gibbosiceps	1906	1907.9	France	Chamonix	1036	N	45.93	45.93	6.87	rec	ZSM	recent	1906	Tanytarsus gibbosiceps 1906 1907.9	45.93	45.93
1843	Chironomidae	Tanypodinae	Tanypodini	Tanypus	punctipenis	Tanypus punctipenis	1462	NA	Romania	Romania	600	N	45.93	45.93	24.97	rec	ZSM	recent	1462	Tanypus punctipenis 1462 NA	45.93	45.93
1844	Chironomidae	Orthocladiinae		Pseudosmittia		Pseudosmittia mathildae	830	NA				N	45.95	45.95	8.466702261	rec	Saether and Ferrington, 2147	recent	830	Pseudosmittia mathildae 830 NA	45.95	45.95
1845	Chironomidae	Chironominae	Chironomini	Chironomus	riparius	Chironomus riparius	4240	4260	France	Saint-Priest-la-Prugne	756	N	45.96	45.96	3.75	rec	ZSM	recent	4240	Chironomus riparius 4240 4260	45.96	45.96
1846	Chironomidae	Chironominae	Chironomini	Stictochironomus	pictulus	Stictochironomus pictulus	2561	NA	Italy	Lake Maggiore	495	N	45.96	45.96	8.65	rec	ZSM	recent	2561	Stictochironomus pictulus 2561 NA	45.96	45.96
1847	Chironomidae	Chironominae	Chironomini	Stenochironomus	hilaris	Stenochironomus hilaris	2389	2388	Canada	Ottawa	123	N	46.05	46.05	-77.33	rec	ZSM	recent	2389	Stenochironomus hilaris 2389 2388	46.05	46.05
1848	Chironomidae	Chironominae	Chironomini	Stenochironomus	hilaris	Stenochironomus hilaris	2510	NA	Canada	Ottawa	123	N	46.05	46.05	-77.33	rec	ZSM	recent	2510	Stenochironomus hilaris 2510 NA	46.05	46.05
1849	Chironomidae	Chironominae	Chironomini	Stenochironomus	hilaris	Stenochironomus hilaris	3512	3476	Canada	Ottawa	123	N	46.05	46.05	-77.33	rec	ZSM	recent	3512	Stenochironomus hilaris 3512 3476	46.05	46.05
1850				Stenochironomus	Stenochironomus hilaris	Stenochironomus hilaris(Walker, 1848)	2389	2388	Ontario, Canada	Ottawa River in Ottawa	123	N	46.055	46.055	-75.83150841	rec	ZSM	recent	2389	Stenochironomus hilaris(Walker, 1848) 2389 2388	46.055	46.055
1851				Stenochironomus	Stenochironomus hilaris	Stenochironomus hilaris(Walker, 1848)	2510	0	Ontario, Canada	Ottawa River in Ottawa	123	N	46.055	46.055	-75.83150841	rec	ZSM	recent	2510	Stenochironomus hilaris(Walker, 1848) 2510 0	46.055	46.055
1852				Stenochironomus	Stenochironomus hilaris	Stenochironomus hilaris(Walker, 1848)	3512	3476	Ontario, Canada	Ottawa River in Ottawa	123	N	46.055	46.055	-75.83150841	rec	ZSM	recent	3512	Stenochironomus hilaris(Walker, 1848) 3512 3476	46.055	46.055
1853	Chironomidae	Chironominae		Polypedilum		Polypedilum pedestre	2660	NA	USA			N	46.06	46.06	-118.3290902	rec	Maschwitz and Cook, 2000.	recent	2660	Polypedilum pedestre 2660 NA	46.06	46.06
1854	Chironomidae	Diamesinae		Potthastia		Potthastia valserina	2750	NA	France		600-650	N	46.12	46.12	5.824470331	rec	On the genus Potthastia Kieffer, 1922 from Corsica and Continental France with description of three new species [Diptera: Chrironomidae, Diamesinae] Moubayed-Breil and Orsini, 2015	recent	2750	Potthastia valserina 2750 NA	46.12	46.12
1855	Chironomidae	Orthocladiinae		Nanocladius	distinctus	Nanocladius distinctus	1335.3	NA	USA	Lake Huron	180	N	46.15	46.15	-82.51203869	rec	ZSM	recent	1335.3	Nanocladius distinctus 1335.3 NA	46.15	46.15
1856	Chironomidae	Orthocladiinae		Nanocladius	distinctus	Nanocladius distinctus	1374.5	NA	USA	Lake Huron	180	N	46.15	46.15	-82.51203869	rec	ZSM	recent	1374.5	Nanocladius distinctus 1374.5 NA	46.15	46.15
1857	Chironomidae	Chironominae		Parachironomus	abortivus	Parachironomus abortivus	2740.2	NA	USA	Lake Huron	180	N	46.15	46.15	-82.51203869	rec	ZSM	recent	2740.2	Parachironomus abortivus 2740.2 NA	46.15	46.15
1858	Chironomidae	Orthocladiinae		Bryophaenocladius		Bryophaenocladius moneronus	1800	NA	Palaearctic			N	46.16	46.16	141.14	rec	CHIRONOMIDS OF THE GENUS BRYOPHAENOCLADIUS THIENEMANN, 1934 (DIPTERA, CHIRONOMIDAE, ORTHOCLADIINAE) FROM THE RUSSIAN FAR EAST E. A. Makarchenko and M. A. Makarchenk	recent	1800	Bryophaenocladius moneronus 1800 NA	46.16	46.16
1859	Chironomidae	Orthocladiinae	Orthocladiinae	Cricotopus	intersectus	Cricotopus intersectus	1330	1440	Italy	Lake Maggiore	193	N	46.18	46.18	8.63	rec	ZSM	recent	1330	Cricotopus intersectus 1330 1440	46.18	46.18
1860	Chironomidae	Chironominae	Chironomini	Dicrotendipes	nervosus	Dicrotendipes nervosus	2280	2360	Italy	Lake Maggiore	193	N	46.18	46.18	8.63	rec	ZSM	recent	2280	Dicrotendipes nervosus 2280 2360	46.18	46.18
1861	Chironomidae	Chironominae	Chironomini	Chironomus	entis	Chironomus entis	6650	6770	USA	Mille Lacs	380	N	46.19	46.19	-93.64	rec	ZSM	recent	6650	Chironomus entis 6650 6770	46.19	46.19
1862	Chironomidae	Diamesinae		Diamesa		Diamesa nowickiana	3087	NA	Italy		2474	N	46.22	46.22	10.41	rec	http://doi.org/10.11646/zootaxa.4193.2.7	recent	3087	Diamesa nowickiana 3087 NA	46.22	46.22
1863	Chironomidae	Diamesinae		Diamesa		Diamesa martae	4010	NA	Italy		2474	N	46.22	46.22	10.41	rec	http://doi.org/10.11646/zootaxa.4193.2.7	recent	4010	Diamesa martae 4010 NA	46.22	46.22
1864	Chironomidae	Chironominae		Paracladopelma	undine	Paracladopelma undine	1755.7	NA	Kanada	Estaire	219	N	46.31	46.31	-80.79857024	rec	ZSM	recent	1755.7	Paracladopelma undine 1755.7 NA	46.31	46.31
1865	Chironomidae	Chironominae	Chironomini	Cryptochironomus	fulvus	Cryptochironomus fulvus	2910	3000	Canada	Estaire	229	N	46.31	46.31	-80.79	rec	ZSM	recent	2910	Cryptochironomus fulvus 2910 3000	46.31	46.31
1866	Chironomidae	Tanypodinae	Pentaneurini	Conchapelelopia	cornuticaudata	Conchapelelopia cornuticaudata	2978	NA	Canada	Estaire	219	N	46.31	46.31	-80.79	rec	ZSM	recent	2978	Conchapelelopia cornuticaudata 2978 NA	46.31	46.31
1868	Chironomidae	Chironominae		Parachironomus	forceps	Parachironomus forceps	2699.1	NA	Kanada	Trois-Rivières, Québec, Kana	29	N	46.35	46.35	-72.59721005	rec	ZSM	recent	2699.1	Parachironomus forceps 2699.1 NA	46.35	46.35
1869	Chironomidae	Chironominae	Chironomini	Parachironomus	forceps	Parachironomus forceps	2721	NA	Canada	Trios Rivieres	29	N	46.35	46.35	-72.55	rec	ZSM	recent	2721	Parachironomus forceps 2721 NA	46.35	46.35
1870	Chironomidae	Chironominae	Chironomini	Parachironomus	forceps	Parachironomus forceps	2945	NA	Canada	Trios Rivieres	29	N	46.35	46.35	-72.55	rec	ZSM	recent	2945	Parachironomus forceps 2945 NA	46.35	46.35
1871	Chironomidae	Chironominae	Chironomini	Cryptochironomus	psittacinus	Cryptochironomus psittacinus	4000	4120	Switzerland	Lake Geneva	372	N	46.45	46.45	-88.59	rec	ZSM	recent	4000	Cryptochironomus psittacinus 4000 4120	46.45	46.45
1872	Chironomidae	Orthocladiinae	Orthocladiinae	Cricotopus	tibialis	Cricotopus tibialis	2450	2590	Austria	Feistritz	259	N	46.48932485	46.48932485	14.16359228	rec	ZSM	recent	2450	Cricotopus tibialis 2450 2590	46.48932485	46.48932485
1873	Chironomidae	Orthocladiinae	Orthocladiinae	Cricotopus	intersectus	Cricotopus intersectus	2490	2590	Austria	Feistritz	259	N	46.48932485	46.48932485	14.16359228	rec	ZSM	recent	2490	Cricotopus intersectus 2490 2590	46.48932485	46.48932485
1874	Chironomidae	Orthocladiinae	Orthocladiinae	Cricotopus	pulchripes	Cricotopus pulchripes	2410	2490	Austria	Feistritz	259	N	46.52	46.52	16.05	rec	ZSM	recent	2410	Cricotopus pulchripes 2410 2490	46.52	46.52
1875	Chironomidae	Chironominae	Tanytarsini	Micropsectra	pharetrophora	Micropsectra pharetrophora	2360	2500	Italy	Lake Misurina	1745	N	46.58	46.58	12.25	rec	ZSM	recent	2360	Micropsectra pharetrophora 2360 2500	46.58	46.58
1876	Chironomidae	Chironominae	Tanytarsini	Micropsectra	recurvata	Micropsectra recurvata	2790	2950	Italy	Lake Misurina	1745	N	46.58	46.58	12.25	rec	ZSM	recent	2790	Micropsectra recurvata 2790 2950	46.58	46.58
1877	Chironomidae	Chironominae	Chironomini	Chironomus	storai	Chironomus storai	3550	3610	Switzerland	Grindelwald	1900	N	46.62	46.62	8.03	rec	ZSM	recent	3550	Chironomus storai 3550 3610	46.62	46.62
1878	Chironomidae	Chironominae	Chironomini	Chironomus	montuosus	Chironomus montuosus	3890	4010	Switzerland	Grindelwald	1900	N	46.62	46.62	8.03	rec	ZSM	recent	3890	Chironomus montuosus 3890 4010	46.62	46.62
1880	Chironomidae	Chironominae	Tanytarsini	Micropsectra	contracta	Micropsectra contracta	2480	2580	Switzerland	Interlaken	560	N	46.68	46.68	7.85	rec	ZSM	recent	2480	Micropsectra contracta 2480 2580	46.68	46.68
1881	Chironomidae	Chironominae	Tanytarsini	Micropsectra	contracta	Micropsectra contracta	2490	2630	Switzerland	Interlaken	560	N	46.68	46.68	7.85	rec	ZSM	recent	2490	Micropsectra contracta 2490 2630	46.68	46.68
1882	Chironomidae	Chironominae	Tanytarsini	Tanytarsus	sylvaticus	Tanytarsus sylvaticus	2348	NA	Austria	Weissensee	930	N	46.72	46.72	13.3	rec	ZSM	recent	2348	Tanytarsus sylvaticus 2348 NA	46.72	46.72
1883	Chironomidae	Tanypodinae	Pentaneurini	Zavrelimyia	hirtimanus	Zavrelimyia hirtimanus	1541	1549	Austria	Brunnsee	240	N	46.73	46.73	15.72	rec	ZSM	recent	1541	Zavrelimyia hirtimanus 1541 1549	46.73	46.73
1884				Zavrelimyia	Zavrelimyia hirtimanus	Zavrelimyia hirtimanus(Kieffer, 1918)	1541	1549	Austria	Limnokrene am Brunnsee	240	N	46.738	46.738	15.04276389	rec	ZSM	recent	1541	Zavrelimyia hirtimanus(Kieffer, 1918) 1541 1549	46.738	46.738
1885	Chironomidae	Orthocladiinae		Doithrix		Doithrix dillonae	1350	NA	Canada			N	46.74	46.74	-60.60325512	rec	ADDITIONS AND CORRECTIONS TO THE NEARCTIC ORTHOCLADIINAE (DIPTERA: CHIRONOMIDAE) Cranston and Oliver, 1988	recent	1350	Doithrix dillonae 1350 NA	46.74	46.74
1886	Chironomidae	Orthocladiinae		Pseudorthocladius		Pseudorthocladius wingoi	1350	NA	Canada, USA			N	46.74	46.74	-60.59870146	rec	ADDITIONS AND CORRECTIONS TO THE NEARCTIC ORTHOCLADIINAE (DIPTERA: CHIRONOMIDAE) Cranston and Oliver, 1988	recent	1350	Pseudorthocladius wingoi 1350 NA	46.74	46.74
1887	Chironomidae	Chironominae	Chironomini	Parachironomus	digitalis	Parachironomus digitalis	2364	NA	Austria	Kaernten	1438	N	46.75	46.75	13.83	rec	ZSM	recent	2364	Parachironomus digitalis 2364 NA	46.75	46.75
1888	Chironomidae	Chironominae	Chironomini	Parachironomus	digitalis	Parachironomus digitalis	2418	NA	Austria	Kaernten	1438	N	46.75	46.75	13.83	rec	ZSM	recent	2418	Parachironomus digitalis 2418 NA	46.75	46.75
1889	Chironomidae	Chironominae	Chironomini	Parachironomus	digitalis	Parachironomus digitalis	2648	NA	Austria	Kaernten	1438	N	46.75	46.75	13.83	rec	ZSM	recent	2648	Parachironomus digitalis 2648 NA	46.75	46.75
1890	Chironomidae	Chironominae		Parachironomus	didgtalis	Parachironomus didgtalis	2122.9	NA	Austria	?	1438	N	46.75	46.75	15.04276389	rec	ZSM	recent	2122.9	Parachironomus didgtalis 2122.9 NA	46.75	46.75
1891	Chironomidae	Chironominae		Parachironomus	didgtalis	Parachironomus didgtalis	2378	NA	Austria	?	1438	N	46.75	46.75	15.04276389	rec	ZSM	recent	2378	Parachironomus didgtalis 2378 NA	46.75	46.75
1892	Chironomidae	Tanypodinae	Pentaneurini	Conchapelopia	hittmairorum	Conchapelopia hittmairorum	2850	3020	Austria	Kaernten	745	N	46.76	46.76	13.83	rec	ZSM	recent	2850	Conchapelopia hittmairorum 2850 3020	46.76	46.76
1893	Chironomidae	Tanypodinae	Pentaneurini	Zavrelimyia	bifasciata	Zavrelimyia bifasciata	1289	1272	Canada	New Brunswick	14	N	46.79	46.79	-65.06	rec	ZSM	recent	1289	Zavrelimyia bifasciata 1289 1272	46.79	46.79
1894				Zavrelimyia	Zavrelimyia bifasciata	Zavrelimyia bifasciata(Coquillett, 1901)	1289	1272	Canada	New Brunswick, kouchibouguac N.P.	14	N	46.795	46.795	-65.05432742	rec	ZSM	recent	1289	Zavrelimyia bifasciata(Coquillett, 1901) 1289 1272	46.795	46.795
1895	Chironomidae	Orthocladiinae		Nanocladius	tamabicolor	Nanocladius tamabicolor	1396.7	NA	Mongolei	Olon-Nur	1868	N	46.82	46.82	102.78362	rec	ZSM	recent	1396.7	Nanocladius tamabicolor 1396.7 NA	46.82	46.82
1896	Chironomidae	Orthocladiinae	Orthocladiinae	Chaetocladius		Chaetocladius ketoiensis	1250	NA	Simushir is			N	46.83	46.83	152.0256464	rec	Makarchenko et Makarchenko, 2004	recent	1250	Chaetocladius ketoiensis 1250 NA	46.83	46.83
1897	Chironomidae	Orthocladiinae	Orthocladiinae	Chaetocladius		Chaetocladius insularis	1390	NA	Simushir is			N	46.83	46.83	152.0256464	rec	Makarchenko et Makarchenko, 2004	recent	1390	Chaetocladius insularis 1390 NA	46.83	46.83
1898	Chironomidae	Orthocladiinae	Orthocladiinae	Limnophyes	asquamatus	Limnophyes asquamatus	1210	1320	Austria	Obergurgl	1900	N	46.86	46.86	11.02	rec	ZSM	recent	1210	Limnophyes asquamatus 1210 1320	46.86	46.86
1899				Synendotendipes	Synendotendipes impar	Synendotendipes impar(Walker, 1856)	1853	1855	Austria	Obergurgl	1900	N	46.87	46.87	11.02723705	rec	ZSM	recent	1853	Synendotendipes impar(Walker, 1856) 1853 1855	46.87	46.87
1900	Chironomidae	Chironominae	Chironomini	Synendotendipes	impar	Synendotendipes impar	1853	1855	Austria	Obergurgl	1900	N	46.87	46.87	11.03	rec	ZSM	recent	1853	Synendotendipes impar 1853 1855	46.87	46.87
1901	Chironomidae	Orthocladiinae		Parachaetocladius	abnobaeus	Orachaetocladius abnobaeus	2513.8	NA	Austria	Obergurgl	1789	N	46.9	46.9	11.02723705	rec	ZSM	recent	2513.8	Orachaetocladius abnobaeus 2513.8 NA	46.9	46.9
1902	Chironomidae	Chironominae	Chironomini	Chironomus	bernensis	Chironomus bernensis	4380	4450	Switzerland	Wohlensee	450	N	46.96	46.96	7.31	rec	ZSM	recent	4380	Chironomus bernensis 4380 4450	46.96	46.96
1903	Chironomidae	Chironominae	Chironomini	Chironomus	bernensis	Chironomus bernensis	4410	4450	Switzerland	Wohlensee	450	N	46.96	46.96	7.31	rec	ZSM	recent	4410	Chironomus bernensis 4410 4450	46.96	46.96
1905	Chironomidae	Tanypodinae		Parmerina		Parmerina hanseni	2600	NA	USA, WA			N	47	47	-121.5317415	rec			2600	Parmerina hanseni 2600 NA	47	47
1906	Chironomidae	Chironominae	Tanytarsini	Stempellinella		Stempellinella subleteorum	1350	NA	Can.NB			N	47.01	47.01	-65.91081725	rec	Ekrem, Sublette and Sublette, 2032	recent	1350	Stempellinella subleteorum 1350 NA	47.01	47.01
1907	Chironomidae	Chironominae	Tanytarsini	Micropsectra	contracta	Micropsectra contracta	3660	3790	Switzerland	Lucerne	803	N	47.05	47.05	8.17	rec	ZSM	recent	3660	Micropsectra contracta 3660 3790	47.05	47.05
1908	Chironomidae	Chironominae	Tanytarsini	Micropsectra	recurvata	Micropsectra recurvata	3070	3230	Austria	Spullersee	1830	N	47.15	47.15	10.07	rec	ZSM	recent	3070	Micropsectra recurvata 3070 3230	47.15	47.15
1909	Chironomidae	Chironominae	Tanytarsini	Micropsectra	radialis	Micropsectra radialis	3480	3730	Austria	Spullersee	1830	N	47.15	47.15	10.07	rec	ZSM	recent	3480	Micropsectra radialis 3480 3730	47.15	47.15
1910	Chironomidae	Chironominae		Polypedilum		Polypedilum crassum	2260	NA	USA			N	47.19	47.19	-95.16537102	rec	Maschwitz and Cook, 2000.	recent	2260	Polypedilum crassum 2260 NA	47.19	47.19
1911	Chironomidae	Tanypodinae	Pentaneurini	Conchapelopia	pallidula	Conchapelopia pallidula	2800	2960	Austria	Gries	1187	N	47.19	47.19	15.42	rec	ZSM	recent	2800	Conchapelopia pallidula 2800 2960	47.19	47.19
1912	Chironomidae	Tanypodinae	Pentaneurini	Conchapelopia	pallidula	Conchapelopia pallidula	3030	3210	Austria	Gries	1187	N	47.19	47.19	15.42	rec	ZSM	recent	3030	Conchapelopia pallidula 3030 3210	47.19	47.19
1913	Chironomidae	Chironominae	Tanytarsini	Tanytarsus	clivosus	Tanytarsus clivosus	1550	NA	Austria	Oetztal	913	N	47.2	47.2	10.89	rec	ZSM	recent	1550	Tanytarsus clivosus 1550 NA	47.2	47.2
1914	Chironomidae	Podonominae		Boreochlus		Boreochlus persimilis	1200	NA	USA. CAN			N	47.21	47.21	-80.19	rec	Brundin, 1966	recent	1200	Boreochlus persimilis 1200 NA	47.21	47.21
1915	Chironomidae	Chironominae	Tanytarsini	Tanytarsus	sinuatus	Tanytarsus sinuatus	2274	2347.8	Austria	Kuehtai bei Innsbruck	2027	N	47.21	47.21	11.02	rec	ZSM	recent	2274	Tanytarsus sinuatus 2274 2347.8	47.21	47.21
1916	Chironomidae	Tanypodinae	Pentaneurini	Zavrelimyia	punctatissima	Zavrelimyia punctatissima	1755	1808	Austria	Gossenkoellesee	2420	N	47.22	47.22	11.01	rec	ZSM	recent	1755	Zavrelimyia punctatissima 1755 1808	47.22	47.22
1917				Zavrelimyia	Zavrelimyia punctatissima	Zavrelimyia punctatissima(Goetghebuer, 1934)	1755	1808	Tirol, Austria	Gossenköllesee, Silz, Österrei	2420	N	47.229	47.229	11.01395303	rec	ZSM	recent	1755	Zavrelimyia punctatissima(Goetghebuer, 1934) 1755 1808	47.229	47.229
1918	Chironomidae	Chironominae	Tanytarsini	Micropsectra	schrankelae	Micropsectra schrankelae	2280	2390	Switzerland	Saentis	2300	N	47.24	47.24	9.34	rec	ZSM	recent	2280	Micropsectra schrankelae 2280 2390	47.24	47.24
1919	Chironomidae	Chironominae	Tanytarsini	Micropsectra	schrankelae	Micropsectra schrankelae	2380	2510	Switzerland	Saentis	2300	N	47.24	47.24	9.34	rec	ZSM	recent	2380	Micropsectra schrankelae 2380 2510	47.24	47.24
1920	Chironomidae	Chironominae	Tanytarsini	Micropsectra	recurvata	Micropsectra recurvata	2610	2760	Switzerland	Saentis	2300	N	47.24	47.24	9.34	rec	ZSM	recent	2610	Micropsectra recurvata 2610 2760	47.24	47.24
1921	Chironomidae	Chironominae	Tanytarsini	Micropsectra	roseiventris	Micropsectra roseiventris	3750	3910	Switzerland	Saentis	2300	N	47.24	47.24	9.34	rec	ZSM	recent	3750	Micropsectra roseiventris 3750 3910	47.24	47.24
1922	Chironomidae	Chironominae	Tanytarsini	Tanytarsus	chinyensis	Tanytarsus chinyensis	1786	NA	Austria	Oetztal	692	N	47.24	47.24	10.86	rec	ZSM	recent	1786	Tanytarsus chinyensis 1786 NA	47.24	47.24
1923	Chironomidae	Orthocladiinae		Bryophaenocladius		Bryophaenocladius kobayashii	1680	NA	Palaearctic			N	47.25	47.25	142.45	rec	CHIRONOMIDS OF THE GENUS BRYOPHAENOCLADIUS THIENEMANN, 1934 (DIPTERA, CHIRONOMIDAE, ORTHOCLADIINAE) FROM THE RUSSIAN FAR EAST E. A. Makarchenko and M. A. Makarchenk	recent	1680	Bryophaenocladius kobayashii 1680 NA	47.25	47.25
1924				Synendotendipes	Synendotendipes lepidus	Synendotendipes lepidus(Meigen, 1830)	1869	1858	Switzerland	An bade auf Schwabenberg	1200	N	47.255	47.255	8.267568344	rec	ZSM	recent	1869	Synendotendipes lepidus(Meigen, 1830) 1869 1858	47.255	47.255
1925	Chironomidae	Chironominae	Chironomini	Synendotendipes	lepidus	Synendotendipes lepidus	1869	1858	Switzerland	Schwaegalm	1200	N	47.26	47.26	9.31	rec	ZSM	recent	1869	Synendotendipes lepidus 1869 1858	47.26	47.26
1926	Chironomidae	Orthocladiinae		Paraphaenocladius	impensus	Paraphaenocladius impensus	1445.1	NA	Austria	Warth	1489	N	47.26	47.26	10.16124296	rec	ZSM	recent	1445.1	Paraphaenocladius impensus 1445.1 NA	47.26	47.26
1927	Chironomidae	Diamesinae	Diamesini	Sympotthastia	spinifera	Sympotthastia spinifera	4639	4615	Germany	Bad Aibling	500	N	47.26	47.26	12.01	rec	ZSM	recent	4639	Sympotthastia spinifera 4639 4615	47.26	47.26
1928				Sympotthastia	Sympotthastia spinifera	Sympotthastia spinifera (Serra-Tosio, 1968)	4639	4615	Bayern, Germany	Bad Aibling	500	N	47.263	47.263	12.00282085	rec	ZSM	recent	4639	Sympotthastia spinifera (Serra-Tosio, 1968) 4639 4615	47.263	47.263
1929	Chironomidae	Orthocladiinae	Orthocladiinae	Parakiefferiella	gracillima	Parakiefferiella gracillima	1239	1375.9	Germany	Rappensee	2048	N	47.28	47.28	10.25	rec	ZSM	recent	1239	Parakiefferiella gracillima 1239 1375.9	47.28	47.28
1930	Chironomidae	Orthocladiinae	Orthocladiinae	Limnophyes	bidumus	Limnophyes bidumus	1320	1420	Germany	Rappensee	2048	N	47.28	47.28	10.25	rec	ZSM	recent	1320	Limnophyes bidumus 1320 1420	47.28	47.28
1931	Chironomidae	Orthocladiinae	Orthocladiinae	Limnophyes	bidumus	Limnophyes bidumus	1369	NA	Germany	Rappensee	2048	N	47.28	47.28	10.25	rec	ZSM	recent	1369	Limnophyes bidumus 1369 NA	47.28	47.28
1932	Chironomidae	Orthocladiinae	Orthocladiinae	Parakiefferiella	gracillima	Parakiefferiella gracillima	1451	NA	Germany	Rappensee	2048	N	47.28	47.28	10.25	rec	ZSM	recent	1451	Parakiefferiella gracillima 1451 NA	47.28	47.28
1933	Chironomidae	Orthocladiinae	Orthocladiinae	Limnophyes	bidumus	Limnophyes bidumus	1470	1560	Germany	Rappensee	2048	N	47.28	47.28	10.25	rec	ZSM	recent	1470	Limnophyes bidumus 1470 1560	47.28	47.28
1934	Chironomidae	Orthocladiinae	Orthocladiinae	Parakiefferiella	gracillima	Parakiefferiella gracillima	1522	1451.3	Germany	Rappensee	2048	N	47.28	47.28	10.25	rec	ZSM	recent	1522	Parakiefferiella gracillima 1522 1451.3	47.28	47.28
1935	Chironomidae	Orthocladiinae	Orthocladiinae	Parakiefferiella	gracillima	Parakiefferiella gracillima	1546	NA	Germany	Rappensee	2048	N	47.28	47.28	10.25	rec	ZSM	recent	1546	Parakiefferiella gracillima 1546 NA	47.28	47.28
1936	Chironomidae	Orthocladiinae	Orthocladiinae	Limnophyes	bidumus	Limnophyes bidumus	1563	NA	Germany	Rappensee	2048	N	47.28	47.28	10.25	rec	ZSM	recent	1563	Limnophyes bidumus 1563 NA	47.28	47.28
1937	Chironomidae	Orthocladiinae	Orthocladiinae	Heleniella	extrema	Heleniella extrema	1747	NA	Germany	Rappensee	2048	N	47.28	47.28	10.25	rec	ZSM	recent	1747	Heleniella extrema 1747 NA	47.28	47.28
1938	Chironomidae	Orthocladiinae	Orthocladiinae	Heleniella	extrema	Heleniella extrema	1748	NA	Germany	Rappensee	2048	N	47.28	47.28	10.25	rec	ZSM	recent	1748	Heleniella extrema 1748 NA	47.28	47.28
1939	Chironomidae	Orthocladiinae	Orthocladiinae	Heleniella	extrema	Heleniella extrema	1792	NA	Germany	Rappensee	2048	N	47.28	47.28	10.25	rec	ZSM	recent	1792	Heleniella extrema 1792 NA	47.28	47.28
1940	Chironomidae	Orthocladiinae	Orthocladiinae	Chaetocladius	suecicus	Chaetocladius suecicus	2640	2740	Germany	Rappensee	2000	N	47.28	47.28	10.25	rec	ZSM	recent	2640	Chaetocladius suecicus 2640 2740	47.28	47.28
1942	Chironomidae	Orthocladiinae	Orthocladiinae	Chaetocladius	suecicus	Chaetocladius suecicus	2860	2970	Germany	Rappensee	2000	N	47.28	47.28	10.25	rec	ZSM	recent	2860	Chaetocladius suecicus 2860 2970	47.28	47.28
1944	Chironomidae	Orthocladiinae	Orthocladiinae	Chaetocladius	dissipatus	Chaetocladius dissipatus	3140	3100	Germany	Rappensee	2000	N	47.28	47.28	10.25	rec	ZSM	recent	3140	Chaetocladius dissipatus 3140 3100	47.28	47.28
1946	Chironomidae	Orthocladiinae		Doithrix		Doithrix doriceni	1345	NA	Far East Palearctic			N	47.28	47.28	130.38	rec	Makarchenko et Makarchenko, 2008	recent	1345	Doithrix doriceni 1345 NA	47.28	47.28
1947	Chironomidae	Orthocladiinae		Parasmittia	carinata	Parasmittia carinata	1336	NA	Deutschland	Rappensee	2048	N	47.29	47.29	10.2525166	rec	ZSM	recent	1336	Parasmittia carinata 1336 NA	47.29	47.29
1948	Chironomidae	Orthocladiinae		Parakiefferiella	gracillina	Parakiefferiella gracillina	1536.1	NA	Deutschland	Rappensee	2048	N	47.29	47.29	10.2525166	rec	ZSM	recent	1536.1	Parakiefferiella gracillina 1536.1 NA	47.29	47.29
1949	Chironomidae	Orthocladiinae		Parakiefferiella	gracillina	Parakiefferiella gracillina	1546.5	NA	Deutschland	Rappensee	2048	N	47.29	47.29	10.2525166	rec	ZSM	recent	1546.5	Parakiefferiella gracillina 1546.5 NA	47.29	47.29
1950	Chironomidae	Orthocladiinae	Orthocladiinae	Stictocladius	montanus	Stictocladius montanus	2134	2123	Germany	Birgsau	951	N	47.33	47.33	10.26	rec	ZSM	recent	2134	Stictocladius montanus 2134 2123	47.33	47.33
1951	Chironomidae	Orthocladiinae	Orthocladiinae	Stictocladius	montanus	Stictocladius montanus	2165	2160	Germany	Birgsau	951	N	47.33	47.33	10.26	rec	ZSM	recent	2165	Stictocladius montanus 2165 2160	47.33	47.33
1952	Chironomidae	Orthocladiinae	Orthocladiinae	Chaetocladius	longivirgatus	Chaetocladius longivirgatus	2230	2330	Germany	Birgsau	944	N	47.33	47.33	10.26	rec	ZSM	recent	2230	Chaetocladius longivirgatus 2230 2330	47.33	47.33
1953	Chironomidae	Orthocladiinae	Orthocladiinae	Stictocladius	montanus	Stictocladius montanus	2231	2198	Germany	Birgsau	951	N	47.33	47.33	10.26	rec	ZSM	recent	2231	Stictocladius montanus 2231 2198	47.33	47.33
1954	Chironomidae	Orthocladiinae	Orthocladiinae	Bryophaenocladius	flexidens	Bryophaenocladius flexidens	2290	2440	Germany	Birgsau	944	N	47.33	47.33	10.26	rec	ZSM	recent	2290	Bryophaenocladius flexidens 2290 2440	47.33	47.33
1955	Chironomidae	Orthocladiinae	Orthocladiinae	Chaetocladius	laminatus	Chaetocladius laminatus	2530	2650	Germany	Birgsau	944	N	47.33	47.33	10.26	rec	ZSM	recent	2530	Chaetocladius laminatus 2530 2650	47.33	47.33
1956	Chironomidae	Orthocladiinae	Orthocladiinae	Bryophaenocladius	vernalis	Bryophaenocladius vernalis	2760	2930	Germany	Birgsau	944	N	47.33	47.33	10.26	rec	ZSM	recent	2760	Bryophaenocladius vernalis 2760 2930	47.33	47.33
1957	Chironomidae	Orthocladiinae	Orthocladiinae	Chaetocladius	laminatus	Chaetocladius laminatus	2890	2990	Germany	Birgsau	944	N	47.33	47.33	10.26	rec	ZSM	recent	2890	Chaetocladius laminatus 2890 2990	47.33	47.33
1959				Stictocladius	Stictocladius montanus	Stictocladius montanus (Rossaro, 1979)	2134	2123	Bayern, Germany	Allgau	951	N	47.336	47.336	10.33	rec	ZSM	recent	2134	Stictocladius montanus (Rossaro, 1979) 2134 2123	47.336	47.336
1960				Stictocladius	Stictocladius montanus	Stictocladius montanus (Rossaro, 1979)	2165	2160	Bayern, Germany	Allgau	951	N	47.336	47.336	10.33	rec	ZSM	recent	2165	Stictocladius montanus (Rossaro, 1979) 2165 2160	47.336	47.336
1961				Stictocladius	Stictocladius montanus	Stictocladius montanus (Rossaro, 1979)	2231	2198	Bayern, Germany	Allgau	951	N	47.336	47.336	10.33	rec	ZSM	recent	2231	Stictocladius montanus (Rossaro, 1979) 2231 2198	47.336	47.336
1962	Chironomidae	Orthocladiinae		Parachaetocladius	abnobaeus	Orachaetocladius abnobaeus	2459.8	NA	Deutschland	Nationalpark Berchtesgadener Land	1250	N	47.34	47.34	11.84	rec	ZSM	recent	2459.8	Orachaetocladius abnobaeus 2459.8 NA	47.34	47.34
1963	Chironomidae	Orthocladiinae	Orthocladiinae	Heterotrissocladius		Heterotrissocladius_zierli	1580	NA	Germany			N	47.34	47.34	12.582	rec	Stur and Wiendenburg, 2005	recent	1580	Heterotrissocladius_zierli 1580 NA	47.34	47.34
1964	Chironomidae	Chironominae		Paratanytarsus	setosimanus	Paratanytarsus setosimanus	2605.3	NA	Mongolei	Mör�	1427	N	47.34	47.34	100.1695	rec	ZSM	recent	2605.3	Paratanytarsus setosimanus 2605.3 NA	47.34	47.34
1965	Chironomidae	Chironominae		Paratanytarsus	setosimanus	Paratanytarsus setosimanus	2657.1	NA	Mongolei	Mör�	1427	N	47.34	47.34	100.1695	rec	ZSM	recent	2657.1	Paratanytarsus setosimanus 2657.1 NA	47.34	47.34
1966	Chironomidae	Chironominae	Tanytarsini	Paratanytarsus	setosimanus	Paratanytarsus setosimanus	2605	NA	Mongolia	Moeroen	1427	N	47.34	47.34	110.1	rec	ZSM	recent	2605	Paratanytarsus setosimanus 2605 NA	47.34	47.34
1967	Chironomidae	Chironominae	Tanytarsini	Paratanytarsus	setosimanus	Paratanytarsus setosimanus	2657	NA	Mongolia	Moeroen	1427	N	47.34	47.34	110.1	rec	ZSM	recent	2657	Paratanytarsus setosimanus 2657 NA	47.34	47.34
1968	Chironomidae	Orthocladiinae	Orthocladiinae	Heterotrissocladius		Heterotrissocladius_cooki	2740	NA	nothern_central_palearctic			N	47.34578757	47.34578757	-95.16607958	rec	Saether, 1975	recent	2740	Heterotrissocladius_cooki 2740 NA	47.34578757	47.34578757
1975	Chironomidae	Tanypodinae		Procladius		Procladius macrotrichus	2300	NA	USA, MIN			N	47.41	47.41	-92.09667071	rec	Roback, 1976	recent	2300	Procladius macrotrichus 2300 NA	47.41	47.41
1976	Chironomidae	Chironominae	Tanytarsini	Rheotanytarsus	muscicola	Rheotanytarsus muscicola	1870	NA	Austria	Kitzbuehel	749	N	47.44	47.44	12.4	rec	ZSM	recent	1870	Rheotanytarsus muscicola 1870 NA	47.44	47.44
1977	Chironomidae	Tanypodinae	Pentaneurini	Zavrelimyia	barabatipes	Zavrelimyia barabatipes	1610	1628	Austria	Vilsalpsee	1166	N	47.46	47.46	10.5	rec	ZSM	recent	1610	Zavrelimyia barabatipes 1610 1628	47.46	47.46
1978				Zavrelimyia	Zavrelimyia barabatipes	Zavrelimyia barabatipes(Kieffer, 1911)	1610	1628	Tirol, Austria	Vilsalpsee	1166	N	47.464	47.464	10.50417623	rec	ZSM	recent	1610	Zavrelimyia barabatipes(Kieffer, 1911) 1610 1628	47.464	47.464
1979	Chironomidae	Chironominae	Tanytarsini	Tanytarsus	gibbosiceps	Tanytarsus gibbosiceps	2392	NA	Austria	Vilsalpsee	1166	N	47.47	47.47	10.49816358	rec	ZSM	recent	2392	Tanytarsus gibbosiceps 2392 NA	47.47	47.47
1980	Chironomidae	Chironominae	Tanytarsini	Tanytarsus	norvegicus	Tanytarsus norvegicus	2278	NA	Austria	Vilsalpsee	1166	N	47.47	47.47	10.51	rec	ZSM	recent	2278	Tanytarsus norvegicus 2278 NA	47.47	47.47
1981	Chironomidae	Chironominae		Paratanytarsus	dimorphis	Paratanytarsus dimorphis	2612.3	NA	Deutschland	Plansee	975	N	47.47	47.47	10.80290473	rec	ZSM	recent	2612.3	Paratanytarsus dimorphis 2612.3 NA	47.47	47.47
1982	Chironomidae	Chironominae	Tanytarsini	Paratanytarsus	dimorphis	Paratanytarsus dimorphis	2612	NA	Germany	Plansee	975	N	47.47	47.47	10.81	rec	ZSM	recent	2612	Paratanytarsus dimorphis 2612 NA	47.47	47.47
1983	Chironomidae	Prodiamesinae		Odontomesa		Odontomesa fulva fulva	2280	NA	Western Europe			N	47.48714285	47.48714285	19.05477287	rec	Saether, 1985	recent	2280	Odontomesa fulva fulva 2280 NA	47.48714285	47.48714285
1984	Chironomidae	Orthocladiinae		Pseudorthocladius		Pseudorthocladius fujiquintus	1620	NA	Far East Palearctic			N	47.52	47.52	133.9004176	rec	Makarchenko et Makarchenko, 2012	recent	1620	Pseudorthocladius fujiquintus 1620 NA	47.52	47.52
1985	Chironomidae	Orthocladiinae		Aagardia		Aagaardia oksanae	1390	NA	Sikote-Alin		600	N	47.52	47.52	138.0147387	rec	Makarchenko et Makarchenko, 2005	recent	1390	Aagaardia oksanae 1390 NA	47.52	47.52
1986	Chironomidae	Orthocladiinae		Pseudosmittia		Pseudosmittia danconai	860	NA	Far East Palearctic			N	47.5310475	47.5310475	137.7681511	rec	Makarchenko et Makarchenko, 2008	recent	860	Pseudosmittia danconai 860 NA	47.5310475	47.5310475
1987	Chironomidae	Orthocladiinae	Orthocladiinae	Limnophyes	globifer	Limnophyes globifer	1580	1680	Germany	Bad Saeckingen	300	N	47.55	47.55	7.94	rec	ZSM	recent	1580	Limnophyes globifer 1580 1680	47.55	47.55
1988	Chironomidae	Orthocladiinae		Corynoneura		Corynoneura cylindricauda	840	NA	China, Xinjiang		400	N	47.55	47.55	88.07	rec	Corynoneura Winnertz from East Asia, with a systematic review of the genus (Diptera: Chironomidae: Orthocladiinae) Fu, Saether and Wang 2009	recent	840	Corynoneura cylindricauda 840 NA	47.55	47.55
1989	Chironomidae	Orthocladiinae		Parakiefferiella	gracillina	Parakiefferiella gracillina	1140.8	NA	Deutschland	Nationalpark Berchtesgadener Land	1250	N	47.57	47.57	12.86748415	rec	ZSM	recent	1140.8	Parakiefferiella gracillina 1140.8 NA	47.57	47.57
1990	Chironomidae	Orthocladiinae		Paraphaenocladius	pseudoirritus	Paraphaenocladius pseudoirritus	1171.2	NA	Deutschland	Nationalpark Berchtesgadener Land	1250	N	47.57	47.57	12.86748415	rec	ZSM	recent	1171.2	Paraphaenocladius pseudoirritus 1171.2 NA	47.57	47.57
1991	Chironomidae	Orthocladiinae		Paraphaenocladius	pseudoirritus	Paraphaenocladius pseudoirritus	1182.5	NA	Deutschland	Nationalpark Berchtesgadener Land	1250	N	47.57	47.57	12.86748415	rec	ZSM	recent	1182.5	Paraphaenocladius pseudoirritus 1182.5 NA	47.57	47.57
1992	Chironomidae	Chironominae		Neozavrelia	improvisa	Neozavrelia improvisa	1187.8	1168.2	Deutschland	Nationalpark Berchtesgadener Land	965	N	47.57	47.57	12.86748415	rec	ZSM	recent	1187.8	Neozavrelia improvisa 1187.8 1168.2	47.57	47.57
1993	Chironomidae	Chironominae		Neozavrelia	improvisa	Neozavrelia improvisa	1190.1	NA	Deutschland	Nationalpark Berchtesgadener Land	965	N	47.57	47.57	12.86748415	rec	ZSM	recent	1190.1	Neozavrelia improvisa 1190.1 NA	47.57	47.57
1994	Chironomidae	Orthocladiinae		Paraphaenocladius	exagitans monticola	Paraphaenocladius exagitans monticola	1240.1	NA	Deutschland	Nationalpark Berchtesgadener Land	1250	N	47.57	47.57	12.86748415	rec	ZSM	recent	1240.1	Paraphaenocladius exagitans monticola 1240.1 NA	47.57	47.57
1995	Chironomidae	Orthocladiinae		Paraphaenocladius	exagitans monticola	Paraphaenocladius exagitans monticola	1267.5	NA	Deutschland	Nationalpark Berchtesgadener Land	1250	N	47.57	47.57	12.86748415	rec	ZSM	recent	1267.5	Paraphaenocladius exagitans monticola 1267.5 NA	47.57	47.57
1996	Chironomidae	Orthocladiinae		Paraphaenocladius	exagitans monticola	Paraphaenocladius exagitans monticola	1355.5	NA	Deutschland	Nationalpark Berchtesgadener Land	1250	N	47.57	47.57	12.86748415	rec	ZSM	recent	1355.5	Paraphaenocladius exagitans monticola 1355.5 NA	47.57	47.57
1997	Chironomidae	Podonominae		Paraboreuchlus	minutissimus	Oraboreuchlus minutissimus	1372.4	NA	Deutschland	Nationalpark Berchtesgadener Land	1250	N	47.57	47.57	12.86748415	rec	ZSM	recent	1372.4	Oraboreuchlus minutissimus 1372.4 NA	47.57	47.57
1998	Chironomidae	Orthocladiinae		Parametriocnemus	stylatus	Parametriocnemus stylatus	1723.6	NA	Deutschland	Nationalpark Berchtesgadener Land	1250	N	47.57	47.57	12.86748415	rec	ZSM	recent	1723.6	Parametriocnemus stylatus 1723.6 NA	47.57	47.57
[truncated: 2,500 more rows]
